# Supplementary material for: Molecular and long-term behavioral consequences of neonatal opioid exposure and withdrawal in mice
Source: Front Behav Neurosci. 2023 Jun 21;17:1202099. doi: 10.3389/fnbeh.2023.1202099 (PMC10324024; doi:10.3389/fnbeh.2023.1202099)
Supplement: Supplementary file 2 [file Table_1.XLSX]

## Sheet: Sheet1
baseMean	log2FoldChange	lfcSE	stat	pvalue	padj	gene_name	biotype	id
1506.41	0.125972	0.071862	1.75297	0.0796072	0.473627	XKR4	protein_coding	ENSMUSG00000051951.5
4.20066	0.548696	0.524752	1.04563	0.295732	NA	GM1992	antisense	ENSMUSG00000089699.1
4.40137	0.406345	0.473122	0.858859	0.390418	NA	GM19938	sense_intronic	ENSMUSG00000102331.1
2.42249	-0.123944	0.618934	-0.200254	0.841282	NA	GM10568	TEC	ENSMUSG00000102348.1
6.23508	-0.0703573	0.416551	-0.168904	0.865872	NA	RP1	protein_coding	ENSMUSG00000025900.13
121.516	0.0258981	0.104881	0.246928	0.804964	0.957648	SOX17	protein_coding	ENSMUSG00000025902.13
1.2426	-1.16459	0.911709	-1.27737	0.201471	NA	GM37587	processed_transcript	ENSMUSG00000104238.1
1.80409	0.341163	0.720658	0.473405	0.635924	NA	GM7357	processed_pseudogene	ENSMUSG00000102269.1
8.6832	0.373784	0.376664	0.992354	0.321025	NA	GM6085	processed_pseudogene	ENSMUSG00000098104.1
6.60714	0.305211	0.412779	0.739406	0.459661	NA	GM6123	processed_pseudogene	ENSMUSG00000103922.1
411.88	0.0572364	0.0578918	0.988679	0.32282	0.750958	MRPL15	protein_coding	ENSMUSG00000033845.13
4.61819	0.750905	0.444172	1.69057	0.0909186	NA	GM37144	TEC	ENSMUSG00000102275.1
283.313	0.000643496	0.0607188	0.010598	0.991544	0.99734	LYPLA1	protein_coding	ENSMUSG00000025903.14
459.965	0.00710872	0.04922	0.144428	0.885163	0.978455	GM37988	protein_coding	ENSMUSG00000104217.1
977.211	-0.04443	0.0423215	-1.04982	0.2938	0.729002	TCEA1	protein_coding	ENSMUSG00000033813.15
5.36323	0.196681	0.446911	0.440089	0.659872	NA	GM6104	processed_pseudogene	ENSMUSG00000062588.4
48.1633	0.135702	0.157782	0.860062	0.389755	NA	GM37277	TEC	ENSMUSG00000103280.1
587.829	0.00322568	0.06367	0.0506625	0.959594	0.991641	RGS20	protein_coding	ENSMUSG00000002459.17
2316.95	-0.0404557	0.0377468	-1.07176	0.283826	0.720801	ATP6V1H	protein_coding	ENSMUSG00000033793.12
234.684	0.174814	0.0828837	2.10915	0.0349318	0.349248	OPRK1	protein_coding	ENSMUSG00000025905.14
55.6067	-0.0387579	0.137818	-0.281225	0.778538	0.948482	NPBWR1	protein_coding	ENSMUSG00000033774.4
1684.9	0.0359208	0.0449731	0.798717	0.424454	0.807904	RB1CC1	protein_coding	ENSMUSG00000025907.14
64.0674	0.0029425	0.124281	0.0236762	0.981111	0.995166	4732440D04RIK	antisense	ENSMUSG00000090031.2
2.93338	0.91398	0.661995	1.38065	0.167388	NA	ALKAL1	protein_coding	ENSMUSG00000087247.3
42.5396	-0.381923	0.163733	-2.3326	0.0196691	NA	GM19026	processed_pseudogene	ENSMUSG00000103845.1
169.163	-0.0228568	0.106328	-0.214965	0.829794	0.963989	ST18	protein_coding	ENSMUSG00000033740.17
3.99614	-0.631146	0.530542	-1.18963	0.234193	NA	GM42492	TEC	ENSMUSG00000103329.2
1592.03	0.0315985	0.0435269	0.725954	0.467867	0.832432	PCMTD1	protein_coding	ENSMUSG00000051285.17
24.5967	0.379642	0.230961	1.64375	0.100228	NA	GM38372	TEC	ENSMUSG00000103509.1
8.82542	-0.25749	0.34045	-0.756322	0.449456	NA	GM9826	processed_pseudogene	ENSMUSG00000048538.7
40.5588	0.348014	0.179704	1.9366	0.0527943	NA	GM26901	lincRNA	ENSMUSG00000097797.6
485.84	0.202607	0.0686181	2.95268	0.00315027	0.120573	SNTG1	protein_coding	ENSMUSG00000025909.16
1.45681	0.471484	0.916372	0.514512	0.606894	NA	GM38024	TEC	ENSMUSG00000102647.1
369.076	-0.0421441	0.0603648	-0.698157	0.485079	0.841113	RRS1	protein_coding	ENSMUSG00000061024.8
214.838	-0.0991232	0.0719734	-1.37722	0.168445	0.613966	ADHFE1	protein_coding	ENSMUSG00000025911.14
2179.95	-0.122098	0.0315512	-3.86984	0.000108906	0.0205971	2610203C22RIK	processed_transcript	ENSMUSG00000079671.8
2107.5	-0.124367	0.0323581	-3.84345	0.000121316	0.0218003	VXN	protein_coding	ENSMUSG00000067879.3
87.1625	0.202505	0.113853	1.77865	0.0752972	0.465613	MYBL1	protein_coding	ENSMUSG00000025912.16
1395.29	-0.0174018	0.0391331	-0.444681	0.65655	0.911773	VCPIP1	protein_coding	ENSMUSG00000045210.8
85.0589	0.114566	0.109875	1.04269	0.297091	0.731409	1700034P13RIK	antisense	ENSMUSG00000097893.8
261.907	0.107036	0.0666461	1.60604	0.108266	0.531189	SGK3	protein_coding	ENSMUSG00000025915.14
55.0655	0.10699	0.140552	0.761212	0.44653	0.823427	MCMDC2	protein_coding	ENSMUSG00000046101.16
230.425	0.0260255	0.0858975	0.302983	0.761903	0.943385	SNHG6	lincRNA	ENSMUSG00000098234.7
1.25011	-0.614612	0.989716	-0.620999	0.534601	NA	SNORD87	snoRNA	ENSMUSG00000093178.1
10.6807	0.026857	0.328712	0.0817037	0.934882	NA	TCF24	protein_coding	ENSMUSG00000099032.2
1.00703	-1.08717	1.13904	-0.954467	0.339847	NA	E330040D14RIK	TEC	ENSMUSG00000104025.1
6.68953	0.043878	0.396973	0.110532	0.911988	NA	PPP1R42	protein_coding	ENSMUSG00000025916.10
1221.33	0.0203597	0.0435802	0.467177	0.640373	0.906219	COPS5	protein_coding	ENSMUSG00000025917.9
419.407	0.239415	0.0911863	2.62556	0.00865058	0.186961	CSPP1	protein_coding	ENSMUSG00000056763.16
2348.13	-0.0113438	0.035038	-0.323757	0.746122	0.940495	ARFGEF1	protein_coding	ENSMUSG00000067851.11
29.5779	0.119934	0.346178	0.346451	0.729004	NA	CPA6	protein_coding	ENSMUSG00000042501.12
921.083	0.0946919	0.0706809	1.33971	0.18034	0.627717	PREX2	protein_coding	ENSMUSG00000048960.13
1559.62	-0.00741928	0.0360415	-0.205854	0.836905	0.965702	A830018L16RIK	protein_coding	ENSMUSG00000057715.13
377.427	-0.0647629	0.0654601	-0.989349	0.322492	0.750958	SULF1	protein_coding	ENSMUSG00000016918.15
158.605	0.292964	0.109163	2.68373	0.00728062	0.174583	SLCO5A1	protein_coding	ENSMUSG00000025938.16
1771.06	0.0466365	0.0426104	1.09449	0.273741	0.71368	NCOA2	protein_coding	ENSMUSG00000005886.14
1.4954	-0.236203	0.844794	-0.279599	0.779786	NA	GM29570	antisense	ENSMUSG00000101476.1
550.903	0.0271288	0.0502574	0.539796	0.589338	0.888884	TRAM1	protein_coding	ENSMUSG00000025935.10
247.788	0.024095	0.0716461	0.336306	0.73664	0.938515	LACTB2	protein_coding	ENSMUSG00000025937.6
174.917	0.0255096	0.0866777	0.294304	0.768526	0.945912	EYA1	protein_coding	ENSMUSG00000025932.14
28.735	-0.195722	0.1923	-1.0178	0.308775	NA	GM9947	antisense	ENSMUSG00000054493.2
18.107	-0.220934	0.236642	-0.933619	0.350501	NA	MSC	protein_coding	ENSMUSG00000025930.6
4.11479	-0.596199	0.488141	-1.22137	0.221948	NA	GM37412	TEC	ENSMUSG00000103492.1
3.34305	-0.10104	0.51476	-0.196286	0.844386	NA	SMT3H2-PS4	processed_pseudogene	ENSMUSG00000081201.1
2.75362	0.00553085	0.628057	0.00880629	0.992974	NA	RPL5-PS1	processed_pseudogene	ENSMUSG00000082193.1
45.1615	-0.0822033	0.180331	-0.455848	0.648499	NA	TRPA1	protein_coding	ENSMUSG00000032769.5
3.05809	0.465821	0.612666	0.760317	0.447065	NA	GM10566	processed_pseudogene	ENSMUSG00000073737.3
631.747	0.0583293	0.0603568	0.966408	0.33384	0.756376	KCNB2	protein_coding	ENSMUSG00000092083.4
141.261	0.185438	0.102058	1.81698	0.0692207	0.453614	TERF1	protein_coding	ENSMUSG00000025925.14
8.15115	0.174307	0.341869	0.509865	0.610146	NA	GM37509	TEC	ENSMUSG00000104379.1
37.0152	0.00839175	0.168115	0.0499167	0.960189	NA	SBSPON	protein_coding	ENSMUSG00000032719.4
20.793	-0.268382	0.261232	-1.02737	0.304245	NA	4930444P10RIK	protein_coding	ENSMUSG00000067795.13
2535.23	-0.0711278	0.0297139	-2.39376	0.0166769	0.246134	RPL7	protein_coding	ENSMUSG00000043716.13
231.606	0.0967808	0.0715615	1.35241	0.176243	0.624403	RDH10	protein_coding	ENSMUSG00000025921.7
3.45189	-0.105818	0.524852	-0.201615	0.840218	NA	GM38249	TEC	ENSMUSG00000104165.1
224.382	0.00130434	0.0692332	0.0188398	0.984969	0.995379	GM28095	antisense	ENSMUSG00000100868.1
1973.13	-0.0225258	0.0264586	-0.851361	0.394569	0.79217	STAU2	protein_coding	ENSMUSG00000025920.19
1.89482	0.680342	0.749327	0.907937	0.363911	NA	GM7568	antisense	ENSMUSG00000089982.7
1236.72	0.0346448	0.039469	0.877773	0.380067	0.785554	UBE2W	protein_coding	ENSMUSG00000025939.19
38.5411	0.127906	0.163878	0.780496	0.435099	NA	GM38342	TEC	ENSMUSG00000102457.1
1458.88	0.00409644	0.0346933	0.118076	0.906008	0.983494	ELOC	protein_coding	ENSMUSG00000079658.9
664.206	-0.0475969	0.0498378	-0.955036	0.339559	0.760255	TMEM70	protein_coding	ENSMUSG00000025940.6
13.8679	0.217083	0.312644	0.694348	0.487464	NA	LY96	protein_coding	ENSMUSG00000025779.10
123.471	0.133369	0.0890336	1.49796	0.134143	0.571135	GM28376	antisense	ENSMUSG00000101640.1
160.35	0.113455	0.0807059	1.40578	0.159788	0.601981	JPH1	protein_coding	ENSMUSG00000042686.5
2638.18	0.00917795	0.032852	0.279373	0.779959	0.948511	GDAP1	protein_coding	ENSMUSG00000025777.8
2.14629	0.0914452	0.75005	0.121919	0.902963	NA	GM28784	lincRNA	ENSMUSG00000099899.1
8.94017	-0.305233	0.339725	-0.898471	0.368934	NA	RBM6-PS1	processed_pseudogene	ENSMUSG00000101589.1
20.6509	-0.0937901	0.215335	-0.435553	0.663161	NA	PI15	protein_coding	ENSMUSG00000067780.3
23.8383	-0.0520211	0.198589	-0.261954	0.793357	NA	GM28154	antisense	ENSMUSG00000100053.1
12.8153	0.0411625	0.313246	0.131406	0.895454	NA	GM16070	antisense	ENSMUSG00000085125.7
38.9869	0.035518	0.159045	0.223321	0.823286	NA	CRISPLD1	protein_coding	ENSMUSG00000025776.13
102.336	0.0384344	0.10334	0.371923	0.70995	0.931272	GM28153	antisense	ENSMUSG00000099895.1
14.1429	0.0580295	0.25465	0.22788	0.81974	NA	GM18775	transcribed_unprocessed_pseudogene	ENSMUSG00000099473.1
9.482	-0.000855163	0.310378	-0.00275523	0.997802	NA	GM17969	processed_pseudogene	ENSMUSG00000099591.1
26.7232	0.0994441	0.186439	0.533388	0.593765	NA	GM28756	processed_transcript	ENSMUSG00000109887.1
2.57312	0.344436	0.584297	0.589488	0.555534	NA	GM45784	transcribed_unprocessed_pseudogene	ENSMUSG00000101717.2
9.37697	-0.206873	0.336361	-0.615032	0.538534	NA	GM15825	antisense	ENSMUSG00000089787.2
54.0436	0.0861052	0.153173	0.562145	0.574017	0.882935	TFAP2D	protein_coding	ENSMUSG00000042596.7
1.88198	0.495442	0.736772	0.672449	0.501298	NA	GM10075	processed_pseudogene	ENSMUSG00000100720.1
95.5929	0.21748	0.279117	0.77917	0.43588	0.816098	TFAP2B	protein_coding	ENSMUSG00000025927.13
7.66674	0.271741	0.382674	0.710111	0.477636	NA	PKHD1	protein_coding	ENSMUSG00000043760.16
80.6972	-0.274611	0.128916	-2.13016	0.0331583	0.34075	MCM3	protein_coding	ENSMUSG00000041859.10
4.6367	-0.651865	0.464566	-1.40317	0.160566	NA	6720483E21RIK	lincRNA	ENSMUSG00000097934.1
2559.8	-0.125171	0.0362852	-3.44965	0.000561317	0.0481152	PAQR8	protein_coding	ENSMUSG00000025931.15
11.3419	0.328925	0.313112	1.0505	0.293488	NA	GM28064	processed_pseudogene	ENSMUSG00000100929.1
45.0296	0.548117	0.164185	3.33841	0.000842594	NA	EFHC1	protein_coding	ENSMUSG00000041809.5
60.5654	0.0666122	0.149978	0.444145	0.656938	0.911888	TRAM2	protein_coding	ENSMUSG00000041779.5
2.00547	0.716369	0.779442	0.91908	0.358054	NA	GM2693	unprocessed_pseudogene	ENSMUSG00000100819.1
289.222	-0.0673181	0.0619975	-1.08582	0.277559	0.716495	TMEM14A	protein_coding	ENSMUSG00000025933.15
10.3248	-0.210391	0.322823	-0.651723	0.51458	NA	GSTA3	protein_coding	ENSMUSG00000025934.15
11.2406	-0.115486	0.307416	-0.375667	0.707164	NA	GM28836	antisense	ENSMUSG00000099343.1
1904.83	0.0204465	0.0451954	0.452403	0.650979	0.910137	KCNQ5	protein_coding	ENSMUSG00000028033.16
12.3611	-0.038661	0.277248	-0.139446	0.889098	NA	GM7658	processed_pseudogene	ENSMUSG00000082935.3
4262.89	-0.053584	0.0369357	-1.45074	0.146853	0.587647	RIMS1	protein_coding	ENSMUSG00000041670.17
2.32959	-0.117872	0.778535	-0.151403	0.879658	NA	GM29506	sense_overlapping	ENSMUSG00000101227.1
1.80513	0.0667946	0.793061	0.0842237	0.932879	NA	GM27028	lincRNA	ENSMUSG00000097970.1
2138.9	-0.0633879	0.0414645	-1.52873	0.126333	0.558362	OGFRL1	protein_coding	ENSMUSG00000026158.11
1.39656	1.21889	1.02552	1.18855	0.234617	NA	GM28822	lincRNA	ENSMUSG00000099503.1
1175.32	-0.0172764	0.0350031	-0.493567	0.621612	0.900613	B3GAT2	protein_coding	ENSMUSG00000026156.8
2151.82	0.0282804	0.0367698	0.769121	0.441821	0.821267	SMAP1	protein_coding	ENSMUSG00000026155.13
169.041	-0.0942198	0.0892059	-1.05621	0.290874	0.725847	SDHAF4	protein_coding	ENSMUSG00000026154.4
46.1702	-0.173662	0.14612	-1.18849	0.234641	NA	GM26524	TEC	ENSMUSG00000102495.1
775.813	0.22228	0.0546558	4.0669	4.76429e-05	0.0142119	FAM135A	protein_coding	ENSMUSG00000026153.15
5.29749	-0.279172	0.426489	-0.654582	0.512737	NA	GM37580	TEC	ENSMUSG00000102398.1
50.8369	0.0830025	0.142083	0.584181	0.559098	NA	COL9A1	protein_coding	ENSMUSG00000026147.16
276.398	0.178713	0.0858728	2.08113	0.0374216	0.354977	COL19A1	protein_coding	ENSMUSG00000026141.13
3.48618	-0.0900109	0.569001	-0.158191	0.874306	NA	TUBB4B-PS2	processed_pseudogene	ENSMUSG00000099997.1
285.856	0.448613	0.159783	2.80764	0.00499053	0.147689	GM28439	unprocessed_pseudogene	ENSMUSG00000100131.1
169.624	0.159532	0.0971473	1.64217	0.100556	0.515808	GM10222	unprocessed_pseudogene	ENSMUSG00000067736.2
605.098	0.0158699	0.0748294	0.212081	0.832043	0.964652	GM28438	unprocessed_pseudogene	ENSMUSG00000101939.1
564.199	0.106031	0.0867153	1.22274	0.221427	0.670848	GM28437	unprocessed_pseudogene	ENSMUSG00000101111.1
506.717	0.15756	0.140776	1.11922	0.263044	0.705758	GM10925	unprocessed_pseudogene	ENSMUSG00000100862.1
405.585	-0.121637	0.089613	-1.35736	0.174667	0.622793	GM28661	unprocessed_pseudogene	ENSMUSG00000102070.1
259.928	0.306662	0.1715	1.78812	0.0737567	0.463231	GM29216	unprocessed_pseudogene	ENSMUSG00000101249.1
2510.08	-0.0254442	0.0314402	-0.809291	0.418348	0.805586	LMBRD1	protein_coding	ENSMUSG00000073725.8
2478.28	0.093221	0.0465572	2.00229	0.0452537	0.38198	ADGRB3	protein_coding	ENSMUSG00000033569.17
0.915518	1.03267	1.12624	0.916917	0.359186	NA	GM37880	TEC	ENSMUSG00000104100.1
0.991919	1.76981	1.15784	1.52854	0.126378	NA	GM37628	TEC	ENSMUSG00000102317.1
2.2002	1.15808	0.70222	1.64917	0.0991127	NA	GM38198	TEC	ENSMUSG00000102465.1
12.5347	0.458267	0.295396	1.55137	0.120814	NA	GM9884	TEC	ENSMUSG00000104516.1
11.9383	-0.211776	0.312776	-0.677085	0.498352	NA	GM7846	processed_pseudogene	ENSMUSG00000086240.4
1.86314	-0.214995	0.776249	-0.276967	0.781806	NA	GM5525	processed_pseudogene	ENSMUSG00000099492.1
7.54737	-0.375249	0.356397	-1.0529	0.292389	NA	GM6473	unprocessed_pseudogene	ENSMUSG00000100261.1
1315.98	0.0341552	0.0454763	0.751055	0.45262	0.82601	PHF3	protein_coding	ENSMUSG00000048874.15
625.161	-0.0678212	0.0497625	-1.3629	0.172915	0.619659	PTP4A1	protein_coding	ENSMUSG00000026064.16
628.643	-0.0649206	0.0493432	-1.31569	0.188276	0.638069	PTP4A1	protein_coding	ENSMUSG00000117310.2
1.27336	0.00509123	1.00837	0.00504897	0.995972	NA	4931428L18RIK	protein_coding	ENSMUSG00000086727.8
10.3158	-0.137506	0.322675	-0.426145	0.670002	NA	GM19680	processed_pseudogene	ENSMUSG00000070960.4
207.973	0.235141	0.104152	2.25766	0.0239667	0.292763	KHDRBS2	protein_coding	ENSMUSG00000026058.11
0.926647	-0.494922	1.07919	-0.458604	0.646518	NA	GM37999	TEC	ENSMUSG00000103482.1
1.52235	-0.383665	0.841877	-0.455725	0.648587	NA	GM5415	protein_coding	ENSMUSG00000091318.2
1.62353	1.0897	0.967355	1.12647	0.259966	NA	GM37426	TEC	ENSMUSG00000104433.1
1.9374	0.619262	0.693967	0.89235	0.372205	NA	GM7114	processed_pseudogene	ENSMUSG00000100481.1
151.087	-0.0186406	0.0884789	-0.210678	0.833138	0.964784	PRIM2	protein_coding	ENSMUSG00000026134.11
5.57722	0.191547	0.436469	0.438856	0.660766	NA	1700001G17RIK	TEC	ENSMUSG00000103746.1
514.506	-0.0172349	0.0485321	-0.355123	0.722498	0.934043	RAB23	protein_coding	ENSMUSG00000004768.14
195.165	0.109813	0.0751933	1.4604	0.144179	0.586277	BAG2	protein_coding	ENSMUSG00000042215.8
20.9642	-0.190652	0.207615	-0.918295	0.358464	NA	GM37905	TEC	ENSMUSG00000103072.1
1168.81	0.0859478	0.0386393	2.22436	0.0261242	0.305362	ZFP451	protein_coding	ENSMUSG00000042197.13
2717.9	-0.0248647	0.0285656	-0.870442	0.384059	0.78707	BEND6	protein_coding	ENSMUSG00000042182.16
1.23265	0.0424144	0.896935	0.0472882	0.962284	NA	GM37067	TEC	ENSMUSG00000104416.1
6263.64	-0.0330722	0.0555758	-0.595083	0.551788	0.871935	DST	protein_coding	ENSMUSG00000026131.20
232.824	-0.0143798	0.10051	-0.143068	0.886237	0.978866	GM26788	processed_transcript	ENSMUSG00000096992.3
126.511	-0.150242	0.092981	-1.61584	0.10613	0.527405	A930005N03RIK	TEC	ENSMUSG00000103001.1
8.99724	0.0765163	0.344644	0.222016	0.824302	NA	GM3052	transcribed_processed_pseudogene	ENSMUSG00000101462.2
40.7289	0.0459816	0.155581	0.295547	0.767576	NA	GM37233	lincRNA	ENSMUSG00000102336.1
268.006	-0.0100175	0.0739065	-0.135543	0.892183	0.980107	CCDC115	protein_coding	ENSMUSG00000042111.9
98.5924	-0.0678044	0.100551	-0.67433	0.500101	0.848193	GM28306	antisense	ENSMUSG00000101711.1
242.078	-0.115679	0.063859	-1.81148	0.070067	0.455909	IMP4	protein_coding	ENSMUSG00000026127.13
17.2976	-0.0334306	0.237489	-0.140767	0.888054	NA	PTPN18	protein_coding	ENSMUSG00000026126.15
9.46589	0.132592	0.317521	0.417586	0.67625	NA	GM28417	processed_transcript	ENSMUSG00000100280.2
1.44188	-0.225757	0.867419	-0.260263	0.794661	NA	4930568A12RIK	lincRNA	ENSMUSG00000101223.6
2.64905	0.151795	0.592892	0.256025	0.797932	NA	1700101I19RIK	antisense	ENSMUSG00000045815.4
684.322	0.0440785	0.0493586	0.893025	0.371844	0.781488	AMER3	protein_coding	ENSMUSG00000045174.10
2108.96	-0.000694041	0.0420784	-0.016494	0.98684	0.995984	ARHGEF4	protein_coding	ENSMUSG00000037509.21
103.084	-0.0986318	0.101632	-0.970481	0.331807	0.755673	ARHGEF4	protein_coding	ENSMUSG00000118272.1
392.609	-0.0496139	0.0584505	-0.848819	0.395982	0.793515	GM38336	antisense	ENSMUSG00000104002.2
6439.54	0.00225614	0.0228302	0.0988224	0.921279	0.986072	FAM168B	protein_coding	ENSMUSG00000037503.12
44.0864	-0.230167	0.151491	-1.51934	0.128676	NA	GM37127	TEC	ENSMUSG00000104358.1
4021.44	-0.0627606	0.0287163	-2.18554	0.0288495	0.31815	PLEKHB2	protein_coding	ENSMUSG00000026123.11
1.33144	0.0383033	1.06024	0.036127	0.971181	NA	GM37068	lincRNA	ENSMUSG00000104417.1
2.15231	0.355015	0.701169	0.506319	0.612633	NA	1110002O04RIK	lincRNA	ENSMUSG00000102531.1
1841.31	-0.0332068	0.0350887	-0.946366	0.343962	0.763889	HS6ST1	protein_coding	ENSMUSG00000045216.7
366.678	-0.0550454	0.0545486	-1.00911	0.312923	0.74331	GM37335	antisense	ENSMUSG00000104523.1
5.37762	-0.616225	0.444482	-1.38639	0.165628	NA	GM33280	lincRNA	ENSMUSG00000102202.1
1223.46	-0.125036	0.0516105	-2.42268	0.0154065	0.241016	UGGT1	protein_coding	ENSMUSG00000037470.14
12.9279	0.486739	0.293204	1.66007	0.0969004	NA	NEURL3	protein_coding	ENSMUSG00000047180.8
156.943	-0.010361	0.0934335	-0.110892	0.911702	0.984721	ARID5A	protein_coding	ENSMUSG00000037447.16
1298.35	0.0145822	0.0347503	0.419627	0.674758	0.917909	KANSL3	protein_coding	ENSMUSG00000010453.12
160.85	-0.186968	0.0884414	-2.11404	0.0345122	0.347605	FER1L5	protein_coding	ENSMUSG00000037432.15
812.761	-0.126785	0.058747	-2.15815	0.0309158	0.329129	LMAN2L	protein_coding	ENSMUSG00000001143.13
279.437	0.0472378	0.0710546	0.664809	0.506172	0.850736	CNNM4	protein_coding	ENSMUSG00000037408.10
15.3955	0.0528512	0.246053	0.214796	0.829926	NA	GM47280	miRNA	ENSMUSG00000106081.1
617.383	-0.0317362	0.0473307	-0.670522	0.502525	0.849576	CNNM3	protein_coding	ENSMUSG00000001138.13
7.16255	-0.182516	0.37831	-0.48245	0.629486	NA	GM38033	antisense	ENSMUSG00000102845.1
25.8529	-0.00163809	0.199342	-0.0082175	0.993443	NA	ANKRD23	protein_coding	ENSMUSG00000067653.12
84.7552	0.0403638	0.114539	0.352402	0.724537	0.934703	GM42417	protein_coding	ENSMUSG00000109510.1
115.185	0.124493	0.0981056	1.26897	0.204453	0.65545	ANKRD39	protein_coding	ENSMUSG00000079610.9
321.387	-0.104558	0.0637957	-1.63895	0.101223	0.517985	SEMA4C	protein_coding	ENSMUSG00000026121.13
32.3224	0.113698	0.177996	0.638764	0.522976	NA	D430040D24RIK	processed_transcript	ENSMUSG00000087589.3
7.32059	-0.262684	0.378406	-0.694186	0.487565	NA	FAM178B	protein_coding	ENSMUSG00000046337.17
1979.94	-0.0125736	0.0682019	-0.184358	0.853732	0.970406	COX5B	protein_coding	ENSMUSG00000061518.11
3788.9	-0.0189612	0.0388535	-0.488017	0.625538	0.902121	ACTR1B	protein_coding	ENSMUSG00000037351.9
68.7591	0.117189	0.142652	0.821505	0.411359	0.802598	4933424G06RIK	protein_coding	ENSMUSG00000102416.4
6.49255	0.347841	0.37536	0.926687	0.354089	NA	GM33533	lincRNA	ENSMUSG00000104237.1
39.501	0.0756801	0.169391	0.446778	0.655035	NA	ZAP70	protein_coding	ENSMUSG00000026117.10
1331.4	0.0328416	0.0608624	0.539604	0.58947	0.888884	TMEM131	protein_coding	ENSMUSG00000026116.11
58.129	-0.00803229	0.152708	-0.0525991	0.958051	0.991325	VWA3B	protein_coding	ENSMUSG00000050122.19
0.893079	-0.107759	1.03511	-0.104104	0.917087	NA	GM37020	antisense	ENSMUSG00000103603.1
8.10792	0.676687	0.367793	1.83986	0.0657888	NA	CNGA3	protein_coding	ENSMUSG00000026114.14
2295.15	-0.0169633	0.0309279	-0.548478	0.583364	0.886035	INPP4A	protein_coding	ENSMUSG00000026113.17
1194.79	-0.11363	0.036191	-3.13974	0.00169096	0.0855644	COA5	protein_coding	ENSMUSG00000026112.7
568.693	0.0763561	0.0543763	1.40422	0.160254	0.602888	UNC50	protein_coding	ENSMUSG00000026111.15
688.05	0.0491396	0.0531557	0.924447	0.355254	0.76895	MGAT4A	protein_coding	ENSMUSG00000026110.15
2641.47	-0.0167973	0.0384684	-0.436653	0.662363	0.913675	2010300C02RIK	protein_coding	ENSMUSG00000026090.16
171.36	-0.0232604	0.0848959	-0.273988	0.784094	0.949411	4930556I23RIK	antisense	ENSMUSG00000089767.1
280.465	-0.0233087	0.0953142	-0.244546	0.806808	0.958252	TSGA10	protein_coding	ENSMUSG00000060771.15
31.5708	0.135332	0.175464	0.771281	0.44054	NA	GM26805	antisense	ENSMUSG00000097268.1
31.1826	0.25065	0.177552	1.4117	0.158037	NA	LIPT1	protein_coding	ENSMUSG00000037216.5
116.767	0.00432704	0.100867	0.0428984	0.965783	0.992891	MITD1	protein_coding	ENSMUSG00000026088.15
579.729	-0.0325872	0.0443541	-0.734704	0.46252	0.829842	MRPL30	protein_coding	ENSMUSG00000026087.11
1.3518	-0.0977892	0.838096	-0.11668	0.907113	NA	LYG2	protein_coding	ENSMUSG00000061584.6
567.525	-0.0259645	0.0445479	-0.582846	0.559997	0.874661	TXNDC9	protein_coding	ENSMUSG00000058407.12
1292.44	-0.0204498	0.0488594	-0.418543	0.67555	0.918071	EIF5B	protein_coding	ENSMUSG00000026083.12
452.969	0.0108245	0.0560015	0.19329	0.846732	0.968399	REV1	protein_coding	ENSMUSG00000026082.11
3.12816	0.305066	0.597198	0.510828	0.609471	NA	GM37062	sense_intronic	ENSMUSG00000103804.1
1077.21	-0.0671689	0.045786	-1.46702	0.142371	0.583051	AFF3	protein_coding	ENSMUSG00000037138.18
3.91212	-0.416783	0.526992	-0.790872	0.429019	NA	GM16150	antisense	ENSMUSG00000085391.1
2.29544	0.987105	0.704938	1.40027	0.161432	NA	GM16152	antisense	ENSMUSG00000087131.7
4394.29	-0.0673428	0.0367944	-1.83024	0.0672135	0.44876	LONRF2	protein_coding	ENSMUSG00000048814.11
1084.73	-0.0636018	0.0348142	-1.82689	0.0677158	0.44967	CHST10	protein_coding	ENSMUSG00000026080.13
1.72226	-0.0478056	0.754184	-0.0633872	0.949458	NA	NMS	protein_coding	ENSMUSG00000067604.8
323.641	0.0475714	0.0583865	0.814767	0.415206	0.804018	PDCL3	protein_coding	ENSMUSG00000026078.10
7.62635	0.317126	0.358099	0.885583	0.375842	NA	GM37309	TEC	ENSMUSG00000103046.1
583.695	-0.080445	0.0669219	-1.20207	0.229335	0.675768	NPAS2	protein_coding	ENSMUSG00000026077.15
1589.77	-0.0183369	0.046238	-0.396577	0.691679	0.924248	RPL31	protein_coding	ENSMUSG00000073702.11
420.583	0.0497025	0.0573266	0.867006	0.385939	0.788188	TBC1D8	protein_coding	ENSMUSG00000003134.10
528.209	-0.0214783	0.0523545	-0.410247	0.681625	0.920855	CNOT11	protein_coding	ENSMUSG00000003135.15
86.3055	0.10335	0.111316	0.928443	0.353178	0.768215	GM15832	processed_transcript	ENSMUSG00000085894.1
1.55847	0.557016	0.72981	0.763234	0.445324	NA	SNORD89	snoRNA	ENSMUSG00000077704.1
425.915	0.0574822	0.061386	0.936406	0.349064	0.765812	RNF149	protein_coding	ENSMUSG00000048234.13
2062.86	-0.0347223	0.0409555	-0.847805	0.396546	0.793515	CREG2	protein_coding	ENSMUSG00000050967.5
201.052	-0.00647425	0.0761688	-0.0849987	0.932262	0.987519	D930019O06RIK	antisense	ENSMUSG00000097083.1
6.2969	-0.183002	0.433878	-0.421783	0.673184	NA	RFX8	protein_coding	ENSMUSG00000057173.8
4153.73	0.0160629	0.0299035	0.537156	0.59116	0.888884	MAP4K4	protein_coding	ENSMUSG00000026074.15
6.68192	-0.878494	0.410325	-2.14097	0.0322764	NA	4930456G14RIK	TEC	ENSMUSG00000102985.1
30.3505	0.0698554	0.195945	0.356505	0.721463	NA	IL1R2	protein_coding	ENSMUSG00000026073.13
8.94737	-0.126892	0.348599	-0.364007	0.715853	NA	GM16894	antisense	ENSMUSG00000097899.2
73.6084	0.0496979	0.121763	0.408152	0.683162	0.921396	IL1R1	protein_coding	ENSMUSG00000026072.12
28.5551	0.227156	0.198649	1.1435	0.252829	NA	IL1RL2	protein_coding	ENSMUSG00000070942.8
5.05523	0.244205	0.450504	0.542071	0.58777	NA	IL1RL1	protein_coding	ENSMUSG00000026069.15
1.14802	0.347135	1.03785	0.334475	0.738021	NA	IL18R1	protein_coding	ENSMUSG00000026070.15
1.97716	0.693278	0.76058	0.911513	0.362025	NA	IL18RAP	protein_coding	ENSMUSG00000026068.11
27.543	-0.0583815	0.190393	-0.306636	0.75912	NA	SLC9A4	protein_coding	ENSMUSG00000026065.8
1.43293	-0.23306	0.809072	-0.288058	0.773302	NA	GM37435	TEC	ENSMUSG00000102676.1
99.6441	0.098352	0.117809	0.834844	0.403805	0.798962	SLC9A2	protein_coding	ENSMUSG00000026062.12
46.5737	-0.104748	0.142204	-0.736604	0.461363	NA	GM37915	antisense	ENSMUSG00000103270.1
51.3773	-0.158654	0.137246	-1.15598	0.247688	0.691423	MFSD9	protein_coding	ENSMUSG00000041945.12
16.0429	0.326216	0.270642	1.20534	0.228071	NA	TMEM182	protein_coding	ENSMUSG00000079588.3
26.3709	-0.00110999	0.195896	-0.00566622	0.995479	NA	GM29260	lincRNA	ENSMUSG00000100832.1
113.397	0.204321	0.106259	1.92286	0.0544982	0.411431	GM28175	lincRNA	ENSMUSG00000101299.2
2.36137	0.623884	0.692731	0.900616	0.367793	NA	GM28140	lincRNA	ENSMUSG00000100180.1
2.12237	0.657723	0.708287	0.928611	0.353091	NA	GM37047	TEC	ENSMUSG00000103106.1
633.508	-0.0540953	0.0520805	-1.03869	0.298951	0.732551	PANTR1	lincRNA	ENSMUSG00000060424.14
1229.7	0.0292308	0.0393538	0.742769	0.457621	0.827721	POU3F3	protein_coding	ENSMUSG00000045515.4
1327.23	0.0444369	0.0374049	1.188	0.234835	0.680229	GM20646	sense_overlapping	ENSMUSG00000093436.6
26.1043	0.16374	0.196328	0.834013	0.404274	NA	PANTR2	processed_transcript	ENSMUSG00000097063.3
13.8346	-0.116195	0.285079	-0.407589	0.683576	NA	DALIR	lincRNA	ENSMUSG00000099784.1
485.626	0.127958	0.0690936	1.85195	0.0640326	0.438296	MRPS9	protein_coding	ENSMUSG00000060679.14
287.838	0.0804174	0.0641195	1.25418	0.209776	0.661779	GPR45	protein_coding	ENSMUSG00000041907.9
1192.44	0.0428527	0.034218	1.25234	0.210445	0.661779	TGFBRAP1	protein_coding	ENSMUSG00000070939.9
52.7139	0.0848532	0.135429	0.626551	0.530954	0.863031	GM28782	antisense	ENSMUSG00000100269.1
4.50803	0.415439	0.465928	0.891638	0.372587	NA	8430432A02RIK	antisense	ENSMUSG00000041878.3
517.904	0.0633438	0.0515821	1.22802	0.219439	0.668705	AI597479	protein_coding	ENSMUSG00000010290.7
446.588	-0.0712904	0.058485	-1.21895	0.222862	0.672265	FHL2	protein_coding	ENSMUSG00000008136.14
652.617	0.0447096	0.0491914	0.90889	0.363408	0.774284	NCK2	protein_coding	ENSMUSG00000066877.11
2.50061	0.633803	0.638401	0.992798	0.320808	NA	GM38228	TEC	ENSMUSG00000103945.1
71.8161	-0.246465	0.137116	-1.79749	0.0722577	0.460864	ECRG4	protein_coding	ENSMUSG00000026051.8
32.0488	-0.279076	0.194217	-1.43693	0.150738	NA	GM29155	antisense	ENSMUSG00000100764.1
5.57876	0.14799	0.454753	0.325429	0.744857	NA	GM29156	lincRNA	ENSMUSG00000100480.1
556.414	0.132807	0.0604172	2.19817	0.027937	0.313058	UXS1	protein_coding	ENSMUSG00000057363.12
5.06723	1.11479	0.484026	2.30316	0.0212698	NA	GM19587	processed_pseudogene	ENSMUSG00000100701.1
1185.51	0.0118525	0.0450154	0.263298	0.792321	0.952253	TPP2	protein_coding	ENSMUSG00000041763.14
7.5037	-0.317825	0.383495	-0.828759	0.407241	NA	METTL21C	protein_coding	ENSMUSG00000047343.4
0.870775	1.06776	1.07545	0.992851	0.320782	NA	GM8251	protein_coding	ENSMUSG00000091844.2
46.6188	0.253121	0.155165	1.63131	0.102826	NA	TEX30	protein_coding	ENSMUSG00000026049.11
47.5828	0.142125	0.146485	0.970238	0.331928	NA	GM29247	processed_transcript	ENSMUSG00000101104.6
117.006	-0.0609138	0.111176	-0.547902	0.583759	0.886185	POGLUT2	protein_coding	ENSMUSG00000026047.13
497.944	0.0407839	0.0500694	0.814546	0.415332	0.804086	BIVM	protein_coding	ENSMUSG00000041684.11
366.981	0.0434935	0.0653069	0.665986	0.50542	0.850736	ERCC5	protein_coding	ENSMUSG00000026048.16
2.47839	-0.0549014	0.728016	-0.0754123	0.939887	NA	METTL21E	protein_coding	ENSMUSG00000046828.3
3.47956	-0.143522	0.594601	-0.241375	0.809265	NA	TXN-PS1	processed_pseudogene	ENSMUSG00000101567.1
113.028	0.0641858	0.0969365	0.662142	0.50788	0.850736	GULP1	protein_coding	ENSMUSG00000056870.9
6.68537	0.414169	0.379049	1.09265	0.274547	NA	4930521E06RIK	antisense	ENSMUSG00000101701.1
673.843	-0.0711551	0.0751834	-0.946419	0.343935	0.763889	COL3A1	protein_coding	ENSMUSG00000026043.18
19.0569	0.210647	0.249767	0.843371	0.399021	NA	GM47302	miRNA	ENSMUSG00000105211.1
239.991	-0.0240071	0.0828272	-0.289845	0.771935	0.946921	COL5A2	protein_coding	ENSMUSG00000026042.16
435.875	0.0245986	0.0504917	0.487181	0.62613	0.902206	WDR75	protein_coding	ENSMUSG00000025995.16
12.0734	0.00923507	0.325003	0.0284154	0.977331	NA	GM5526	processed_pseudogene	ENSMUSG00000084817.3
395.266	0.021322	0.0745364	0.286061	0.774831	0.947652	SLC40A1	protein_coding	ENSMUSG00000025993.10
92.5634	0.149244	0.139265	1.07165	0.283878	0.720811	DNAH7B	protein_coding	ENSMUSG00000041144.12
85.4443	0.0186835	0.117734	0.158691	0.873912	0.975249	DNAH7C	protein_coding	ENSMUSG00000101337.6
3308.81	-0.0939901	0.0315139	-2.98249	0.00285911	0.115879	SLC39A10	protein_coding	ENSMUSG00000025986.6
8.84507	0.132952	0.344231	0.386229	0.699327	NA	GM28151	lincRNA	ENSMUSG00000100213.1
2.79191	0.311982	0.593208	0.525924	0.598941	NA	GM4852	processed_pseudogene	ENSMUSG00000081185.1
1410.7	0.0213138	0.0447899	0.475861	0.634173	0.90369	TMEFF2	protein_coding	ENSMUSG00000026109.14
1.26141	2.85843	1.08503	2.63444	0.00842762	NA	GM28319	antisense	ENSMUSG00000101242.1
1.07635	-0.186258	1.02655	-0.18144	0.856022	NA	GM28320	sense_intronic	ENSMUSG00000099924.1
3.10225	1.20494	0.582642	2.06806	0.0386347	NA	GM29325	lincRNA	ENSMUSG00000099625.1
109.301	0.0139942	0.094417	0.148217	0.882172	0.977823	9330175M20RIK	antisense	ENSMUSG00000101799.1
84.593	-0.00491639	0.108294	-0.0453984	0.96379	0.992779	CAVIN2	protein_coding	ENSMUSG00000045954.7
177.914	-0.0494091	0.0791479	-0.624263	0.532455	0.863401	NABP1	protein_coding	ENSMUSG00000026107.11
14.6812	0.181811	0.263196	0.690781	0.489703	NA	GM17767	lincRNA	ENSMUSG00000099413.1
1.88557	-0.0846071	0.708565	-0.119406	0.904954	NA	GM28055	lincRNA	ENSMUSG00000101741.1
826.46	0.00341271	0.0480804	0.0709792	0.943414	0.98838	MYO1B	protein_coding	ENSMUSG00000018417.14
13.8033	0.207239	0.26159	0.792226	0.428229	NA	STAT4	protein_coding	ENSMUSG00000062939.11
106.474	-0.0701803	0.104897	-0.66904	0.50347	0.849666	GM28177	processed_transcript	ENSMUSG00000101628.1
3.64956	-0.247681	0.500331	-0.495034	0.620576	NA	GM31812	lincRNA	ENSMUSG00000109599.1
170.1	-0.174202	0.0974276	-1.78801	0.0737741	0.463231	STAT1	protein_coding	ENSMUSG00000026104.14
5312.09	0.0129081	0.0354485	0.364136	0.715756	0.932724	GLS	protein_coding	ENSMUSG00000026103.14
538.617	-0.023044	0.0735831	-0.313169	0.754152	0.942532	NAB1	protein_coding	ENSMUSG00000002881.14
1.2182	0.426076	1.09274	0.389915	0.696599	NA	RPS27A-PS1	processed_pseudogene	ENSMUSG00000101501.1
2.88031	0.713185	0.564008	1.2645	0.206052	NA	GM553	lincRNA	ENSMUSG00000100120.1
35.1508	-0.0707362	0.17203	-0.411186	0.680936	NA	GM5527	processed_pseudogene	ENSMUSG00000100007.1
101.227	0.0526384	0.115355	0.456318	0.648161	0.909925	NEMP2	protein_coding	ENSMUSG00000043015.15
5.35967	-0.0788847	0.447923	-0.176112	0.860206	NA	GM37242	TEC	ENSMUSG00000103630.1
1475.48	-0.0310169	0.0438003	-0.708145	0.478855	0.838056	MFSD6	protein_coding	ENSMUSG00000041439.15
679.022	0.111761	0.0461388	2.42227	0.0154241	0.241016	INPP1	protein_coding	ENSMUSG00000026102.9
222.701	0.0303884	0.0703727	0.431821	0.665872	0.914835	HIBCH	protein_coding	ENSMUSG00000041426.12
301.613	0.0605938	0.0627963	0.964926	0.334582	0.756693	1700019D03RIK	protein_coding	ENSMUSG00000043629.12
18.8375	0.286696	0.235579	1.21699	0.22361	NA	MSTN	protein_coding	ENSMUSG00000026100.6
15.8452	0.0787439	0.248267	0.317175	0.751111	NA	1700019A02RIK	protein_coding	ENSMUSG00000060715.9
74.3475	0.321744	0.11826	2.72065	0.00651537	0.165955	PMS1	protein_coding	ENSMUSG00000026098.13
9.70457	-0.106788	0.318911	-0.334853	0.737736	NA	GM28777	antisense	ENSMUSG00000100763.1
58.9095	0.0110456	0.130257	0.0847985	0.932422	0.987519	ORMDL1	protein_coding	ENSMUSG00000026097.9
106.406	0.0695838	0.0976685	0.712448	0.476187	0.836919	GM28778	protein_coding	ENSMUSG00000100679.1
143.403	0.132157	0.0851427	1.55219	0.120617	0.551214	OSGEPL1	protein_coding	ENSMUSG00000026096.14
201.106	-0.0899893	0.0695243	-1.29436	0.195542	0.644237	GM28551	protein_coding	ENSMUSG00000099913.1
4.18157	-0.0991642	0.489892	-0.202421	0.839588	NA	GM18800	transcribed_unprocessed_pseudogene	ENSMUSG00000101838.6
186.23	-0.0701636	0.0722595	-0.970995	0.331551	0.755436	ASNSD1	protein_coding	ENSMUSG00000026095.15
36.0836	-0.0478525	0.160502	-0.298143	0.765594	NA	GM50478	protein_coding	ENSMUSG00000117809.1
79.6446	-0.128286	0.131239	-0.977497	0.328323	0.752629	DNAH7A	protein_coding	ENSMUSG00000096141.2
167.557	-0.0158867	0.0924712	-0.171802	0.863594	0.972293	STK17B	protein_coding	ENSMUSG00000026094.14
1135.82	0.158469	0.0440333	3.59885	0.000319631	0.0353621	HECW2	protein_coding	ENSMUSG00000042807.15
13.5996	0.445504	0.295853	1.50583	0.132111	NA	CCDC150	protein_coding	ENSMUSG00000025983.11
602.221	0.048425	0.0550043	0.880387	0.37865	0.785279	GTF3C3	protein_coding	ENSMUSG00000041303.7
1.09661	0.585532	0.964861	0.606856	0.543946	NA	GM34066	protein_coding	ENSMUSG00000109809.1
1399.79	-0.00369236	0.0428776	-0.0861139	0.931376	0.987519	PGAP1	protein_coding	ENSMUSG00000073678.4
269.103	0.051418	0.0726639	0.707614	0.479185	0.838056	ANKRD44	protein_coding	ENSMUSG00000052331.14
38.4668	0.136003	0.157441	0.863838	0.387677	NA	4930444A19RIK	antisense	ENSMUSG00000101674.6
3450.84	0.0892374	0.0435201	2.05049	0.040317	0.366456	SF3B1	protein_coding	ENSMUSG00000025982.13
32.1149	-0.192815	0.176111	-1.09484	0.273585	NA	E330011M16RIK	TEC	ENSMUSG00000103030.1
316.344	0.0229606	0.0582713	0.39403	0.693559	0.924608	COQ10B	protein_coding	ENSMUSG00000025981.13
2.47396	0.450809	0.602461	0.748279	0.454292	NA	GM17971	processed_pseudogene	ENSMUSG00000101122.1
2884.57	-0.0677908	0.0323422	-2.09605	0.0360778	0.352032	HSPD1	protein_coding	ENSMUSG00000025980.14
724.362	-0.0633825	0.0547095	-1.15853	0.246649	0.690819	HSPE1	protein_coding	ENSMUSG00000073676.4
5.44486	-0.378363	0.563822	-0.671068	0.502177	NA	GM16581	processed_pseudogene	ENSMUSG00000089670.1
1233.99	-0.0616702	0.0400301	-1.5406	0.123415	0.554623	MOB4	protein_coding	ENSMUSG00000025979.13
1.14167	0.773212	0.945144	0.818089	0.413306	NA	GM6822	processed_pseudogene	ENSMUSG00000061863.6
472.652	-0.100617	0.0551125	-1.82567	0.0679003	0.450504	RFTN2	protein_coding	ENSMUSG00000025978.14
91.2674	-0.335883	0.111544	-3.01122	0.00260198	0.109629	GM10561	antisense	ENSMUSG00000097649.2
509.402	0.141683	0.0609172	2.32582	0.0200279	0.269357	MARS2	protein_coding	ENSMUSG00000046994.9
25.408	0.0468556	0.201667	0.232342	0.816272	NA	BOLL	protein_coding	ENSMUSG00000025977.15
20.0081	0.132319	0.231667	0.571162	0.56789	NA	GM8292	processed_pseudogene	ENSMUSG00000100215.1
507.013	0.104026	0.0593598	1.75246	0.0796949	0.473627	PLCL1	protein_coding	ENSMUSG00000038349.10
1.68919	1.5115	0.757695	1.99487	0.0460572	NA	GM38056	TEC	ENSMUSG00000102145.1
17.0249	-0.0427865	0.255416	-0.167517	0.866963	NA	9130227L01RIK	lincRNA	ENSMUSG00000099950.1
1405.3	0.0646523	0.0647496	0.998498	0.318038	0.747249	SATB2	protein_coding	ENSMUSG00000038331.15
355.827	0.228403	0.0696934	3.27725	0.00104822	0.0655919	9130024F11RIK	processed_transcript	ENSMUSG00000087022.4
3.34161	-0.0835336	0.550965	-0.151613	0.879492	NA	GM4081	TEC	ENSMUSG00000104310.1
4.89342	-0.240429	0.529861	-0.453759	0.650002	NA	BC055402	lincRNA	ENSMUSG00000101429.1
1.96817	0.226861	0.765451	0.296375	0.766944	NA	4930558J18RIK	lincRNA	ENSMUSG00000097519.2
448.129	-0.0215651	0.0542106	-0.397803	0.690775	0.924178	1700066M21RIK	protein_coding	ENSMUSG00000038323.3
219.959	0.0312447	0.0720552	0.433622	0.664563	0.914387	TYW5	protein_coding	ENSMUSG00000048495.16
251.339	-0.0578356	0.0670762	-0.862237	0.388557	0.789225	MAIP1	protein_coding	ENSMUSG00000025971.6
647.031	-0.123627	0.0554817	-2.22826	0.0258633	0.304701	SPATS2L	protein_coding	ENSMUSG00000038305.15
234.481	0.0492912	0.0814655	0.605056	0.545142	0.868948	KCTD18	protein_coding	ENSMUSG00000054770.16
20.5766	0.340625	0.219606	1.55107	0.120884	NA	SGO2A	protein_coding	ENSMUSG00000026039.9
48.5612	0.440575	0.153335	2.87328	0.00406229	NA	AOX1	protein_coding	ENSMUSG00000063558.4
39.4508	0.200166	0.197932	1.01129	0.311879	NA	AOX3	protein_coding	ENSMUSG00000064294.12
31.1789	0.121531	0.176374	0.689053	0.49079	NA	AOX4	protein_coding	ENSMUSG00000038242.12
11.4469	0.407407	0.288293	1.41317	0.157605	NA	GM15759	antisense	ENSMUSG00000089822.1
5.22798	-0.260781	0.445811	-0.584959	0.558575	NA	AOX2	protein_coding	ENSMUSG00000079554.2
23.3844	-0.26503	0.242196	-1.09428	0.273833	NA	GM37607	TEC	ENSMUSG00000103839.1
5133.79	0.0192894	0.0283809	0.679662	0.496719	0.846535	BZW1	protein_coding	ENSMUSG00000051223.14
858.63	0.159302	0.0962217	1.65557	0.0978083	0.509992	CLK1	protein_coding	ENSMUSG00000026034.17
153.022	-0.0369678	0.0880734	-0.419739	0.674676	0.917909	PPIL3	protein_coding	ENSMUSG00000026035.15
521.929	-0.0669585	0.0498756	-1.34251	0.179431	0.626601	NIF3L1	protein_coding	ENSMUSG00000026036.17
269.534	-0.0068452	0.0625372	-0.109458	0.912839	0.984883	ORC2	protein_coding	ENSMUSG00000026037.14
57.1968	0.0259351	0.136722	0.189692	0.849551	0.969476	GM15834	lincRNA	ENSMUSG00000085054.2
1786.02	0.0401059	0.0502045	0.798851	0.424377	0.807862	FAM126B	protein_coding	ENSMUSG00000038174.14
534.519	-0.056259	0.0674945	-0.833535	0.404543	0.798962	NDUFB3	protein_coding	ENSMUSG00000026032.8
3.34875	1.02737	0.577114	1.78019	0.0750448	NA	CBX3-PS7	processed_pseudogene	ENSMUSG00000059647.5
17.2214	-0.029186	0.23529	-0.124043	0.901281	NA	FLACC1	protein_coding	ENSMUSG00000047528.13
4.51787	-0.264343	0.454056	-0.582182	0.560444	NA	GM20257	transcribed_unprocessed_pseudogene	ENSMUSG00000102059.1
314.554	0.0775596	0.0623363	1.24421	0.213421	0.662747	CFLAR	protein_coding	ENSMUSG00000026031.15
66.0646	-0.120248	0.129077	-0.931604	0.351541	0.767415	CASP8	protein_coding	ENSMUSG00000026029.14
2.60874	-0.24366	0.598781	-0.406926	0.684062	NA	GM28802	unprocessed_pseudogene	ENSMUSG00000099719.1
4242.07	-0.0276285	0.0332243	-0.831575	0.405649	0.798962	TRAK2	protein_coding	ENSMUSG00000026028.12
835.642	0.0388359	0.0452036	0.859133	0.390267	0.790597	STRADB	protein_coding	ENSMUSG00000026027.13
1.40549	1.64451	1.06117	1.54971	0.12121	NA	C2CD6	protein_coding	ENSMUSG00000072295.7
367.049	-0.00664604	0.0543471	-0.122289	0.90267	0.982849	TMEM237	protein_coding	ENSMUSG00000038079.14
18.1809	-0.0666228	0.237312	-0.280739	0.778911	NA	G730003C15RIK	antisense	ENSMUSG00000097573.2
42.7969	-0.230409	0.159417	-1.44533	0.148366	NA	MPP4	protein_coding	ENSMUSG00000079550.9
146.074	-0.106557	0.0824615	-1.29221	0.196285	0.645325	GM29017	antisense	ENSMUSG00000101586.1
829.33	-0.0191645	0.0394024	-0.486379	0.626699	0.902372	ALS2	protein_coding	ENSMUSG00000026024.14
11.4472	-0.550621	0.298328	-1.84569	0.064937	NA	CDK15	protein_coding	ENSMUSG00000026023.16
142.482	0.157853	0.0962426	1.64016	0.100972	0.517294	FZD7	protein_coding	ENSMUSG00000041075.8
2.14597	-0.0618318	0.643284	-0.0961189	0.923426	NA	GM26813	lincRNA	ENSMUSG00000097819.1
72.6248	0.157037	0.122493	1.28201	0.199838	0.648907	GM973	protein_coding	ENSMUSG00000047361.16
6.91252	0.112223	0.383771	0.292422	0.769964	NA	GM28411	antisense	ENSMUSG00000099811.6
937.328	0.0339199	0.0386931	0.876639	0.380683	0.785975	SUMO1	protein_coding	ENSMUSG00000026021.15
3.51199	0.588093	0.537387	1.09436	0.273799	NA	D430013B06RIK	TEC	ENSMUSG00000103821.1
755.372	0.0446024	0.0476759	0.935533	0.349513	0.765926	NOP58	protein_coding	ENSMUSG00000026020.9
4029.48	-0.0311692	0.0458469	-0.679855	0.496596	0.846535	BMPR2	protein_coding	ENSMUSG00000067336.6
1082.94	0.01927	0.0360496	0.534542	0.592967	0.889412	FAM117B	protein_coding	ENSMUSG00000041040.12
1179.84	0.00680269	0.035793	0.190056	0.849265	0.969298	ICA1L	protein_coding	ENSMUSG00000026018.12
481.828	-0.0185119	0.0573183	-0.322967	0.74672	0.940495	WDR12	protein_coding	ENSMUSG00000026019.15
404.107	0.205525	0.0573577	3.58322	0.000339386	0.0364185	CARF	protein_coding	ENSMUSG00000026017.13
418.653	0.0829831	0.0691274	1.20044	0.229969	0.676141	NBEAL1	protein_coding	ENSMUSG00000073664.11
227.934	0.0360456	0.0730773	0.493254	0.621833	0.900713	CYP20A1	protein_coding	ENSMUSG00000049439.13
4372.71	-0.0161234	0.039797	-0.405141	0.685374	0.922641	ABI2	protein_coding	ENSMUSG00000026782.15
1747.32	0.0245708	0.0477177	0.51492	0.606609	0.894118	RAPH1	protein_coding	ENSMUSG00000026014.15
4.54804	-0.505183	0.509958	-0.990635	0.321864	NA	GM11578	processed_pseudogene	ENSMUSG00000082160.1
659.279	0.0482182	0.0502548	0.959474	0.33732	0.758808	EIF4A-PS4	processed_pseudogene	ENSMUSG00000101188.1
9.45763	0.182329	0.320993	0.568014	0.570026	NA	CD28	protein_coding	ENSMUSG00000026012.2
1.78361	0.643347	0.745638	0.862813	0.38824	NA	GM38137	TEC	ENSMUSG00000102549.1
2.50048	0.660523	0.647717	1.01977	0.307837	NA	CTLA4	protein_coding	ENSMUSG00000026011.13
4.80472	0.616549	0.464565	1.32715	0.184458	NA	ICOS	protein_coding	ENSMUSG00000026009.14
133.263	0.119993	0.0934419	1.28415	0.19909	0.647978	PARD3B	protein_coding	ENSMUSG00000052062.14
4.19805	0.51643	0.495504	1.04223	0.297304	NA	PARD3BOS1	antisense	ENSMUSG00000085842.7
4.15945	0.14093	0.467343	0.301556	0.76299	NA	PARD3BOS3	antisense	ENSMUSG00000085400.1
1182.19	-0.0339884	0.0455938	-0.745461	0.455993	0.827503	NRP2	protein_coding	ENSMUSG00000025969.15
1.73133	-1.15346	0.819638	-1.40728	0.159346	NA	GM37121	TEC	ENSMUSG00000103032.1
1.48783	0.773791	0.819463	0.944266	0.345034	NA	GM4208	lincRNA	ENSMUSG00000100426.1
661.878	-0.0262789	0.0609513	-0.431145	0.666363	0.914835	INO80D	protein_coding	ENSMUSG00000040865.15
798.935	-0.0123181	0.0393537	-0.313011	0.754273	0.942544	INO80DOS	lincRNA	ENSMUSG00000084799.7
25.5844	0.307959	0.205843	1.49609	0.13463	NA	GM20342	lincRNA	ENSMUSG00000101599.1
1609.48	-0.0403223	0.03532	-1.14163	0.253609	0.696992	NDUFS1	protein_coding	ENSMUSG00000025968.16
1793.59	-0.0434103	0.0407975	-1.06404	0.287309	0.722936	EEF1B2	protein_coding	ENSMUSG00000025967.16
2.8626	0.314728	0.563977	0.558051	0.576809	NA	GM27390	misc_RNA	ENSMUSG00000098850.1
2.1066	-0.509104	0.726394	-0.700864	0.483388	NA	SNORA41	snoRNA	ENSMUSG00000064602.1
12.8508	0.311125	0.304059	1.02324	0.306195	NA	GPR1	protein_coding	ENSMUSG00000046856.13
5.50321	0.0727795	0.391458	0.185919	0.852508	NA	GM24513	miRNA	ENSMUSG00000092705.1
1141.1	0.00716588	0.0678433	0.105624	0.915881	0.984883	ZDBF2	protein_coding	ENSMUSG00000027520.16
2.57349	0.178489	0.646667	0.276014	0.782537	NA	GM11605	processed_pseudogene	ENSMUSG00000081643.1
3128.04	0.0323922	0.0379667	0.853175	0.393562	0.79187	ADAM23	protein_coding	ENSMUSG00000025964.15
1.27039	2.39764	1.04242	2.30008	0.021444	NA	GM22281	snRNA	ENSMUSG00000087823.1
2.2315	0.00082909	0.700411	0.00118372	0.999056	NA	DYTN	protein_coding	ENSMUSG00000069085.5
15.9054	-0.0178942	0.250958	-0.0713035	0.943156	NA	MDH1B	protein_coding	ENSMUSG00000025963.5
209.275	-0.161422	0.0772082	-2.09074	0.0365517	0.35344	FASTKD2	protein_coding	ENSMUSG00000025962.15
35.4675	-0.0660795	0.175223	-0.377116	0.706088	NA	4933402D24RIK	protein_coding	ENSMUSG00000025961.1
8.12364	0.0230358	0.351567	0.0655233	0.947757	NA	GM13754	unitary_pseudogene	ENSMUSG00000082373.2
11.8795	0.0832544	0.290619	0.286473	0.774516	NA	GM13749	lincRNA	ENSMUSG00000044689.5
1572.78	0.0890438	0.0467121	1.90622	0.0566212	0.418689	KLF7	protein_coding	ENSMUSG00000025959.13
95.1958	0.201273	0.103025	1.95363	0.0507448	0.403442	GM13748	antisense	ENSMUSG00000086836.1
6.80969	-0.568021	0.41099	-1.38208	0.166947	NA	GM28981	lincRNA	ENSMUSG00000101895.1
989.79	-0.0422295	0.0479653	-0.880418	0.378633	0.785279	CREB1	protein_coding	ENSMUSG00000025958.14
143.101	-0.0165971	0.0862821	-0.192358	0.847462	0.968723	METTL21A	protein_coding	ENSMUSG00000025956.10
2.71473	0.533876	0.659744	0.809218	0.41839	NA	GM28982	lincRNA	ENSMUSG00000101832.1
2.86585	-0.275993	0.601183	-0.459083	0.646175	NA	2810408I11RIK	processed_transcript	ENSMUSG00000087213.2
526.358	0.0500383	0.0578044	0.865648	0.386683	0.78854	CCNYL1	protein_coding	ENSMUSG00000070871.10
67.7175	-0.00634708	0.120788	-0.0525473	0.958093	0.991325	FZD5	protein_coding	ENSMUSG00000045005.9
13.1443	0.394374	0.272719	1.44608	0.148155	NA	GM38058	TEC	ENSMUSG00000102140.1
696.04	-0.0385278	0.0501433	-0.768355	0.442277	0.821548	PLEKHM3	protein_coding	ENSMUSG00000051344.13
61.0423	0.258018	0.151942	1.69813	0.0894833	0.494866	RPL10A-PS1	processed_pseudogene	ENSMUSG00000084416.3
3.63685	0.0249393	0.496891	0.0501906	0.95997	NA	CRYGA	protein_coding	ENSMUSG00000044429.8
89.4214	0.103779	0.10331	1.00454	0.31512	0.744922	GM28845	protein_coding	ENSMUSG00000100846.1
94.7693	0.118137	0.102926	1.14778	0.251059	0.695537	D630023F18RIK	protein_coding	ENSMUSG00000044816.10
1348.55	-0.019525	0.0380603	-0.513001	0.60795	0.89468	IDH1	protein_coding	ENSMUSG00000025950.16
831.02	-0.000489886	0.0483642	-0.0101291	0.991918	0.99734	PIKFYVE	protein_coding	ENSMUSG00000025949.16
73.3919	-0.194148	0.112733	-1.72219	0.0850346	0.486868	PTH2R	protein_coding	ENSMUSG00000025946.13
16980.5	-0.0122224	0.0394215	-0.310043	0.756528	0.94265	MAP2	protein_coding	ENSMUSG00000015222.18
191.321	-0.0706794	0.0806956	-0.875877	0.381097	0.786062	GM10558	antisense	ENSMUSG00000073656.4
3358.41	-0.0312996	0.0601438	-0.520413	0.602776	0.892524	UNC80	protein_coding	ENSMUSG00000055567.18
5.8814	0.259857	0.453258	0.573309	0.566435	NA	GM37181	TEC	ENSMUSG00000103375.1
387.78	-0.0321821	0.0593228	-0.542491	0.58748	0.888107	RPE	protein_coding	ENSMUSG00000026005.15
384.656	0.10407	0.0818372	1.27167	0.20349	0.653543	KANSL1L	protein_coding	ENSMUSG00000026004.15
8.95573	0.114575	0.32628	0.351155	0.725472	NA	GM37570	TEC	ENSMUSG00000102559.1
6.99634	-0.0391283	0.368435	-0.106201	0.915423	NA	GM38387	TEC	ENSMUSG00000102374.1
14.6427	0.163629	0.264631	0.618328	0.536359	NA	GM38162	TEC	ENSMUSG00000102776.1
2.2174	0.0926284	0.682039	0.135811	0.891971	NA	GM15789	processed_pseudogene	ENSMUSG00000082057.1
3.11594	0.162394	0.590529	0.274998	0.783318	NA	6820402A03RIK	TEC	ENSMUSG00000103706.1
4.09634	-0.287352	0.514997	-0.557969	0.576865	NA	GM37285	TEC	ENSMUSG00000103756.1
3.66735	0.669244	0.510257	1.31158	0.189661	NA	GM37755	TEC	ENSMUSG00000103382.1
1.5161	-0.777866	0.927218	-0.838924	0.401512	NA	GM38218	TEC	ENSMUSG00000103553.1
484.928	-0.0444683	0.0505308	-0.880023	0.378847	0.785279	ACADL	protein_coding	ENSMUSG00000026003.5
10.1295	-0.0140056	0.335279	-0.041773	0.96668	NA	MYL1	protein_coding	ENSMUSG00000061816.15
1874.24	-0.038498	0.0335848	-1.14629	0.251675	0.695712	LANCL1	protein_coding	ENSMUSG00000026000.16
26.3988	-0.0671846	0.199581	-0.336629	0.736397	NA	CPS1	protein_coding	ENSMUSG00000025991.8
1685.41	0.0159105	0.0623937	0.255001	0.798722	0.955289	ERBB4	protein_coding	ENSMUSG00000062209.15
1.74829	1.18499	0.804099	1.47368	0.140567	NA	GM16076	sense_intronic	ENSMUSG00000087514.1
39.0014	-0.0597225	0.161793	-0.36913	0.712031	NA	GM29114	antisense	ENSMUSG00000101156.1
49.6878	0.00162635	0.149464	0.0108812	0.991318	NA	IKZF2	protein_coding	ENSMUSG00000025997.13
34.5955	0.0282422	0.184946	0.152705	0.878631	NA	SPAG16	protein_coding	ENSMUSG00000053153.14
421.664	0.0495936	0.0584664	0.848242	0.396303	0.793515	VWC2L	protein_coding	ENSMUSG00000045648.15
32.4046	0.0591891	0.168869	0.350502	0.725962	NA	BARD1	protein_coding	ENSMUSG00000026196.7
18.8353	-0.0317258	0.240474	-0.13193	0.89504	NA	ABCA12	protein_coding	ENSMUSG00000050296.14
536.29	-0.0424368	0.0506887	-0.837203	0.402478	0.798055	ATIC	protein_coding	ENSMUSG00000026192.13
1913.96	0.115805	0.074551	1.55336	0.120336	0.550893	FN1	protein_coding	ENSMUSG00000026193.15
37.1787	0.215305	0.168864	1.27502	0.202302	NA	APOL7D	antisense	ENSMUSG00000073652.10
1.4377	-0.787973	0.936145	-0.841721	0.399944	NA	GM5829	processed_pseudogene	ENSMUSG00000101834.1
1.0325	-0.28654	1.15206	-0.248719	0.803578	NA	4933417E11RIK	lincRNA	ENSMUSG00000101848.1
2.50733	0.751625	0.678144	1.10836	0.267708	NA	GM4319	lincRNA	ENSMUSG00000102123.1
68.5958	-0.0510093	0.124177	-0.41078	0.681234	0.920811	MREG	protein_coding	ENSMUSG00000039395.8
1.03165	0.840616	1.08286	0.776289	0.437578	NA	GM24497	snRNA	ENSMUSG00000093956.1
112.093	0.0348722	0.0936293	0.37245	0.709558	0.931272	PECR	protein_coding	ENSMUSG00000026189.13
652.03	-0.0373649	0.0441105	-0.847075	0.396953	0.793515	TMEM169	protein_coding	ENSMUSG00000026188.11
228.52	-0.124608	0.0705362	-1.76659	0.0772974	0.470376	XRCC5	protein_coding	ENSMUSG00000026187.9
1117.04	-0.0366122	0.0488888	-0.748887	0.453926	0.826316	MARCHF4	protein_coding	ENSMUSG00000039372.5
733.105	-0.0364009	0.0443612	-0.820558	0.411898	0.802598	SMARCAL1	protein_coding	ENSMUSG00000039354.16
1.76216	-0.275025	0.782048	-0.351673	0.725083	NA	GM39662	antisense	ENSMUSG00000110712.1
1182.52	-0.0767046	0.0575234	-1.33345	0.182384	0.629998	RPL37A	protein_coding	ENSMUSG00000046330.10
1244.89	-0.185244	0.0608514	-3.0442	0.00233301	0.102646	IGFBP2	protein_coding	ENSMUSG00000039323.18
3720.31	-0.109141	0.0432792	-2.52179	0.0116759	0.212713	IGFBP5	protein_coding	ENSMUSG00000026185.8
24.8173	0.180458	0.210141	0.858746	0.39048	NA	6030407O03RIK	lincRNA	ENSMUSG00000100301.6
2.84425	0.086914	0.580936	0.14961	0.881072	NA	GM29183	lincRNA	ENSMUSG00000101344.1
743.114	-0.063265	0.0489449	-1.29258	0.196157	0.645325	TNS1	protein_coding	ENSMUSG00000055322.16
2.68863	0.956461	0.666473	1.43511	0.151256	NA	RUFY4	protein_coding	ENSMUSG00000061815.11
3037.21	0.0449505	0.03663	1.22715	0.219766	0.66894	ARPC2	protein_coding	ENSMUSG00000006304.14
1459.79	0.0153737	0.0522357	0.294315	0.768518	0.945912	AAMP	protein_coding	ENSMUSG00000006299.13
316.847	-0.0441098	0.0633468	-0.696322	0.486227	0.841308	GM28364	antisense	ENSMUSG00000101503.1
2214.63	-0.0401144	0.0374066	-1.07239	0.283545	0.720579	PNKD	protein_coding	ENSMUSG00000026179.14
181.041	-0.147826	0.0773223	-1.91181	0.0559002	0.416044	TMBIM1	protein_coding	ENSMUSG00000006301.17
2.81919	0.478242	0.572606	0.835202	0.403604	NA	GM29358	sense_intronic	ENSMUSG00000099931.1
25.1775	0.167622	0.206259	0.81268	0.416402	NA	CATIP	protein_coding	ENSMUSG00000073650.8
34.4183	-0.160471	0.176683	-0.908243	0.36375	NA	SLC11A1	protein_coding	ENSMUSG00000026177.11
565.351	-0.0525027	0.0555927	-0.944416	0.344957	0.763889	CTDSP1	protein_coding	ENSMUSG00000026176.13
34.6616	-0.100615	0.173019	-0.581524	0.560887	NA	VIL1	protein_coding	ENSMUSG00000026175.12
781.583	-0.0153438	0.0417524	-0.367495	0.71325	0.931898	USP37	protein_coding	ENSMUSG00000033364.13
344.879	0.0173129	0.0550585	0.314446	0.753183	0.942389	CNOT9	protein_coding	ENSMUSG00000026174.9
253.184	-0.200588	0.0711606	-2.81881	0.00482021	0.146125	PLCD4	protein_coding	ENSMUSG00000026173.15
567.253	-0.0210765	0.0542994	-0.388154	0.697902	0.925783	ZFP142	protein_coding	ENSMUSG00000026135.17
244.908	-0.220194	0.0693919	-3.17319	0.00150773	0.0803134	BCS1L	protein_coding	ENSMUSG00000026172.12
424.41	0.0177243	0.0547997	0.323438	0.746363	0.940495	RNF25	protein_coding	ENSMUSG00000026171.12
96.6545	-0.133796	0.109917	-1.21725	0.22351	0.672448	STK36	protein_coding	ENSMUSG00000033276.18
394.243	0.100804	0.0755614	1.33406	0.182184	0.629998	TTLL4	protein_coding	ENSMUSG00000033257.14
40.9579	-0.250407	0.171411	-1.46086	0.144053	NA	CYP27A1	protein_coding	ENSMUSG00000026170.6
36.0538	-0.254455	0.20626	-1.23366	0.217329	NA	WNT6	protein_coding	ENSMUSG00000033227.7
31.4128	-0.484067	0.178804	-2.70725	0.00678442	NA	WNT10A	protein_coding	ENSMUSG00000026167.14
5315.29	-0.0349417	0.0514879	-0.678639	0.497367	0.846744	GM16582	processed_transcript	ENSMUSG00000089964.1
5223.07	-0.0345251	0.05166	-0.668314	0.503933	0.850088	CDK5R2	protein_coding	ENSMUSG00000090071.4
1.61562	-1.0356	0.940697	-1.10089	0.270945	NA	FEV	protein_coding	ENSMUSG00000055197.4
1.34386	-0.406008	0.912303	-0.445037	0.656293	NA	CRYBA2	protein_coding	ENSMUSG00000006546.3
64.0414	-0.0954437	0.141833	-0.672931	0.500991	0.848449	CFAP65	protein_coding	ENSMUSG00000047021.14
7.88454	-0.415858	0.356147	-1.16766	0.242944	NA	GM15841	antisense	ENSMUSG00000089653.1
5.36663	-0.123839	0.421316	-0.293933	0.768809	NA	IHH	protein_coding	ENSMUSG00000006538.12
23.6904	0.150369	0.220946	0.680571	0.496143	NA	NHEJ1	protein_coding	ENSMUSG00000026162.7
2.14838	-1.07583	0.749913	-1.4346	0.151401	NA	SLC23A3	protein_coding	ENSMUSG00000026205.8
427.884	-0.0230468	0.0612193	-0.376463	0.706573	0.930498	CNPPD1	protein_coding	ENSMUSG00000033159.14
2667.11	-0.0626037	0.0432901	-1.44614	0.148137	0.587647	RETREG2	protein_coding	ENSMUSG00000049339.16
166.24	0.00943114	0.0960045	0.0982365	0.921745	0.986072	ZFAND2B	protein_coding	ENSMUSG00000026197.12
220.29	0.0300866	0.0693363	0.433923	0.664345	0.914387	ABCB6	protein_coding	ENSMUSG00000026198.15
932.247	-0.0259334	0.039132	-0.662716	0.507512	0.850736	GM29253	processed_transcript	ENSMUSG00000099519.1
1902.88	-0.0116167	0.0314617	-0.369233	0.711954	0.931272	ATG9A	protein_coding	ENSMUSG00000033124.16
254.148	0.0699658	0.063522	1.10144	0.270705	0.711088	ANKZF1	protein_coding	ENSMUSG00000026199.17
184.542	0.0834777	0.0861808	0.968634	0.332728	0.755917	GLB1L	protein_coding	ENSMUSG00000026200.13
2.69755	0.151255	0.591796	0.255586	0.79827	NA	GM27943	miRNA	ENSMUSG00000099204.2
1334	-0.121753	0.0395376	-3.07943	0.00207399	0.0975821	STK16	protein_coding	ENSMUSG00000026201.12
6113.31	-0.0570534	0.0356243	-1.60153	0.10926	0.532204	TUBA4A	protein_coding	ENSMUSG00000026202.13
7.77683	0.718694	0.363829	1.97536	0.0482273	NA	A630095N17RIK	protein_coding	ENSMUSG00000096094.2
1035.93	-0.064696	0.0496153	-1.30395	0.19225	0.642126	DNAJB2	protein_coding	ENSMUSG00000026203.16
4953.83	-0.0661056	0.036743	-1.79914	0.071997	0.460425	PTPRN	protein_coding	ENSMUSG00000026204.15
1758.07	-0.0709468	0.0451881	-1.57003	0.116408	0.545554	GM28294	antisense	ENSMUSG00000101840.1
399.357	-0.143307	0.0617064	-2.3224	0.0202115	0.269879	RESP18	protein_coding	ENSMUSG00000033061.15
321.87	-0.151846	0.0693711	-2.1889	0.0286041	0.317197	GM28902	antisense	ENSMUSG00000100556.1
604.73	0.0160595	0.0537402	0.298837	0.765065	0.944056	DNPEP	protein_coding	ENSMUSG00000026209.15
33.8612	-0.226718	0.181088	-1.25198	0.210578	NA	DES	protein_coding	ENSMUSG00000026208.9
2587.46	-0.00434188	0.0323251	-0.134319	0.89315	0.980591	SPEG	protein_coding	ENSMUSG00000026207.16
1.45939	-0.0501142	0.782642	-0.064032	0.948945	NA	GM15178	antisense	ENSMUSG00000086053.1
406.34	-0.0460482	0.0629591	-0.731399	0.464536	0.830734	GMPPA	protein_coding	ENSMUSG00000033021.16
554.631	0.0136794	0.0560968	0.243854	0.807344	0.958427	ASIC4	protein_coding	ENSMUSG00000033007.15
112.071	-0.0403234	0.0942055	-0.428036	0.668625	0.916004	GM37264	TEC	ENSMUSG00000102605.1
1556.07	-0.0325689	0.0485915	-0.670259	0.502693	0.849576	CHPF	protein_coding	ENSMUSG00000032997.16
1059.39	-0.0307882	0.0450615	-0.683249	0.49445	0.845398	OBSL1	protein_coding	ENSMUSG00000026211.17
435.951	-0.0741261	0.0552559	-1.34151	0.179756	0.62715	TMEM198	protein_coding	ENSMUSG00000051703.14
485.305	0.112781	0.0705973	1.59753	0.110148	0.534128	INHA	protein_coding	ENSMUSG00000032968.4
560.737	-0.0944367	0.0448827	-2.10408	0.0353717	0.35043	STK11IP	protein_coding	ENSMUSG00000026213.15
3009.85	0.00550702	0.0317387	0.173511	0.86225	0.971847	SLC4A3	protein_coding	ENSMUSG00000006576.16
10.1846	0.703369	0.327693	2.14643	0.0318389	NA	GM29069	lincRNA	ENSMUSG00000100827.1
1.59209	0.96672	0.788319	1.22631	0.220083	NA	GM17751	lincRNA	ENSMUSG00000100553.6
3.87681	0.0744306	0.499786	0.148925	0.881613	NA	GM816	lincRNA	ENSMUSG00000100534.1
3814.96	-0.0322894	0.0448816	-0.719435	0.471873	0.834606	EPHA4	protein_coding	ENSMUSG00000026235.14
10.9979	0.512402	0.316469	1.61912	0.105421	NA	GM28386	lincRNA	ENSMUSG00000101849.1
6.8729	-0.128753	0.457469	-0.281445	0.778369	NA	PAX3	protein_coding	ENSMUSG00000004872.15
11.1206	0.426013	0.333814	1.2762	0.201886	NA	GM2102	processed_pseudogene	ENSMUSG00000118426.1
179.372	-0.199454	0.0898683	-2.2194	0.0264592	0.307591	SGPP2	protein_coding	ENSMUSG00000032908.9
918.467	-0.0977334	0.0373511	-2.61661	0.00888073	0.188148	FARSB	protein_coding	ENSMUSG00000026245.16
3.3718	0.376231	0.536938	0.700696	0.483493	NA	4833412K13RIK	TEC	ENSMUSG00000104018.1
12.1005	-0.237644	0.294266	-0.807582	0.419331	NA	BC035947	protein_coding	ENSMUSG00000090486.2
2.14643	0.303079	0.737118	0.411167	0.68095	NA	MOGAT1	protein_coding	ENSMUSG00000012187.13
1.5178	-0.0957553	0.803743	-0.119137	0.905167	NA	5730419F03RIK	lincRNA	ENSMUSG00000099364.1
2515.29	-0.141566	0.0361681	-3.9141	9.07419e-05	0.0187974	ACSL3	protein_coding	ENSMUSG00000032883.15
254.59	-0.0675937	0.0688922	-0.981151	0.326518	0.752181	UTP14B	protein_coding	ENSMUSG00000079470.8
3.03334	-0.258351	0.618103	-0.417974	0.675966	NA	GM6159	processed_pseudogene	ENSMUSG00000099377.1
17.2154	0.0955169	0.233987	0.408214	0.683116	NA	GM29536	lincRNA	ENSMUSG00000099706.1
10.525	0.187591	0.293562	0.639016	0.522813	NA	KCNE4	protein_coding	ENSMUSG00000047330.8
1.23467	0.34748	1.00388	0.346136	0.729241	NA	GM5830	processed_pseudogene	ENSMUSG00000072978.3
3616.54	-0.0020906	0.042015	-0.0497585	0.960315	0.991835	SCG2	protein_coding	ENSMUSG00000050711.7
49.7797	0.260765	0.155097	1.6813	0.0927038	NA	AP1S3	protein_coding	ENSMUSG00000054702.14
1216.44	-0.0271638	0.0400909	-0.677556	0.498053	0.847386	WDFY1	protein_coding	ENSMUSG00000073643.11
275.392	-0.031593	0.0653595	-0.483373	0.628831	0.902877	MRPL44	protein_coding	ENSMUSG00000026248.9
3891.91	-0.0627028	0.0280175	-2.23799	0.025222	0.300737	SERPINE2	protein_coding	ENSMUSG00000026249.10
22.3582	0.208575	0.213067	0.978915	0.327622	NA	GM5529	processed_pseudogene	ENSMUSG00000067106.6
3.07366	-0.479427	0.696765	-0.688075	0.491406	NA	GM28071	processed_pseudogene	ENSMUSG00000100397.1
12.3586	0.169694	0.302494	0.560984	0.574808	NA	FAM124B	protein_coding	ENSMUSG00000043230.2
2312.54	0.0298694	0.0374403	0.797787	0.424994	0.808725	CUL3	protein_coding	ENSMUSG00000004364.14
1.86669	1.31912	0.81966	1.60935	0.107539	NA	GM37902	TEC	ENSMUSG00000103076.1
658.676	-0.04071	0.0735108	-0.553797	0.579718	0.884185	DOCK10	protein_coding	ENSMUSG00000038608.15
1155.21	0.131681	0.0407863	3.22857	0.00124411	0.0714919	NYAP2	protein_coding	ENSMUSG00000054976.14
502.755	0.0440085	0.0528099	0.833338	0.404654	0.798962	IRS1	protein_coding	ENSMUSG00000055980.2
126.881	-0.0843688	0.0925348	-0.911752	0.361899	0.773202	GM9747	protein_coding	ENSMUSG00000022591.5
128.821	-0.0818269	0.0957205	-0.854852	0.392633	0.791368	RHBDD1	protein_coding	ENSMUSG00000026142.15
38.1387	0.156409	0.159949	0.977871	0.328138	NA	COL4A4	protein_coding	ENSMUSG00000067158.9
17.0355	0.189069	0.233874	0.808421	0.418848	NA	COL4A3	protein_coding	ENSMUSG00000079465.8
207.065	-0.00164968	0.0744766	-0.0221503	0.982328	0.995166	C430014B12RIK	processed_transcript	ENSMUSG00000097564.2
2580.46	-0.0159347	0.0296832	-0.536824	0.591389	0.888884	MFF	protein_coding	ENSMUSG00000026150.14
8.4698	0.36286	0.336149	1.07946	0.280382	NA	GM28941	sense_intronic	ENSMUSG00000101450.1
1.04006	0.436706	0.911426	0.479145	0.631835	NA	TM4SF20	protein_coding	ENSMUSG00000026149.2
22.7493	0.136571	0.199384	0.684963	0.493367	NA	GM22396	miRNA	ENSMUSG00000093782.1
2153.77	-0.0328382	0.0330151	-0.994641	0.319911	0.748701	AGFG1	protein_coding	ENSMUSG00000026159.13
3.0504	-0.391044	0.612928	-0.637993	0.523478	NA	A030005L19RIK	protein_coding	ENSMUSG00000113880.1
3.19483	0.282409	0.60872	0.463939	0.642692	NA	GM7553	processed_pseudogene	ENSMUSG00000101784.1
40.8537	-0.119958	0.159109	-0.753935	0.450888	NA	SLC19A3	protein_coding	ENSMUSG00000038496.16
17.7918	-0.00345387	0.295866	-0.0116738	0.990686	NA	DAW1	protein_coding	ENSMUSG00000053161.16
3733.74	-0.0613971	0.0296569	-2.07025	0.0384292	0.359764	SPHKAP	protein_coding	ENSMUSG00000026163.17
3.29498	0.662287	0.594414	1.11418	0.265201	NA	4933436I20RIK	lincRNA	ENSMUSG00000100580.6
695.408	-0.0740572	0.0428614	-1.72783	0.0840189	0.484581	PID1	protein_coding	ENSMUSG00000045658.16
4399.36	-0.0482289	0.0271661	-1.77533	0.0758427	0.467436	DNER	protein_coding	ENSMUSG00000036766.12
45.1478	-0.0364384	0.147237	-0.247481	0.804536	NA	MIR5126	miRNA	ENSMUSG00000093254.1
3036.63	0.0737135	0.0440451	1.67359	0.0942105	0.505077	TRIP12	protein_coding	ENSMUSG00000026219.14
2.80637	0.0114176	0.623682	0.0183067	0.985394	NA	GM38374	TEC	ENSMUSG00000103505.1
62.8566	0.231342	0.138756	1.66726	0.0954633	0.507347	FBXO36	protein_coding	ENSMUSG00000073633.9
349.899	-0.0535859	0.0596953	-0.897656	0.369369	0.778487	SLC16A14	protein_coding	ENSMUSG00000026220.6
1.21371	-0.0948563	1.08773	-0.0872056	0.930508	NA	GM29284	unprocessed_pseudogene	ENSMUSG00000099693.1
8.29162	0.22446	0.38846	0.57782	0.563385	NA	C130026I21RIK	protein_coding	ENSMUSG00000052477.15
1.07362	0.101539	0.93627	0.108451	0.913638	NA	RPL19-PS1	processed_pseudogene	ENSMUSG00000064281.7
1.92521	0.475485	0.7745	0.613925	0.539265	NA	G530012D18RIK	protein_coding	ENSMUSG00000094127.1
15.1466	0.130763	0.290659	0.449885	0.652793	NA	SP110	protein_coding	ENSMUSG00000070034.13
9.42246	0.243238	0.329273	0.738713	0.460082	NA	SP140	protein_coding	ENSMUSG00000070031.11
1.09508	0.630845	0.984152	0.641003	0.521521	NA	GM10552	antisense	ENSMUSG00000073628.5
3.06073	0.260566	0.586407	0.444343	0.656795	NA	GM17017	antisense	ENSMUSG00000090246.1
25.4836	0.0403746	0.211309	0.191069	0.848472	NA	SP100	protein_coding	ENSMUSG00000026222.16
39.0595	0.216958	0.182837	1.18662	0.235377	NA	A630001G21RIK	protein_coding	ENSMUSG00000052760.16
2937.23	-0.0193195	0.0247188	-0.781573	0.434466	0.815512	CAB39	protein_coding	ENSMUSG00000036707.16
6890.23	-0.0607323	0.0562836	-1.07904	0.280569	0.718156	ITM2C	protein_coding	ENSMUSG00000026223.15
58.8862	0.0279072	0.135156	0.206481	0.836415	0.965409	4933407L21RIK	protein_coding	ENSMUSG00000026224.11
3.42744	0.065412	0.530994	0.123188	0.901958	NA	GM28884	antisense	ENSMUSG00000099767.1
73.3137	-0.0167259	0.127886	-0.130788	0.895943	0.981679	GPR55	protein_coding	ENSMUSG00000049608.8
11.9638	0.667984	0.331617	2.01433	0.0439753	NA	GM18180	processed_pseudogene	ENSMUSG00000099342.1
20.3069	-0.136584	0.270201	-0.505488	0.613216	NA	SPATA3	protein_coding	ENSMUSG00000026226.16
236.416	0.137203	0.0718686	1.90909	0.056251	0.418237	2810459M11RIK	protein_coding	ENSMUSG00000026227.11
1987.29	0.00791389	0.0299767	0.264001	0.791779	0.952139	PSMD1	protein_coding	ENSMUSG00000026229.17
6.75437	0.32976	0.390291	0.844908	0.398162	NA	HTR2B	protein_coding	ENSMUSG00000026228.6
1.25731	0.560222	0.970468	0.57727	0.563757	NA	GM37914	TEC	ENSMUSG00000103272.1
301.562	-0.0794981	0.0592955	-1.34071	0.180015	0.627411	GM21972	protein_coding	ENSMUSG00000094638.1
657.746	0.0582783	0.0507694	1.1479	0.251009	0.695537	ARMC9	protein_coding	ENSMUSG00000062590.13
23.2466	-0.455967	0.205563	-2.21814	0.0265454	NA	GM16341	antisense	ENSMUSG00000087538.1
36.8725	-0.134645	0.177624	-0.758036	0.44843	NA	B3GNT7	protein_coding	ENSMUSG00000079445.3
3.93833	0.497102	0.526776	0.943668	0.345339	NA	GM28626	antisense	ENSMUSG00000099644.1
4240.64	0.00766458	0.0388992	0.197037	0.843798	0.967278	NCL	protein_coding	ENSMUSG00000026234.12
35.2456	0.0868641	0.180191	0.482067	0.629758	NA	C130036L24RIK	processed_transcript	ENSMUSG00000073627.7
5.14894	0.29046	0.450172	0.64522	0.518785	NA	NMUR1	protein_coding	ENSMUSG00000026237.6
3286.73	0.0101575	0.0468355	0.216876	0.828305	0.963989	PTMA	protein_coding	ENSMUSG00000026238.14
616.069	0.0621216	0.0528777	1.17481	0.240069	0.684878	PDE6D	protein_coding	ENSMUSG00000026239.14
424.953	-0.0129303	0.0543825	-0.237766	0.812062	0.96005	COPS7B	protein_coding	ENSMUSG00000026240.12
114.422	0.147684	0.0970411	1.52187	0.128041	0.560632	NPPC	protein_coding	ENSMUSG00000026241.5
503.039	0.00261294	0.0504026	0.0518413	0.958655	0.991511	DIS3L2	protein_coding	ENSMUSG00000053333.15
181.328	-0.026752	0.0799489	-0.334614	0.737917	0.93868	GM6136	processed_pseudogene	ENSMUSG00000084106.4
195.577	0.0687861	0.0735592	0.935113	0.34973	0.765926	GM28375	antisense	ENSMUSG00000099401.1
1.40069	0.652825	0.7735	0.843989	0.398676	NA	GM37447	TEC	ENSMUSG00000103984.1
4.72663	-0.0922269	0.47324	-0.194884	0.845484	NA	GM29374	lincRNA	ENSMUSG00000099839.1
352.26	-0.0178931	0.0662789	-0.269967	0.787186	0.9505	ECEL1	protein_coding	ENSMUSG00000026247.13
23.4194	0.0956584	0.22858	0.41849	0.675589	NA	PRSS56	protein_coding	ENSMUSG00000036480.9
1185.6	0.0584301	0.0343995	1.69857	0.0893993	0.494866	EIF4E2	protein_coding	ENSMUSG00000026254.17
106.804	-0.28415	0.101781	-2.79177	0.00524211	0.150069	EFHD1	protein_coding	ENSMUSG00000026255.15
17.4944	-0.150141	0.236152	-0.635779	0.52492	NA	EFHD1OS	antisense	ENSMUSG00000089821.1
1255.66	-0.0309629	0.0357197	-0.86683	0.386035	0.788188	GIGYF2	protein_coding	ENSMUSG00000048000.15
17.2184	0.382565	0.239631	1.59648	0.110382	NA	KCNJ13	protein_coding	ENSMUSG00000079436.3
7.85709	-0.167851	0.401163	-0.41841	0.675647	NA	SNORC	protein_coding	ENSMUSG00000026258.5
3062.32	-0.0600297	0.0367054	-1.63545	0.101955	0.519353	NGEF	protein_coding	ENSMUSG00000026259.14
296.071	-0.022759	0.0639877	-0.355677	0.722082	0.933911	NEU2	protein_coding	ENSMUSG00000079434.8
251.837	0.0709204	0.0687865	1.03102	0.30253	0.73384	INPP5D	protein_coding	ENSMUSG00000026288.14
859.069	0.0540715	0.0433426	1.24754	0.212201	0.662267	ATG16L1	protein_coding	ENSMUSG00000026289.15
29.4138	-0.180942	0.193743	-0.933927	0.350341	NA	SAG	protein_coding	ENSMUSG00000056055.13
2609.29	0.0070093	0.0337217	0.207857	0.835341	0.965409	DGKD	protein_coding	ENSMUSG00000070738.10
49.9188	0.0553004	0.14094	0.392368	0.694786	NA	GM19582	antisense	ENSMUSG00000101942.1
276.353	0.101357	0.0679524	1.49158	0.135808	0.572495	USP40	protein_coding	ENSMUSG00000005501.14
7.44654	-0.0834333	0.348774	-0.239219	0.810936	NA	UGT1A10	protein_coding	ENSMUSG00000090165.8
6.80313	-0.142159	0.367977	-0.386325	0.699256	NA	GM20528	processed_transcript	ENSMUSG00000092220.1
7.44654	-0.0834333	0.348774	-0.239219	0.810936	NA	UGT1A9	protein_coding	ENSMUSG00000090175.1
7.44654	-0.0834333	0.348774	-0.239219	0.810936	NA	UGT1A8	protein_coding	ENSMUSG00000089675.1
7.70132	-0.175454	0.34495	-0.508635	0.611008	NA	UGT1A7C	protein_coding	ENSMUSG00000090124.7
5.59842	-0.188055	0.40454	-0.464861	0.642031	NA	UGT1A6B	protein_coding	ENSMUSG00000090145.7
5.56372	-0.188085	0.404909	-0.464512	0.642281	NA	UGT1A6A	protein_coding	ENSMUSG00000054545.17
5.31873	-0.106389	0.411893	-0.258292	0.796182	NA	UGT1A5	protein_coding	ENSMUSG00000089943.1
4.89457	-0.0711658	0.427345	-0.16653	0.86774	NA	UGT1A2	protein_coding	ENSMUSG00000090171.1
2.17217	-0.243625	0.636742	-0.382611	0.702008	NA	DNAJB3	protein_coding	ENSMUSG00000081984.3
2.24191	0.082579	0.622056	0.132752	0.89439	NA	UGT1A1	protein_coding	ENSMUSG00000089960.1
42.0843	0.0720461	0.173245	0.415862	0.677511	NA	MROH2A	protein_coding	ENSMUSG00000079429.9
1112.61	0.121804	0.0581554	2.09445	0.0362198	0.352755	HJURP	protein_coding	ENSMUSG00000044783.16
26.7635	0.146217	0.200998	0.727457	0.466946	NA	TRPM8	protein_coding	ENSMUSG00000036251.16
1.01836	-0.291019	0.936701	-0.310685	0.75604	NA	4930453O03RIK	antisense	ENSMUSG00000085420.1
4.00715	-0.809156	0.551795	-1.46641	0.142537	NA	SPP2	protein_coding	ENSMUSG00000026295.12
1.14307	0.0348096	1.05209	0.0330861	0.973606	NA	GM29538	lincRNA	ENSMUSG00000099553.1
4.382	-0.00148893	0.482817	-0.00308384	0.997539	NA	GLRP1	protein_coding	ENSMUSG00000062310.7
1542.26	0.0276009	0.0344081	0.802164	0.422458	0.807016	ARL4C	protein_coding	ENSMUSG00000049866.12
849.104	-0.110797	0.0461398	-2.40133	0.0163354	0.245681	SH3BP4	protein_coding	ENSMUSG00000036206.12
1.62497	-1.54558	0.942966	-1.63906	0.1012	NA	C030007H22RIK	lincRNA	ENSMUSG00000099938.1
3734.77	0.0230059	0.033713	0.682403	0.494984	0.84558	AGAP1	protein_coding	ENSMUSG00000055013.16
121.902	0.125017	0.0935609	1.33621	0.181482	0.628565	4933400F21RIK	processed_transcript	ENSMUSG00000102009.6
44.5283	-0.308675	0.172997	-1.78428	0.074378	NA	GBX2	protein_coding	ENSMUSG00000034486.8
25.6169	-0.216256	0.22207	-0.97382	0.330146	NA	D130058E05RIK	processed_transcript	ENSMUSG00000092627.2
79.3921	0.0152931	0.12509	0.122256	0.902696	0.982849	ASB18	protein_coding	ENSMUSG00000067081.13
16.2868	0.115478	0.24839	0.464906	0.641999	NA	IQCA	protein_coding	ENSMUSG00000026301.16
163.172	-0.0832343	0.0899396	-0.925447	0.354733	0.76895	ACKR3	protein_coding	ENSMUSG00000044337.5
1.76532	1.10232	0.856956	1.28632	0.198331	NA	GM28723	lincRNA	ENSMUSG00000101028.1
3.11411	-0.938468	0.647773	-1.44876	0.147404	NA	GM28722	lincRNA	ENSMUSG00000101997.1
1086.43	-0.0853333	0.0354668	-2.40601	0.016128	0.245445	COPS8	protein_coding	ENSMUSG00000034432.11
147.287	-0.0308515	0.0955458	-0.322898	0.746773	0.940495	COL6A3	protein_coding	ENSMUSG00000048126.16
15.4354	-0.216915	0.275964	-0.786026	0.431852	NA	MLPH	protein_coding	ENSMUSG00000026303.6
1189.11	0.15034	0.0649468	2.31482	0.020623	0.272205	LRRFIP1	protein_coding	ENSMUSG00000026305.15
1.86137	0.776425	0.789011	0.984048	0.325092	NA	RBM44	protein_coding	ENSMUSG00000070732.2
741.863	-0.0479191	0.0501728	-0.955082	0.339536	0.760255	RAMP1	protein_coding	ENSMUSG00000034353.14
694.071	0.0425963	0.040553	1.05039	0.29354	0.728954	UBE2F	protein_coding	ENSMUSG00000034343.14
5.43362	-0.364279	0.431787	-0.843655	0.398862	NA	GM7785	processed_pseudogene	ENSMUSG00000083064.1
96.4404	-0.00929915	0.101279	-0.0918172	0.926843	0.986804	SCLY	protein_coding	ENSMUSG00000026307.12
87.593	-0.0228526	0.10493	-0.217788	0.827594	0.963989	GM17090	antisense	ENSMUSG00000090322.1
8.72622	0.223269	0.357784	0.624033	0.532606	NA	ESPNL	protein_coding	ENSMUSG00000049515.12
9.22644	-0.143526	0.410656	-0.349505	0.72671	NA	KLHL30	protein_coding	ENSMUSG00000026308.8
6.08314	-0.567472	0.434699	-1.30544	0.191744	NA	ERFE	protein_coding	ENSMUSG00000047443.14
520.708	0.0317559	0.0517232	0.613958	0.539243	0.865811	ILKAP	protein_coding	ENSMUSG00000026309.14
243.482	0.0854703	0.0756188	1.13028	0.258359	0.701642	HES6	protein_coding	ENSMUSG00000067071.8
393.797	0.0605194	0.0707537	0.855352	0.392356	0.791368	PER2	protein_coding	ENSMUSG00000055866.9
329.461	0.0547269	0.0712018	0.768616	0.442121	0.821508	TRAF3IP1	protein_coding	ENSMUSG00000034292.13
1194.92	-0.0130598	0.0404869	-0.322569	0.747021	0.940495	ASB1	protein_coding	ENSMUSG00000026311.16
2.16762	0.160349	0.69512	0.230679	0.817564	NA	GM28380	lincRNA	ENSMUSG00000101705.1
27.2875	0.133647	0.216275	0.617946	0.536611	NA	GM29100	antisense	ENSMUSG00000100980.1
17.7298	0.124382	0.259754	0.478847	0.632048	NA	TWIST2	protein_coding	ENSMUSG00000007805.4
1385.48	0.0352063	0.0399462	0.881343	0.378132	0.784837	HDAC4	protein_coding	ENSMUSG00000026313.16
1999.6	-0.0792327	0.0346284	-2.28808	0.0221328	0.283937	NDUFA10	protein_coding	ENSMUSG00000026260.12
629.465	-0.0269871	0.063829	-0.422804	0.672438	0.917155	COPS9	protein_coding	ENSMUSG00000073616.10
3.10374	0.269264	0.606215	0.444173	0.656917	NA	OTOS	protein_coding	ENSMUSG00000044055.5
1.93177	-0.318592	0.800099	-0.39819	0.69049	NA	GM29483	lincRNA	ENSMUSG00000100546.1
113.993	-0.0319447	0.102199	-0.312574	0.754604	0.942544	GM29481	antisense	ENSMUSG00000100781.1
1690.98	0.0529125	0.033808	1.56509	0.117563	0.546757	GPC1	protein_coding	ENSMUSG00000034220.7
9.71258	0.598266	0.309151	1.93519	0.0529672	NA	GM29480	antisense	ENSMUSG00000101995.1
1.59175	0.569573	0.753507	0.755896	0.449712	NA	MIR149	miRNA	ENSMUSG00000065470.1
94.7864	0.0597702	0.105228	0.568004	0.570032	0.880537	ANKMY1	protein_coding	ENSMUSG00000034212.14
140.716	-0.0593773	0.0887223	-0.66925	0.503336	0.849666	DUSP28	protein_coding	ENSMUSG00000047067.7
33.3925	0.158199	0.181923	0.869596	0.384521	NA	5033417F24RIK	antisense	ENSMUSG00000097251.2
647.413	-0.0987558	0.0579312	-1.70471	0.0882487	0.493357	RNPEPL1	protein_coding	ENSMUSG00000026269.14
335.365	-0.0682894	0.0564711	-1.20928	0.226555	0.673926	9430060I03RIK	antisense	ENSMUSG00000100632.1
324.218	-0.0633321	0.0577998	-1.09571	0.273204	0.713431	CAPN10	protein_coding	ENSMUSG00000026270.11
29.8586	0.134074	0.205277	0.653137	0.513668	NA	GPR35	protein_coding	ENSMUSG00000026271.15
22852.7	-0.00705763	0.0254804	-0.276983	0.781793	0.948561	KIF1A	protein_coding	ENSMUSG00000014602.15
1.7026	0.0712846	0.8457	0.0842906	0.932825	NA	GM28086	lincRNA	ENSMUSG00000101378.1
2.05687	-0.814441	0.835197	-0.975148	0.329487	NA	MAB21L4	protein_coding	ENSMUSG00000034159.12
38.1245	-0.14537	0.174572	-0.832723	0.405001	NA	CROCC2	protein_coding	ENSMUSG00000084989.3
236.13	0.0793534	0.0912357	0.869763	0.38443	0.78739	SNED1	protein_coding	ENSMUSG00000047793.13
1.36804	-0.0815314	0.949221	-0.085893	0.931552	NA	MIR6901	miRNA	ENSMUSG00000098997.1
193.339	-0.0105138	0.0711262	-0.147818	0.882486	0.977957	MTERF4	protein_coding	ENSMUSG00000026273.13
18.3327	0.128832	0.235719	0.546548	0.584689	NA	GM28535	antisense	ENSMUSG00000101172.1
69.8049	0.31662	0.120664	2.62398	0.00869082	0.187186	PASK	protein_coding	ENSMUSG00000026274.11
2020.25	0.00753888	0.0349378	0.21578	0.829159	0.963989	PPP1R7	protein_coding	ENSMUSG00000026275.13
7.93705	0.154952	0.35682	0.434258	0.664101	NA	ANO7	protein_coding	ENSMUSG00000034107.10
3364.37	-0.101904	0.0330744	-3.08106	0.00206266	0.0974864	HDLBP	protein_coding	ENSMUSG00000034088.15
798.595	-0.0620165	0.0435463	-1.42415	0.154403	0.59572	SEPTIN2	protein_coding	ENSMUSG00000026276.20
795.088	-0.0590675	0.0430608	-1.37172	0.17015	0.616403	SEPTIN2	protein_coding	ENSMUSG00000116048.1
424.459	0.0314566	0.061754	0.509385	0.610482	0.895557	FARP2	protein_coding	ENSMUSG00000034066.13
2947.13	-0.00457908	0.0334966	-0.136703	0.891266	0.980033	STK25	protein_coding	ENSMUSG00000026277.14
215.929	0.00890795	0.0919246	0.096905	0.922802	0.986072	GM28536	antisense	ENSMUSG00000100927.1
348.028	0.0043839	0.0669477	0.0654825	0.94779	0.989915	BOK	protein_coding	ENSMUSG00000026278.14
200.212	0.0463689	0.0755431	0.613808	0.539342	0.865811	THAP4	protein_coding	ENSMUSG00000026279.14
97.4291	0.0173228	0.103527	0.167326	0.867113	0.973376	GM10550	antisense	ENSMUSG00000101952.1
921.517	-0.0762591	0.0442415	-1.7237	0.0847617	0.4868	ATG4B	protein_coding	ENSMUSG00000026280.17
476.336	-0.0589797	0.0523008	-1.1277	0.259446	0.702804	DTYMK	protein_coding	ENSMUSG00000026281.15
201.046	-0.0361354	0.0796447	-0.453708	0.650039	0.910137	ING5	protein_coding	ENSMUSG00000026283.13
161.717	-0.0554733	0.087612	-0.63317	0.526623	0.860821	D2HGDH	protein_coding	ENSMUSG00000073609.9
1.68217	0.533535	0.768022	0.694687	0.487251	NA	GAL3ST2C	protein_coding	ENSMUSG00000073608.4
301.555	-0.10403	0.0675525	-1.53999	0.123563	0.554623	NEU4	protein_coding	ENSMUSG00000034000.15
2.03471	0.535276	0.809176	0.661507	0.508287	NA	PDCD1	protein_coding	ENSMUSG00000026285.7
10.9538	0.0905073	0.351376	0.25758	0.796731	NA	GM7895	processed_pseudogene	ENSMUSG00000100347.1
706.901	0.0119924	0.0555613	0.215841	0.829112	0.963989	FAM174A	protein_coding	ENSMUSG00000051185.9
2.37351	1.17112	0.695514	1.68382	0.0922168	NA	BC055308	TEC	ENSMUSG00000103973.1
284.571	-0.0167395	0.0752483	-0.222457	0.823959	0.963989	GM15427	processed_pseudogene	ENSMUSG00000081051.4
442.634	0.0678525	0.0558002	1.21599	0.223988	0.672731	ST8SIA4	protein_coding	ENSMUSG00000040710.10
65.8325	0.395764	0.126099	3.13851	0.00169809	0.0855644	SLCO4C1	protein_coding	ENSMUSG00000040693.7
89.3503	-0.204367	0.123791	-1.6509	0.0987582	0.512856	PANCT2	antisense	ENSMUSG00000097814.5
7.83348	0.567033	0.425506	1.33261	0.18266	NA	SLCO6B1	transcribed_unprocessed_pseudogene	ENSMUSG00000045463.15
7.01784	0.251464	0.366532	0.686063	0.492673	NA	GM28901	lincRNA	ENSMUSG00000100454.1
6.12798	0.0860949	0.396026	0.217397	0.827899	NA	GM6430	processed_pseudogene	ENSMUSG00000044757.7
2.22156	0.384477	0.712138	0.539891	0.589272	NA	SLCO6C1	protein_coding	ENSMUSG00000026331.13
5.14782	-0.00860579	0.49016	-0.0175571	0.985992	NA	GM7133	unprocessed_pseudogene	ENSMUSG00000100484.1
5.7488	0.799498	0.445968	1.79273	0.0730167	NA	GM7135	transcribed_unprocessed_pseudogene	ENSMUSG00000101348.6
895.487	0.0388331	0.0392418	0.989585	0.322377	0.750958	D1ERTD622E	protein_coding	ENSMUSG00000044768.16
82.9947	0.0597685	0.115975	0.515357	0.606304	0.893933	AC099860.1	processed_pseudogene	ENSMUSG00000118489.1
518.025	0.12662	0.0611591	2.07034	0.0384207	0.359764	PPIP5K2	protein_coding	ENSMUSG00000040648.14
92.4767	0.0137282	0.123518	0.111143	0.911503	0.984721	GIN1	protein_coding	ENSMUSG00000026333.14
3052.2	0.0218422	0.0305843	0.714164	0.475126	0.836453	PAM	protein_coding	ENSMUSG00000026335.16
18.5829	0.349664	0.240648	1.45301	0.146221	NA	GM3531	processed_pseudogene	ENSMUSG00000089782.1
56.7328	-0.0412038	0.131343	-0.313711	0.753741	0.942389	B230216N24RIK	processed_transcript	ENSMUSG00000089706.7
1.34503	0.244731	0.885366	0.276418	0.782227	NA	1810006J02RIK	lincRNA	ENSMUSG00000100182.6
1.56815	-0.512026	0.761277	-0.672589	0.501209	NA	SLCO6D1	protein_coding	ENSMUSG00000026336.13
1.03181	-0.592579	0.959619	-0.617515	0.536895	NA	GM3555	processed_pseudogene	ENSMUSG00000089791.1
5.51309	-0.106679	0.472508	-0.225773	0.821378	NA	GM7967	lincRNA	ENSMUSG00000100009.6
390.152	0.085978	0.0820924	1.04733	0.294946	0.729914	CNTNAP5B	protein_coding	ENSMUSG00000067028.11
2.29766	0.0938638	0.716271	0.131045	0.89574	NA	PRDX2-PS1	processed_pseudogene	ENSMUSG00000082431.3
1.70784	-1.26807	1.03529	-1.22484	0.220634	NA	PSMB6-PS2	processed_pseudogene	ENSMUSG00000100222.1
4.6463	0.252786	0.512661	0.493087	0.621951	NA	GM18728	unprocessed_pseudogene	ENSMUSG00000100955.1
493.917	-0.046678	0.0490418	-0.9518	0.341198	0.761503	CDH20	protein_coding	ENSMUSG00000050840.8
1.79765	0.558638	0.846429	0.659994	0.509258	NA	GM29012	lincRNA	ENSMUSG00000099669.1
825.73	-0.0289991	0.0485235	-0.59763	0.550087	0.871341	RNF152	protein_coding	ENSMUSG00000047496.6
31.9371	0.228173	0.17759	1.28483	0.19885	NA	GM17634	antisense	ENSMUSG00000097482.2
162.4	-0.0528845	0.0813432	-0.650141	0.515601	0.853844	GM28403	sense_overlapping	ENSMUSG00000101214.1
43.8875	-0.167466	0.150307	-1.11416	0.265212	NA	CAPZA1-PS1	pseudogene	ENSMUSG00000067017.5
213.614	0.0696226	0.0710968	0.979264	0.327449	0.752629	PIGN	protein_coding	ENSMUSG00000056536.14
1384.97	0.0522337	0.0406466	1.28507	0.198768	0.647978	RELCH	protein_coding	ENSMUSG00000026319.13
128.748	0.0190286	0.0970833	0.196003	0.844608	0.967549	TNFRSF11A	protein_coding	ENSMUSG00000026321.7
35.772	0.463172	0.179262	2.58377	0.00977279	NA	GM7160	lincRNA	ENSMUSG00000099843.1
571.751	0.0502368	0.0485933	1.03382	0.301219	0.73333	ZCCHC2	protein_coding	ENSMUSG00000038866.15
2.80971	-0.299952	0.575105	-0.521561	0.601976	NA	GM26509	processed_pseudogene	ENSMUSG00000097612.1
78.0136	0.0209005	0.127864	0.163459	0.870157	0.973988	GM20753	lincRNA	ENSMUSG00000101583.1
1518.76	-0.0625747	0.0314155	-1.99184	0.0463884	0.386743	PHLPP1	protein_coding	ENSMUSG00000044340.7
352.494	0.0084025	0.0677543	0.124014	0.901304	0.982841	BCL2	protein_coding	ENSMUSG00000057329.7
47.9638	-0.0144647	0.141681	-0.102093	0.918683	NA	D630008O14RIK	antisense	ENSMUSG00000054006.14
617.045	0.117461	0.0455108	2.58094	0.00985316	0.197527	KDSR	protein_coding	ENSMUSG00000009905.5
729.501	0.038357	0.05002	0.766834	0.44318	0.8224	VPS4B	protein_coding	ENSMUSG00000009907.17
1.51547	0.271482	0.918415	0.295598	0.767537	NA	SERPINB5	protein_coding	ENSMUSG00000067006.12
1.5069	-1.03792	0.901585	-1.15121	0.249644	NA	SERPINB11	protein_coding	ENSMUSG00000026327.8
2.21325	-0.417333	0.617898	-0.675409	0.499416	NA	SERPINB7	protein_coding	ENSMUSG00000067001.11
2.7302	-0.517779	0.654365	-0.791269	0.428787	NA	SERPINB2	protein_coding	ENSMUSG00000062345.10
64.1361	-0.296392	0.154179	-1.92238	0.0545577	0.411431	SERPINB8	protein_coding	ENSMUSG00000026315.13
1.31095	0.223218	0.817535	0.273038	0.784824	NA	D830032E09RIK	lincRNA	ENSMUSG00000100457.6
373.953	0.102552	0.0615295	1.66671	0.0955725	0.507347	CDH7	protein_coding	ENSMUSG00000026312.17
81.2763	0.318624	0.140367	2.26994	0.0232112	0.28894	CDH19	protein_coding	ENSMUSG00000047216.8
5.94919	0.236328	0.395236	0.597941	0.54988	NA	GM29088	lincRNA	ENSMUSG00000101253.1
1.50955	0.840626	0.852663	0.985883	0.324191	NA	GM19927	processed_pseudogene	ENSMUSG00000101846.1
1.62391	0.302856	0.872192	0.347236	0.728414	NA	GM8173	processed_pseudogene	ENSMUSG00000100555.1
395.087	0.00255705	0.0535642	0.0477381	0.961925	0.992468	DSEL	protein_coding	ENSMUSG00000038702.6
13.7678	0.0994738	0.266254	0.373605	0.708698	NA	GM18406	processed_pseudogene	ENSMUSG00000101054.1
5.39254	0.0572991	0.450839	0.127094	0.898866	NA	9330185C12RIK	lincRNA	ENSMUSG00000097648.1
21.4867	-0.0565042	0.213245	-0.264972	0.791031	NA	GM17916	transcribed_processed_pseudogene	ENSMUSG00000100515.6
1026.12	-0.020894	0.0647351	-0.322762	0.746876	0.940495	CNTNAP5A	protein_coding	ENSMUSG00000070695.4
2.03205	0.41398	0.743645	0.55669	0.577739	NA	GM28363	protein_coding	ENSMUSG00000100265.1
2.73547	0.0774691	0.589216	0.131478	0.895397	NA	GM29106	protein_coding	ENSMUSG00000102030.1
1699.69	0.0232663	0.0432948	0.537393	0.590996	0.888884	TSN	protein_coding	ENSMUSG00000026374.14
383.635	-0.079263	0.0556572	-1.42413	0.154409	0.59572	NIFK	protein_coding	ENSMUSG00000026377.12
2501.9	0.0242286	0.0345162	0.701948	0.482712	0.839898	CLASP1	protein_coding	ENSMUSG00000064302.13
56.2809	0.211103	0.151542	1.39303	0.16361	0.608123	TFCP2L1	protein_coding	ENSMUSG00000026380.10
118.537	0.23029	0.0984423	2.33934	0.0193176	0.26409	GLI2	protein_coding	ENSMUSG00000048402.14
1.24442	0.334614	1.01501	0.329666	0.741652	NA	GM26831	lincRNA	ENSMUSG00000097408.1
1.11296	0.365826	1.0015	0.365279	0.714903	NA	GM29456	lincRNA	ENSMUSG00000099860.1
2.8871	-0.143625	0.569251	-0.252305	0.800805	NA	GM29455	lincRNA	ENSMUSG00000101179.1
227.037	-0.0582173	0.0703971	-0.826984	0.408246	0.80053	INHBB	protein_coding	ENSMUSG00000037035.5
490.481	-0.0661311	0.0480983	-1.37492	0.169157	0.61521	RALB	protein_coding	ENSMUSG00000004451.14
24.6208	-0.0768526	0.207524	-0.370332	0.711135	NA	GM27184	antisense	ENSMUSG00000098447.2
160.02	-0.079647	0.0845343	-0.942186	0.346097	0.764313	TMEM185B	protein_coding	ENSMUSG00000098923.1
2.06528	-0.257027	0.699575	-0.367405	0.713317	NA	3830432H09RIK	lincRNA	ENSMUSG00000101731.1
204.525	0.122475	0.0875491	1.39893	0.161834	0.604347	EPB41L5	protein_coding	ENSMUSG00000026383.14
1922.98	0.00814021	0.0487623	0.166937	0.86742	0.973387	PTPN4	protein_coding	ENSMUSG00000026384.13
2.17045	-0.316904	0.743298	-0.426348	0.669854	NA	GM3551	processed_pseudogene	ENSMUSG00000100636.1
2.47375	0.356689	0.639227	0.558	0.576844	NA	GM28209	lincRNA	ENSMUSG00000101224.1
124.466	-0.116816	0.0951193	-1.2281	0.219411	0.668705	TMEM177	protein_coding	ENSMUSG00000036975.5
17.525	-0.0944751	0.25501	-0.370476	0.711028	NA	CFAP221	protein_coding	ENSMUSG00000036962.12
21.83	-0.0744617	0.219736	-0.338869	0.734709	NA	SCTR	protein_coding	ENSMUSG00000026387.15
17.1935	-0.379436	0.275014	-1.3797	0.16768	NA	TMEM37	protein_coding	ENSMUSG00000050777.7
1630.61	-0.0863633	0.0588076	-1.46857	0.141948	0.582657	DBI	protein_coding	ENSMUSG00000026385.16
36.3403	0.120016	0.181065	0.662837	0.507435	NA	3110009E18RIK	protein_coding	ENSMUSG00000026388.15
172.427	-0.034825	0.0930084	-0.374429	0.708085	0.931272	STEAP3	protein_coding	ENSMUSG00000026389.16
162.667	-0.153555	0.10797	-1.4222	0.154968	0.595872	C1QL2	protein_coding	ENSMUSG00000036907.9
23.9326	-0.248579	0.375078	-0.662741	0.507496	NA	EN1	protein_coding	ENSMUSG00000058665.8
95.1932	-0.0377299	0.106561	-0.354069	0.723287	0.934101	CELRR	lincRNA	ENSMUSG00000097881.7
580.885	0.063677	0.0517065	1.23151	0.218133	0.668523	INSIG2	protein_coding	ENSMUSG00000003721.14
5.29274	0.659227	0.494658	1.33269	0.182633	NA	GM37174	TEC	ENSMUSG00000104253.1
555.148	0.0629528	0.0558881	1.12641	0.259993	0.703391	CCDC93	protein_coding	ENSMUSG00000026339.18
18.433	-0.100806	0.228255	-0.44164	0.65875	NA	GM15392	antisense	ENSMUSG00000085857.1
43.9759	-0.224767	0.156464	-1.43654	0.150849	NA	HTR5B	protein_coding	ENSMUSG00000050534.8
274.376	-0.0708893	0.0631076	-1.12331	0.261307	0.703917	DDX18	protein_coding	ENSMUSG00000001674.11
3199.4	0.144083	0.0566183	2.5448	0.0109339	0.205529	DPP10	protein_coding	ENSMUSG00000036815.17
7.14522	0.698752	0.37638	1.85651	0.0633811	NA	GM37478	TEC	ENSMUSG00000102801.1
1.20137	-1.39315	0.970794	-1.43506	0.151271	NA	GM37551	TEC	ENSMUSG00000102940.1
3219.2	0.0283226	0.0303728	0.9325	0.351078	0.767068	ACTR3	protein_coding	ENSMUSG00000026341.16
393.257	-0.128394	0.156662	-0.81956	0.412467	0.802598	SLC35F5	protein_coding	ENSMUSG00000026342.10
1268.67	-0.0839204	0.0384734	-2.18126	0.0291643	0.320075	GPR39	protein_coding	ENSMUSG00000026343.6
1423.01	-0.0436551	0.04083	-1.06919	0.284984	0.721357	LYPD1	protein_coding	ENSMUSG00000026344.9
215.029	0.100245	0.0995586	1.00689	0.313987	0.74406	NCKAP5	protein_coding	ENSMUSG00000049690.15
1.08476	0.307477	0.931563	0.330065	0.741351	NA	GM37161	TEC	ENSMUSG00000104519.1
2306.53	-0.098347	0.0356267	-2.76049	0.00577148	0.156644	MGAT5	protein_coding	ENSMUSG00000036155.13
1.79787	-0.309349	0.701002	-0.441295	0.658999	NA	GM37510	TEC	ENSMUSG00000104378.1
3.60696	0.461961	0.53611	0.861691	0.388858	NA	GM8451	processed_pseudogene	ENSMUSG00000099471.1
1254.24	-0.0301679	0.037645	-0.801378	0.422913	0.807133	TMEM163	protein_coding	ENSMUSG00000026347.13
9.87896	0.111541	0.317082	0.351774	0.725008	NA	ACMSD	protein_coding	ENSMUSG00000026348.7
13.3966	0.189411	0.269208	0.703585	0.481691	NA	2900009J06RIK	antisense	ENSMUSG00000102014.1
1051.99	0.0611159	0.0656213	0.931343	0.351676	0.767415	CCNT2	protein_coding	ENSMUSG00000026349.14
97.7356	-0.114863	0.108027	-1.06328	0.287654	0.723135	MAP3K19	protein_coding	ENSMUSG00000051590.10
1333.89	-0.0682449	0.0380469	-1.7937	0.0728605	0.461766	RAB3GAP1	protein_coding	ENSMUSG00000036104.12
235.338	0.0671746	0.0726306	0.924881	0.355028	0.76895	ZRANB3	protein_coding	ENSMUSG00000036086.16
38.1955	-0.0806754	0.160889	-0.501435	0.616065	NA	GM28800	antisense	ENSMUSG00000099760.1
3.08219	0.827263	0.516392	1.60201	0.109154	NA	GM38248	TEC	ENSMUSG00000104164.1
53.3407	-0.0401547	0.137256	-0.292554	0.769863	0.946247	RPL28-PS1	processed_pseudogene	ENSMUSG00000058603.10
3799.14	-0.00181013	0.0548588	-0.0329961	0.973678	0.994333	R3HDM1	protein_coding	ENSMUSG00000056211.13
1.82797	-0.729992	0.739034	-0.987765	0.323268	NA	GM37407	TEC	ENSMUSG00000103497.1
1263.7	-0.0174179	0.0341778	-0.509625	0.610314	0.895557	UBXN4	protein_coding	ENSMUSG00000026353.9
95.6296	-0.282466	0.115055	-2.45505	0.0140864	0.23441	LCT	protein_coding	ENSMUSG00000026354.8
223.924	-0.0711344	0.0713936	-0.99637	0.31907	0.747619	MCM6	protein_coding	ENSMUSG00000026355.11
923.132	-0.116356	0.0402395	-2.89159	0.00383302	0.131617	DARS	protein_coding	ENSMUSG00000026356.15
3.32077	-0.181568	0.559912	-0.32428	0.745726	NA	GM6170	processed_pseudogene	ENSMUSG00000100078.1
86.654	0.249227	0.125716	1.98245	0.0474284	0.390826	CXCR4	protein_coding	ENSMUSG00000045382.6
353.269	0.124966	0.0640271	1.95178	0.0509648	0.403961	THSD7B	protein_coding	ENSMUSG00000042581.14
3.02985	0.983963	0.556904	1.76684	0.0772543	NA	GM15790	processed_pseudogene	ENSMUSG00000089648.1
1.01702	0.437004	0.897451	0.486938	0.626302	NA	CD55B	protein_coding	ENSMUSG00000026401.15
8.90107	0.111874	0.346429	0.322936	0.746743	NA	CD55OS	antisense	ENSMUSG00000087691.1
5.03768	-0.240376	0.450002	-0.534165	0.593227	NA	GM15675	lincRNA	ENSMUSG00000086825.1
112.983	-0.00997449	0.094386	-0.105678	0.915838	0.984883	CD55	protein_coding	ENSMUSG00000026399.12
54.6048	0.206811	0.167602	1.23394	0.217226	0.667388	GM16083	antisense	ENSMUSG00000085526.1
8.68138	0.623022	0.359128	1.73482	0.0827723	NA	ZP3R	protein_coding	ENSMUSG00000042554.10
5.33596	0.150187	0.416697	0.360422	0.718531	NA	C4BP	protein_coding	ENSMUSG00000026405.14
434.716	0.0192338	0.0541135	0.355433	0.722265	0.933985	GM29427	protein_coding	ENSMUSG00000101904.1
4.50388	0.662021	0.496889	1.33233	0.182751	NA	C4BP-PS1	unprocessed_pseudogene	ENSMUSG00000100257.1
592.524	0.0295885	0.0468984	0.630906	0.528102	0.861642	PFKFB2	protein_coding	ENSMUSG00000026409.14
141.967	0.0689074	0.0901257	0.76457	0.444528	0.822697	YOD1	protein_coding	ENSMUSG00000046404.5
46.3186	-0.206134	0.163111	-1.26377	0.206314	NA	AA986860	protein_coding	ENSMUSG00000042510.7
3.38873	-0.296588	0.509066	-0.582613	0.560154	NA	GM28857	antisense	ENSMUSG00000099556.1
2.53741	-0.554161	0.625551	-0.885876	0.375684	NA	FCMR	protein_coding	ENSMUSG00000042474.6
514.217	-0.0357926	0.0545783	-0.655803	0.511951	0.852014	MAPKAPK2	protein_coding	ENSMUSG00000016528.10
142.279	-0.192761	0.0926738	-2.07999	0.0375263	0.355333	DYRK3	protein_coding	ENSMUSG00000016526.8
677.408	-0.0332199	0.0420815	-0.789419	0.429867	0.812614	EIF2D	protein_coding	ENSMUSG00000026427.16
340.898	-0.0237479	0.0560291	-0.42385	0.671675	0.917155	RASSF5	protein_coding	ENSMUSG00000026430.16
25.3821	0.118573	0.201863	0.587394	0.556939	NA	IKBKE	protein_coding	ENSMUSG00000042349.13
2.56181	0.249332	0.609871	0.408827	0.682666	NA	GM28913	antisense	ENSMUSG00000102055.1
2235.93	0.0511557	0.0466303	1.09705	0.272621	0.713216	SRGAP2	protein_coding	ENSMUSG00000026425.15
21.456	-0.0121567	0.22211	-0.0547326	0.956352	NA	FAM72A	protein_coding	ENSMUSG00000055184.4
0.949165	0.132741	1.09342	0.1214	0.903374	NA	AVPR1B	protein_coding	ENSMUSG00000026432.7
6.03647	0.00230456	0.464168	0.00496493	0.996039	NA	CTSE	protein_coding	ENSMUSG00000004552.16
82.366	0.209607	0.130645	1.60441	0.108624	0.531741	RAB7B	protein_coding	ENSMUSG00000052688.12
5.1979	-0.239115	0.437368	-0.546713	0.584576	NA	SLC26A9	protein_coding	ENSMUSG00000042268.10
15.3366	0.0371196	0.271849	0.136545	0.891391	NA	PM20D1	protein_coding	ENSMUSG00000042251.12
1222.56	-0.0949127	0.0400228	-2.37146	0.0177178	0.252853	SLC41A1	protein_coding	ENSMUSG00000013275.9
61.8746	-0.186497	0.135357	-1.37782	0.168259	0.613847	RAB29	protein_coding	ENSMUSG00000026433.13
2831.99	0.039208	0.0411713	0.952314	0.340938	0.761221	NUCKS1	protein_coding	ENSMUSG00000026434.12
191.796	0.0539489	0.0776299	0.69495	0.487087	0.841411	GM37676	TEC	ENSMUSG00000103975.1
47.0614	-0.223741	0.147219	-1.51978	0.128566	NA	GM29103	processed_transcript	ENSMUSG00000100037.1
27.1199	-0.370448	0.192576	-1.92364	0.0543993	NA	SLC45A3	protein_coding	ENSMUSG00000026435.15
524.932	0.0113726	0.0503917	0.225684	0.821447	0.963065	ELK4	protein_coding	ENSMUSG00000026436.15
1219.06	0.0560532	0.0384441	1.45805	0.144828	0.586826	MFSD4A	protein_coding	ENSMUSG00000059149.17
10.6324	-0.0377816	0.305333	-0.123739	0.901522	NA	GM37120	TEC	ENSMUSG00000103966.1
348.156	-0.245372	0.0704708	-3.4819	0.000497878	0.045192	CDK18	protein_coding	ENSMUSG00000026437.11
16.0703	-0.24932	0.248034	-1.00518	0.314808	NA	GM29629	antisense	ENSMUSG00000099874.1
95.841	0.00791077	0.106112	0.074551	0.940572	0.988278	LEMD1	protein_coding	ENSMUSG00000079330.9
73.2145	0.0220177	0.118319	0.186087	0.852376	0.970171	GM29695	protein_coding	ENSMUSG00000118219.1
587.345	-0.0955469	0.0610257	-1.56568	0.117423	0.546447	KLHDC8A	protein_coding	ENSMUSG00000042115.4
26.5419	-0.154727	0.187932	-0.823313	0.41033	NA	NUAK2	protein_coding	ENSMUSG00000009772.15
3162.46	-0.0555739	0.0465451	-1.19398	0.232485	0.678151	TMCC2	protein_coding	ENSMUSG00000042066.16
157.679	-0.0315103	0.0849709	-0.370836	0.710759	0.931272	GM15849	antisense	ENSMUSG00000090079.1
940.908	0.0257601	0.0421448	0.611227	0.541049	0.86669	DSTYK	protein_coding	ENSMUSG00000042046.15
39.4227	-0.0429189	0.163243	-0.262915	0.792616	NA	6030442K20RIK	processed_transcript	ENSMUSG00000097760.2
585.523	0.0547006	0.049774	1.09898	0.271777	0.712205	RBBP5	protein_coding	ENSMUSG00000026439.14
29.7403	0.0302129	0.195543	0.154508	0.877209	NA	TMEM81	protein_coding	ENSMUSG00000048174.2
1386.19	-0.0711742	0.0490494	-1.45107	0.14676	0.587647	CNTN2	protein_coding	ENSMUSG00000053024.14
8509.68	-0.0941465	0.0475454	-1.98014	0.0476878	0.392042	NFASC	protein_coding	ENSMUSG00000026442.14
2192.92	-0.125862	0.0327242	-3.84614	0.000119994	0.0218003	LRRN2	protein_coding	ENSMUSG00000026443.3
1553.88	0.135198	0.061197	2.20923	0.0271588	0.311028	MDM4	protein_coding	ENSMUSG00000054387.13
440.758	-0.00149517	0.0531389	-0.0281371	0.977553	0.995166	PIK3C2B	protein_coding	ENSMUSG00000026447.17
29.4708	0.0737304	0.181718	0.405741	0.684933	NA	GM28609	antisense	ENSMUSG00000101102.1
83.17	-0.0655576	0.10628	-0.616839	0.537341	0.865024	GM26616	TEC	ENSMUSG00000102425.1
1280.44	-0.0170759	0.0323578	-0.527721	0.597693	0.890569	PPP1R15B	protein_coding	ENSMUSG00000046062.5
1496.74	-0.0516052	0.0504734	-1.02242	0.30658	0.737144	PLEKHA6	protein_coding	ENSMUSG00000041757.17
81.1549	0.065649	0.108655	0.604196	0.545713	0.869028	GM19461	antisense	ENSMUSG00000101693.1
2.72131	-0.423839	0.596797	-0.71019	0.477586	NA	GOLT1A	protein_coding	ENSMUSG00000103421.1
3.78654	-0.422719	0.487779	-0.866621	0.38615	NA	GM28040	protein_coding	ENSMUSG00000115958.1
3.85198	-0.42268	0.488093	-0.865982	0.3865	NA	GM28040	protein_coding	ENSMUSG00000098306.9
1.64135	0.293854	0.898559	0.327028	0.743646	NA	REN1	protein_coding	ENSMUSG00000070645.5
132.124	0.0184751	0.110753	0.166814	0.867516	0.973387	ETNK2	protein_coding	ENSMUSG00000070644.13
217.217	0.068107	0.0800132	0.851198	0.39466	0.79217	SOX13	protein_coding	ENSMUSG00000070643.11
266.426	0.00264469	0.0722632	0.036598	0.970806	0.994066	SNRPE	protein_coding	ENSMUSG00000090553.8
602.512	0.0417797	0.0527576	0.791918	0.428408	0.811355	ZC3H11A	protein_coding	ENSMUSG00000102976.6
602.512	0.0417797	0.0527576	0.791918	0.428408	0.811355	ZC3H11A	protein_coding	ENSMUSG00000116275.1
602.469	0.0421741	0.0527352	0.799733	0.423865	0.807544	GM38394	protein_coding	ENSMUSG00000094410.8
9.12327	0.436903	0.337625	1.29405	0.195649	NA	LAX1	protein_coding	ENSMUSG00000051998.14
5579.2	-0.0450243	0.0450045	-1.00044	0.317098	0.746805	ATP2B4	protein_coding	ENSMUSG00000026463.17
82.2338	-0.117942	0.106788	-1.10445	0.269398	0.710084	MIR6903	miRNA	ENSMUSG00000098606.1
14.6196	-0.017073	0.27741	-0.0615442	0.950926	NA	OPTC	protein_coding	ENSMUSG00000010311.15
58.1318	-0.110057	0.130163	-0.84553	0.397815	0.794133	GM15851	antisense	ENSMUSG00000090208.1
80.4369	-0.10461	0.120065	-0.871282	0.3836	0.78707	PRELP	protein_coding	ENSMUSG00000041577.5
1.10168	-1.14372	1.041	-1.09868	0.271909	NA	GM1627	lincRNA	ENSMUSG00000100987.1
298.456	-0.0329121	0.135612	-0.242692	0.808244	0.958837	FMOD	protein_coding	ENSMUSG00000041559.7
293.392	0.118	0.125685	0.938855	0.347805	0.764986	BTG2	protein_coding	ENSMUSG00000020423.6
7.3394	0.590931	0.416163	1.41995	0.155622	NA	CHIT1	protein_coding	ENSMUSG00000026450.14
79.0804	-0.340421	0.113724	-2.99341	0.00275883	0.113355	CHIL1	protein_coding	ENSMUSG00000064246.10
836.002	-0.00811708	0.0407975	-0.19896	0.842294	0.966883	MYBPH	protein_coding	ENSMUSG00000042451.12
3208.95	-0.00610922	0.0362558	-0.168503	0.866187	0.97305	ADORA1	protein_coding	ENSMUSG00000042429.8
1.06684	-0.837642	1.12233	-0.746345	0.455459	NA	MYOG	protein_coding	ENSMUSG00000026459.5
2418.7	-0.0309943	0.0321484	-0.964102	0.334995	0.756693	PPFIA4	protein_coding	ENSMUSG00000026458.13
1245.29	-0.0367047	0.0343398	-1.06887	0.285128	0.721357	TMEM183A	protein_coding	ENSMUSG00000042305.12
167.939	-0.166826	0.0802289	-2.07938	0.0375823	0.355447	CYB5R1	protein_coding	ENSMUSG00000026456.18
1383.12	-0.0422162	0.0367482	-1.1488	0.25064	0.695496	ADIPOR1	protein_coding	ENSMUSG00000026457.14
2.10614	-0.138073	0.79209	-0.174315	0.861618	NA	GM37935	TEC	ENSMUSG00000102722.1
667.065	-0.0267464	0.0442399	-0.604577	0.54546	0.868948	KLHL12	protein_coding	ENSMUSG00000026455.14
738.168	-0.0251851	0.0452372	-0.556734	0.577709	0.883656	RABIF	protein_coding	ENSMUSG00000042229.9
5.21184	0.0471603	0.44869	0.105107	0.916291	NA	GM15454	processed_pseudogene	ENSMUSG00000096712.1
1.10473	1.51174	1.17482	1.28679	0.198169	NA	MGAT4E	protein_coding	ENSMUSG00000046367.10
1175.19	0.0267774	0.0467728	0.572499	0.566984	0.878148	KDM5B	protein_coding	ENSMUSG00000042207.17
2.40783	-0.765228	0.698334	-1.09579	0.27317	NA	GM26783	lincRNA	ENSMUSG00000097435.1
2291.48	-0.0259019	0.0438191	-0.59111	0.554447	0.87285	SYT2	protein_coding	ENSMUSG00000026452.15
2017.35	0.0417809	0.0427243	0.977918	0.328115	0.752629	PPP1R12B	protein_coding	ENSMUSG00000073557.12
2.79047	1.31806	0.64255	2.05129	0.0402385	NA	GM37677	TEC	ENSMUSG00000103976.1
173.455	0.0214618	0.0806557	0.266092	0.790168	0.951763	GM28892	antisense	ENSMUSG00000101168.1
22.763	0.460967	0.260237	1.77134	0.0765044	NA	UBE2T	protein_coding	ENSMUSG00000026429.9
254.919	0.0923232	0.133039	0.693954	0.487711	0.841778	LGR6	protein_coding	ENSMUSG00000042793.13
10.8894	0.537554	0.308403	1.74303	0.0813292	NA	PTPRV	polymorphic_pseudogene	ENSMUSG00000097993.7
2.96689	1.03736	0.598042	1.7346	0.0828117	NA	GM10535	antisense	ENSMUSG00000097988.1
3.68764	-0.652649	0.565357	-1.1544	0.248335	NA	PTPN7	protein_coding	ENSMUSG00000031506.11
4317.76	0.0117072	0.0378092	0.309639	0.756835	0.94265	ARL8A	protein_coding	ENSMUSG00000026426.10
2.90889	0.789524	0.624521	1.26421	0.206156	NA	GM26280	rRNA	ENSMUSG00000087721.1
2.97591	0.0445655	0.588069	0.0757828	0.939592	NA	GM15445	antisense	ENSMUSG00000085311.1
2500.42	-0.0847215	0.0452547	-1.87211	0.0611918	0.431722	GPR37L1	protein_coding	ENSMUSG00000026424.8
557.174	0.0646563	0.0573233	1.12792	0.259352	0.702678	GM4204	processed_pseudogene	ENSMUSG00000079139.4
107.342	-0.2366	0.100269	-2.35965	0.018292	0.257382	GM26642	antisense	ENSMUSG00000097680.1
469.579	-0.057826	0.0630768	-0.916756	0.35927	0.771421	RNPEP	protein_coding	ENSMUSG00000041926.15
1144.79	-0.036336	0.0398641	-0.911497	0.362034	0.773379	TIMM17A	protein_coding	ENSMUSG00000062580.9
41.0754	-0.141249	0.178784	-0.790054	0.429496	NA	LMOD1	protein_coding	ENSMUSG00000048096.7
1900.14	-0.142958	0.0420872	-3.39671	0.000682018	0.0528922	SHISA4	protein_coding	ENSMUSG00000041889.7
2626.97	0.00291154	0.0318624	0.0913784	0.927192	0.986804	IPO9	protein_coding	ENSMUSG00000041879.13
6580.5	0.0229688	0.0699214	0.328495	0.742538	0.939829	NAV1	protein_coding	ENSMUSG00000009418.16
0.94923	1.07694	1.08398	0.993509	0.320462	NA	GM37333	TEC	ENSMUSG00000104524.1
177.185	0.120947	0.0936163	1.29194	0.196377	0.645325	GM4793	antisense	ENSMUSG00000054412.5
1567.73	-0.117273	0.0532068	-2.2041	0.0275172	0.312173	CSRP1	protein_coding	ENSMUSG00000026421.14
344.686	-0.169848	0.0902509	-1.88196	0.0598418	0.428191	PHLDA3	protein_coding	ENSMUSG00000041801.5
65.1719	-0.104194	0.161207	-0.646337	0.518061	0.855513	TNNI1	protein_coding	ENSMUSG00000026418.16
26.3475	-0.181955	0.216321	-0.841132	0.400274	NA	LAD1	protein_coding	ENSMUSG00000041782.14
29.0944	-0.0516411	0.180561	-0.286004	0.774875	NA	TNNT2	protein_coding	ENSMUSG00000026414.13
4.21665	0.00955019	0.52552	0.0181728	0.985501	NA	PKP1	protein_coding	ENSMUSG00000026413.12
17.3275	-0.335401	0.244275	-1.37305	0.169737	NA	IGFN1	protein_coding	ENSMUSG00000051985.12
998.331	0.00498754	0.0489496	0.101891	0.918843	0.985371	TMEM9	protein_coding	ENSMUSG00000026411.17
3.74244	0.0792531	0.616073	0.128642	0.897641	NA	ASCL5	protein_coding	ENSMUSG00000097918.1
24.8497	0.026336	0.205461	0.12818	0.898007	NA	CACNA1S	protein_coding	ENSMUSG00000026407.17
4.64017	-0.978716	0.476274	-2.05494	0.0398844	NA	GM37759	antisense	ENSMUSG00000102717.1
4.46478	0.0106865	0.478721	0.0223231	0.98219	NA	GM15850	processed_transcript	ENSMUSG00000086264.9
7955.94	0.0422105	0.0555949	0.759252	0.447702	0.824889	KIF21B	protein_coding	ENSMUSG00000041642.18
33.2679	0.153292	0.232119	0.660401	0.508996	NA	MROH3	protein_coding	ENSMUSG00000087230.10
141.191	-0.0600056	0.0871205	-0.688765	0.490971	0.843788	INAVA	protein_coding	ENSMUSG00000041605.16
32.8988	-0.0695924	0.169648	-0.410217	0.681647	NA	GM26568	antisense	ENSMUSG00000097315.1
966.595	-0.023597	0.0411564	-0.573348	0.566409	0.877748	GM26781	antisense	ENSMUSG00000097433.1
43.7007	0.0142134	0.156351	0.0909069	0.927567	NA	GPR25	protein_coding	ENSMUSG00000052759.7
2898.9	0.0405139	0.0348109	1.16383	0.244493	0.688561	CAMSAP2	protein_coding	ENSMUSG00000041570.14
12.0104	0.250504	0.284992	0.878986	0.379409	NA	9230116N13RIK	processed_transcript	ENSMUSG00000097403.2
118.821	0.146048	0.0937134	1.55846	0.119125	0.548534	DDX59	protein_coding	ENSMUSG00000026404.12
26.2261	-0.0592173	0.208741	-0.283688	0.77665	NA	KIF14	protein_coding	ENSMUSG00000041498.13
3.76317	-0.264008	0.510378	-0.517279	0.604961	NA	GM37799	lincRNA	ENSMUSG00000104414.1
1.48624	-0.924889	0.941954	-0.981883	0.326157	NA	PLATR23	lincRNA	ENSMUSG00000097229.1
823.31	0.0679473	0.0421244	1.61302	0.106741	0.527711	ZFP281	protein_coding	ENSMUSG00000041483.14
14.3274	-0.0200348	0.269399	-0.0743687	0.940717	NA	GM19705	lincRNA	ENSMUSG00000097113.7
1.67047	1.46829	0.864198	1.69902	0.0893159	NA	PLATR22	lincRNA	ENSMUSG00000097448.1
5.1119	0.116252	0.426678	0.272457	0.78527	NA	NR5A2	protein_coding	ENSMUSG00000026398.14
49.1136	0.602814	0.194254	3.10323	0.00191421	NA	GM4258	processed_transcript	ENSMUSG00000098243.3
19.5125	0.497478	0.243469	2.04329	0.0410235	NA	GM26936	lincRNA	ENSMUSG00000098145.1
1.48577	0.973513	0.805298	1.20889	0.226707	NA	GM37534	TEC	ENSMUSG00000103427.1
2.60689	1.02416	0.597502	1.71408	0.0865144	NA	MIR181A-1HG	lincRNA	ENSMUSG00000098206.1
49.7825	0.333722	0.14812	2.25305	0.0242561	NA	PTPRC	protein_coding	ENSMUSG00000026395.16
606.188	-0.0683282	0.0481737	-1.41837	0.156083	0.596917	NEK7	protein_coding	ENSMUSG00000026393.10
67.008	-0.0323425	0.121962	-0.265186	0.790866	0.951763	GM28501	antisense	ENSMUSG00000099510.2
177.092	-0.0672047	0.118731	-0.566025	0.571377	0.880985	LHX9	protein_coding	ENSMUSG00000019230.14
103.85	0.170605	0.101138	1.68685	0.0916326	0.499073	2310009B15RIK	protein_coding	ENSMUSG00000079283.2
1.29756	-0.308452	0.885665	-0.348271	0.727636	NA	GM37045	TEC	ENSMUSG00000102365.1
234.203	0.0634976	0.0788287	0.805513	0.420523	0.806048	DENND1B	protein_coding	ENSMUSG00000056268.15
2.0269	-0.153367	0.674811	-0.227274	0.820211	NA	GM37655	TEC	ENSMUSG00000102451.1
21.1218	-0.0466157	0.234575	-0.198724	0.842478	NA	CRB1	protein_coding	ENSMUSG00000063681.14
1.01377	0.910922	1.01509	0.897379	0.369517	NA	4933436E23RIK	lincRNA	ENSMUSG00000103844.1
624.654	0.0727265	0.0656933	1.10706	0.268268	0.709058	ZBTB41	protein_coding	ENSMUSG00000033964.12
64.8223	0.0710869	0.129886	0.547301	0.584172	0.886377	ASPM	protein_coding	ENSMUSG00000033952.14
2.40425	1.17819	0.651189	1.80929	0.0704063	NA	GM4788	protein_coding	ENSMUSG00000070594.10
4.26274	0.16063	0.508143	0.316113	0.751917	NA	GM16332	unprocessed_pseudogene	ENSMUSG00000089991.2
1.76894	0.575997	0.789571	0.729507	0.465692	NA	GM5837	processed_pseudogene	ENSMUSG00000104496.1
1.68064	0.908765	0.849794	1.06939	0.284892	NA	GM38019	processed_pseudogene	ENSMUSG00000103691.1
378.725	0.0478836	0.0638472	0.749971	0.453272	0.826175	CFH	protein_coding	ENSMUSG00000026365.15
519.828	0.259636	0.0743923	3.49009	0.000482858	0.0450114	KCNT2	protein_coding	ENSMUSG00000052726.16
216.358	0.147133	0.0882982	1.66632	0.09565	0.507347	4930590L20RIK	antisense	ENSMUSG00000102368.1
11.6392	0.62227	0.338443	1.83863	0.06597	NA	GM5835	processed_pseudogene	ENSMUSG00000101795.2
1385.43	0.0904006	0.0393879	2.29514	0.0217254	0.280792	CDC73	protein_coding	ENSMUSG00000026361.9
648.973	0.126094	0.0489056	2.57831	0.00992838	0.197754	B3GALT2	protein_coding	ENSMUSG00000033849.3
1.7564	-0.324644	0.827187	-0.392468	0.694712	NA	GM6397	processed_pseudogene	ENSMUSG00000089640.1
1003.34	0.0400529	0.048905	0.818994	0.41279	0.802598	GLRX2	protein_coding	ENSMUSG00000018196.18
1305.92	0.0691198	0.0451103	1.53224	0.125463	0.557759	RO60	protein_coding	ENSMUSG00000018199.9
488.533	-0.103578	0.0537965	-1.92536	0.0541838	0.411147	UCHL5	protein_coding	ENSMUSG00000018189.12
60.4432	0.162999	0.123944	1.3151	0.188477	0.638137	GM29170	sense_intronic	ENSMUSG00000100455.1
3.14813	0.229278	0.547397	0.418851	0.675325	NA	GM25663	snoRNA	ENSMUSG00000088323.1
808.743	-0.00650894	0.0476361	-0.136639	0.891316	0.980033	RGS2	protein_coding	ENSMUSG00000026360.9
16.4275	0.347844	0.259696	1.33943	0.180432	NA	RGS13	protein_coding	ENSMUSG00000051079.8
1.59976	0.0760534	0.797016	0.0954227	0.923979	NA	RGS18	protein_coding	ENSMUSG00000026357.3
107.37	0.12218	0.113677	1.0748	0.282465	0.71946	GM29514	antisense	ENSMUSG00000099964.6
5.43734	-0.645019	0.440893	-1.46299	0.143471	NA	GM5263	processed_pseudogene	ENSMUSG00000090323.2
784.225	0.0841459	0.039922	2.10776	0.0350522	0.349248	BRINP3	protein_coding	ENSMUSG00000035131.14
69.3341	-0.137582	0.121051	-1.13656	0.255724	0.698942	GM15584	antisense	ENSMUSG00000085822.2
2.10004	-0.109795	0.654289	-0.167808	0.866735	NA	GM15443	processed_pseudogene	ENSMUSG00000082588.1
3.4554	0.369822	0.682262	0.542052	0.587782	NA	GM29398	lincRNA	ENSMUSG00000101011.6
87.0968	-0.0544493	0.122604	-0.444106	0.656966	0.911888	PLA2G4A	protein_coding	ENSMUSG00000056220.14
4.47902	-0.335882	0.457363	-0.734389	0.462712	NA	PTGS2OS	processed_transcript	ENSMUSG00000097028.2
70.5318	-0.189221	0.135879	-1.39257	0.16375	0.608123	PTGS2	protein_coding	ENSMUSG00000032487.8
1.5884	0.974746	0.859001	1.13474	0.256482	NA	GM9687	processed_pseudogene	ENSMUSG00000101199.1
2.07701	-0.326068	0.707145	-0.461104	0.644724	NA	PTGS2OS2	lincRNA	ENSMUSG00000097754.1
20.8304	0.543313	0.243472	2.23152	0.0256464	NA	RBM3-PS	processed_pseudogene	ENSMUSG00000099875.1
731.935	0.0665222	0.0440409	1.51047	0.130924	0.564386	ODR4	protein_coding	ENSMUSG00000006010.14
1705.24	0.0669702	0.043374	1.54402	0.122584	0.553539	TPR	protein_coding	ENSMUSG00000006005.18
64.4866	-0.00750623	0.128061	-0.0586144	0.953259	0.99059	PRG4	protein_coding	ENSMUSG00000006014.16
132.283	-0.0141257	0.105919	-0.133362	0.893907	0.980952	HMCN1	protein_coding	ENSMUSG00000066842.18
36.554	0.0301324	0.176724	0.170506	0.864612	NA	GM20631	antisense	ENSMUSG00000093650.2
0.911232	1.40337	1.1726	1.1968	0.231383	NA	GM37671	TEC	ENSMUSG00000102628.1
144.311	0.0557234	0.0854244	0.652313	0.5142	0.853376	GM10138	antisense	ENSMUSG00000100954.4
2278.8	-0.0310539	0.0383558	-0.809627	0.418155	0.805586	IVNS1ABP	protein_coding	ENSMUSG00000023150.14
134.016	0.223698	0.119085	1.87848	0.0603158	0.430054	SWT1	protein_coding	ENSMUSG00000052748.14
377.628	0.108483	0.0630972	1.7193	0.0855599	0.488002	TRMT1L	protein_coding	ENSMUSG00000053286.11
7.72873	0.819927	0.398044	2.05989	0.0394089	NA	GM37893	TEC	ENSMUSG00000103928.1
620.982	0.131769	0.0512227	2.57246	0.0100977	0.198954	RNF2	protein_coding	ENSMUSG00000026484.13
107.337	-0.184149	0.109466	-1.68224	0.092522	0.501892	FAM129A	protein_coding	ENSMUSG00000026483.13
18.6841	-0.279026	0.245687	-1.1357	0.256083	NA	2810414N06RIK	lincRNA	ENSMUSG00000100594.1
1226.82	0.0731253	0.0357632	2.0447	0.040884	0.368499	EDEM3	protein_coding	ENSMUSG00000043019.12
1590.73	0.0121697	0.030779	0.395391	0.692554	0.924556	1700025G04RIK	protein_coding	ENSMUSG00000032666.16
216.902	-0.0428959	0.0679785	-0.631022	0.528026	0.861642	GM28610	antisense	ENSMUSG00000100685.1
215.038	-0.0627706	0.0734155	-0.855005	0.392548	0.791368	TSEN15	protein_coding	ENSMUSG00000014980.14
131.145	0.046356	0.0961872	0.481935	0.629852	0.902877	COLGALT2	protein_coding	ENSMUSG00000032649.14
1757.42	0.000680168	0.0340061	0.0200014	0.984042	0.995166	RGL1	protein_coding	ENSMUSG00000026482.13
1.58126	0.668701	0.76244	0.877054	0.380457	NA	GM7278	processed_pseudogene	ENSMUSG00000080950.1
2436.92	0.0221698	0.0396555	0.559059	0.576121	0.882935	ARPC5	protein_coding	ENSMUSG00000008475.13
65.3114	-0.0197221	0.126075	-0.156431	0.875693	0.975508	NCF2	protein_coding	ENSMUSG00000026480.12
1711.25	-0.0194833	0.0364627	-0.534335	0.59311	0.889412	SMG7	protein_coding	ENSMUSG00000042772.15
2597.23	-0.0325638	0.0345332	-0.942969	0.345697	0.764155	NMNAT2	protein_coding	ENSMUSG00000042751.14
196.925	-0.0789971	0.0715965	-1.10336	0.269869	0.710084	GM28960	antisense	ENSMUSG00000099969.1
146.567	0.0171087	0.0882147	0.193944	0.84622	0.968141	LAMC2	protein_coding	ENSMUSG00000026479.13
1247.73	0.0107165	0.0593107	0.180683	0.856616	0.970929	LAMC1	protein_coding	ENSMUSG00000026478.14
5.87667	-0.583153	0.442341	-1.31833	0.187392	NA	E330020D12RIK	processed_transcript	ENSMUSG00000073538.10
53.9291	0.291475	0.15505	1.87988	0.0601249	0.429336	SHCBP1L	protein_coding	ENSMUSG00000042708.12
1.44713	-0.115653	0.838438	-0.137939	0.890289	NA	GM37669	TEC	ENSMUSG00000103543.1
2095.47	0.0162216	0.0353134	0.459362	0.645974	0.908696	DHX9	protein_coding	ENSMUSG00000042699.11
82.7655	0.0574387	0.112497	0.510581	0.609644	0.895368	NPL	protein_coding	ENSMUSG00000042684.8
2.17612	0.606158	0.676416	0.896132	0.370182	NA	GM6652	processed_pseudogene	ENSMUSG00000099858.1
1699.31	-0.0734086	0.0532137	-1.37951	0.167739	0.612842	RGS8	protein_coding	ENSMUSG00000042671.12
73.7749	-0.134819	0.121302	-1.11143	0.266381	0.70699	GM29529	antisense	ENSMUSG00000100945.1
2.74133	0.119549	0.645976	0.185068	0.853176	NA	C230024C17RIK	lincRNA	ENSMUSG00000100334.1
96.5786	-0.185307	0.116711	-1.58773	0.112347	0.538276	RGS16	protein_coding	ENSMUSG00000026475.7
75.5128	-0.231457	0.124352	-1.86131	0.0627001	0.434426	GM28513	antisense	ENSMUSG00000099568.1
238.413	0.121011	0.0682691	1.77256	0.0763016	0.468644	RNASEL	protein_coding	ENSMUSG00000066800.11
9.31929	0.250755	0.325376	0.770662	0.440907	NA	GM28512	sense_intronic	ENSMUSG00000100183.1
27.3577	-0.354906	0.212522	-1.66997	0.0949243	NA	RGSL1	protein_coding	ENSMUSG00000042641.19
409.077	-0.0218051	0.0690593	-0.315745	0.752196	0.942389	TEDDM2	protein_coding	ENSMUSG00000045968.7
307.508	0.0013114	0.0764923	0.0171443	0.986322	0.995937	MIR8114	miRNA	ENSMUSG00000099227.1
12151.1	-0.0137267	0.0443998	-0.309161	0.757199	0.94265	GLUL	protein_coding	ENSMUSG00000026473.16
1.35289	1.40381	1.00807	1.39257	0.16375	NA	GM29291	lincRNA	ENSMUSG00000101903.1
10.7886	-0.592572	0.320052	-1.85148	0.0641001	NA	GM28286	lincRNA	ENSMUSG00000100502.1
16.9632	0.129262	0.258796	0.499476	0.617444	NA	A830008E24RIK	lincRNA	ENSMUSG00000100627.6
23.8198	-0.123315	0.20747	-0.594376	0.552261	NA	ZFP648	protein_coding	ENSMUSG00000066797.6
1.19205	-0.359991	0.92188	-0.390497	0.696169	NA	4930532M18RIK	lincRNA	ENSMUSG00000100221.6
4600.06	0.004106	0.0592261	0.0693275	0.944729	0.988796	CACNA1E	protein_coding	ENSMUSG00000004110.17
4.21229	0.0752682	0.478692	0.157237	0.875058	NA	GM29282	lincRNA	ENSMUSG00000101880.1
3.00874	0.737762	0.597962	1.23379	0.21728	NA	GM9530	lincRNA	ENSMUSG00000096950.2
723.168	-0.193326	0.0679575	-2.8448	0.00444392	0.140724	IER5	protein_coding	ENSMUSG00000056708.5
78.2617	0.0309453	0.117924	0.262418	0.793	0.952378	MR1	protein_coding	ENSMUSG00000026471.14
1208.63	0.0446335	0.0365774	1.22025	0.222371	0.671932	STX6	protein_coding	ENSMUSG00000026470.14
148.809	-0.0291253	0.0969244	-0.300494	0.7638	0.943715	BC034090	protein_coding	ENSMUSG00000033722.9
4.58986	0.580436	0.445684	1.30235	0.192797	NA	GM37622	antisense	ENSMUSG00000103670.1
3239.72	0.00958008	0.0422182	0.226918	0.820487	0.962981	XPR1	protein_coding	ENSMUSG00000026469.14
2.42968	-0.150038	0.649098	-0.231148	0.8172	NA	GM5532	lincRNA	ENSMUSG00000073535.5
979.188	0.00338359	0.0400426	0.0844997	0.932659	0.987519	ACBD6	protein_coding	ENSMUSG00000033701.13
3.34202	-0.561733	0.613322	-0.915885	0.359727	NA	LHX4	protein_coding	ENSMUSG00000026468.14
455.937	0.0422768	0.0507996	0.832227	0.405281	0.798962	QSOX1	protein_coding	ENSMUSG00000033684.14
31.2401	-0.0578802	0.179814	-0.321888	0.747537	NA	GM37539	TEC	ENSMUSG00000102299.1
190.089	0.0283466	0.0789279	0.359146	0.719486	0.9334	GM37571	antisense	ENSMUSG00000102558.1
827.84	0.0371095	0.0560432	0.662159	0.507869	0.850736	CEP350	protein_coding	ENSMUSG00000033671.18
0.836096	0.693169	1.11075	0.624057	0.53259	NA	GM9694	TEC	ENSMUSG00000102833.1
508.64	0.0241899	0.0477661	0.506424	0.612559	0.895824	TOR1AIP1	protein_coding	ENSMUSG00000026466.16
1.96924	-0.170836	0.694698	-0.245915	0.805748	NA	9430034N14RIK	TEC	ENSMUSG00000102964.1
1150.42	-0.048487	0.0359718	-1.34792	0.177685	0.625516	TOR1AIP2	protein_coding	ENSMUSG00000050565.16
277.277	-0.0762784	0.0739375	-1.03166	0.302231	0.73333	FAM163A	protein_coding	ENSMUSG00000015484.3
32.5068	0.105235	0.204467	0.514679	0.606777	NA	TDRD5	protein_coding	ENSMUSG00000060985.15
4.02026	0.286508	0.459115	0.624043	0.532599	NA	NPHS2	protein_coding	ENSMUSG00000026602.9
92.0606	-0.0287466	0.105721	-0.271909	0.785692	0.95009	AXDND1	protein_coding	ENSMUSG00000026601.14
76.0902	-0.0368243	0.116544	-0.315969	0.752026	0.942389	GM2000	protein_coding	ENSMUSG00000078193.2
424.983	0.000214799	0.0559412	0.00383973	0.996936	0.999353	SOAT1	protein_coding	ENSMUSG00000026600.12
371.117	0.332464	0.152196	2.18445	0.0289294	0.318437	CSNK2A3	processed_pseudogene	ENSMUSG00000101523.2
1547.41	0.025916	0.0426788	0.607233	0.543696	0.867798	ABL2	protein_coding	ENSMUSG00000026596.13
1.86071	2.46512	0.979129	2.51767	0.0118134	NA	GM38043	TEC	ENSMUSG00000104293.1
109.4	-0.0957656	0.0972202	-0.985038	0.324606	0.751246	TOR3A	protein_coding	ENSMUSG00000060519.11
1737.75	-0.0427747	0.0322838	-1.32496	0.185185	0.633638	FAM20B	protein_coding	ENSMUSG00000033557.17
110.277	-0.0373959	0.0947753	-0.394574	0.693157	0.924608	GM19918	TEC	ENSMUSG00000102961.1
1206.25	0.0486681	0.0511844	0.95084	0.341686	0.76234	RALGPS2	protein_coding	ENSMUSG00000026594.14
11.1428	0.0145254	0.291642	0.0498058	0.960277	NA	ANGPTL1	protein_coding	ENSMUSG00000033544.6
2.14352	-0.355337	0.679413	-0.523005	0.600971	NA	4930439D14RIK	antisense	ENSMUSG00000101905.1
1.09142	-0.503272	0.970165	-0.518749	0.603935	NA	GM28694	lincRNA	ENSMUSG00000101768.1
5.59629	-0.185896	0.4768	-0.389883	0.696623	NA	TEX35	protein_coding	ENSMUSG00000026592.13
8.8033	0.752097	0.385445	1.95124	0.0510282	NA	GM30694	unitary_pseudogene	ENSMUSG00000109913.1
1486.94	0.0367191	0.0364244	1.00809	0.31341	0.743639	RASAL2	protein_coding	ENSMUSG00000070565.11
186.598	-0.0876364	0.0748779	-1.17039	0.241844	0.685814	2810025M15RIK	transcribed_processed_pseudogene	ENSMUSG00000049881.13
104.357	-0.121805	0.101848	-1.19595	0.231714	0.677533	CRYZL2	protein_coding	ENSMUSG00000033488.11
17.897	-0.011799	0.261659	-0.0450928	0.964033	NA	SEC16B	protein_coding	ENSMUSG00000026589.14
2.05167	0.168073	0.692086	0.242849	0.808122	NA	GM38256	TEC	ENSMUSG00000102789.1
2523.72	0.0013596	0.036329	0.0374246	0.970146	0.994059	BRINP2	protein_coding	ENSMUSG00000004031.13
4546.96	-0.105887	0.0399595	-2.64986	0.00805251	0.180193	ASTN1	protein_coding	ENSMUSG00000026587.15
397.52	0.0056789	0.0706661	0.0803625	0.935949	0.987907	GM37679	antisense	ENSMUSG00000103971.1
121	0.0280094	0.0990457	0.282792	0.777336	0.948227	PAPPA2	protein_coding	ENSMUSG00000073530.11
1023.18	0.0273502	0.0516464	0.529567	0.596412	0.890569	COP1	protein_coding	ENSMUSG00000040782.12
3761.47	-0.0261679	0.0691152	-0.378613	0.704975	0.929518	TNR	protein_coding	ENSMUSG00000015829.13
13.7487	0.689334	0.324997	2.12105	0.0339175	NA	GM10530	processed_transcript	ENSMUSG00000073528.7
745.869	-0.079562	0.0647577	-1.22861	0.219218	0.668705	GM38039	antisense	ENSMUSG00000103719.1
25.5123	0.119263	0.191185	0.623808	0.532754	NA	4930523C07RIK	protein_coding	ENSMUSG00000090394.8
15.5685	0.19141	0.253058	0.756387	0.449417	NA	4930562F07RIK	lincRNA	ENSMUSG00000026729.9
10.6816	0.536522	0.310385	1.72857	0.0838859	NA	TNN	protein_coding	ENSMUSG00000026725.17
322.023	-0.117825	0.0653043	-1.80424	0.0711932	0.458285	MRPS14	protein_coding	ENSMUSG00000058267.13
1189.92	-0.0368196	0.0383227	-0.960776	0.336665	0.758808	CACYBP	protein_coding	ENSMUSG00000014226.10
3.08106	-0.245068	0.58053	-0.422145	0.672919	NA	4933417C20RIK	TEC	ENSMUSG00000103006.1
2815.4	0.0686028	0.040931	1.67606	0.0937264	0.50394	RABGAP1L	protein_coding	ENSMUSG00000026721.16
170.526	0.132056	0.0812276	1.62576	0.104002	0.524225	GM36975	antisense	ENSMUSG00000104302.1
1.01759	1.22195	1.08851	1.12259	0.261613	NA	GM37529	sense_intronic	ENSMUSG00000103693.1
3.60036	0.693579	0.545808	1.27074	0.203822	NA	GM37212	TEC	ENSMUSG00000104026.1
81.3443	0.166093	0.108713	1.52782	0.126558	0.558467	GPR52	protein_coding	ENSMUSG00000118401.1
1.96736	-0.156971	0.67796	-0.231533	0.8169	NA	GM38329	TEC	ENSMUSG00000103632.1
989.65	0.0582164	0.0412097	1.41269	0.157748	0.598815	RC3H1	protein_coding	ENSMUSG00000040423.11
62.0389	0.00293611	0.129089	0.0227448	0.981854	0.995166	SERPINC1	protein_coding	ENSMUSG00000026715.12
414.442	0.145131	0.0709475	2.04561	0.0407945	0.368499	ZBTB37	protein_coding	ENSMUSG00000043467.19
329.954	0.105651	0.0732675	1.44199	0.149304	0.589744	GAS5	processed_transcript	ENSMUSG00000053332.13
3.77713	0.281979	0.509363	0.553591	0.579859	NA	GM26224	snoRNA	ENSMUSG00000064440.1
2.61826	0.282153	0.650762	0.433573	0.664598	NA	GM22489	snoRNA	ENSMUSG00000080463.1
10.8054	0.307931	0.307049	1.00287	0.315922	NA	GM22357	snoRNA	ENSMUSG00000064816.1
8.36654	0.0503441	0.339268	0.14839	0.882035	NA	GM23212	snoRNA	ENSMUSG00000084667.1
14.8835	-0.0463507	0.250547	-0.184998	0.85323	NA	SNORD78	snoRNA	ENSMUSG00000077220.1
6.69231	-0.0919469	0.386106	-0.238139	0.811773	NA	GM50452	snoRNA	ENSMUSG00000065160.1
2.27005	0.0659802	0.660543	0.0998877	0.920433	NA	SNORD80	snoRNA	ENSMUSG00000065735.1
2.19331	0.177724	0.673918	0.263717	0.791998	NA	SNORD80	snoRNA	ENSMUSG00000105780.1
4.17933	0.384426	0.477285	0.805444	0.420564	NA	SNORD47	snoRNA	ENSMUSG00000064968.1
4.18947	0.449425	0.476408	0.943362	0.345496	NA	GM25789	snoRNA	ENSMUSG00000065228.1
273.03	0.0470295	0.0634504	0.741201	0.458571	0.827745	DARS2	protein_coding	ENSMUSG00000026709.10
5.88327	-0.131938	0.4064	-0.32465	0.745446	NA	GM37634	antisense	ENSMUSG00000102864.1
33.2467	0.159462	0.174711	0.912722	0.361389	NA	CENPL	protein_coding	ENSMUSG00000026708.16
409.668	0.113863	0.0534416	2.13061	0.0331212	0.34075	KLHL20	protein_coding	ENSMUSG00000026705.16
573.728	-0.12852	0.0565195	-2.27391	0.0229713	0.28849	ANKRD45	protein_coding	ENSMUSG00000044835.15
43.7942	-0.159317	0.151435	-1.05205	0.292778	NA	TEX50	protein_coding	ENSMUSG00000049160.15
9.52523	0.275156	0.352954	0.77958	0.435638	NA	GM6185	transcribed_unprocessed_pseudogene	ENSMUSG00000102817.2
1888.75	-0.141516	0.0388793	-3.63987	0.000272774	0.0336233	PRDX6	protein_coding	ENSMUSG00000026701.15
10.8514	0.34244	0.32906	1.04066	0.298033	NA	GM15429	processed_pseudogene	ENSMUSG00000040323.13
1.87075	-0.233882	0.79448	-0.294384	0.768465	NA	FASL	protein_coding	ENSMUSG00000000817.10
2.93583	1.14135	0.678622	1.68186	0.0925959	NA	GM37357	TEC	ENSMUSG00000103625.1
736.198	0.072365	0.0465113	1.55586	0.119741	0.550198	SUCO	protein_coding	ENSMUSG00000040297.12
1.56196	0.648989	0.768785	0.844174	0.398572	NA	GM7496	processed_pseudogene	ENSMUSG00000102254.1
82.6184	-0.101069	0.106987	-0.944684	0.34482	0.763889	4930558K02RIK	protein_coding	ENSMUSG00000086277.2
75.9714	-0.130317	0.112143	-1.16207	0.245208	0.68961	PIGC	protein_coding	ENSMUSG00000026698.8
1058.97	-0.105179	0.0409287	-2.56982	0.0101752	0.199688	GM38304	antisense	ENSMUSG00000103393.1
1577.64	-0.0589952	0.0438756	-1.3446	0.178754	0.626128	DNM3	protein_coding	ENSMUSG00000040265.16
108.196	-0.0704984	0.0985921	-0.71505	0.474578	0.836077	2810442N19RIK	antisense	ENSMUSG00000090260.1
50.7142	-0.00695072	0.139794	-0.049721	0.960345	NA	GM10176	TEC	ENSMUSG00000066752.4
224.753	0.124713	0.074354	1.67729	0.093485	0.50391	EEF1AKNMT	protein_coding	ENSMUSG00000026694.19
1271.51	-0.0698345	0.0412415	-1.69331	0.0903971	0.49755	VAMP4	protein_coding	ENSMUSG00000026696.15
271.361	-0.138201	0.0690993	-2.00003	0.0454966	0.383163	MYOC	protein_coding	ENSMUSG00000026697.10
147.044	-0.234086	0.0835088	-2.80313	0.00506086	0.149167	MYOCOS	protein_coding	ENSMUSG00000091060.2
3150.26	0.00498625	0.0643526	0.0774832	0.938239	0.987979	PRRC2C	protein_coding	ENSMUSG00000040225.15
5.89826	0.202473	0.410124	0.493688	0.621527	NA	GM27616	miRNA	ENSMUSG00000098259.1
3.1359	-0.288866	0.573043	-0.504092	0.614197	NA	FMO4	protein_coding	ENSMUSG00000026692.12
266.075	-0.111561	0.0843283	-1.32294	0.185856	0.634883	FMO1	protein_coding	ENSMUSG00000040181.14
4.61145	-0.102107	0.518805	-0.196812	0.843975	NA	FMO2	protein_coding	ENSMUSG00000040170.13
233.354	-0.00600608	0.082853	-0.0724908	0.942211	0.988278	PRRX1	protein_coding	ENSMUSG00000026586.16
167.729	0.125532	0.0905585	1.3862	0.165687	0.609954	GORAB	protein_coding	ENSMUSG00000040124.5
1.79089	-0.0341994	0.774604	-0.0441508	0.964784	NA	RPSA-PS1	processed_pseudogene	ENSMUSG00000102117.1
11.2501	-0.134517	0.316256	-0.425341	0.670588	NA	METTL11B	protein_coding	ENSMUSG00000040113.14
5668.31	-0.03668	0.0294381	-1.246	0.212763	0.662273	KIFAP3	protein_coding	ENSMUSG00000026585.13
305.786	0.0748249	0.0615667	1.21535	0.224234	0.672792	SCYL3	protein_coding	ENSMUSG00000026584.14
191.263	0.0938487	0.0741038	1.26645	0.205352	0.655915	BC055324	protein_coding	ENSMUSG00000041406.14
45.6177	0.107686	0.16034	0.67161	0.501832	NA	METTL18	protein_coding	ENSMUSG00000041396.13
1.569	-0.10967	0.851539	-0.128791	0.897523	NA	SELP	protein_coding	ENSMUSG00000026580.16
33.4668	-0.374765	0.182461	-2.05395	0.0399804	NA	F5	protein_coding	ENSMUSG00000026579.8
192.734	-0.021702	0.0765043	-0.283671	0.776663	0.94814	SLC19A2	protein_coding	ENSMUSG00000040918.12
300.748	-0.0991303	0.065377	-1.51629	0.129447	0.562724	CCDC181	protein_coding	ENSMUSG00000026578.6
405.431	0.0756759	0.0565777	1.33756	0.181041	0.628478	BLZF1	protein_coding	ENSMUSG00000026577.13
2485.15	0.00521425	0.0469335	0.111099	0.911538	0.984721	NME7	protein_coding	ENSMUSG00000026575.15
1.26637	1.5513	0.944793	1.64195	0.100601	NA	GM37411	TEC	ENSMUSG00000103493.1
21933.8	0.00596545	0.0428658	0.139166	0.889319	0.979516	ATP1B1	protein_coding	ENSMUSG00000026576.12
33.4342	-0.0428031	0.173096	-0.24728	0.804691	NA	GM32391	lincRNA	ENSMUSG00000104011.1
1.41141	0.0638582	0.83257	0.0767	0.938862	NA	GM26685	lincRNA	ENSMUSG00000097281.2
1.19379	0.644303	0.929584	0.693109	0.488241	NA	D630023O14RIK	TEC	ENSMUSG00000102389.1
1.0603	0.773551	0.991244	0.780384	0.435165	NA	GM37853	lincRNA	ENSMUSG00000102897.1
10.297	-0.103496	0.309392	-0.334512	0.737993	NA	DPT	protein_coding	ENSMUSG00000026574.5
16.5703	0.256978	0.2469	1.04082	0.29796	NA	GM32569	antisense	ENSMUSG00000103659.1
13.3544	0.260439	0.282178	0.922962	0.356027	NA	GM20743	processed_transcript	ENSMUSG00000104117.5
5.14046	0.174241	0.442209	0.394025	0.693562	NA	4930568G15RIK	lincRNA	ENSMUSG00000102408.1
1.06157	1.26614	1.03616	1.22195	0.221727	NA	TBX19	protein_coding	ENSMUSG00000026572.11
412.397	-0.059833	0.0613504	-0.975266	0.329428	0.753698	SFT2D2	protein_coding	ENSMUSG00000040848.11
800.603	-0.0679146	0.041741	-1.62705	0.103727	0.523727	TIPRL	protein_coding	ENSMUSG00000040843.10
16.0264	0.393548	0.262653	1.49836	0.134041	NA	GM38190	sense_intronic	ENSMUSG00000102302.1
448.868	-0.0262112	0.0537459	-0.487687	0.625771	0.902125	GPR161	protein_coding	ENSMUSG00000040836.15
1718.77	-0.0273002	0.0360951	-0.756341	0.449445	0.82496	DCAF6	protein_coding	ENSMUSG00000026571.12
1017.93	-0.101871	0.0469609	-2.16927	0.030062	0.324373	MPC2	protein_coding	ENSMUSG00000026568.6
1.27929	0.0941943	0.785949	0.119848	0.904604	NA	GM37860	TEC	ENSMUSG00000103763.1
47.8135	0.159675	0.163844	0.974556	0.329781	NA	ADCY10	protein_coding	ENSMUSG00000026567.16
1072.75	0.0165212	0.0421503	0.39196	0.695088	0.925386	MPZL1	protein_coding	ENSMUSG00000026566.15
111.322	-0.142702	0.0981002	-1.45466	0.145764	0.587647	RCSD1	protein_coding	ENSMUSG00000040723.14
1.2771	-0.932124	0.96645	-0.964483	0.334804	NA	GM37073	lincRNA	ENSMUSG00000103686.1
454.187	-0.0161786	0.051917	-0.311625	0.755325	0.94265	CREG1	protein_coding	ENSMUSG00000040713.12
2.54366	0.43515	0.621759	0.699869	0.484009	NA	GM16565	processed_transcript	ENSMUSG00000089829.2
229.696	0.190519	0.0698144	2.72894	0.00635392	0.163973	CD247	protein_coding	ENSMUSG00000005763.15
308.868	0.21436	0.0691236	3.10111	0.00192796	0.0942804	POU2F1	protein_coding	ENSMUSG00000026565.18
0.91381	0.100464	1.07557	0.0934055	0.925581	NA	GM26665	lincRNA	ENSMUSG00000097196.2
20.5918	-0.00823513	0.230023	-0.0358013	0.971441	NA	DUSP27	protein_coding	ENSMUSG00000026564.9
1.07084	0.872126	1.05445	0.827089	0.408186	NA	GPA33	protein_coding	ENSMUSG00000000544.14
2.54736	0.74834	0.663184	1.1284	0.259149	NA	MAEL	protein_coding	ENSMUSG00000040629.8
4211.04	0.00356582	0.0383884	0.092888	0.925993	0.986804	ILDR2	protein_coding	ENSMUSG00000040612.13
309.913	0.0372148	0.0731186	0.508965	0.610776	0.895557	5330438I03RIK	antisense	ENSMUSG00000091393.1
55.8027	-0.0136289	0.135252	-0.100767	0.919735	0.985669	GM15853	antisense	ENSMUSG00000103400.2
295.236	0.0447501	0.0591845	0.756112	0.449582	0.82496	TADA1	protein_coding	ENSMUSG00000026563.13
1235.83	0.0121079	0.0334969	0.361464	0.717752	0.933003	POGK	protein_coding	ENSMUSG00000040596.15
100.063	0.0992272	0.131931	0.752112	0.451984	0.82601	GM16418	processed_pseudogene	ENSMUSG00000084093.1
2.02477	0.107755	0.738605	0.14589	0.884008	NA	GM6286	processed_pseudogene	ENSMUSG00000086925.1
73.0232	0.0737254	0.119157	0.618723	0.536099	0.864049	GM16701	lincRNA	ENSMUSG00000102548.1
70.748	-0.0089131	0.121196	-0.0735431	0.941374	0.988278	GM16701	lincRNA	ENSMUSG00000097823.2
711.399	0.0182164	0.0554241	0.328674	0.742402	0.939818	FAM78B	protein_coding	ENSMUSG00000060568.14
1529.16	-0.024531	0.0390286	-0.62854	0.52965	0.86204	UCK2	protein_coding	ENSMUSG00000026558.13
26.2934	-0.101779	0.195828	-0.519739	0.603245	NA	GM2453	lincRNA	ENSMUSG00000102909.1
463.875	-0.104279	0.0518844	-2.00983	0.0444488	0.379843	TMCO1	protein_coding	ENSMUSG00000052428.10
13.6746	0.444113	0.296746	1.49661	0.134495	NA	GM25911	miRNA	ENSMUSG00000088246.1
435.844	-0.105883	0.0549758	-1.926	0.0541047	0.411147	ALDH9A1	protein_coding	ENSMUSG00000026687.14
1358.66	-0.0266856	0.0490567	-0.543973	0.58646	0.887841	MGST3	protein_coding	ENSMUSG00000026688.5
0.978478	0.544424	1.06933	0.509128	0.610662	NA	LRRC52	protein_coding	ENSMUSG00000040485.5
283.699	-0.172825	0.0780954	-2.21299	0.0268982	0.310037	RXRG	protein_coding	ENSMUSG00000015843.10
22.076	-0.478964	0.225993	-2.11937	0.0340593	NA	LMX1A	protein_coding	ENSMUSG00000026686.14
45.4292	-0.205088	0.146398	-1.40089	0.161246	NA	GM20711	antisense	ENSMUSG00000093538.2
4008	0.0300959	0.0390551	0.7706	0.440944	0.820614	PBX1	protein_coding	ENSMUSG00000052534.15
64.43	-0.287446	0.13508	-2.12797	0.0333396	0.341994	NUF2	protein_coding	ENSMUSG00000026683.14
2802.76	-0.0877289	0.0520804	-1.68449	0.0920872	0.500539	RGS5	protein_coding	ENSMUSG00000026678.10
5751.29	-0.0731084	0.0392774	-1.86133	0.0626973	0.434426	RGS4	protein_coding	ENSMUSG00000038530.11
124.063	-0.112925	0.101374	-1.11394	0.265303	0.706673	CCDC190	protein_coding	ENSMUSG00000070532.5
63.2314	-0.0523005	0.126457	-0.413582	0.67918	0.920154	GM15852	processed_transcript	ENSMUSG00000089990.1
560.799	-0.0280963	0.0586492	-0.479056	0.631899	0.903373	HSD17B7	protein_coding	ENSMUSG00000026675.12
9.97613	-0.203594	0.316071	-0.64414	0.519484	NA	3110045C21RIK	antisense	ENSMUSG00000097503.2
224.506	-0.0237793	0.0724963	-0.328007	0.742906	0.939846	DDR2	protein_coding	ENSMUSG00000026674.9
865.738	-0.026844	0.0403836	-0.664726	0.506225	0.850736	UAP1	protein_coding	ENSMUSG00000026670.15
1.6233	0.495284	0.776783	0.63761	0.523728	NA	GM37748	lincRNA	ENSMUSG00000104266.1
1.5755	0.514714	0.804218	0.640018	0.522161	NA	GM37502	lincRNA	ENSMUSG00000103908.1
6290.06	-0.0816067	0.0283877	-2.87472	0.00404389	0.136028	UHMK1	protein_coding	ENSMUSG00000026667.14
152.714	-0.0397467	0.0899607	-0.441823	0.658618	0.912508	4930500M09RIK	antisense	ENSMUSG00000044306.4
3.04107	-0.321339	0.583497	-0.550712	0.581831	NA	GM6345	transcribed_unprocessed_pseudogene	ENSMUSG00000096964.1
53.0379	-0.0336251	0.15562	-0.216072	0.828931	0.963989	GM7694	protein_coding	ENSMUSG00000102752.1
2244.11	0.00704581	0.0501447	0.14051	0.888257	0.979184	NOS1AP	protein_coding	ENSMUSG00000038473.14
3.44011	-0.041127	0.557039	-0.0738314	0.941145	NA	SPATA46	protein_coding	ENSMUSG00000042800.5
162.68	-0.0578446	0.0839302	-0.689199	0.490698	0.843661	OLFML2B	protein_coding	ENSMUSG00000038463.8
917.616	-0.0264938	0.0463713	-0.571339	0.56777	0.878695	ATF6	protein_coding	ENSMUSG00000026663.6
90.7602	0.122373	0.106683	1.14707	0.251354	0.695537	GM9929	processed_transcript	ENSMUSG00000053925.4
117.186	0.150914	0.0991689	1.52179	0.128061	0.560632	DUSP12	protein_coding	ENSMUSG00000026659.13
21.902	0.069825	0.206347	0.338386	0.735073	NA	GM26620	protein_coding	ENSMUSG00000096968.1
12.0707	0.131252	0.285776	0.459281	0.646032	NA	FCRLB	protein_coding	ENSMUSG00000070524.1
13.8332	0.0220185	0.269771	0.0816193	0.934949	NA	FCRLA	protein_coding	ENSMUSG00000038421.13
13.1544	0.0404745	0.277354	0.145931	0.883976	NA	GM2962	processed_pseudogene	ENSMUSG00000089838.1
49.3435	-0.029663	0.146704	-0.202197	0.839763	NA	FCGR2B	protein_coding	ENSMUSG00000026656.15
3.52253	0.123016	0.488312	0.251922	0.801102	NA	GM38204	antisense	ENSMUSG00000103676.1
1.52791	0.661095	0.797172	0.8293	0.406935	NA	FCGR4	protein_coding	ENSMUSG00000059089.4
129.828	-0.0947053	0.102025	-0.928251	0.353277	0.768319	FCGR3	protein_coding	ENSMUSG00000059498.13
20.4641	0.00925011	0.233309	0.0396475	0.968374	NA	CFAP126	protein_coding	ENSMUSG00000026649.14
1506.05	-0.00592228	0.0419247	-0.14126	0.887665	0.979184	SDHC	protein_coding	ENSMUSG00000058076.12
6.10839	-0.140382	0.746091	-0.188157	0.850754	NA	MPZ	protein_coding	ENSMUSG00000056569.11
1642.57	-0.0119343	0.0552624	-0.215957	0.829021	0.963989	PCP4L1	protein_coding	ENSMUSG00000038370.6
291.316	-0.203717	0.0662066	-3.07699	0.00209101	0.0980739	NR1I3	protein_coding	ENSMUSG00000005677.14
481.83	-0.190235	0.0620876	-3.06398	0.00218413	0.0988474	TOMM40L	protein_coding	ENSMUSG00000005674.9
11.7274	-0.055142	0.299248	-0.184269	0.853803	NA	APOA2	protein_coding	ENSMUSG00000005681.12
81.5161	-0.261268	0.129318	-2.02036	0.0433464	0.37876	FCER1G	protein_coding	ENSMUSG00000058715.11
2662.55	-0.0316591	0.0418607	-0.756295	0.449472	0.82496	NDUFS2	protein_coding	ENSMUSG00000013593.12
657.431	-0.0952076	0.0626811	-1.51892	0.128783	0.560919	ADAMTS4	protein_coding	ENSMUSG00000006403.13
436.13	-0.0375611	0.0589285	-0.637402	0.523863	0.859278	B4GALT3	protein_coding	ENSMUSG00000052423.14
317.197	0.020543	0.0707713	0.290274	0.771607	0.946921	PPOX	protein_coding	ENSMUSG00000062729.11
535.776	-0.0247835	0.0508092	-0.487777	0.625708	0.902121	USP21	protein_coding	ENSMUSG00000053483.13
755.809	-0.00814378	0.0610838	-0.133321	0.893939	0.980952	UFC1	protein_coding	ENSMUSG00000062963.10
1.86613	-0.640211	0.679581	-0.942067	0.346158	NA	RPL27-PS1	processed_pseudogene	ENSMUSG00000079137.3
29.2389	0.394218	0.234163	1.68352	0.0922744	NA	GM20045	lincRNA	ENSMUSG00000103983.1
280.163	0.0560595	0.0607553	0.922709	0.356159	0.76895	DEDD	protein_coding	ENSMUSG00000013973.12
591.74	-0.0420016	0.0446161	-0.9414	0.3465	0.764562	NIT1	protein_coding	ENSMUSG00000013997.10
707.09	0.0168506	0.0556567	0.302759	0.762074	0.943385	PFDN2	protein_coding	ENSMUSG00000006412.10
2.61555	1.31335	0.65962	1.99108	0.0464725	NA	GM37154	TEC	ENSMUSG00000102929.1
164.084	-0.0299243	0.0924055	-0.323836	0.746062	0.940495	KLHDC9	protein_coding	ENSMUSG00000045259.4
36.7917	-0.0522787	0.169369	-0.308667	0.757575	NA	NECTIN4	protein_coding	ENSMUSG00000006411.12
61.3445	-0.160032	0.136108	-1.17577	0.239686	0.684326	ARHGAP30	protein_coding	ENSMUSG00000048865.16
837.656	0.0458575	0.0435196	1.05372	0.292011	0.726861	USF1	protein_coding	ENSMUSG00000026641.13
5.783	0.460335	0.420605	1.09446	0.273754	NA	TSTD1	protein_coding	ENSMUSG00000103711.1
158.857	0.158357	0.0836773	1.89247	0.0584288	0.425103	F11R	protein_coding	ENSMUSG00000038235.4
24.8763	0.224741	0.193141	1.16362	0.24458	NA	B930036N10RIK	antisense	ENSMUSG00000091993.2
44.5213	0.213716	0.152576	1.40072	0.161298	NA	ALYREF2	protein_coding	ENSMUSG00000060244.1
1.885	-0.171471	0.701887	-0.2443	0.806999	NA	CD244A	protein_coding	ENSMUSG00000004709.14
1.26938	0.670302	0.868478	0.771812	0.440226	NA	LY9	protein_coding	ENSMUSG00000004707.14
1.7636	0.675301	0.717753	0.940854	0.34678	NA	SLAMF7	protein_coding	ENSMUSG00000038179.13
6.87583	-0.188828	0.401259	-0.470588	0.637935	NA	CD48	protein_coding	ENSMUSG00000015355.13
62.4039	0.0780803	0.167104	0.467255	0.640318	0.906219	TMA7-PS	processed_pseudogene	ENSMUSG00000059058.7
5.80468	-0.415505	0.438097	-0.948432	0.34291	NA	SLAMF1	protein_coding	ENSMUSG00000015316.11
44.8839	0.259739	0.151276	1.71699	0.0859818	NA	CD84	protein_coding	ENSMUSG00000038147.13
2.39157	-0.111174	0.646328	-0.172008	0.863431	NA	GM10521	protein_coding	ENSMUSG00000073492.2
3.36245	-0.0816635	0.54648	-0.149435	0.88121	NA	SLAMF6	protein_coding	ENSMUSG00000015314.10
523.524	0.0951366	0.0490269	1.9405	0.0523193	0.407497	VANGL2	protein_coding	ENSMUSG00000026556.15
11.2824	-0.0715378	0.38883	-0.183982	0.854028	NA	NHLH1	protein_coding	ENSMUSG00000051251.3
1226.65	0.00242928	0.0386384	0.0628721	0.949868	0.990373	NCSTN	protein_coding	ENSMUSG00000003458.12
3726.08	-0.0594107	0.0272471	-2.18044	0.0292246	0.320269	COPA	protein_coding	ENSMUSG00000026553.17
198.461	-0.00313622	0.077573	-0.0404292	0.967751	0.993257	GM37756	antisense	ENSMUSG00000103380.1
1754.24	-0.0265009	0.0371108	-0.714104	0.475163	0.836453	PEX19	protein_coding	ENSMUSG00000003464.13
3.34626	0.338265	0.519426	0.651227	0.5149	NA	GM10171	processed_pseudogene	ENSMUSG00000089803.3
2487.61	0.00301563	0.0282432	0.106774	0.914969	0.984883	DCAF8	protein_coding	ENSMUSG00000026554.15
6574.82	-0.0485365	0.0281725	-1.72284	0.0849183	0.486868	PEA15A	protein_coding	ENSMUSG00000013698.12
13.4223	0.377536	0.280337	1.34672	0.178071	NA	CASQ1	protein_coding	ENSMUSG00000007122.11
1.57242	0.458544	0.851193	0.538707	0.590089	NA	GM17224	antisense	ENSMUSG00000092085.1
4.71065	-0.800427	0.483965	-1.65389	0.098149	NA	ATP1A4	protein_coding	ENSMUSG00000007107.6
10058.5	-0.0622951	0.0284505	-2.18959	0.0285536	0.317022	IGSF8	protein_coding	ENSMUSG00000038034.15
7540.16	-0.0506972	0.0368038	-1.3775	0.168359	0.613847	ATP1A2	protein_coding	ENSMUSG00000007097.14
1845.35	0.00322969	0.0384542	0.0839881	0.933066	0.987519	KCNJ9	protein_coding	ENSMUSG00000038026.12
112.405	-0.0353817	0.0955707	-0.370215	0.711222	0.931272	GM36937	antisense	ENSMUSG00000102413.1
4153.27	-0.0576748	0.0560241	-1.02946	0.303261	0.734038	KCNJ10	protein_coding	ENSMUSG00000044708.5
326.666	0.00764287	0.0597731	0.127865	0.898256	0.981772	PIGM	protein_coding	ENSMUSG00000050229.3
2.67327	-0.284786	0.622831	-0.457245	0.647495	NA	GM7804	transcribed_processed_pseudogene	ENSMUSG00000103357.1
5.83769	0.330666	0.408123	0.810212	0.417818	NA	SLAMF9	protein_coding	ENSMUSG00000026548.4
133.553	-0.137086	0.0971706	-1.41078	0.158311	0.5996	IGSF9	protein_coding	ENSMUSG00000037995.15
248.709	-0.0858989	0.0701588	-1.22435	0.22082	0.670507	TAGLN2	protein_coding	ENSMUSG00000026547.15
54.2694	-0.010625	0.136484	-0.077848	0.937949	0.987907	CFAP45	protein_coding	ENSMUSG00000026546.16
18.6116	-0.108959	0.227623	-0.478681	0.632166	NA	4933439K11RIK	processed_transcript	ENSMUSG00000085184.9
16.0611	0.495735	0.270064	1.83562	0.0664143	NA	VSIG8	protein_coding	ENSMUSG00000049598.9
1.12441	0.119868	0.902953	0.132751	0.89439	NA	SLAMF8	protein_coding	ENSMUSG00000053318.7
1.19778	0.141006	0.904781	0.155845	0.876155	NA	FCRL6	protein_coding	ENSMUSG00000070504.9
76.3579	-0.112433	0.120529	-0.932837	0.350904	0.767068	DUSP23	protein_coding	ENSMUSG00000026544.6
2.37704	0.143945	0.67261	0.214009	0.83054	NA	GM2710	processed_pseudogene	ENSMUSG00000060128.5
1.36432	1.09067	1.13617	0.959951	0.33708	NA	CRP	protein_coding	ENSMUSG00000037942.5
971.618	-0.0676421	0.0406867	-1.66251	0.0964099	0.507478	ACKR1	protein_coding	ENSMUSG00000037872.5
7886.31	-0.0152778	0.0291537	-0.524042	0.60025	0.89152	CADM3	protein_coding	ENSMUSG00000005338.13
359.479	-0.0143636	0.0622362	-0.230792	0.817477	0.96193	AIM2	protein_coding	ENSMUSG00000037860.15
0.860568	-0.0023244	1.17641	-0.00197585	0.998424	NA	IFI206	protein_coding	ENSMUSG00000037849.8
2.17188	-0.660022	0.716931	-0.920621	0.357248	NA	IFI213	protein_coding	ENSMUSG00000073491.11
2.1021	-0.421798	0.748895	-0.563227	0.57328	NA	IFI209	protein_coding	ENSMUSG00000043263.13
6.64706	0.660242	0.413062	1.59841	0.109952	NA	IFI207	protein_coding	ENSMUSG00000073490.11
5.46978	-0.590137	0.595169	-0.991545	0.321419	NA	IFI204	protein_coding	ENSMUSG00000073489.6
13.0112	0.413578	0.297645	1.3895	0.164681	NA	IFI203-PS	unprocessed_pseudogene	ENSMUSG00000090222.2
50.3211	-0.0159948	0.199437	-0.0801996	0.936079	NA	MNDAL	protein_coding	ENSMUSG00000090272.9
1.91116	0.417891	0.760985	0.549145	0.582906	NA	IFI211	protein_coding	ENSMUSG00000026536.9
36.9308	0.00405394	0.20971	0.0193312	0.984577	NA	IFI203	protein_coding	ENSMUSG00000039997.16
1.324	1.07377	1.12439	0.954979	0.339588	NA	SPTA1	protein_coding	ENSMUSG00000026532.7
1586.77	-0.00800398	0.0389573	-0.205455	0.837216	0.965702	FMN2	protein_coding	ENSMUSG00000028354.13
577.383	-0.0728562	0.0470802	-1.54749	0.121745	0.552917	GREM2	protein_coding	ENSMUSG00000050069.3
1404.23	0.114492	0.0452492	2.53025	0.0113981	0.20988	RGS7	protein_coding	ENSMUSG00000026527.13
1210.98	-0.033917	0.0388527	-0.872964	0.382683	0.78707	FH1	protein_coding	ENSMUSG00000026526.14
90.1253	-0.00573975	0.10343	-0.055494	0.955745	0.990999	KMO	protein_coding	ENSMUSG00000039783.15
432.561	-0.012172	0.0563828	-0.215881	0.82908	0.963989	OPN3	protein_coding	ENSMUSG00000026525.9
298.244	0.0301324	0.0627002	0.480579	0.630815	0.903153	CHML	protein_coding	ENSMUSG00000078185.3
1.56722	0.256988	0.870911	0.29508	0.767933	NA	WDR64	protein_coding	ENSMUSG00000026523.14
29.1765	0.149634	0.200272	0.747153	0.454971	NA	EXO1	protein_coding	ENSMUSG00000039748.11
166.209	-0.0610186	0.091433	-0.667359	0.504543	0.850305	PLD5	protein_coding	ENSMUSG00000055214.15
16.3215	-0.0963629	0.268953	-0.358289	0.720127	NA	GM38101	lincRNA	ENSMUSG00000104157.1
1.35429	-0.27522	0.86253	-0.319084	0.749663	NA	GM36536	lincRNA	ENSMUSG00000104021.1
1829.16	0.108709	0.0415824	2.6143	0.00894102	0.18857	CEP170	protein_coding	ENSMUSG00000057335.11
13.8291	0.639838	0.28457	2.24844	0.0245483	NA	GM38104	TEC	ENSMUSG00000104154.1
352.682	0.137182	0.0604658	2.26875	0.0232834	0.28894	GM36992	antisense	ENSMUSG00000103435.1
523.64	0.0384204	0.0539241	0.712491	0.476161	0.836919	SDCCAG8	protein_coding	ENSMUSG00000026504.17
2.1	0.779989	0.745702	1.04598	0.29557	NA	GM38158	processed_pseudogene	ENSMUSG00000103367.1
2.45526	0.164329	0.574184	0.286196	0.774728	NA	GM15423	antisense	ENSMUSG00000087082.1
6594.33	-0.0127383	0.0405572	-0.314082	0.753459	0.942389	AKT3	protein_coding	ENSMUSG00000019699.16
1.22948	1.11047	1.00098	1.10938	0.267268	NA	GM37960	TEC	ENSMUSG00000104391.1
107.864	0.00160152	0.112411	0.0142469	0.988633	0.996011	GM26801	antisense	ENSMUSG00000097892.2
5600.65	0.0343504	0.0393498	0.872949	0.382691	0.78707	ZBTB18	protein_coding	ENSMUSG00000063659.11
3.89338	-0.240114	0.47356	-0.50704	0.612127	NA	GM29856	processed_transcript	ENSMUSG00000102432.1
1.67339	-0.387239	0.782634	-0.49479	0.620748	NA	2310043L19RIK	lincRNA	ENSMUSG00000101746.1
13.0007	0.221796	0.288742	0.768144	0.442402	NA	1700016C15RIK	protein_coding	ENSMUSG00000015962.5
1365.18	0.0187544	0.0321039	0.584178	0.5591	0.874528	ADSS	protein_coding	ENSMUSG00000015961.8
2.41594	-0.190209	0.681467	-0.279116	0.780156	NA	CATSPERE1	protein_coding	ENSMUSG00000102483.2
250.791	0.295797	0.0796593	3.71327	0.000204599	0.0284945	CATSPERE2	protein_coding	ENSMUSG00000091476.8
7.28395	0.278951	0.364164	0.766004	0.443674	NA	GM37313	unprocessed_pseudogene	ENSMUSG00000104097.1
734.171	0.106575	0.0532073	2.00301	0.0451766	0.381978	DESI2	protein_coding	ENSMUSG00000026502.13
2.04768	-1.09206	0.757733	-1.44122	0.149521	NA	4930527J03RIK	processed_transcript	ENSMUSG00000070489.5
3.81736	1.12002	0.609868	1.8365	0.0662845	NA	GM37486	processed_pseudogene	ENSMUSG00000104126.1
35.1715	0.0333752	0.181728	0.183654	0.854285	NA	B230369F24RIK	antisense	ENSMUSG00000086350.1
177.57	-0.0114333	0.0890077	-0.128453	0.89779	0.981772	COX20	protein_coding	ENSMUSG00000026500.6
6118.21	-0.0228485	0.0327302	-0.698087	0.485123	0.841113	HNRNPU	protein_coding	ENSMUSG00000039630.10
34.7999	0.217314	0.176587	1.23064	0.218459	NA	GM38300	TEC	ENSMUSG00000104279.1
307.161	-0.0319908	0.0709547	-0.450862	0.652089	0.910251	EFCAB2	protein_coding	ENSMUSG00000026495.8
604.883	-0.0369128	0.0546925	-0.674915	0.499729	0.848123	KIF26B	protein_coding	ENSMUSG00000026494.12
79.0626	-0.136912	0.109967	-1.24503	0.213122	0.662273	GM16564	antisense	ENSMUSG00000089713.1
638.32	0.140034	0.0524622	2.66923	0.00760252	0.177452	SMYD3	protein_coding	ENSMUSG00000055067.15
4.11987	0.609213	0.500275	1.21776	0.223316	NA	GM5561	processed_pseudogene	ENSMUSG00000096474.2
304.86	0.0307555	0.0634497	0.484722	0.627873	0.902593	TFB2M	protein_coding	ENSMUSG00000026492.11
938.65	-0.00453098	0.0371396	-0.121999	0.9029	0.982849	CNST	protein_coding	ENSMUSG00000038949.8
1077.99	-0.0560427	0.0436909	-1.28271	0.199595	0.648715	SCCPDH	protein_coding	ENSMUSG00000038936.13
19.8171	-0.304082	0.226473	-1.34268	0.179375	NA	KIF28	protein_coding	ENSMUSG00000087236.3
622.978	0.0813905	0.050804	1.60205	0.109145	0.53211	AHCTF1	protein_coding	ENSMUSG00000026491.13
7.94819	0.375646	0.375118	1.00141	0.31663	NA	GM10518	antisense	ENSMUSG00000073486.2
3.08327	-1.13608	0.604703	-1.87874	0.0602805	NA	GM37070	processed_pseudogene	ENSMUSG00000104418.1
5244.16	-0.00222365	0.0347012	-0.0640799	0.948907	0.990363	CDC42BPA	protein_coding	ENSMUSG00000026490.18
108.591	0.0287333	0.0951125	0.302098	0.762577	0.943385	GM38331	TEC	ENSMUSG00000103636.1
451.941	-0.0908119	0.0583913	-1.55523	0.119891	0.550319	COQ8A	protein_coding	ENSMUSG00000026489.13
1.38431	-0.443522	1.09484	-0.4051	0.685404	NA	GM37336	lincRNA	ENSMUSG00000104520.1
280.465	0.0346011	0.0653383	0.529568	0.596412	0.890569	PSEN2	protein_coding	ENSMUSG00000010609.15
3.69062	-0.330061	0.556181	-0.593442	0.552886	NA	GM31728	antisense	ENSMUSG00000102923.1
46.6654	-0.221219	0.167019	-1.32451	0.185333	NA	GM5069	transcribed_processed_pseudogene	ENSMUSG00000055676.4
675.753	-0.106256	0.0562845	-1.88784	0.0590474	0.426728	ITPKB	protein_coding	ENSMUSG00000038855.10
1.12505	0.512688	0.953616	0.537626	0.590835	NA	GM37033	TEC	ENSMUSG00000104388.1
5427.03	0.0259801	0.0302667	0.858371	0.390688	0.790867	STUM	protein_coding	ENSMUSG00000053963.7
1.06734	0.527418	0.978981	0.538741	0.590065	NA	GM37267	lincRNA	ENSMUSG00000102608.1
1463.61	-0.00757192	0.0344537	-0.219771	0.82605	0.963989	PARP1	protein_coding	ENSMUSG00000026496.11
50.2293	0.129582	0.138304	0.936938	0.34879	NA	MIR6904	miRNA	ENSMUSG00000098926.1
96.0312	0.0812968	0.101679	0.799541	0.423976	0.807544	LIN9	protein_coding	ENSMUSG00000058729.13
1.06182	-0.444547	1.04355	-0.425995	0.670112	NA	MIXL1	protein_coding	ENSMUSG00000026497.7
436.359	-0.0271032	0.0504971	-0.536729	0.591455	0.888884	ACBD3	protein_coding	ENSMUSG00000026499.5
328.587	-0.0563357	0.0607759	-0.926942	0.353957	0.768619	GM37768	antisense	ENSMUSG00000103649.1
1.38752	1.10526	0.863472	1.28001	0.200541	NA	GM38293	lincRNA	ENSMUSG00000103156.1
3015.13	-0.054616	0.0397641	-1.3735	0.169597	0.616223	H3F3A	protein_coding	ENSMUSG00000060743.12
9.28032	0.369975	0.325601	1.13629	0.255837	NA	H3F3AOS	antisense	ENSMUSG00000073485.3
400.652	0.039716	0.0577693	0.687493	0.491772	0.84434	SDE2	protein_coding	ENSMUSG00000038806.7
86.614	0.101096	0.128908	0.784245	0.432896	0.814459	LEFTY2	protein_coding	ENSMUSG00000066652.5
398.826	-0.0675688	0.0646805	-1.04466	0.296182	0.730867	PYCR2	protein_coding	ENSMUSG00000026520.8
15.1612	0.0301114	0.285207	0.105577	0.915918	NA	LEFTY1	protein_coding	ENSMUSG00000038793.8
152.598	0.0216214	0.0880264	0.245624	0.805973	0.957932	TMEM63A	protein_coding	ENSMUSG00000026519.16
21.1842	0.0805369	0.216401	0.372165	0.70977	NA	2210411M09RIK	antisense	ENSMUSG00000085563.2
192.169	-0.108715	0.0823579	-1.32003	0.186825	0.635897	EPHX1	protein_coding	ENSMUSG00000038776.13
2.00105	-0.414006	0.801455	-0.516568	0.605458	NA	GM6606	unprocessed_pseudogene	ENSMUSG00000102219.1
870.842	0.115317	0.0624606	1.84623	0.0648587	0.441116	NVL	protein_coding	ENSMUSG00000026516.8
29.3088	0.0257238	0.179816	0.143056	0.886246	NA	FGFR3-PS	processed_pseudogene	ENSMUSG00000103178.1
509.713	-0.0561283	0.0483242	-1.1615	0.245441	0.68961	CNIH4	protein_coding	ENSMUSG00000062169.13
3492.21	0.060764	0.0329462	1.84434	0.0651333	0.441828	WDR26	protein_coding	ENSMUSG00000038733.14
11.9531	0.775403	0.298649	2.59637	0.0094214	NA	A430110L20RIK	lincRNA	ENSMUSG00000054135.2
7.04899	-0.324411	0.402313	-0.806365	0.420033	NA	RPL35A-PS2	processed_pseudogene	ENSMUSG00000081214.3
1059.78	-0.0407009	0.0437882	-0.929495	0.352632	0.767812	CNIH3	protein_coding	ENSMUSG00000026514.14
9.06362	0.190058	0.364844	0.520928	0.602417	NA	CCDC121	protein_coding	ENSMUSG00000050625.4
83.5164	0.0253378	0.118532	0.213764	0.830731	0.964155	DNAH14	protein_coding	ENSMUSG00000047369.17
217.189	0.136809	0.0729069	1.87649	0.0605881	0.43079	LBR	protein_coding	ENSMUSG00000004880.11
2880.59	-0.00671756	0.0413231	-0.162562	0.870863	0.974267	ENAH	protein_coding	ENSMUSG00000022995.16
750.612	0.00354707	0.0526756	0.067338	0.946313	0.989324	SRP9	protein_coding	ENSMUSG00000026511.7
1.23631	0.475292	0.908315	0.523268	0.600788	NA	GM17968	processed_pseudogene	ENSMUSG00000103018.1
1102.13	-0.0731155	0.0380681	-1.92065	0.0547761	0.411787	DEGS1	protein_coding	ENSMUSG00000038633.5
115.494	0.0156424	0.12956	0.120735	0.903901	0.98293	1700047M11RIK	lincRNA	ENSMUSG00000100147.2
890.357	0.0239676	0.0383157	0.625528	0.531624	0.863101	FBXO28	protein_coding	ENSMUSG00000047539.9
475.906	-0.0395732	0.0549803	-0.719771	0.471666	0.834606	TRP53BP2	protein_coding	ENSMUSG00000026510.10
1085.77	-0.0307563	0.0356683	-0.862286	0.38853	0.789225	CAPN2	protein_coding	ENSMUSG00000026509.15
254.03	-0.0266884	0.0641261	-0.416187	0.677273	0.918978	GM37885	antisense	ENSMUSG00000102234.1
14.0611	-0.118438	0.257151	-0.460578	0.645101	NA	GM37069	TEC	ENSMUSG00000104415.1
2408.29	-0.0258978	0.0297478	-0.870579	0.383984	0.78707	SUSD4	protein_coding	ENSMUSG00000038576.15
15.3007	-0.0762748	0.263296	-0.289693	0.772051	NA	TLR5	protein_coding	ENSMUSG00000079164.8
1.45757	0.508338	1.10597	0.459633	0.64578	NA	GM38079	lincRNA	ENSMUSG00000104367.1
117.99	-0.0245709	0.11305	-0.217345	0.827939	0.963989	DISP1	protein_coding	ENSMUSG00000030768.12
1290.11	0.0296853	0.0331589	0.895244	0.370657	0.780179	BROX	protein_coding	ENSMUSG00000046836.13
859.902	0.00533418	0.0442377	0.12058	0.904024	0.98293	AIDA	protein_coding	ENSMUSG00000042901.10
2526.23	-0.0206841	0.0385601	-0.536411	0.591675	0.888884	MIA3	protein_coding	ENSMUSG00000056050.13
1.25688	-0.546098	0.919278	-0.594051	0.552478	NA	GM37339	processed_pseudogene	ENSMUSG00000103415.1
163.65	0.12662	0.0856499	1.47834	0.139317	0.577518	TAF1A	protein_coding	ENSMUSG00000072258.10
3.29169	-0.0300158	0.580446	-0.0517115	0.958759	NA	GM37986	lincRNA	ENSMUSG00000104212.1
3.86617	0.0313574	0.546059	0.0574249	0.954207	NA	HHIPL2	protein_coding	ENSMUSG00000053461.9
95.974	-0.00552437	0.106463	-0.0518899	0.958616	0.991511	DUSP10	protein_coding	ENSMUSG00000039384.8
1.23257	-0.0852278	0.845081	-0.100852	0.919668	NA	1700056E22RIK	protein_coding	ENSMUSG00000044854.7
17.5452	0.0176941	0.249073	0.0710398	0.943366	NA	HLX	protein_coding	ENSMUSG00000039377.7
3.17088	-0.193997	0.614831	-0.315529	0.75236	NA	MTARC1	protein_coding	ENSMUSG00000026621.13
533.232	-0.026031	0.05457	-0.47702	0.633348	0.903642	MTARC2	protein_coding	ENSMUSG00000073481.9
405.074	0.0325278	0.064645	0.503176	0.61484	0.896943	C130074G19RIK	protein_coding	ENSMUSG00000039349.5
2096.2	0.0250617	0.0347601	0.72099	0.470915	0.83407	MARK1	protein_coding	ENSMUSG00000026620.11
128.091	0.0112082	0.0918382	0.122043	0.902865	0.982849	GM38251	antisense	ENSMUSG00000102784.1
1285.37	0.0228162	0.0363639	0.627442	0.53037	0.862646	RAB3GAP2	protein_coding	ENSMUSG00000039318.12
44.6463	0.011589	0.150018	0.0772505	0.938424	NA	GM34882	antisense	ENSMUSG00000103613.1
941.392	-0.00802902	0.037863	-0.212054	0.832065	0.964652	IARS2	protein_coding	ENSMUSG00000026618.11
3.10866	-0.315122	0.554795	-0.567997	0.570037	NA	2010103J01RIK	antisense	ENSMUSG00000104368.1
26.8098	0.176681	0.232237	0.76078	0.446788	NA	GM37785	TEC	ENSMUSG00000102526.1
1084.88	-0.0111967	0.0372865	-0.300289	0.763956	0.943715	BPNT1	protein_coding	ENSMUSG00000026617.16
3.16096	0.0706823	0.540228	0.130838	0.895904	NA	4930532G15RIK	lincRNA	ENSMUSG00000097261.2
1824.53	-0.019847	0.0337397	-0.588237	0.556373	0.874278	EPRS	protein_coding	ENSMUSG00000026615.14
13.2987	-0.212369	0.266627	-0.796505	0.425739	NA	9630028B13RIK	lincRNA	ENSMUSG00000051295.8
1.3907	-0.0608881	0.800356	-0.0760762	0.939358	NA	AC131980.1	processed_pseudogene	ENSMUSG00000118510.1
140.688	0.0426426	0.0879819	0.484674	0.627907	0.902593	GM2061	antisense	ENSMUSG00000097615.1
619.991	-0.0494052	0.058605	-0.843021	0.399217	0.795595	SLC30A10	protein_coding	ENSMUSG00000026614.7
3.61611	-0.813431	0.58864	-1.38188	0.167008	NA	5033404E19RIK	transcribed_processed_pseudogene	ENSMUSG00000102185.1
102.091	-0.198281	0.103547	-1.9149	0.0555054	0.414987	LYPLAL1	protein_coding	ENSMUSG00000039246.8
1.75675	0.844297	0.745122	1.1331	0.257173	NA	A730004F24RIK	lincRNA	ENSMUSG00000103690.1
407.709	0.0246592	0.0675941	0.364813	0.715251	0.932724	TGFB2	protein_coding	ENSMUSG00000039239.14
7.94799	0.518008	0.362108	1.43053	0.152564	NA	GM29491	antisense	ENSMUSG00000100393.1
129.863	0.136177	0.104333	1.30522	0.191818	0.642	RRP15	protein_coding	ENSMUSG00000001305.5
8.10908	0.471198	0.400261	1.17723	0.239105	NA	A430105J06RIK	lincRNA	ENSMUSG00000097784.1
31.8505	0.10669	0.175122	0.609231	0.542371	NA	SPATA17	protein_coding	ENSMUSG00000026611.17
4.84928	0.149655	0.427666	0.349935	0.726387	NA	1700007P06RIK	antisense	ENSMUSG00000089730.2
360.892	0.0843999	0.0635289	1.32853	0.184004	0.632507	GPATCH2	protein_coding	ENSMUSG00000039210.16
8.62112	-0.225398	0.328348	-0.686459	0.492424	NA	GM37254	TEC	ENSMUSG00000104394.2
141.554	-0.0152798	0.0836715	-0.182616	0.855099	0.970929	GM38155	antisense	ENSMUSG00000104245.1
1.75717	0.0174005	0.776335	0.0224136	0.982118	NA	GM37896	lincRNA	ENSMUSG00000103923.1
704.893	-0.0231785	0.0511427	-0.453212	0.650396	0.910137	ESRRG	protein_coding	ENSMUSG00000026610.13
17.4735	0.169656	0.235605	0.720085	0.471472	NA	GM36388	antisense	ENSMUSG00000103961.1
15.4251	-0.0600901	0.248172	-0.242131	0.808679	NA	USH2A	protein_coding	ENSMUSG00000026609.15
2088.7	0.00302581	0.0282794	0.106997	0.914792	0.984883	KCTD3	protein_coding	ENSMUSG00000026608.13
1344.6	-0.0285553	0.0396978	-0.719317	0.471946	0.834606	KCNK2	protein_coding	ENSMUSG00000037624.15
65.4978	0.051549	0.129755	0.397279	0.691162	0.924178	PDCD5-PS	processed_pseudogene	ENSMUSG00000102824.1
84.2399	-0.12585	0.110557	-1.13833	0.254981	0.698061	A430027H14RIK	antisense	ENSMUSG00000104507.1
93.8145	-0.0723217	0.116825	-0.61906	0.535877	0.864008	CENPF	protein_coding	ENSMUSG00000026605.14
292.598	0.0746696	0.0656849	1.13679	0.255628	0.698806	PTPN14	protein_coding	ENSMUSG00000026604.17
5.81541	-0.105294	0.416953	-0.252531	0.800631	NA	GM26574	antisense	ENSMUSG00000097925.1
266.824	-0.0339881	0.0705392	-0.481834	0.629924	0.902877	GM37422	antisense	ENSMUSG00000104435.1
823.381	-0.0280012	0.0506017	-0.553365	0.580014	0.884256	SMYD2	protein_coding	ENSMUSG00000026603.13
0.969664	2.11557	1.12457	1.88122	0.0599416	NA	GM38245	TEC	ENSMUSG00000103467.1
549.885	-0.0245492	0.061074	-0.401958	0.687715	0.922843	PROX1	protein_coding	ENSMUSG00000010175.13
1.0869	0.257143	0.908226	0.283126	0.77708	NA	GM28172	antisense	ENSMUSG00000099404.1
33.9576	0.286248	0.180613	1.58487	0.112996	NA	PROX1OS	antisense	ENSMUSG00000079045.3
1.07158	-0.517423	1.08542	-0.476701	0.633575	NA	GM30932	lincRNA	ENSMUSG00000103963.1
922.525	-0.00255266	0.0358138	-0.0712759	0.943178	0.988278	RPS6KC1	protein_coding	ENSMUSG00000089872.10
1028.76	0.0890611	0.0388201	2.2942	0.021779	0.280998	ANGEL2	protein_coding	ENSMUSG00000026634.16
200.56	0.0865753	0.0776889	1.11438	0.265114	0.706673	VASH2	protein_coding	ENSMUSG00000037568.12
3.41847	0.604632	0.567015	1.06634	0.286269	NA	GM37095	processed_pseudogene	ENSMUSG00000103723.1
6.04543	-0.1611	0.413927	-0.389199	0.697129	NA	GM8407	processed_pseudogene	ENSMUSG00000103964.1
299.128	0.194171	0.0670362	2.89651	0.00377344	0.131617	FLVCR1	protein_coding	ENSMUSG00000066595.9
39.8325	0.174426	0.159678	1.09236	0.274674	NA	A230020J21RIK	antisense	ENSMUSG00000097845.2
13.8306	0.0374167	0.273937	0.136589	0.891356	NA	SPATA45	protein_coding	ENSMUSG00000057072.11
329.733	0.168025	0.0982196	1.71071	0.087135	0.491055	TATDN3	protein_coding	ENSMUSG00000026632.17
25.5545	-0.0810239	0.211648	-0.382824	0.70185	NA	NSL1	protein_coding	ENSMUSG00000062510.12
9.43247	-0.609412	0.346061	-1.76099	0.0782393	NA	BATF3	protein_coding	ENSMUSG00000026630.9
10.4683	0.217579	0.287303	0.757317	0.44886	NA	ATF3	protein_coding	ENSMUSG00000026628.13
20.7169	-0.0187966	0.224766	-0.0836274	0.933353	NA	D730003I15RIK	lincRNA	ENSMUSG00000073478.6
4.44665	0.600915	0.513257	1.17079	0.241684	NA	GM37074	TEC	ENSMUSG00000103685.1
27.6092	-0.35177	0.189119	-1.86004	0.0628794	NA	GM37168	lincRNA	ENSMUSG00000103174.1
618.962	-0.000337802	0.0639179	-0.00528493	0.995783	0.999065	NENF	protein_coding	ENSMUSG00000037499.9
197.011	0.0486362	0.0779503	0.623938	0.532668	0.863441	PACC1	protein_coding	ENSMUSG00000026627.7
1447.56	-0.0386032	0.0364071	-1.06032	0.288999	0.723712	PPP2R5A	protein_coding	ENSMUSG00000026626.11
34.6569	0.447974	0.173649	2.57977	0.0098867	NA	GM32200	lincRNA	ENSMUSG00000103114.1
1.30284	-0.291886	0.984141	-0.29659	0.76678	NA	9430037O13RIK	TEC	ENSMUSG00000102246.1
140.575	-0.109325	0.0923636	-1.18364	0.236555	0.681693	DTL	protein_coding	ENSMUSG00000037474.13
628.219	-0.0344221	0.0501609	-0.686233	0.492566	0.844537	INTS7	protein_coding	ENSMUSG00000037461.10
3995.06	-0.0358367	0.0309961	-1.15617	0.247611	0.691423	LPGAT1	protein_coding	ENSMUSG00000026623.16
4.82314	-0.111491	0.491415	-0.226877	0.820519	NA	GM38037	antisense	ENSMUSG00000102840.1
52.4133	0.146113	0.147975	0.987414	0.32344	0.751043	NEK2	protein_coding	ENSMUSG00000026622.15
124.803	0.00451249	0.0912945	0.0494279	0.960578	0.992035	1700034H15RIK	antisense	ENSMUSG00000055833.14
679.104	-0.0784563	0.0480288	-1.63353	0.102358	0.519743	SLC30A1	protein_coding	ENSMUSG00000037434.7
14.1402	-0.134157	0.287191	-0.467134	0.640404	NA	RD3	protein_coding	ENSMUSG00000049353.17
0.942944	0.070632	0.977509	0.0722571	0.942397	NA	GM26670	antisense	ENSMUSG00000097416.3
85.2961	0.0707004	0.11106	0.636595	0.524388	0.859495	TRAF5	protein_coding	ENSMUSG00000026637.13
39.272	0.0273769	0.159408	0.171741	0.863641	NA	GSTP-PS	processed_pseudogene	ENSMUSG00000103653.1
55.9678	-0.0150293	0.133727	-0.112389	0.910515	0.984502	GM26879	antisense	ENSMUSG00000097089.2
401.815	0.290711	0.0735583	3.95212	7.74622e-05	0.0169904	RCOR3	protein_coding	ENSMUSG00000037395.15
151.915	0.0406864	0.0949661	0.428431	0.668338	0.91577	GM10516	antisense	ENSMUSG00000097316.2
851.523	-0.0627592	0.0516284	-1.21559	0.22414	0.672769	KCNH1	protein_coding	ENSMUSG00000058248.12
508.489	-0.103838	0.0600387	-1.72952	0.0837163	0.483778	HHAT	protein_coding	ENSMUSG00000037375.16
2.80106	-0.44161	0.566736	-0.779216	0.435853	NA	A730013G03RIK	TEC	ENSMUSG00000047384.3
3.80573	0.115945	0.563538	0.205744	0.836991	NA	1700065J18RIK	lincRNA	ENSMUSG00000100872.2
565.285	-0.00420188	0.0557747	-0.0753367	0.939947	0.988278	SERTAD4	protein_coding	ENSMUSG00000016262.14
59.5496	0.00938554	0.147882	0.0634662	0.949395	0.990363	GM15867	antisense	ENSMUSG00000089812.2
4.65439	-0.0610004	0.492394	-0.123885	0.901406	NA	GM2367	processed_pseudogene	ENSMUSG00000102162.1
414.339	0.0142585	0.0612002	0.232981	0.815776	0.961903	SYT14	protein_coding	ENSMUSG00000016200.14
1.18043	-0.0927059	0.91793	-0.100994	0.919555	NA	GM31406	lincRNA	ENSMUSG00000103640.1
302.149	0.0496633	0.0626765	0.792375	0.428142	0.811212	UTP25	protein_coding	ENSMUSG00000016181.9
21.6866	-0.0551367	0.213401	-0.258371	0.79612	NA	IRF6	protein_coding	ENSMUSG00000026638.15
94.9343	-0.0691298	0.106975	-0.646222	0.518136	0.855513	A130010J15RIK	protein_coding	ENSMUSG00000079144.7
54.7938	0.115407	0.135284	0.85307	0.393621	0.79187	TRAF3IP3	protein_coding	ENSMUSG00000037318.10
44.102	-0.144048	0.147785	-0.974713	0.329703	NA	4930570N18RIK	antisense	ENSMUSG00000089683.2
186.944	0.0415182	0.0760233	0.546125	0.58498	0.887226	LAMB3	protein_coding	ENSMUSG00000026639.18
96.7707	-0.0726324	0.100388	-0.723518	0.469362	0.832901	HSD11B1	protein_coding	ENSMUSG00000016194.14
22.8036	0.270332	0.211039	1.28096	0.200209	NA	G0S2	protein_coding	ENSMUSG00000009633.3
4.2444	-0.140607	0.515147	-0.272945	0.784896	NA	GM37691	TEC	ENSMUSG00000104348.1
554.593	-0.0744262	0.0587674	-1.26645	0.205351	0.655915	CAMK1G	protein_coding	ENSMUSG00000016179.11
1.23802	0.0817579	0.924943	0.0883924	0.929565	NA	4930503O07RIK	lincRNA	ENSMUSG00000103692.1
2827.35	0.0488727	0.0587854	0.831374	0.405762	0.798962	PLXNA2	protein_coding	ENSMUSG00000026640.12
426.134	-0.0939281	0.0569865	-1.64825	0.0993011	0.514084	CD34	protein_coding	ENSMUSG00000016494.9
315.806	-0.0593887	0.0616621	-0.963131	0.335482	0.757418	GM16897	antisense	ENSMUSG00000097325.2
157.648	0.586382	0.199995	2.93198	0.00336813	0.124687	A330023F24RIK	processed_transcript	ENSMUSG00000096929.7
159.402	0.370631	0.168565	2.19874	0.0278965	0.31284	CD46	protein_coding	ENSMUSG00000016493.13
2.86609	0.527063	0.593302	0.888356	0.374349	NA	MIR29B-2	miRNA	ENSMUSG00000065412.3
5.71986	0.443637	0.431838	1.02732	0.304268	NA	MIR29C	miRNA	ENSMUSG00000065548.1
3.53527	0.0181492	0.543056	0.0334205	0.973339	NA	GM37366	TEC	ENSMUSG00000104010.1
3.59554	0.808829	0.565831	1.42945	0.152874	NA	GM37132	TEC	ENSMUSG00000103443.1
342.949	-0.022769	0.0655542	-0.347331	0.728343	0.935702	CR1L	protein_coding	ENSMUSG00000016481.15
17.1669	-0.118169	0.253647	-0.46588	0.641302	NA	CR2	protein_coding	ENSMUSG00000026616.16
1283.32	0.0497632	0.0347432	1.43231	0.152054	0.591674	FAM171A1	protein_coding	ENSMUSG00000050530.14
1465.05	-0.0242215	0.0432846	-0.559587	0.575761	0.882935	NMT2	protein_coding	ENSMUSG00000026643.16
64.5468	-0.0569742	0.134643	-0.423151	0.672185	0.917155	RPP38	protein_coding	ENSMUSG00000049950.6
6.78415	0.483113	0.431807	1.11882	0.263218	NA	ACBD7	protein_coding	ENSMUSG00000026644.7
1.82742	0.57261	0.780427	0.733714	0.463123	NA	OLAH	protein_coding	ENSMUSG00000026645.11
23.6286	-0.0707147	0.211496	-0.334355	0.738112	NA	MEIG1	protein_coding	ENSMUSG00000026650.15
219.642	0.14316	0.0863619	1.65768	0.0973825	0.509717	DCLRE1C	protein_coding	ENSMUSG00000026648.18
109.573	0.0994943	0.102601	0.969721	0.332185	0.755721	SUV39H2	protein_coding	ENSMUSG00000026646.16
3.11528	0.150798	0.538462	0.280053	0.779437	NA	GM13184	antisense	ENSMUSG00000085043.1
473.247	0.0628462	0.0489395	1.28416	0.199085	0.647978	HSPA14	protein_coding	ENSMUSG00000109865.1
103.955	0.117425	0.0944546	1.24319	0.213798	0.663124	GM45902	protein_coding	ENSMUSG00000051396.15
21.446	0.430184	0.231353	1.85943	0.0629666	NA	CDNF	protein_coding	ENSMUSG00000039496.8
451.351	-0.0361354	0.0555897	-0.650038	0.515668	0.853844	FAM107B	protein_coding	ENSMUSG00000026655.15
2265.16	0.123216	0.0649103	1.89826	0.0576623	0.422067	FRMD4A	protein_coding	ENSMUSG00000026657.17
1.03153	0.887841	0.981059	0.904982	0.365475	NA	GM10862	sense_intronic	ENSMUSG00000104284.1
2.58305	1.41214	0.751403	1.87934	0.0601979	NA	1700080N15RIK	antisense	ENSMUSG00000084859.7
2.21489	-0.320231	0.740883	-0.432228	0.665576	NA	GM13189	lincRNA	ENSMUSG00000086921.1
1.8753	1.39307	0.795259	1.75171	0.0798229	NA	GM37107	sense_intronic	ENSMUSG00000102136.1
8.14986	0.793379	0.406249	1.95294	0.050827	NA	GM13187	processed_transcript	ENSMUSG00000087355.7
48.4271	-0.0289718	0.145733	-0.198801	0.842419	NA	GM13179	antisense	ENSMUSG00000086018.7
785.183	-0.0123758	0.0454792	-0.27212	0.78553	0.95009	PRPF18	protein_coding	ENSMUSG00000039449.14
79.2259	0.085623	0.119021	0.719395	0.471898	0.834606	BEND7	protein_coding	ENSMUSG00000048186.14
963.086	0.00367329	0.0431334	0.0851611	0.932133	0.987519	SEPHS1	protein_coding	ENSMUSG00000026662.13
747.919	-0.0663654	0.0478214	-1.38778	0.165205	0.609843	PHYH	protein_coding	ENSMUSG00000026664.7
2.42852	-0.373812	0.758519	-0.492818	0.622141	NA	GM13194	processed_pseudogene	ENSMUSG00000086670.1
6.17927	-0.50396	0.415015	-1.21432	0.224626	NA	GM13192	processed_pseudogene	ENSMUSG00000069188.5
15.2137	-0.0434625	0.261975	-0.165903	0.868233	NA	UCMA	protein_coding	ENSMUSG00000026668.10
25.1831	-0.276725	0.234888	-1.17811	0.238752	NA	MCM10	protein_coding	ENSMUSG00000026669.14
315.789	0.015784	0.0641846	0.245915	0.805748	0.957882	OPTN	protein_coding	ENSMUSG00000026672.11
29.2908	0.127513	0.174377	0.731253	0.464625	NA	4930551O13RIK	antisense	ENSMUSG00000086430.1
242.02	-0.185416	0.0690139	-2.68665	0.00721733	0.17402	CCDC3	protein_coding	ENSMUSG00000026676.7
3107.77	0.0169532	0.0500748	0.338558	0.734943	0.938258	CAMK1D	protein_coding	ENSMUSG00000039145.16
771.915	-0.00481161	0.0446978	-0.107648	0.914275	0.984883	CDC123	protein_coding	ENSMUSG00000039128.13
486.838	0.00318736	0.0557277	0.0571953	0.95439	0.990816	NUDT5	protein_coding	ENSMUSG00000025817.12
31.7786	0.0173891	0.173295	0.100344	0.920071	NA	GM13199	protein_coding	ENSMUSG00000056718.2
1135.38	0.0613606	0.044868	1.36758	0.171443	0.617895	SEC61A2	protein_coding	ENSMUSG00000025816.15
24.4334	0.142334	0.204823	0.694914	0.487109	NA	GM13267	antisense	ENSMUSG00000085818.7
103.257	0.17726	0.117226	1.51212	0.130502	0.563859	DHTKD1	protein_coding	ENSMUSG00000025815.13
533.936	0.0776259	0.0587305	1.32173	0.186258	0.635415	UPF2	protein_coding	ENSMUSG00000043241.14
52.6052	-0.129396	0.137793	-0.93906	0.3477	0.764986	PROSER2	protein_coding	ENSMUSG00000045319.13
9.18934	-0.637681	0.354429	-1.79918	0.0719901	NA	ECHDC3	protein_coding	ENSMUSG00000039063.5
16.6178	-0.33652	0.254782	-1.32081	0.186563	NA	A230108P19RIK	antisense	ENSMUSG00000087125.1
1.88387	-0.0467692	0.671193	-0.0696806	0.944448	NA	GM13383	lincRNA	ENSMUSG00000087485.1
20.6805	0.171081	0.216718	0.789417	0.429869	NA	AL845275.1	protein_coding	ENSMUSG00000118578.1
943.545	0.00281187	0.0478967	0.0587069	0.953186	0.99059	USP6NL	protein_coding	ENSMUSG00000039046.15
10.7097	-0.0463663	0.330012	-0.140499	0.888266	NA	GM13391	lincRNA	ENSMUSG00000086109.2
1.6369	1.07155	0.895843	1.19614	0.231643	NA	GM38386	TEC	ENSMUSG00000102599.1
8828.58	0.0666906	0.0523821	1.27316	0.202962	0.653446	CELF2	protein_coding	ENSMUSG00000002107.18
42.9304	0.271951	0.151662	1.79314	0.0729508	NA	GM13389	antisense	ENSMUSG00000087079.1
1.54947	1.49127	0.847506	1.7596	0.0784761	NA	GM37340	TEC	ENSMUSG00000103412.1
2.03598	0.223387	0.708664	0.315223	0.752592	NA	GM13211	lincRNA	ENSMUSG00000085070.1
16.1196	-0.057288	0.282926	-0.202485	0.839538	NA	GM13217	unprocessed_pseudogene	ENSMUSG00000082953.3
44.4158	0.22779	0.324953	0.700995	0.483306	NA	GATA3	protein_coding	ENSMUSG00000015619.10
4.78211	0.0788988	0.476506	0.165578	0.868489	NA	GM13256	antisense	ENSMUSG00000086618.1
1.73985	0.264964	0.82007	0.323099	0.74662	NA	9230102O04RIK	protein_coding	ENSMUSG00000079602.2
2.47631	-0.0122411	0.594469	-0.0205917	0.983571	NA	GM13262	antisense	ENSMUSG00000075534.5
292.073	0.0853542	0.0730692	1.16813	0.242755	0.686621	TAF3	protein_coding	ENSMUSG00000025782.12
13.2924	0.158439	0.262569	0.60342	0.546229	NA	C630004M23RIK	TEC	ENSMUSG00000103570.1
3157.05	-0.024702	0.0349641	-0.706495	0.47988	0.838155	ATP5C1	protein_coding	ENSMUSG00000025781.14
154.869	0.262515	0.092837	2.8277	0.00468838	0.14418	KIN	protein_coding	ENSMUSG00000037262.7
83.4854	0.167937	0.145522	1.15403	0.248487	0.692653	ITIH2	protein_coding	ENSMUSG00000037254.18
729.467	0.03901	0.0596699	0.653763	0.513264	0.853073	ITIH5	protein_coding	ENSMUSG00000025780.7
1.68108	-0.833134	0.76978	-1.0823	0.279118	NA	GM13261	processed_transcript	ENSMUSG00000086748.1
114.213	0.0730846	0.129524	0.564253	0.572582	0.881886	SFMBT2	protein_coding	ENSMUSG00000061186.15
1.79082	-0.690053	0.777504	-0.887524	0.374797	NA	GM13294	processed_pseudogene	ENSMUSG00000083900.2
327.94	-0.147884	0.0658731	-2.24498	0.0247693	0.298412	PRKCQ	protein_coding	ENSMUSG00000026778.13
33.27	0.0174094	0.183256	0.0950002	0.924315	NA	8030442B05RIK	lincRNA	ENSMUSG00000102674.1
5.49831	-0.274576	0.422469	-0.649931	0.515737	NA	GM13293	lincRNA	ENSMUSG00000086006.2
10.2103	0.622833	0.336292	1.85206	0.0640167	NA	GM13292	processed_pseudogene	ENSMUSG00000082424.4
479.621	-0.080736	0.0607713	-1.32852	0.184006	0.632507	PFKFB3	protein_coding	ENSMUSG00000026773.19
719.675	-0.00995687	0.0406804	-0.244758	0.806644	0.958252	RBM17	protein_coding	ENSMUSG00000037197.11
3.55712	-0.495999	0.589603	-0.841243	0.400212	NA	IL2RA	protein_coding	ENSMUSG00000026770.5
52.6325	0.14591	0.135918	1.07352	0.283037	0.719946	IL15RA	protein_coding	ENSMUSG00000023206.16
1214.4	0.00585132	0.0346517	0.168861	0.865906	0.973038	FBH1	protein_coding	ENSMUSG00000058594.15
365.439	0.260234	0.0659994	3.94297	8.04801e-05	0.0173965	ANKRD16	protein_coding	ENSMUSG00000047909.11
113.287	0.181827	0.107067	1.69825	0.0894611	0.494866	ITGA8	protein_coding	ENSMUSG00000026768.10
16.97	0.219244	0.247747	0.88495	0.376184	NA	E030013I19RIK	antisense	ENSMUSG00000086843.3
785.507	0.0834689	0.0456896	1.82687	0.0677192	0.44967	MINDY3	protein_coding	ENSMUSG00000026767.12
739.474	-0.0698182	0.0436696	-1.59878	0.109869	0.533777	PTER	protein_coding	ENSMUSG00000026730.12
769.733	0.0205192	0.0471527	0.435164	0.663443	0.914089	C1QL3	protein_coding	ENSMUSG00000049630.6
77.6814	-0.00222718	0.108993	-0.0204342	0.983697	0.995166	GM37824	TEC	ENSMUSG00000104459.1
367.486	0.0495304	0.0576248	0.859533	0.390047	0.790427	GM37811	TEC	ENSMUSG00000102900.1
2.52735	-0.155591	0.647849	-0.240166	0.810202	NA	GM37356	TEC	ENSMUSG00000103599.1
413.89	-0.0825623	0.0624568	-1.32191	0.186198	0.635413	RSU1	protein_coding	ENSMUSG00000026727.10
1.08518	-0.601819	0.965315	-0.623443	0.532993	NA	GM37780	TEC	ENSMUSG00000102691.1
13.0498	0.19066	0.292288	0.6523	0.514207	NA	GM13270	processed_transcript	ENSMUSG00000086358.2
18.8751	-0.0410688	0.234492	-0.17514	0.86097	NA	CUBN	protein_coding	ENSMUSG00000026726.10
105.304	0.168286	0.096313	1.74729	0.0805876	0.475272	TRDMT1	protein_coding	ENSMUSG00000026723.10
817.509	-0.0094445	0.0604655	-0.156196	0.875878	0.975508	VIM	protein_coding	ENSMUSG00000026728.9
72.0353	0.109864	0.132021	0.832169	0.405314	0.798962	ST8SIA6	protein_coding	ENSMUSG00000003418.11
1.8111	-0.214098	0.742141	-0.288487	0.772974	NA	GM37126	antisense	ENSMUSG00000104354.1
373.974	0.0431824	0.0616187	0.7008	0.483428	0.839898	HACD1	protein_coding	ENSMUSG00000063275.15
6.731	-0.245418	0.398686	-0.615567	0.538181	NA	D930036K23RIK	TEC	ENSMUSG00000102553.1
3.98095	-0.249471	0.501478	-0.497472	0.618856	NA	STAMOS	processed_transcript	ENSMUSG00000086657.2
1317.58	0.00369698	0.0354118	0.1044	0.916852	0.985003	STAM	protein_coding	ENSMUSG00000026718.17
58.491	-0.103485	0.139807	-0.740202	0.459177	0.827745	GM37499	TEC	ENSMUSG00000103901.1
5.80253	-0.281562	0.434691	-0.64773	0.51716	NA	TMEM236	protein_coding	ENSMUSG00000061531.8
142.597	0.132555	0.112432	1.17898	0.238405	0.683284	MRC1	protein_coding	ENSMUSG00000026712.3
784.936	-0.0524804	0.0422791	-1.24128	0.214501	0.663876	SLC39A12	protein_coding	ENSMUSG00000036949.16
3.95688	0.984067	0.60791	1.61877	0.105497	NA	GM13266	processed_transcript	ENSMUSG00000084901.6
741.357	0.0485884	0.0518359	0.93735	0.348578	0.765391	CACNB2	protein_coding	ENSMUSG00000057914.15
7.32319	0.302628	0.364506	0.830242	0.406402	NA	GM10849	pseudogene	ENSMUSG00000075525.3
32.9254	0.183291	0.170496	1.07505	0.282353	NA	GM10848	antisense	ENSMUSG00000104106.1
1.76798	-0.568921	0.77847	-0.73082	0.464889	NA	GM38273	TEC	ENSMUSG00000103050.1
1.61207	0.68672	0.820477	0.836977	0.402606	NA	GM13269	antisense	ENSMUSG00000087086.7
2.75989	0.0775818	0.61436	0.126281	0.89951	NA	GM37891	TEC	ENSMUSG00000104271.1
127.493	-0.00567014	0.0915194	-0.0619556	0.950598	0.990518	NSUN6	protein_coding	ENSMUSG00000026707.15
663.409	0.0105409	0.0581118	0.181391	0.856061	0.970929	ARL5B	protein_coding	ENSMUSG00000017418.14
10.8982	0.11046	0.293656	0.376156	0.706801	NA	MALRD1	protein_coding	ENSMUSG00000075520.5
865.718	0.0282294	0.045333	0.622713	0.533473	0.863643	PLXDC2	protein_coding	ENSMUSG00000026748.13
2.87923	-1.15078	0.666792	-1.72585	0.0843749	NA	GM13325	processed_pseudogene	ENSMUSG00000081525.1
3.78817	-1.5192	0.565343	-2.68722	0.00720503	NA	GM13322	lincRNA	ENSMUSG00000085193.1
1320.16	-0.0237226	0.0438841	-0.540573	0.588802	0.888884	NEBL	protein_coding	ENSMUSG00000053702.16
85.6716	-0.00228856	0.11061	-0.0206904	0.983493	0.995166	A930004D18RIK	protein_coding	ENSMUSG00000054057.2
1.72366	0.0276882	0.82684	0.0334868	0.973286	NA	GM13330	antisense	ENSMUSG00000085319.1
203.394	-0.0567255	0.0821904	-0.690172	0.490086	0.843419	SKIDA1	protein_coding	ENSMUSG00000054074.9
1.48165	1.65705	1.00307	1.65198	0.0985386	NA	1810059C17RIK	processed_transcript	ENSMUSG00000086340.1
588.375	0.117547	0.0513762	2.28796	0.02214	0.283937	MLLT10	protein_coding	ENSMUSG00000026743.16
545.026	0.11087	0.057582	1.92543	0.0541754	0.411147	DNAJC1	protein_coding	ENSMUSG00000026740.12
656.565	-0.0154671	0.042378	-0.364981	0.715126	0.932724	COMMD3	protein_coding	ENSMUSG00000051154.11
632.675	0.0903974	0.0471833	1.91588	0.0553805	0.414451	BMI1	protein_coding	ENSMUSG00000026739.13
21.3763	-0.0636304	0.217151	-0.293023	0.769504	NA	SPAG6	protein_coding	ENSMUSG00000037708.16
3.56226	0.362822	0.530772	0.683573	0.494245	NA	GM20539	lincRNA	ENSMUSG00000092353.1
15.472	-0.0633128	0.261789	-0.241846	0.808899	NA	CARLR	protein_coding	ENSMUSG00000097638.1
1045.57	-0.082278	0.0435578	-1.88894	0.0589	0.426525	PIP4K2A	protein_coding	ENSMUSG00000026737.12
7.97704	0.327955	0.355711	0.921971	0.356544	NA	4930426L09RIK	bidirectional_promoter_lncRNA	ENSMUSG00000026736.2
22.3788	0.0438171	0.217528	0.201432	0.840361	NA	ARMC3	protein_coding	ENSMUSG00000037683.14
56.3284	0.0149814	0.144754	0.103496	0.91757	0.985003	4930447M23RIK	lincRNA	ENSMUSG00000087674.7
181.999	-0.0627732	0.0777448	-0.807426	0.419421	0.805614	MSRB2	protein_coding	ENSMUSG00000023094.14
14.2087	0.234256	0.270792	0.865079	0.386996	NA	GM33940	lincRNA	ENSMUSG00000109733.1
9.91728	0.446454	0.317436	1.40644	0.159594	NA	GM13344	antisense	ENSMUSG00000087103.1
6.08645	-0.533	0.42572	-1.252	0.210571	NA	1810010K12RIK	processed_transcript	ENSMUSG00000056329.3
1.05033	0.0493443	0.95226	0.0518181	0.958674	NA	4921504E06RIK	protein_coding	ENSMUSG00000026734.9
391.992	0.0712237	0.0694377	1.02572	0.305024	0.735439	OTUD1	protein_coding	ENSMUSG00000043415.5
1666.98	-0.0102689	0.0409008	-0.251069	0.801761	0.956161	ETL4	protein_coding	ENSMUSG00000036617.17
8.35943	0.499195	0.356713	1.39943	0.161684	NA	GM17171	antisense	ENSMUSG00000091457.1
1.00698	0.489794	0.934911	0.523893	0.600353	NA	GM13335	antisense	ENSMUSG00000085477.7
39.6854	-0.0847155	0.154398	-0.548683	0.583223	NA	GM13362	antisense	ENSMUSG00000086418.1
2912.12	0.0511979	0.0297258	1.72234	0.0850088	0.486868	ARHGAP21	protein_coding	ENSMUSG00000036591.16
1.11993	0.920466	0.930309	0.98942	0.322458	NA	GM13380	sense_intronic	ENSMUSG00000085206.1
179.572	0.118027	0.0771307	1.53022	0.125963	0.558316	GM13375	antisense	ENSMUSG00000075514.4
5.73658	0.130181	0.404715	0.321662	0.747709	NA	GM13377	unprocessed_pseudogene	ENSMUSG00000086821.3
57.8615	-0.0680523	0.151323	-0.449715	0.652916	0.910712	ENKUR	protein_coding	ENSMUSG00000026679.3
379.551	-0.0812575	0.0547231	-1.48488	0.137574	0.57509	THNSL1	protein_coding	ENSMUSG00000048550.17
248.081	-0.102534	0.0737701	-1.38992	0.164554	0.609317	GM13327	antisense	ENSMUSG00000085680.1
2533.2	-0.0870372	0.0425373	-2.04614	0.0407429	0.368499	GPR158	protein_coding	ENSMUSG00000045967.11
185.739	0.0673892	0.149631	0.450369	0.652444	0.910395	MYO3A	protein_coding	ENSMUSG00000025716.14
1.17407	-0.233568	0.811803	-0.287715	0.773565	NA	GM13341	unprocessed_pseudogene	ENSMUSG00000083863.1
130.518	0.157016	0.14728	1.06611	0.286374	0.722624	GM13340	unprocessed_pseudogene	ENSMUSG00000083563.1
6.65356	-0.122611	0.398737	-0.307499	0.758463	NA	GM13339	unprocessed_pseudogene	ENSMUSG00000082884.1
4401.2	0.00517085	0.0358043	0.14442	0.885169	0.978455	GAD2	protein_coding	ENSMUSG00000026787.3
150.687	0.0161157	0.0901968	0.178672	0.858195	0.970929	APBB1IP	protein_coding	ENSMUSG00000026786.14
9.82921	-0.304829	0.307313	-0.991918	0.321238	NA	A130006I12RIK	pseudogene	ENSMUSG00000069136.4
219.013	0.134472	0.0905326	1.48535	0.137452	0.574861	PDSS1	protein_coding	ENSMUSG00000026784.14
2005.37	0.0480302	0.0313639	1.53138	0.125675	0.558039	ABI1	protein_coding	ENSMUSG00000058835.14
1390.8	-0.00138969	0.0340256	-0.0408424	0.967421	0.993064	ACBD5	protein_coding	ENSMUSG00000026781.17
52.0605	0.157488	0.143364	1.09853	0.271975	0.712543	MASTL	protein_coding	ENSMUSG00000026779.6
1449.34	-0.020502	0.039203	-0.522971	0.600995	0.891669	YME1L1	protein_coding	ENSMUSG00000026775.9
6.1886	-0.231295	0.404025	-0.572478	0.566998	NA	GM13423	processed_pseudogene	ENSMUSG00000081648.1
14.2228	0.349221	0.291688	1.19724	0.231212	NA	POTEGL	protein_coding	ENSMUSG00000026774.11
2.08125	0.721705	0.67013	1.07696	0.281497	NA	GM13422	processed_pseudogene	ENSMUSG00000084098.1
60.5472	-0.00940033	0.152468	-0.0616543	0.950838	0.990518	NXPH2	protein_coding	ENSMUSG00000069132.3
4.95287	0.169236	0.446005	0.379449	0.704355	NA	GM38309	TEC	ENSMUSG00000102704.1
351.07	0.184515	0.0638044	2.89189	0.00382933	0.131617	SPOPL	protein_coding	ENSMUSG00000026771.14
20.3801	-0.0934164	0.218384	-0.427763	0.668824	NA	GM13331	processed_pseudogene	ENSMUSG00000081519.1
1.58743	1.29924	0.968746	1.34115	0.179871	NA	GM13392	processed_pseudogene	ENSMUSG00000083373.1
341.578	-0.0207005	0.0591983	-0.349681	0.726578	0.935266	HNMT	protein_coding	ENSMUSG00000026986.14
5.94705	-0.23379	0.424253	-0.551063	0.581591	NA	GM13410	processed_pseudogene	ENSMUSG00000083116.1
3.37359	0.247633	0.544668	0.454649	0.649362	NA	IL1F5	protein_coding	ENSMUSG00000026983.10
27.0013	0.279592	0.200143	1.39696	0.162425	NA	PSD4	protein_coding	ENSMUSG00000026979.16
1.91674	0.184535	0.826327	0.223319	0.823287	NA	PAX8	protein_coding	ENSMUSG00000026976.15
7.78998	0.541762	0.391424	1.38408	0.166334	NA	GM38383	TEC	ENSMUSG00000102591.1
14.0787	-0.385193	0.284247	-1.35514	0.175374	NA	GM13416	processed_pseudogene	ENSMUSG00000084241.1
1.38785	0.372886	0.864556	0.431303	0.666248	NA	GM25455	misc_RNA	ENSMUSG00000088571.1
3072.72	0.0382971	0.0463708	0.825889	0.408867	0.801066	CACNA1B	protein_coding	ENSMUSG00000004113.18
845.586	-0.00652978	0.0463881	-0.140764	0.888056	0.979184	EHMT1	protein_coding	ENSMUSG00000036893.17
156.939	0.114936	0.0907545	1.26644	0.205354	0.655915	ARRDC1	protein_coding	ENSMUSG00000026972.15
585.507	-0.035498	0.0524588	-0.676684	0.498606	0.847386	ZMYND19	protein_coding	ENSMUSG00000026974.11
279.686	0.010359	0.0631089	0.164144	0.869618	0.973988	DPH7	protein_coding	ENSMUSG00000026975.10
587.166	0.00937338	0.0709476	0.132117	0.894892	0.981262	MRPL41	protein_coding	ENSMUSG00000036850.4
159.739	-0.0654898	0.0909503	-0.720062	0.471487	0.834606	PNPLA7	protein_coding	ENSMUSG00000036833.16
10.3197	-0.111106	0.305371	-0.363839	0.715978	NA	GM13370	processed_pseudogene	ENSMUSG00000084383.1
9068.22	-0.00255049	0.0371948	-0.0685713	0.945331	0.988891	NSMF	protein_coding	ENSMUSG00000006476.19
0.936883	0.755798	1.01361	0.745647	0.45588	NA	MIR7664	miRNA	ENSMUSG00000099320.1
23.9123	0.0798501	0.20557	0.388433	0.697695	NA	AL732309.1	unitary_pseudogene	ENSMUSG00000118563.1
4.89007	0.176076	0.438487	0.401554	0.688013	NA	GM13387	lincRNA	ENSMUSG00000087028.7
357.853	0.0809893	0.0698653	1.15922	0.246366	0.690758	NRARP	protein_coding	ENSMUSG00000078202.3
357.853	0.0809893	0.0698653	1.15922	0.246366	0.690758	GM38287	antisense	ENSMUSG00000103217.1
45.6712	0.179897	0.159865	1.12531	0.26046	NA	TOR4A	protein_coding	ENSMUSG00000059555.6
723.508	-0.0204499	0.044276	-0.461874	0.644172	0.908406	NELFB	protein_coding	ENSMUSG00000013465.19
1.20949	-0.891101	0.971124	-0.917597	0.35883	NA	STPG3	protein_coding	ENSMUSG00000036770.11
203.974	-0.0745387	0.0921491	-0.808893	0.418577	0.805586	FAM166A	protein_coding	ENSMUSG00000026969.3
4633.72	-0.0326949	0.0346188	-0.944428	0.344951	0.763889	TUBB4B	protein_coding	ENSMUSG00000036752.4
231.99	-0.0769888	0.0976465	-0.788444	0.430437	0.81332	CYSRT1	protein_coding	ENSMUSG00000036731.7
1725	-0.0493608	0.04625	-1.06726	0.285854	0.722018	RNF208	protein_coding	ENSMUSG00000044628.5
46.2209	-0.0589186	0.145147	-0.405924	0.684798	NA	NDOR1	protein_coding	ENSMUSG00000115018.2
242.378	0.0230398	0.0655991	0.351221	0.725422	0.934988	NDOR1	protein_coding	ENSMUSG00000006471.18
177.901	0.0100341	0.0774717	0.12952	0.896946	0.981772	NDOR1	protein_coding	ENSMUSG00000115074.1
84.5689	-0.020003	0.112674	-0.177529	0.859093	0.970929	TMEM203	protein_coding	ENSMUSG00000078201.5
289.525	-0.130473	0.0820036	-1.59106	0.111596	0.536573	TPRN	protein_coding	ENSMUSG00000048707.9
469.302	-0.0370079	0.059343	-0.623627	0.532872	0.863515	SSNA1	protein_coding	ENSMUSG00000026966.6
1245.7	-0.0973503	0.0413567	-2.35392	0.0185767	0.259939	ANAPC2	protein_coding	ENSMUSG00000026965.12
47.6152	-0.0854511	0.149788	-0.570482	0.568351	NA	TMEM210	protein_coding	ENSMUSG00000026963.4
65.0712	0.132544	0.131959	1.00443	0.315172	0.744922	LRRC26	protein_coding	ENSMUSG00000026961.6
5814.09	-0.0485241	0.0351755	-1.37949	0.167745	0.612842	GRIN1	protein_coding	ENSMUSG00000026959.13
3165.65	-0.0643929	0.0374713	-1.71846	0.0857126	0.488172	GRIN1OS	antisense	ENSMUSG00000085830.1
1433.02	-0.0549688	0.0357039	-1.53958	0.123664	0.554623	MAN1B1	protein_coding	ENSMUSG00000036646.13
160.266	-0.0867266	0.0873558	-0.992796	0.320809	0.749275	DPP7	protein_coding	ENSMUSG00000026958.13
139.324	-0.0116773	0.115345	-0.101239	0.919361	0.985577	UAP1L1	protein_coding	ENSMUSG00000026956.15
101.665	-0.029352	0.106269	-0.276205	0.78239	0.948599	SAPCD2	protein_coding	ENSMUSG00000026955.13
166.872	-0.0643182	0.0814178	-0.789978	0.429541	0.812505	ENTPD2	protein_coding	ENSMUSG00000015085.8
2981.29	-0.0550253	0.0439807	-1.25112	0.210889	0.661779	NPDC1	protein_coding	ENSMUSG00000015094.16
2.31613	0.206213	0.658167	0.313314	0.754042	NA	FUT7	protein_coding	ENSMUSG00000036587.13
3710.02	-0.109369	0.0317239	-3.44751	0.000565778	0.0482205	ABCA2	protein_coding	ENSMUSG00000026944.18
445.27	0.0430954	0.0629004	0.685138	0.493257	0.845007	PAXX	protein_coding	ENSMUSG00000047617.11
8.03219	-0.0156958	0.346915	-0.0452439	0.963913	NA	CLIC3	protein_coding	ENSMUSG00000015093.15
4878.23	-0.0168029	0.107297	-0.156602	0.875558	0.975508	PTGDS	protein_coding	ENSMUSG00000015090.13
88.5601	-0.0059695	0.108189	-0.0551765	0.955998	0.990999	C8G	protein_coding	ENSMUSG00000015083.11
1447.3	-0.0754535	0.0344113	-2.1927	0.0283292	0.315792	FBXW5	protein_coding	ENSMUSG00000015095.12
167.197	0.132159	0.0864528	1.52869	0.126342	0.558362	TRAF2	protein_coding	ENSMUSG00000026942.13
1257.32	-0.0708516	0.0600347	-1.18018	0.23793	0.682874	EDF1	protein_coding	ENSMUSG00000015092.9
439.401	0.0330652	0.0677741	0.487874	0.625639	0.902121	MAMDC4	protein_coding	ENSMUSG00000026941.16
460.757	0.0419578	0.0722361	0.580842	0.561347	0.874814	PHPT1	protein_coding	ENSMUSG00000036504.6
2741.75	0.0363145	0.0400016	0.907826	0.36397	0.774284	AJM1	protein_coding	ENSMUSG00000029419.8
1796.77	-0.0834054	0.0338773	-2.46198	0.0138172	0.23348	RABL6	protein_coding	ENSMUSG00000015087.14
273.245	-0.0510351	0.0711719	-0.717067	0.473333	0.835178	FCNAOS	antisense	ENSMUSG00000052403.11
12.88	0.157503	0.265581	0.593052	0.553147	NA	CCDC183	protein_coding	ENSMUSG00000026940.3
123.846	-0.131192	0.095838	-1.3689	0.171031	0.617808	TMEM141	protein_coding	ENSMUSG00000026939.12
5.90299	0.0795338	0.423788	0.187674	0.851133	NA	FCNA	protein_coding	ENSMUSG00000026938.10
380.757	0.0249079	0.0675112	0.368945	0.712169	0.931272	A230005M16RIK	antisense	ENSMUSG00000087612.1
367.837	0.0191787	0.0680087	0.282003	0.777941	0.948422	BMYC	protein_coding	ENSMUSG00000049086.8
1507.12	0.0573872	0.0460501	1.24619	0.212694	0.662273	KCNT1	protein_coding	ENSMUSG00000058740.14
2412.78	-0.061336	0.0320741	-1.91232	0.0558349	0.416044	CAMSAP1	protein_coding	ENSMUSG00000026933.17
2.01504	-0.217905	0.78869	-0.276288	0.782327	NA	GM13542	processed_pseudogene	ENSMUSG00000082357.1
1033.81	-0.026491	0.0413621	-0.640465	0.52187	0.858654	UBAC1	protein_coding	ENSMUSG00000036352.16
2013.98	-0.0590402	0.037985	-1.5543	0.120113	0.550547	NACC2	protein_coding	ENSMUSG00000026932.14
271.576	-0.0232778	0.0722569	-0.322153	0.747337	0.940511	GM13554	antisense	ENSMUSG00000087515.1
676.687	-0.0954287	0.0525329	-1.81655	0.0692855	0.453641	TMEM250-PS	protein_coding	ENSMUSG00000087679.2
136.35	-0.101727	0.0886517	-1.14749	0.251179	0.695537	1810012K08RIK	lincRNA	ENSMUSG00000087595.1
1.60685	-2.26163	1.04803	-2.15799	0.030929	NA	LHX3	protein_coding	ENSMUSG00000026934.15
10.7259	0.180815	0.298079	0.606599	0.544117	NA	GM27196	antisense	ENSMUSG00000098977.1
449.926	0.016914	0.0509835	0.331755	0.740074	0.939262	QSOX2	protein_coding	ENSMUSG00000036327.18
144.554	0.122871	0.0960195	1.27965	0.200668	0.649655	CCDC187	protein_coding	ENSMUSG00000048038.8
1676.77	0.085783	0.0527449	1.62638	0.10387	0.523806	GPSM1	protein_coding	ENSMUSG00000026930.15
726.926	-0.0915812	0.0597161	-1.53361	0.125126	0.55709	DNLZ	protein_coding	ENSMUSG00000075467.4
39.9175	-0.0865665	0.152677	-0.566991	0.57072	NA	CARD9	protein_coding	ENSMUSG00000026928.14
212.652	0.120905	0.0755431	1.60048	0.109492	0.533162	GM13562	processed_transcript	ENSMUSG00000086779.1
337.084	0.24	0.0653849	3.67057	0.000242012	0.031388	SNAPC4	protein_coding	ENSMUSG00000036281.13
698.419	0.00788773	0.0412498	0.191219	0.848354	0.968905	GM13563	antisense	ENSMUSG00000085767.1
696.914	0.00310048	0.0412703	0.0751263	0.940114	0.988278	ENTR1	protein_coding	ENSMUSG00000026927.17
1643.54	-0.018923	0.034803	-0.543718	0.586636	0.887841	PMPCA	protein_coding	ENSMUSG00000026926.14
596.191	0.0289698	0.043541	0.665345	0.50583	0.850736	INPP5E	protein_coding	ENSMUSG00000026925.16
1136.44	0.0519005	0.0543388	0.955127	0.339513	0.760255	SEC16A	protein_coding	ENSMUSG00000026924.17
110.048	0.100667	0.102539	0.981742	0.326227	0.752153	0610009E02RIK	processed_transcript	ENSMUSG00000086714.1
15.5363	-0.00598128	0.248714	-0.0240488	0.980814	NA	GM13568	processed_transcript	ENSMUSG00000085543.1
644.029	0.0629793	0.0662988	0.94993	0.342148	0.7628	NOTCH1	protein_coding	ENSMUSG00000026923.15
203.693	-0.0290354	0.0784831	-0.369958	0.711414	0.931272	EGFL7	protein_coding	ENSMUSG00000026921.20
533.192	-0.00263525	0.0645383	-0.0408323	0.96743	0.993064	GM20532	protein_coding	ENSMUSG00000092356.2
8.87296	0.0932934	0.330411	0.282356	0.777671	NA	AGPAT2	protein_coding	ENSMUSG00000026922.13
767.616	-0.0424353	0.0628984	-0.674663	0.49989	0.848123	DIPK1B	protein_coding	ENSMUSG00000036186.5
2.80852	-0.188656	0.611313	-0.308608	0.757619	NA	SNORA43	snoRNA	ENSMUSG00000097052.2
2.72627	-0.00881791	0.620469	-0.0142117	0.988661	NA	SNORA43	snoRNA	ENSMUSG00000064858.2
4.69166	-0.174824	0.49232	-0.355102	0.722513	NA	SNORA17	snoRNA	ENSMUSG00000077192.3
408.271	-0.0272732	0.0551248	-0.494754	0.620774	0.90014	SURF6	protein_coding	ENSMUSG00000036160.13
503.244	0.0124583	0.0565582	0.220274	0.825658	0.963989	MED22	protein_coding	ENSMUSG00000015776.12
2552.26	-0.0445821	0.0384149	-1.16054	0.245829	0.690106	RPL7A	protein_coding	ENSMUSG00000062647.16
4.51342	0.178872	0.452166	0.395589	0.692409	NA	GM23969	snoRNA	ENSMUSG00000065258.1
1.75429	0.533803	0.769859	0.693377	0.488073	NA	GM22879	snoRNA	ENSMUSG00000064829.3
2.23781	-0.281716	0.617001	-0.456589	0.647966	NA	GM24134	snoRNA	ENSMUSG00000065295.1
565.323	-0.0441337	0.0477223	-0.924802	0.355069	0.76895	SURF1	protein_coding	ENSMUSG00000015790.16
284.785	0.0151321	0.0627245	0.241247	0.809364	0.959225	SURF2	protein_coding	ENSMUSG00000014873.15
1359.53	-0.0273628	0.0333097	-0.821467	0.41138	0.802598	SURF4	protein_coding	ENSMUSG00000014867.9
6.32254	0.360932	0.456109	0.79133	0.428751	NA	STKLD1	protein_coding	ENSMUSG00000049897.14
640.208	-0.0574842	0.0558291	-1.02965	0.303176	0.733951	REXO4	protein_coding	ENSMUSG00000052406.14
25.6851	0.524179	0.262679	1.99551	0.0459875	NA	ADAMTS13	protein_coding	ENSMUSG00000014852.16
768.428	-0.00014313	0.0452394	-0.00316383	0.997476	0.999423	CACFD1	protein_coding	ENSMUSG00000015488.14
598.3	-0.201755	0.065708	-3.07048	0.00213715	0.0988467	SLC2A6	protein_coding	ENSMUSG00000036067.12
2.2215	-0.392097	0.686949	-0.57078	0.568149	NA	GM13398	protein_coding	ENSMUSG00000087364.1
7.56044	-0.150777	0.389491	-0.387114	0.698672	NA	MYMK	protein_coding	ENSMUSG00000009214.9
197.3	-0.087383	0.0802648	-1.08868	0.276294	0.715331	ADAMTSL2	protein_coding	ENSMUSG00000036040.14
3035.01	-0.0023197	0.0407546	-0.0569188	0.95461	0.990816	FAM163B	protein_coding	ENSMUSG00000009216.7
11.3833	0.556697	0.379906	1.46535	0.142825	NA	DBHOS	antisense	ENSMUSG00000085008.1
23.1442	0.001543	0.215739	0.00715214	0.994293	NA	DBH	protein_coding	ENSMUSG00000000889.8
217.712	0.00533069	0.0733586	0.0726663	0.942072	0.988278	SARDH	protein_coding	ENSMUSG00000009614.16
93.3428	-0.0317288	0.104441	-0.303796	0.761283	0.943385	SARDHOS	antisense	ENSMUSG00000091192.1
537.965	-0.0480416	0.0523118	-0.91837	0.358425	0.770878	VAV2	protein_coding	ENSMUSG00000009621.18
422.742	0.034106	0.0605445	0.563321	0.573216	0.882303	BRD3OS	protein_coding	ENSMUSG00000109946.1
1687.2	0.0656744	0.0307818	2.13355	0.0328796	0.340083	BRD3	protein_coding	ENSMUSG00000026918.16
50.0259	0.145388	0.139829	1.03976	0.298452	NA	MIR7578	miRNA	ENSMUSG00000098812.1
696.428	0.0554995	0.0411247	1.34954	0.177163	0.624902	WDR5	protein_coding	ENSMUSG00000026917.15
12.8091	-0.267509	0.328525	-0.814273	0.415489	NA	GM13421	processed_transcript	ENSMUSG00000085929.1
413.333	-0.10837	0.0621588	-1.74344	0.0812568	0.476581	RXRA	protein_coding	ENSMUSG00000015846.15
14.7943	-0.125541	0.262945	-0.477441	0.633048	NA	2810430I11RIK	processed_transcript	ENSMUSG00000085766.1
354.977	-0.0155937	0.102192	-0.152592	0.87872	0.976785	COL5A1	protein_coding	ENSMUSG00000026837.16
15.464	-0.0190545	0.254309	-0.0749265	0.940273	NA	GM13372	processed_transcript	ENSMUSG00000086560.1
13.6173	0.677479	0.2943	2.302	0.0213354	NA	F730016J06RIK	lincRNA	ENSMUSG00000086425.7
11447.5	-0.093296	0.0316212	-2.95042	0.00317341	0.120743	OLFM1	protein_coding	ENSMUSG00000026833.18
4.59878	-0.209	0.479633	-0.43575	0.663018	NA	GM13373	lincRNA	ENSMUSG00000087196.1
605.904	-0.0106711	0.0492353	-0.216737	0.828413	0.963989	PPP1R26	protein_coding	ENSMUSG00000035829.13
52.2705	0.037657	0.155276	0.242516	0.80838	0.958883	1700007K13RIK	protein_coding	ENSMUSG00000026831.16
453.26	-0.0925134	0.0618151	-1.49661	0.134494	0.571176	MRPS2	protein_coding	ENSMUSG00000035772.11
7.38176	-0.148215	0.40213	-0.368575	0.712444	NA	RPSA-PS9	processed_pseudogene	ENSMUSG00000082895.1
23.5943	-0.106861	0.216162	-0.494356	0.621054	NA	GBGT1	protein_coding	ENSMUSG00000026829.9
21.6722	-0.237914	0.239981	-0.991386	0.321497	NA	GM10134	lincRNA	ENSMUSG00000063611.5
2515.44	0.00817552	0.0348152	0.234826	0.814344	0.961065	RALGDS	protein_coding	ENSMUSG00000026821.16
118.243	-0.10766	0.0918098	-1.17264	0.24094	0.685351	GM13381	antisense	ENSMUSG00000087667.8
175.163	-0.100272	0.0759183	-1.32078	0.186573	0.635897	GTF3C5	protein_coding	ENSMUSG00000026816.14
1210.58	0.0664432	0.0440681	1.50774	0.131621	0.566308	TSC1	protein_coding	ENSMUSG00000026812.16
2.92388	-1.03338	0.615265	-1.67956	0.0930427	NA	SPACA9	protein_coding	ENSMUSG00000026809.15
30.5718	-0.261911	0.199983	-1.30966	0.190309	NA	AK8	protein_coding	ENSMUSG00000026807.8
1151.07	0.0205804	0.0400078	0.514409	0.606966	0.894244	GTF3C4	protein_coding	ENSMUSG00000035666.14
124.228	0.0534627	0.0956046	0.559207	0.576021	0.882935	DDX31	protein_coding	ENSMUSG00000026806.15
39.3173	0.0682355	0.582409	0.117161	0.906733	NA	BARHL1	protein_coding	ENSMUSG00000026805.14
53.9842	0.227672	0.141949	1.6039	0.108737	0.531741	CFAP77	protein_coding	ENSMUSG00000079502.8
32.2847	0.175246	0.190544	0.919716	0.357721	NA	GM13394	processed_pseudogene	ENSMUSG00000083773.4
173.389	-0.00348007	0.0947788	-0.0367179	0.97071	0.994059	TTF1	protein_coding	ENSMUSG00000026803.17
1498.84	0.0428326	0.0378893	1.13047	0.25828	0.701557	SETX	protein_coding	ENSMUSG00000043535.13
1048.64	-0.0251328	0.0508847	-0.493917	0.621365	0.900613	NTNG2	protein_coding	ENSMUSG00000035513.19
315.4	-0.0413003	0.0630103	-0.655453	0.512176	0.852201	6530402F18RIK	processed_transcript	ENSMUSG00000079499.9
328.678	0.0770858	0.0611689	1.26021	0.207593	0.658356	MED27	protein_coding	ENSMUSG00000026799.15
50.9358	0.0170202	0.136614	0.124587	0.900851	NA	GM13402	antisense	ENSMUSG00000086994.1
3417.21	0.0435424	0.0305657	1.42455	0.154287	0.59572	RAPGEF1	protein_coding	ENSMUSG00000039844.20
209.4	0.0692168	0.0732714	0.944662	0.344831	0.763889	GM9823	pseudogene	ENSMUSG00000048316.3
9.39726	-0.0395644	0.344855	-0.114727	0.908661	NA	GM13420	protein_coding	ENSMUSG00000079497.4
12.8162	-0.105855	0.279588	-0.378612	0.704976	NA	GM13547	protein_coding	ENSMUSG00000075425.10
685.456	0.0320507	0.0446084	0.718489	0.472456	0.834618	TRUB2	protein_coding	ENSMUSG00000039826.13
361.205	-0.0264487	0.0548282	-0.482392	0.629527	0.902877	COQ4	protein_coding	ENSMUSG00000026798.10
2281.15	-0.0699622	0.0345877	-2.02275	0.0430991	0.378577	SLC27A4	protein_coding	ENSMUSG00000059316.2
750.461	-0.0126179	0.0608361	-0.207408	0.835691	0.965409	URM1	protein_coding	ENSMUSG00000069020.9
9.73497	-0.14479	0.340883	-0.42475	0.671019	NA	MIR219A-2	miRNA	ENSMUSG00000065485.1
4.98654	-0.0173744	0.466518	-0.0372427	0.970291	NA	MIR219B	miRNA	ENSMUSG00000105010.1
18.3892	0.0439652	0.226853	0.193804	0.846329	NA	2600006K01RIK	antisense	ENSMUSG00000039798.2
124.225	-0.027841	0.099139	-0.280828	0.778843	0.948482	CERCAM	protein_coding	ENSMUSG00000039787.13
1136.88	0.146654	0.0567609	2.58371	0.00977437	0.197273	ODF2	protein_coding	ENSMUSG00000026790.19
30.2065	-0.0599883	0.179074	-0.334992	0.737631	NA	GM23865	snRNA	ENSMUSG00000088348.1
793.958	0.0593586	0.0382216	1.55301	0.12042	0.550893	GLE1	protein_coding	ENSMUSG00000019715.14
17514.2	-0.0161032	0.0287975	-0.559189	0.576033	0.882935	SPTAN1	protein_coding	ENSMUSG00000057738.14
515.525	0.0101948	0.0553143	0.184308	0.853772	0.970406	WDR34	protein_coding	ENSMUSG00000039715.8
2863.42	0.0174453	0.0401105	0.434931	0.663613	0.91412	SET	protein_coding	ENSMUSG00000054766.13
24.6085	0.106176	0.1969	0.539239	0.589722	NA	PKN3	protein_coding	ENSMUSG00000026785.14
135.822	0.0155508	0.0925618	0.168004	0.86658	0.973125	ZDHHC12	protein_coding	ENSMUSG00000015335.16
2622.17	-0.0757194	0.0294742	-2.569	0.0101992	0.199896	ZER1	protein_coding	ENSMUSG00000039686.14
1169.89	-0.000861857	0.0381811	-0.0225729	0.981991	0.995166	TBC1D13	protein_coding	ENSMUSG00000039678.12
8.02591	-0.411422	0.415368	-0.990498	0.321931	NA	SLC39A1-PS	processed_pseudogene	ENSMUSG00000085401.2
269.684	-0.113818	0.0697677	-1.63139	0.102808	0.520319	ENDOG	protein_coding	ENSMUSG00000015337.5
[truncated: 24,010 more rows]
