# Supplementary material for: Molecular and long-term behavioral consequences of neonatal opioid exposure and withdrawal in mice
Source: Front Behav Neurosci. 2023 Jun 21;17:1202099. doi: 10.3389/fnbeh.2023.1202099 (PMC10324024; doi:10.3389/fnbeh.2023.1202099)
Supplement: Supplementary file 3 [file Table_2.XLSX]

## Sheet: Sheet1
baseMean	log2FoldChange	lfcSE	stat	pvalue	padj	gene_name	biotype	id
1690.25	0.0512831	0.1198	0.428071	0.668599	0.90085	XKR4	protein_coding	ENSMUSG00000051951.5
11.3879	0.440247	0.344034	1.27966	0.200664	NA	GM1992	antisense	ENSMUSG00000089699.1
1.08148	0.23372	1.0112	0.231133	0.817212	NA	GM38148	TEC	ENSMUSG00000103161.1
14.1304	0.740372	0.313831	2.35914	0.0183174	NA	GM19938	sense_intronic	ENSMUSG00000102331.1
4.97965	0.358056	0.497433	0.719807	0.471644	NA	GM10568	TEC	ENSMUSG00000102348.1
11.3123	0.14425	0.368867	0.391063	0.69575	NA	RP1	protein_coding	ENSMUSG00000025900.13
128.268	-0.202472	0.128775	-1.5723	0.115882	0.522179	SOX17	protein_coding	ENSMUSG00000025902.13
1.40144	0.633412	0.809596	0.78238	0.433991	NA	GM7357	processed_pseudogene	ENSMUSG00000102269.1
9.00996	0.650467	0.365283	1.78072	0.0749582	NA	GM6085	processed_pseudogene	ENSMUSG00000098104.1
3.56854	-1.24307	0.703752	-1.76635	0.0773374	NA	GM6123	processed_pseudogene	ENSMUSG00000103922.1
624.997	0.0359391	0.0701747	0.512138	0.608555	0.877585	MRPL15	protein_coding	ENSMUSG00000033845.13
11.7254	-0.0714482	0.319886	-0.223355	0.823259	NA	GM37144	TEC	ENSMUSG00000102275.1
321.253	0.170357	0.0766954	2.22121	0.0263365	0.313725	LYPLA1	protein_coding	ENSMUSG00000025903.14
580.357	0.0878502	0.055838	1.5733	0.115648	0.522104	GM37988	protein_coding	ENSMUSG00000104217.1
1675.01	0.0769806	0.0656952	1.17179	0.241283	0.663242	TCEA1	protein_coding	ENSMUSG00000033813.15
16.7392	0.0787701	0.256883	0.306639	0.759118	NA	GM6104	processed_pseudogene	ENSMUSG00000062588.4
43.9	0.0943222	0.186396	0.50603	0.612836	NA	GM37277	TEC	ENSMUSG00000103280.1
383.288	0.0802728	0.0798887	1.00481	0.314989	0.721237	RGS20	protein_coding	ENSMUSG00000002459.17
2808.11	0.0200723	0.0542142	0.370241	0.711203	0.913847	ATP6V1H	protein_coding	ENSMUSG00000033793.12
165.595	0.0300832	0.131193	0.229304	0.818632	0.950948	OPRK1	protein_coding	ENSMUSG00000025905.14
48.6856	0.206832	0.166295	1.24376	0.213587	0.633673	NPBWR1	protein_coding	ENSMUSG00000033774.4
2289.03	0.0143006	0.0638409	0.224003	0.822755	0.952106	RB1CC1	protein_coding	ENSMUSG00000025907.14
90.5451	-0.0399515	0.116486	-0.342973	0.731619	0.921347	4732440D04RIK	antisense	ENSMUSG00000090031.2
2.64823	-0.63793	0.79195	-0.805519	0.42052	NA	ALKAL1	protein_coding	ENSMUSG00000087247.3
61.634	0.162258	0.14933	1.08657	0.277225	0.694451	GM19026	processed_pseudogene	ENSMUSG00000103845.1
322.361	-0.036633	0.128997	-0.283984	0.776423	0.935967	ST18	protein_coding	ENSMUSG00000033740.17
8.52776	0.302656	0.38562	0.784857	0.432537	NA	GM42492	TEC	ENSMUSG00000103329.2
1.12	1.94682	1.14237	1.7042	0.0883438	NA	GM37108	processed_pseudogene	ENSMUSG00000102135.1
2376.04	-0.0375102	0.0586006	-0.640099	0.522108	0.837261	PCMTD1	protein_coding	ENSMUSG00000051285.17
51.2136	-0.564172	0.232831	-2.4231	0.0153889	0.267944	GM38372	TEC	ENSMUSG00000103509.1
24.4427	0.0277641	0.233762	0.118771	0.905457	NA	GM9826	processed_pseudogene	ENSMUSG00000048538.7
286.528	0.063349	0.102641	0.617187	0.537111	0.844591	GM26901	lincRNA	ENSMUSG00000097797.6
469.218	0.0916341	0.0791598	1.15758	0.247034	0.667062	SNTG1	protein_coding	ENSMUSG00000025909.16
1.95023	0.11261	0.789206	0.142688	0.886537	NA	GM38024	TEC	ENSMUSG00000102647.1
2.28588	0.21684	0.753025	0.287958	0.773379	NA	GM15452	processed_pseudogene	ENSMUSG00000084353.1
523.442	-0.180265	0.0911821	-1.97698	0.0480444	0.389764	RRS1	protein_coding	ENSMUSG00000061024.8
216.088	0.146834	0.0940892	1.56058	0.118623	0.5268	ADHFE1	protein_coding	ENSMUSG00000025911.14
675.683	0.124085	0.07511	1.65205	0.0985244	0.493558	2610203C22RIK	processed_transcript	ENSMUSG00000079671.8
1.46642	0.190098	0.879657	0.216105	0.828906	NA	GM6161	processed_pseudogene	ENSMUSG00000081441.3
594.823	0.103038	0.0795956	1.29453	0.195484	0.617548	VXN	protein_coding	ENSMUSG00000067879.3
157.683	0.0341494	0.146702	0.232781	0.815931	0.950173	MYBL1	protein_coding	ENSMUSG00000025912.16
1576.74	0.0154628	0.0598287	0.258451	0.796059	0.943658	VCPIP1	protein_coding	ENSMUSG00000045210.8
64.5042	-0.258624	0.146092	-1.77028	0.0766798	0.453903	1700034P13RIK	antisense	ENSMUSG00000097893.8
333.94	-0.109188	0.0776301	-1.40651	0.159572	0.580072	SGK3	protein_coding	ENSMUSG00000025915.14
117.896	0.007724	0.124641	0.0619698	0.950587	0.986302	MCMDC2	protein_coding	ENSMUSG00000046101.16
412.002	-0.108946	0.0725777	-1.50109	0.133333	0.547437	SNHG6	lincRNA	ENSMUSG00000098234.7
6.68512	-0.445592	0.439299	-1.01433	0.310428	NA	SNORD87	snoRNA	ENSMUSG00000093178.1
31.2117	0.381055	0.498709	0.764082	0.444818	NA	TCF24	protein_coding	ENSMUSG00000099032.2
1.44905	0.712893	1.03415	0.689351	0.490602	NA	E330040D14RIK	TEC	ENSMUSG00000104025.1
9.47887	0.198495	0.368231	0.53905	0.589853	NA	PPP1R42	protein_coding	ENSMUSG00000025916.10
1.13405	-0.88091	1.28765	-0.68412	0.4939	NA	GM15818	antisense	ENSMUSG00000087199.1
1843.42	-0.0402427	0.0569482	-0.706655	0.479781	0.816407	COPS5	protein_coding	ENSMUSG00000025917.9
2115.75	-0.0443237	0.0704406	-0.629235	0.529195	0.840273	CSPP1	protein_coding	ENSMUSG00000056763.16
2851.11	-0.0496702	0.0593345	-0.837121	0.402525	0.775204	ARFGEF1	protein_coding	ENSMUSG00000067851.11
1.13421	0.437901	1.03369	0.42363	0.671836	NA	GM26348	misc_RNA	ENSMUSG00000088153.1
16.8233	0.368191	0.281391	1.30847	0.190715	NA	CPA6	protein_coding	ENSMUSG00000042501.12
332.427	0.0513614	0.100346	0.511846	0.608759	0.877596	PREX2	protein_coding	ENSMUSG00000048960.13
631.168	0.153505	0.0869249	1.76595	0.0774036	0.455057	A830018L16RIK	protein_coding	ENSMUSG00000057715.13
714.533	0.253862	0.126636	2.00467	0.0449983	0.381533	SULF1	protein_coding	ENSMUSG00000016918.15
1131.26	-0.104323	0.0987472	-1.05647	0.290755	0.704359	SLCO5A1	protein_coding	ENSMUSG00000025938.16
0.921734	1.23719	1.17956	1.04886	0.294244	NA	GM29283	lincRNA	ENSMUSG00000099498.1
2528.36	-0.0356583	0.0639053	-0.557987	0.576853	0.860145	NCOA2	protein_coding	ENSMUSG00000005886.14
1.66287	0.272405	0.836877	0.325502	0.744801	NA	GM38376	TEC	ENSMUSG00000103506.1
2.85415	0.295007	0.62378	0.472933	0.636261	NA	GM38120	TEC	ENSMUSG00000103085.1
1.35039	-0.268878	1.02374	-0.262643	0.792826	NA	GM38380	TEC	ENSMUSG00000102664.1
5.28441	-0.667634	0.541807	-1.23224	0.217861	NA	GM29570	antisense	ENSMUSG00000101476.1
1036.21	0.200193	0.0646156	3.09822	0.00194689	0.128346	TRAM1	protein_coding	ENSMUSG00000025935.10
185.537	0.107332	0.104127	1.03078	0.302644	0.71419	LACTB2	protein_coding	ENSMUSG00000025937.6
186.37	0.0117577	0.105031	0.111945	0.910867	0.975872	EYA1	protein_coding	ENSMUSG00000025932.14
26.4645	0.0143209	0.232733	0.0615337	0.950934	NA	GM9947	antisense	ENSMUSG00000054493.2
15.8703	0.0663701	0.282557	0.234891	0.814293	NA	MSC	protein_coding	ENSMUSG00000025930.6
5.22728	0.556707	0.497866	1.11819	0.263487	NA	GM37412	TEC	ENSMUSG00000103492.1
3.85502	-0.683006	0.590987	-1.1557	0.247803	NA	SMT3H2-PS4	processed_pseudogene	ENSMUSG00000081201.1
4.0853	0.484064	0.547886	0.883514	0.376959	NA	RPL5-PS1	processed_pseudogene	ENSMUSG00000082193.1
22.4444	0.294459	0.237285	1.24095	0.214623	NA	TRPA1	protein_coding	ENSMUSG00000032769.5
1.55607	-1.50208	1.08336	-1.3865	0.165595	NA	GM10566	processed_pseudogene	ENSMUSG00000073737.3
796	0.104173	0.0846662	1.2304	0.218549	0.640277	KCNB2	protein_coding	ENSMUSG00000092083.4
316.475	0.0121246	0.0964609	0.125695	0.899974	0.971827	TERF1	protein_coding	ENSMUSG00000025925.14
14.601	0.347707	0.287867	1.20787	0.227096	NA	GM37509	TEC	ENSMUSG00000104379.1
109.976	0.0870189	0.172596	0.504176	0.614138	0.879473	SBSPON	protein_coding	ENSMUSG00000032719.4
138.669	-0.0785688	0.126613	-0.620544	0.534899	0.843593	4930444P10RIK	protein_coding	ENSMUSG00000067795.13
6636.17	0.054567	0.0546678	0.998155	0.318204	0.724053	RPL7	protein_coding	ENSMUSG00000043716.13
575.887	-0.0799144	0.0621663	-1.28549	0.19862	0.619956	RDH10	protein_coding	ENSMUSG00000025921.7
7.79452	-0.614963	0.438147	-1.40355	0.160452	NA	GM38249	TEC	ENSMUSG00000104165.1
409.16	0.223014	0.0797964	2.79479	0.00519338	0.181203	GM28095	antisense	ENSMUSG00000100868.1
2993.35	0.0726743	0.0457891	1.58715	0.112478	0.516311	STAU2	protein_coding	ENSMUSG00000025920.19
5.4837	-0.0243569	0.459245	-0.053037	0.957702	NA	GM7568	antisense	ENSMUSG00000089982.7
1776.98	0.0593654	0.0574471	1.03339	0.30142	0.71346	UBE2W	protein_coding	ENSMUSG00000025939.19
21.4618	-0.497892	0.282708	-1.76115	0.0782125	NA	GM38342	TEC	ENSMUSG00000102457.1
2531.77	0.106641	0.0535666	1.99082	0.046501	0.386293	ELOC	protein_coding	ENSMUSG00000079658.9
655.446	-0.0547955	0.0586089	-0.934936	0.349821	0.743603	TMEM70	protein_coding	ENSMUSG00000025940.6
27.979	0.0984214	0.219165	0.449074	0.653378	NA	LY96	protein_coding	ENSMUSG00000025779.10
114.525	0.0315032	0.12204	0.258138	0.7963	0.943658	GM28376	antisense	ENSMUSG00000101640.1
90.9881	-0.154085	0.13099	-1.17631	0.239472	0.661105	JPH1	protein_coding	ENSMUSG00000042686.5
3815.49	0.0523393	0.0425526	1.22999	0.218701	0.640494	GDAP1	protein_coding	ENSMUSG00000025777.8
6.35349	-0.111438	0.437568	-0.254675	0.798974	NA	GM28784	lincRNA	ENSMUSG00000099899.1
31.3501	-0.445047	0.211916	-2.10011	0.0357195	NA	RBM6-PS1	processed_pseudogene	ENSMUSG00000101589.1
36.9319	0.134914	0.205566	0.656302	0.51163	NA	PI15	protein_coding	ENSMUSG00000067780.3
68.2983	-0.0586864	0.181148	-0.32397	0.745961	0.925731	GM28154	antisense	ENSMUSG00000100053.1
45.258	0.258627	0.195735	1.32132	0.186396	NA	GM16070	antisense	ENSMUSG00000085125.7
69.9003	0.0367134	0.145442	0.252426	0.800712	0.94552	CRISPLD1	protein_coding	ENSMUSG00000025776.13
157.78	-0.0893271	0.116138	-0.769143	0.441808	0.796732	GM28153	antisense	ENSMUSG00000099895.1
7.43821	-0.233795	0.412749	-0.566432	0.5711	NA	GM7690	processed_pseudogene	ENSMUSG00000100554.1
59.3613	-0.0192946	0.144424	-0.133597	0.893721	0.970106	GM18775	transcribed_unprocessed_pseudogene	ENSMUSG00000099473.1
40.6059	0.0452838	0.172023	0.263244	0.792363	NA	GM17969	processed_pseudogene	ENSMUSG00000099591.1
115.37	-0.0202659	0.11565	-0.175235	0.860895	0.960874	GM28756	processed_transcript	ENSMUSG00000109887.1
2.25079	0.80777	0.679249	1.18921	0.234357	NA	GM28755	unprocessed_pseudogene	ENSMUSG00000102001.1
9.41173	-0.289847	0.356328	-0.813428	0.415973	NA	GM45784	transcribed_unprocessed_pseudogene	ENSMUSG00000101717.2
44.5892	-0.358712	0.18431	-1.94624	0.051626	NA	GM15825	antisense	ENSMUSG00000089787.2
277.548	-0.260669	0.136474	-1.91003	0.0561288	0.411871	TFAP2D	protein_coding	ENSMUSG00000042596.7
2.4909	0.170927	0.641373	0.266502	0.789853	NA	GM10075	processed_pseudogene	ENSMUSG00000100720.1
1487.28	0.0843221	0.185895	0.4536	0.650117	0.895416	TFAP2B	protein_coding	ENSMUSG00000025927.13
1.8572	-1.07007	0.925484	-1.15623	0.247587	NA	GM4849	processed_pseudogene	ENSMUSG00000100204.1
10.097	-0.261513	0.360883	-0.724648	0.468668	NA	PKHD1	protein_coding	ENSMUSG00000043760.16
1.4264	-0.0798459	1.04166	-0.0766522	0.9389	NA	GM28653	lincRNA	ENSMUSG00000099906.2
6.04165	0.408001	0.500899	0.814538	0.415337	NA	IL17F	protein_coding	ENSMUSG00000041872.9
290.94	0.245684	0.117025	2.09941	0.0357805	0.351612	MCM3	protein_coding	ENSMUSG00000041859.10
15.315	0.00672742	0.276346	0.0243442	0.980578	NA	6720483E21RIK	lincRNA	ENSMUSG00000097934.1
1981.31	0.148401	0.106327	1.3957	0.162804	0.583754	PAQR8	protein_coding	ENSMUSG00000025931.15
13.0914	0.116815	0.330799	0.353129	0.723992	NA	GM28064	processed_pseudogene	ENSMUSG00000100929.1
81.2905	0.118947	0.215067	0.553067	0.580218	0.861288	EFHC1	protein_coding	ENSMUSG00000041809.5
176.65	0.0163729	0.105688	0.154918	0.876886	0.964284	TRAM2	protein_coding	ENSMUSG00000041779.5
5.36537	0.252923	0.525434	0.481359	0.630261	NA	GM2693	unprocessed_pseudogene	ENSMUSG00000100819.1
216.82	0.237771	0.0923628	2.57431	0.010044	0.22741	TMEM14A	protein_coding	ENSMUSG00000025933.15
0.648119	2.10434	1.41117	1.49119	0.13591	NA	GM38224	TEC	ENSMUSG00000102633.1
18.9545	0.212008	0.259105	0.818232	0.413225	NA	GSTA3	protein_coding	ENSMUSG00000025934.15
17.8081	0.204305	0.263503	0.775342	0.438138	NA	GM28836	antisense	ENSMUSG00000099343.1
1.82664	-2.50792	1.20469	-2.08179	0.0373618	NA	KHDC1C	protein_coding	ENSMUSG00000041722.7
0.958496	-0.0687572	1.25268	-0.054888	0.956228	NA	KHDC1B	protein_coding	ENSMUSG00000085079.3
910.781	0.0419658	0.0740585	0.566657	0.570947	0.858287	KCNQ5	protein_coding	ENSMUSG00000028033.16
19.8586	-0.326511	0.244063	-1.33781	0.180957	NA	GM7658	processed_pseudogene	ENSMUSG00000082935.3
3027.56	0.0959181	0.0576154	1.6648	0.0959526	0.491286	RIMS1	protein_coding	ENSMUSG00000041670.17
14.0117	0.265184	0.317088	0.836311	0.40298	NA	GM29506	sense_overlapping	ENSMUSG00000101227.1
4.99413	-0.0227567	0.505183	-0.0450465	0.96407	NA	GM27028	lincRNA	ENSMUSG00000097970.1
1.81415	0.152767	0.886253	0.172374	0.863143	NA	GM29107	lincRNA	ENSMUSG00000100775.1
1172.09	-0.0703749	0.0539501	-1.30444	0.192082	0.614799	OGFRL1	protein_coding	ENSMUSG00000026158.11
3.99354	-0.183604	0.572241	-0.320851	0.748323	NA	GM28822	lincRNA	ENSMUSG00000099503.1
1779.5	0.130224	0.0501721	2.59555	0.00944394	0.221748	B3GAT2	protein_coding	ENSMUSG00000026156.8
2548.93	0.0782755	0.0443476	1.76504	0.0775563	0.455274	SMAP1	protein_coding	ENSMUSG00000026155.13
191.809	-0.0796484	0.100196	-0.794929	0.426655	0.790646	SDHAF4	protein_coding	ENSMUSG00000026154.4
45.2074	-0.016543	0.164204	-0.100747	0.919752	NA	GM26524	TEC	ENSMUSG00000102495.1
2094.97	-0.0553461	0.0883176	-0.626671	0.530875	0.840746	FAM135A	protein_coding	ENSMUSG00000026153.15
12.3128	-0.215694	0.315848	-0.682903	0.494668	NA	GM37580	TEC	ENSMUSG00000102398.1
83.5272	-0.0371369	0.129489	-0.286795	0.774269	0.93501	COL9A1	protein_coding	ENSMUSG00000026147.16
172.14	-0.125343	0.123626	-1.01389	0.310637	0.717898	COL19A1	protein_coding	ENSMUSG00000026141.13
1.40111	0.926507	0.928364	0.997999	0.31828	NA	TUBB4B-PS2	processed_pseudogene	ENSMUSG00000099997.1
122.517	0.121652	0.156425	0.777706	0.436743	0.794131	GM28439	unprocessed_pseudogene	ENSMUSG00000100131.1
83.1116	0.372965	0.153378	2.43167	0.0150294	0.267079	GM10222	unprocessed_pseudogene	ENSMUSG00000067736.2
542.138	0.236059	0.112641	2.09568	0.0361104	0.351991	GM28438	unprocessed_pseudogene	ENSMUSG00000101939.1
237.584	0.0131153	0.100746	0.130181	0.896423	0.9711	GM28437	unprocessed_pseudogene	ENSMUSG00000101111.1
292.753	-0.148843	0.192789	-0.772055	0.440082	0.795549	GM10925	unprocessed_pseudogene	ENSMUSG00000100862.1
343.954	-0.0871709	0.192764	-0.452216	0.651114	0.895877	GM28661	unprocessed_pseudogene	ENSMUSG00000102070.1
114.187	-0.211095	0.200076	-1.05508	0.29139	0.705169	GM29216	unprocessed_pseudogene	ENSMUSG00000101249.1
1850.66	0.0582053	0.0411294	1.41518	0.157017	0.577321	LMBRD1	protein_coding	ENSMUSG00000073725.8
3757.81	0.0297709	0.0447257	0.665633	0.505645	0.829519	ADGRB3	protein_coding	ENSMUSG00000033569.17
1.01974	0.322743	1.1099	0.290785	0.771216	NA	GM37862	TEC	ENSMUSG00000102407.1
2.77367	0.459147	0.677733	0.677475	0.498105	NA	GM37880	TEC	ENSMUSG00000104100.1
1.06439	0.347896	1.22496	0.284006	0.776406	NA	GM38260	TEC	ENSMUSG00000102250.1
3.2268	0.204251	0.640566	0.318861	0.749832	NA	GM37628	TEC	ENSMUSG00000102317.1
1.24612	1.22607	1.09165	1.12313	0.261381	NA	8030445P17RIK	TEC	ENSMUSG00000103563.1
1.84882	-0.584053	0.950086	-0.614737	0.538729	NA	GM38198	TEC	ENSMUSG00000102465.1
2.00239	-0.0765124	0.828909	-0.092305	0.926456	NA	GM37077	TEC	ENSMUSG00000102659.1
45.9084	-0.394163	0.191111	-2.06248	0.0391624	NA	GM9884	TEC	ENSMUSG00000104516.1
43.4299	0.154902	0.165872	0.933861	0.350375	NA	GM7846	processed_pseudogene	ENSMUSG00000086240.4
2.21676	0.156058	0.752248	0.207456	0.835654	NA	GM5525	processed_pseudogene	ENSMUSG00000099492.1
8.9419	-0.530491	0.367821	-1.44225	0.149231	NA	GM6473	unprocessed_pseudogene	ENSMUSG00000100261.1
2413.45	-0.0246828	0.065107	-0.379112	0.704605	0.910899	PHF3	protein_coding	ENSMUSG00000048874.15
1.45046	-0.22692	0.924985	-0.245323	0.806206	NA	GM37906	TEC	ENSMUSG00000104315.1
1107.63	0.240201	0.0732465	3.27935	0.00104046	0.0970406	PTP4A1	protein_coding	ENSMUSG00000026064.16
1111.37	0.237712	0.0734474	3.2365	0.00121005	0.100827	PTP4A1	protein_coding	ENSMUSG00000117310.2
8.53926	0.0224817	0.398074	0.0564762	0.954962	NA	4931428L18RIK	protein_coding	ENSMUSG00000086727.8
18.2607	-0.429312	0.26973	-1.59164	0.111466	NA	GM19680	processed_pseudogene	ENSMUSG00000070960.4
662.974	0.191206	0.0969887	1.97143	0.048675	0.392051	KHDRBS2	protein_coding	ENSMUSG00000026058.11
1.67439	-0.0989296	0.907364	-0.10903	0.913179	NA	GM37999	TEC	ENSMUSG00000103482.1
0.992385	0.904584	1.10988	0.815027	0.415057	NA	GM37792	TEC	ENSMUSG00000102321.1
3.22274	0.44987	0.761339	0.590894	0.554592	NA	GM5415	protein_coding	ENSMUSG00000091318.2
10.7732	0.43219	0.365135	1.18364	0.236554	NA	GM37426	TEC	ENSMUSG00000104433.1
1.46991	1.26613	0.885426	1.42997	0.152726	NA	GM37724	lincRNA	ENSMUSG00000102917.1
2.55023	-2.14357	0.978521	-2.19062	0.0284792	NA	GM7114	processed_pseudogene	ENSMUSG00000100481.1
502.428	0.053852	0.0684539	0.78669	0.431463	0.791784	PRIM2	protein_coding	ENSMUSG00000026134.11
17.7053	0.0474991	0.269318	0.176368	0.860005	NA	1700001G17RIK	TEC	ENSMUSG00000103746.1
5.61468	0.637001	0.462774	1.37648	0.168672	NA	GM38173	TEC	ENSMUSG00000102198.1
1005.26	0.026292	0.0601422	0.437164	0.661993	0.898872	RAB23	protein_coding	ENSMUSG00000004768.14
270.18	-0.145468	0.0816443	-1.78173	0.0747938	0.451696	BAG2	protein_coding	ENSMUSG00000042215.8
17.1421	0.00721731	0.262547	0.0274896	0.978069	NA	GM37905	TEC	ENSMUSG00000103072.1
3708.66	-0.00205291	0.0685725	-0.0299378	0.976117	0.993241	ZFP451	protein_coding	ENSMUSG00000042197.13
2.18338	-0.159532	0.760812	-0.209687	0.833912	NA	GM15455	processed_pseudogene	ENSMUSG00000081402.4
2796.6	0.124948	0.056041	2.22958	0.0257751	0.311725	BEND6	protein_coding	ENSMUSG00000042182.16
3.42208	0.0860474	0.590009	0.145841	0.884047	NA	GM37067	TEC	ENSMUSG00000104416.1
8078.29	0.0602217	0.0918348	0.655761	0.511978	0.832778	DST	protein_coding	ENSMUSG00000026131.20
1.18518	0.030003	0.896469	0.0334679	0.973301	NA	GM38157	TEC	ENSMUSG00000103364.1
227.97	0.0473444	0.248656	0.190402	0.848994	0.95816	GM26788	processed_transcript	ENSMUSG00000096992.3
154.764	0.0696779	0.117655	0.592222	0.553702	0.852709	A930005N03RIK	TEC	ENSMUSG00000103001.1
21.644	0.262409	0.25287	1.03772	0.299399	NA	GM3052	transcribed_processed_pseudogene	ENSMUSG00000101462.2
53.2682	0.125841	0.188955	0.665981	0.505423	0.829486	GM37233	lincRNA	ENSMUSG00000102336.1
1.11366	0.454188	1.04806	0.433363	0.664751	NA	MIR5103	miRNA	ENSMUSG00000092852.1
589.543	-0.0882838	0.0667047	-1.3235	0.185669	0.608091	CCDC115	protein_coding	ENSMUSG00000042111.9
168.55	0.0157068	0.0944831	0.166239	0.867969	0.962602	GM28306	antisense	ENSMUSG00000101711.1
521.257	0.10121	0.0580775	1.74267	0.0813905	0.461774	IMP4	protein_coding	ENSMUSG00000026127.13
22.6555	0.0559781	0.235085	0.238118	0.811789	NA	PTPN18	protein_coding	ENSMUSG00000026126.15
10.1579	-0.181585	0.346425	-0.524169	0.600161	NA	GM28417	processed_transcript	ENSMUSG00000100280.2
1.80232	1.17954	0.8378	1.4079	0.159162	NA	4930568A12RIK	lincRNA	ENSMUSG00000101223.6
1.80645	0.391689	0.786627	0.497934	0.61853	NA	CFC1	protein_coding	ENSMUSG00000026124.4
2.73469	0.245251	0.699024	0.350848	0.725702	NA	PRSS40	protein_coding	ENSMUSG00000037529.13
7.33868	0.369381	0.399019	0.925725	0.354589	NA	1700101I19RIK	antisense	ENSMUSG00000045815.4
1419.95	-0.0742546	0.0689202	-1.0774	0.281302	0.696781	AMER3	protein_coding	ENSMUSG00000045174.10
1843.32	-0.0245448	0.0442477	-0.554715	0.57909	0.860823	ARHGEF4	protein_coding	ENSMUSG00000037509.21
56.9266	-0.08075	0.1625	-0.496922	0.619244	0.881404	ARHGEF4	protein_coding	ENSMUSG00000118272.1
239.337	-0.118135	0.0817803	-1.44455	0.148586	0.568108	GM38336	antisense	ENSMUSG00000104002.2
10489.7	-0.0846095	0.049657	-1.70388	0.0884037	0.477351	FAM168B	protein_coding	ENSMUSG00000037503.12
21.7712	-0.224414	0.256703	-0.874217	0.382	NA	GM37127	TEC	ENSMUSG00000104358.1
1863.95	0.0194582	0.0531243	0.366277	0.714158	0.914719	PLEKHB2	protein_coding	ENSMUSG00000026123.11
2.9732	-0.979164	0.726149	-1.34843	0.177519	NA	GM37068	lincRNA	ENSMUSG00000104417.1
0.757084	2.5332	1.23202	2.05614	0.0397689	NA	1110002O04RIK	lincRNA	ENSMUSG00000102531.1
2188.87	0.036853	0.0385114	0.956936	0.3386	0.73761	HS6ST1	protein_coding	ENSMUSG00000045216.7
451.488	0.187955	0.0803702	2.33862	0.0193552	0.28484	GM37335	antisense	ENSMUSG00000104523.1
12.1832	0.211357	0.32888	0.642655	0.520448	NA	GM33280	lincRNA	ENSMUSG00000102202.1
2087.96	-0.00156766	0.0530893	-0.0295287	0.976443	0.993241	UGGT1	protein_coding	ENSMUSG00000037470.14
39.8898	-0.17422	0.190141	-0.916268	0.359526	NA	NEURL3	protein_coding	ENSMUSG00000047180.8
93.6168	0.225322	0.161565	1.39462	0.163131	0.58429	ARID5A	protein_coding	ENSMUSG00000037447.16
3.55574	-0.47344	0.641809	-0.737665	0.460718	NA	4930403P22RIK	lincRNA	ENSMUSG00000102762.1
2493.49	-0.0237108	0.033469	-0.708439	0.478673	0.815625	KANSL3	protein_coding	ENSMUSG00000010453.12
357.413	0.0470731	0.0701655	0.670887	0.502293	0.827942	FER1L5	protein_coding	ENSMUSG00000037432.15
1673.13	-0.0540812	0.052314	-1.03378	0.301239	0.71346	LMAN2L	protein_coding	ENSMUSG00000001143.13
321.677	0.0692615	0.0774315	0.894488	0.371061	0.757866	CNNM4	protein_coding	ENSMUSG00000037408.10
11.3054	-0.0705293	0.319536	-0.220724	0.825307	NA	GM47280	miRNA	ENSMUSG00000106081.1
1357.78	-0.0208107	0.0578332	-0.359839	0.718968	0.916151	CNNM3	protein_coding	ENSMUSG00000001138.13
19.2537	0.31103	0.264252	1.17702	0.239188	NA	GM38033	antisense	ENSMUSG00000102845.1
79.2246	-0.0308882	0.123967	-0.249165	0.803233	0.946591	ANKRD23	protein_coding	ENSMUSG00000067653.12
177.161	-0.101689	0.0900351	-1.12944	0.258714	0.679058	GM42417	protein_coding	ENSMUSG00000109510.1
175.261	-0.0432632	0.0935686	-0.462368	0.643817	0.892137	ANKRD39	protein_coding	ENSMUSG00000079610.9
1957.06	-0.221639	0.0781198	-2.83717	0.00455159	0.177469	SEMA4C	protein_coding	ENSMUSG00000026121.13
128.352	-0.167691	0.114512	-1.46441	0.143083	0.560423	D430040D24RIK	processed_transcript	ENSMUSG00000087589.3
9.93885	0.257445	0.352459	0.730425	0.46513	NA	FAM178B	protein_coding	ENSMUSG00000046337.17
1302.12	-0.195365	0.0968163	-2.01789	0.0436025	0.377497	COX5B	protein_coding	ENSMUSG00000061518.11
3121.39	-0.06163	0.0470296	-1.31045	0.190043	0.612639	ACTR1B	protein_coding	ENSMUSG00000037351.9
188.03	0.0976363	0.108364	0.901001	0.367588	0.756838	4933424G06RIK	protein_coding	ENSMUSG00000102416.4
11.5791	-0.0760081	0.330224	-0.230171	0.817959	NA	GM33533	lincRNA	ENSMUSG00000104237.1
72.1095	0.073634	0.13148	0.560037	0.575454	0.859685	ZAP70	protein_coding	ENSMUSG00000026117.10
3155.27	0.0818366	0.0623121	1.31333	0.18907	0.611924	TMEM131	protein_coding	ENSMUSG00000026116.11
48.4849	-0.0676475	0.159694	-0.423607	0.671852	0.902318	VWA3B	protein_coding	ENSMUSG00000050122.19
1.6704	0.0364175	0.885503	0.0411264	0.967195	NA	GM37020	antisense	ENSMUSG00000103603.1
13.3233	0.264535	0.349039	0.757896	0.448513	NA	CNGA3	protein_coding	ENSMUSG00000026114.14
3014.1	-0.0529861	0.0399627	-1.32589	0.184876	0.607314	INPP4A	protein_coding	ENSMUSG00000026113.17
1439.16	0.136624	0.0551133	2.47897	0.0131761	0.25305	COA5	protein_coding	ENSMUSG00000026112.7
1060	-0.0444262	0.0660343	-0.672774	0.501091	0.827699	UNC50	protein_coding	ENSMUSG00000026111.15
1160.97	-0.0632771	0.0567334	-1.11534	0.264705	0.684812	MGAT4A	protein_coding	ENSMUSG00000026110.15
487.218	-0.0411701	0.0714869	-0.575911	0.564676	0.856049	2010300C02RIK	protein_coding	ENSMUSG00000026090.16
28.8779	0.0920062	0.20246	0.454442	0.649511	NA	4930556I23RIK	antisense	ENSMUSG00000089767.1
867.776	0.00627142	0.0657555	0.0953748	0.924017	0.979069	TSGA10	protein_coding	ENSMUSG00000060771.15
37.4441	-0.122561	0.206303	-0.594081	0.552458	NA	GM26805	antisense	ENSMUSG00000097268.1
52.974	-0.0150821	0.153193	-0.0984515	0.921574	0.97834	LIPT1	protein_coding	ENSMUSG00000037216.5
264.519	-0.0629762	0.107309	-0.586868	0.557292	0.854323	MITD1	protein_coding	ENSMUSG00000026088.15
998.537	0.109793	0.0609938	1.80006	0.0718508	0.443896	MRPL30	protein_coding	ENSMUSG00000026087.11
1.05032	0.503797	1.01684	0.495456	0.620278	NA	LYG2	protein_coding	ENSMUSG00000061584.6
1079.86	0.121379	0.0575889	2.10767	0.0350592	0.350297	TXNDC9	protein_coding	ENSMUSG00000058407.12
2100.2	0.0187506	0.0462599	0.405331	0.685234	0.90569	EIF5B	protein_coding	ENSMUSG00000026083.12
1257.32	-0.0173333	0.0917644	-0.18889	0.850179	0.958611	REV1	protein_coding	ENSMUSG00000026082.11
16.1671	-0.631632	0.290153	-2.17689	0.0294887	NA	GM37062	sense_intronic	ENSMUSG00000103804.1
4.54975	-0.545222	0.586139	-0.930192	0.352272	NA	GM5099	lincRNA	ENSMUSG00000102716.1
2621.01	0.0569756	0.064879	0.878182	0.379845	0.764725	AFF3	protein_coding	ENSMUSG00000037138.18
7.22958	-0.247257	0.415905	-0.594503	0.552175	NA	GM16150	antisense	ENSMUSG00000085391.1
1.23591	-0.417231	0.990142	-0.421385	0.673474	NA	GM16151	antisense	ENSMUSG00000085280.1
3.18068	-0.36618	0.665035	-0.550618	0.581896	NA	GM16152	antisense	ENSMUSG00000087131.7
6222.88	0.0612233	0.061307	0.998634	0.317972	0.723826	LONRF2	protein_coding	ENSMUSG00000048814.11
2020.05	0.0614588	0.0444707	1.38201	0.16697	0.58803	CHST10	protein_coding	ENSMUSG00000026080.13
1.69519	0.511342	0.797126	0.641481	0.52121	NA	GM37707	antisense	ENSMUSG00000103647.1
3.48097	-0.851741	0.667334	-1.27633	0.201837	NA	NMS	protein_coding	ENSMUSG00000067604.8
846.348	-0.0547836	0.0625699	-0.875559	0.38127	0.765734	PDCL3	protein_coding	ENSMUSG00000026078.10
34.9542	-0.0476779	0.190063	-0.250853	0.801928	NA	GM37309	TEC	ENSMUSG00000103046.1
277.83	0.120909	0.137272	0.880796	0.378428	0.763508	NPAS2	protein_coding	ENSMUSG00000026077.15
3337.41	-0.15781	0.0570599	-2.76568	0.00568035	0.186195	RPL31	protein_coding	ENSMUSG00000073702.11
850.677	-0.0983293	0.0756513	-1.29977	0.19368	0.616972	TBC1D8	protein_coding	ENSMUSG00000003134.10
806.061	0.0535197	0.0662407	0.807958	0.419115	0.785183	CNOT11	protein_coding	ENSMUSG00000003135.15
172.316	0.157141	0.120038	1.3091	0.190502	0.612777	GM15832	processed_transcript	ENSMUSG00000085894.1
5.07002	0.575331	0.468315	1.22851	0.219255	NA	SNORD89	snoRNA	ENSMUSG00000077704.1
652.46	-0.0351658	0.0650628	-0.540489	0.58886	0.86702	RNF149	protein_coding	ENSMUSG00000048234.13
704.312	0.160491	0.0984519	1.63015	0.103071	0.500415	CREG2	protein_coding	ENSMUSG00000050967.5
53.4516	-0.0437457	0.173483	-0.252161	0.800917	0.945554	D930019O06RIK	antisense	ENSMUSG00000097083.1
9.36007	0.452549	0.371746	1.21736	0.223467	NA	RFX8	protein_coding	ENSMUSG00000057173.8
2.96752	-0.683329	0.662459	-1.0315	0.302304	NA	1700066B17RIK	lincRNA	ENSMUSG00000101634.6
10771.8	-0.119852	0.0606537	-1.97601	0.0481536	0.389764	MAP4K4	protein_coding	ENSMUSG00000026074.15
11.0834	0.41724	0.339972	1.22728	0.219719	NA	4930456G14RIK	TEC	ENSMUSG00000102985.1
38.2075	0.169449	0.193882	0.873979	0.38213	NA	IL1R2	protein_coding	ENSMUSG00000026073.13
10.1025	0.0479993	0.357738	0.134174	0.893265	NA	GM16894	antisense	ENSMUSG00000097899.2
73.4936	-0.202534	0.23291	-0.86958	0.38453	0.767144	IL1R1	protein_coding	ENSMUSG00000026072.12
34.4589	-0.211244	0.219265	-0.963419	0.335337	NA	IL1RL2	protein_coding	ENSMUSG00000070942.8
5.43189	0.0894616	0.539691	0.165765	0.868342	NA	IL1RL1	protein_coding	ENSMUSG00000026069.15
4.4499	0.110147	0.515087	0.213842	0.83067	NA	IL18R1	protein_coding	ENSMUSG00000026070.15
11.1702	-0.611675	0.382792	-1.59793	0.110059	NA	IL18RAP	protein_coding	ENSMUSG00000026068.11
10.787	-0.00345768	0.388372	-0.00890301	0.992897	NA	SLC9A4	protein_coding	ENSMUSG00000026065.8
69.913	0.0444977	0.158688	0.280411	0.779162	0.937272	SLC9A2	protein_coding	ENSMUSG00000026062.12
108.27	0.0562636	0.116514	0.48289	0.629174	0.88659	GM37915	antisense	ENSMUSG00000103270.1
116.059	0.00580942	0.114885	0.0505672	0.95967	0.988392	MFSD9	protein_coding	ENSMUSG00000041945.12
4.86021	-0.414138	0.516788	-0.801368	0.422919	NA	TMEM182	protein_coding	ENSMUSG00000079588.3
215.136	0.101665	0.108803	0.934388	0.350104	0.743603	GM29260	lincRNA	ENSMUSG00000100832.1
2.79798	0.460478	0.690173	0.667192	0.50465	NA	GM9915	lincRNA	ENSMUSG00000053640.2
779.915	0.00490872	0.125915	0.0389845	0.968903	0.991555	GM28175	lincRNA	ENSMUSG00000101299.2
8.43456	0.441647	0.373015	1.18399	0.236416	NA	GM28140	lincRNA	ENSMUSG00000100180.1
6.52734	0.336231	0.425469	0.79026	0.429376	NA	GM37047	TEC	ENSMUSG00000103106.1
1293.81	-0.0170936	0.103591	-0.16501	0.868936	0.962844	PANTR1	lincRNA	ENSMUSG00000060424.14
2.81869	0.0402908	0.60433	0.0666702	0.946844	NA	4930420N18RIK	TEC	ENSMUSG00000104199.1
3185.17	-0.047622	0.0805723	-0.591046	0.554489	0.852961	POU3F3	protein_coding	ENSMUSG00000045515.4
3486.43	-0.0467436	0.0801667	-0.58308	0.559839	0.855001	GM20646	sense_overlapping	ENSMUSG00000093436.6
102.053	-0.153808	0.120539	-1.276	0.201955	0.622695	PANTR2	processed_transcript	ENSMUSG00000097063.3
42.8948	0.181755	0.191883	0.947219	0.343527	NA	DALIR	lincRNA	ENSMUSG00000099784.1
1250.77	-0.0375798	0.0621964	-0.604213	0.545702	0.848749	MRPS9	protein_coding	ENSMUSG00000060679.14
604.067	-0.075809	0.0844713	-0.897453	0.369477	0.756973	GPR45	protein_coding	ENSMUSG00000041907.9
1824.99	-0.0179176	0.058579	-0.305871	0.759703	0.930613	TGFBRAP1	protein_coding	ENSMUSG00000070939.9
64.3785	-0.0058048	0.145758	-0.0398248	0.968233	0.991482	GM28782	antisense	ENSMUSG00000100269.1
15.3764	0.130934	0.282708	0.463142	0.643263	NA	8430432A02RIK	antisense	ENSMUSG00000041878.3
1136.16	-0.050865	0.0530958	-0.957985	0.33807	0.73761	AI597479	protein_coding	ENSMUSG00000010290.7
380.978	0.136918	0.0878507	1.55853	0.119107	0.5268	FHL2	protein_coding	ENSMUSG00000008136.14
1.02455	-0.236461	1.0698	-0.221034	0.825066	NA	GM29040	lincRNA	ENSMUSG00000099576.1
1581.34	-0.0744039	0.0635852	-1.17014	0.241943	0.663242	NCK2	protein_coding	ENSMUSG00000066877.11
11.3459	-0.498028	0.351432	-1.41714	0.156442	NA	GM38228	TEC	ENSMUSG00000103945.1
140.058	-0.222522	0.249743	-0.891003	0.372928	0.759787	ECRG4	protein_coding	ENSMUSG00000026051.8
61.1357	-0.208859	0.1988	-1.0506	0.293444	0.707051	GM29155	antisense	ENSMUSG00000100764.1
2.56553	0.156373	0.701372	0.222953	0.823572	NA	GM29157	lincRNA	ENSMUSG00000100635.1
10.674	0.0644905	0.350788	0.183845	0.854135	NA	GM29156	lincRNA	ENSMUSG00000100480.1
874.342	-0.0838121	0.0625975	-1.33891	0.180602	0.603422	UXS1	protein_coding	ENSMUSG00000057363.12
2.12981	-1.55327	1.2049	-1.28913	0.197354	NA	GM19587	processed_pseudogene	ENSMUSG00000100701.1
1708.92	0.0459822	0.0597696	0.769324	0.441701	0.796732	TPP2	protein_coding	ENSMUSG00000041763.14
58.2468	-0.0917301	0.172128	-0.532917	0.594091	0.870367	METTL21C	protein_coding	ENSMUSG00000047343.4
5.29246	0.696187	0.494238	1.40861	0.158952	NA	GM8251	protein_coding	ENSMUSG00000091844.2
158.678	0.154922	0.105551	1.46775	0.142172	0.559512	TEX30	protein_coding	ENSMUSG00000026049.11
186.657	0.0300811	0.0923737	0.325645	0.744693	0.925444	GM29247	processed_transcript	ENSMUSG00000101104.6
353.418	-0.031188	0.0742435	-0.420078	0.674429	0.902629	POGLUT2	protein_coding	ENSMUSG00000026047.13
964.457	-0.0229511	0.059574	-0.385253	0.70005	0.908882	BIVM	protein_coding	ENSMUSG00000041684.11
1078.42	0.0683848	0.0596894	1.14568	0.251929	0.670171	ERCC5	protein_coding	ENSMUSG00000026048.16
0.92564	0.647126	1.13321	0.571057	0.567961	NA	METTL21E	protein_coding	ENSMUSG00000046828.3
5.72641	0.443426	0.494867	0.896051	0.370226	NA	TXN-PS1	processed_pseudogene	ENSMUSG00000101567.1
209.482	0.136777	0.104969	1.30302	0.192567	0.615043	GULP1	protein_coding	ENSMUSG00000056870.9
8.33282	-0.430142	0.415995	-1.03401	0.301133	NA	4930521E06RIK	antisense	ENSMUSG00000101701.1
2301.89	-0.22386	0.141924	-1.57733	0.114721	0.520643	COL3A1	protein_coding	ENSMUSG00000026043.18
70.2033	-0.297556	0.173293	-1.71707	0.0859673	0.470966	GM47302	miRNA	ENSMUSG00000105211.1
779.646	-0.130408	0.0850895	-1.5326	0.125375	0.537144	COL5A2	protein_coding	ENSMUSG00000026042.16
1167.31	0.0719914	0.074495	0.966393	0.333848	0.734781	WDR75	protein_coding	ENSMUSG00000025995.16
7.03404	-0.246605	0.44499	-0.55418	0.579455	NA	GM5526	processed_pseudogene	ENSMUSG00000084817.3
497.13	0.0519351	0.0906778	0.572744	0.566818	0.856641	SLC40A1	protein_coding	ENSMUSG00000025993.10
458.979	0.0632116	0.0938676	0.673413	0.500685	0.82769	DNAH7B	protein_coding	ENSMUSG00000041144.12
142.018	0.113743	0.102912	1.10525	0.269053	0.688681	DNAH7C	protein_coding	ENSMUSG00000101337.6
3169.11	0.0613741	0.0700471	0.876184	0.38093	0.765638	SLC39A10	protein_coding	ENSMUSG00000025986.6
32.181	0.129396	0.198045	0.653367	0.51352	NA	GM28151	lincRNA	ENSMUSG00000100213.1
2.69323	0.0915836	0.663318	0.138069	0.890186	NA	GM4852	processed_pseudogene	ENSMUSG00000081185.1
1340.84	0.127662	0.0565565	2.25724	0.0239931	0.302493	TMEFF2	protein_coding	ENSMUSG00000026109.14
1.65101	-0.412064	0.839259	-0.490986	0.623437	NA	GM28319	antisense	ENSMUSG00000101242.1
5.03177	-0.0435818	0.529377	-0.0823265	0.934387	NA	GM29325	lincRNA	ENSMUSG00000099625.1
166.463	0.117132	0.101834	1.15022	0.250054	0.669378	9330175M20RIK	antisense	ENSMUSG00000101799.1
115.323	0.0571167	0.131703	0.433676	0.664524	0.899612	CAVIN2	protein_coding	ENSMUSG00000045954.7
123.012	0.00689173	0.15851	0.0434782	0.96532	0.990304	NABP1	protein_coding	ENSMUSG00000026107.11
10.3826	0.0646459	0.383846	0.168416	0.866256	NA	GM17767	lincRNA	ENSMUSG00000099413.1
16.8404	-0.242534	0.32259	-0.751834	0.452151	NA	GM28055	lincRNA	ENSMUSG00000101741.1
2263.97	-0.0510704	0.0580824	-0.879275	0.379252	0.764418	MYO1B	protein_coding	ENSMUSG00000018417.14
1.59738	-0.243305	1.00389	-0.242362	0.808499	NA	GM8419	processed_pseudogene	ENSMUSG00000100696.1
2.0158	0.744036	0.838023	0.887847	0.374623	NA	GM8420	processed_pseudogene	ENSMUSG00000072324.4
11.6794	-0.00555607	0.329015	-0.016887	0.986527	NA	STAT4	protein_coding	ENSMUSG00000062939.11
128.977	-0.133932	0.145503	-0.920471	0.357327	0.7493	GM28177	processed_transcript	ENSMUSG00000101628.1
4.44999	0.44167	0.478381	0.923261	0.355871	NA	GM31812	lincRNA	ENSMUSG00000109599.1
221.455	-0.200079	0.135487	-1.47674	0.139746	0.554434	STAT1	protein_coding	ENSMUSG00000026104.14
7007.34	0.0196661	0.053935	0.364626	0.715391	0.914931	GLS	protein_coding	ENSMUSG00000026103.14
712.17	0.102536	0.0686914	1.4927	0.135515	0.55116	NAB1	protein_coding	ENSMUSG00000002881.14
2.58902	0.186099	0.758735	0.245275	0.806244	NA	GM5976	processed_pseudogene	ENSMUSG00000097833.1
1.93659	-0.41648	0.964811	-0.43167	0.665982	NA	RPS27A-PS1	processed_pseudogene	ENSMUSG00000101501.1
6.30799	-0.517827	0.448303	-1.15508	0.248057	NA	GM553	lincRNA	ENSMUSG00000100120.1
55.9158	-0.12425	0.148972	-0.834052	0.404252	0.775572	GM5527	processed_pseudogene	ENSMUSG00000100007.1
513.274	0.0327466	0.0791438	0.41376	0.67905	0.903495	NEMP2	protein_coding	ENSMUSG00000043015.15
7.76165	0.414907	0.418412	0.991624	0.321381	NA	GM37242	TEC	ENSMUSG00000103630.1
1296.82	-0.00904309	0.0696611	-0.129816	0.896712	0.971182	MFSD6	protein_coding	ENSMUSG00000041439.15
953.412	-0.0407224	0.0494825	-0.822966	0.410527	0.779812	INPP1	protein_coding	ENSMUSG00000026102.9
336.604	0.121654	0.093623	1.2994	0.193806	0.617034	HIBCH	protein_coding	ENSMUSG00000041426.12
96.7987	0.0290377	0.153801	0.1888	0.850249	0.958611	1700019D03RIK	protein_coding	ENSMUSG00000043629.12
17.6934	-0.465094	0.286974	-1.62069	0.105085	NA	MSTN	protein_coding	ENSMUSG00000026100.6
21.5953	0.195525	0.296594	0.659233	0.509746	NA	1700019A02RIK	protein_coding	ENSMUSG00000060715.9
132.759	-0.138641	0.10499	-1.32051	0.186665	0.609606	PMS1	protein_coding	ENSMUSG00000026098.13
16.5715	-0.0222485	0.278574	-0.0798659	0.936344	NA	GM28777	antisense	ENSMUSG00000100763.1
193.032	0.0506165	0.0908123	0.557375	0.577272	0.860145	ORMDL1	protein_coding	ENSMUSG00000026097.9
272.761	0.0188931	0.0778067	0.242821	0.808144	0.948023	GM28778	protein_coding	ENSMUSG00000100679.1
277.718	0.160852	0.100452	1.60129	0.109314	0.510929	OSGEPL1	protein_coding	ENSMUSG00000026096.14
421.695	0.0550923	0.0604456	0.911435	0.362066	0.753845	GM28551	protein_coding	ENSMUSG00000099913.1
22.9769	0.200213	0.230343	0.869192	0.384742	NA	GM18800	transcribed_unprocessed_pseudogene	ENSMUSG00000101838.6
382.86	0.0366822	0.0635577	0.577148	0.56384	0.856049	ASNSD1	protein_coding	ENSMUSG00000026095.15
58.0563	-0.0289664	0.145692	-0.198819	0.842404	0.957092	GM50478	protein_coding	ENSMUSG00000117809.1
130.89	0.106059	0.13809	0.76804	0.442463	0.797172	DNAH7A	protein_coding	ENSMUSG00000096141.2
111.846	0.29936	0.145774	2.05359	0.0400158	0.365962	STK17B	protein_coding	ENSMUSG00000026094.14
1031.5	0.087682	0.0787928	1.11282	0.265787	0.686081	HECW2	protein_coding	ENSMUSG00000042807.15
47.4641	0.0713816	0.16801	0.424864	0.670936	NA	CCDC150	protein_coding	ENSMUSG00000025983.11
969.298	0.0241302	0.068865	0.350398	0.72604	0.918673	GTF3C3	protein_coding	ENSMUSG00000041303.7
4.86169	-0.0283556	0.540778	-0.0524348	0.958182	NA	GM34066	protein_coding	ENSMUSG00000109809.1
3301.18	-0.047014	0.0652374	-0.720661	0.471118	0.811273	PGAP1	protein_coding	ENSMUSG00000073678.4
3.05957	0.440092	0.630352	0.698168	0.485072	NA	GM36955	TEC	ENSMUSG00000104136.1
1244.87	0.0253663	0.0635527	0.399139	0.689791	0.906479	ANKRD44	protein_coding	ENSMUSG00000052331.14
151.977	-0.152806	0.154689	-0.98783	0.323236	0.7277	4930444A19RIK	antisense	ENSMUSG00000101674.6
6.31235	0.00374187	0.456246	0.00820145	0.993456	NA	GM37370	TEC	ENSMUSG00000102503.1
10174.7	0.00993358	0.082017	0.121116	0.903599	0.973167	SF3B1	protein_coding	ENSMUSG00000025982.13
23.7294	0.0247633	0.242625	0.102064	0.918706	NA	E330011M16RIK	TEC	ENSMUSG00000103030.1
311.815	0.115366	0.0923787	1.24884	0.211724	0.63273	COQ10B	protein_coding	ENSMUSG00000025981.13
3.66991	-0.0389203	0.571167	-0.0681418	0.945673	NA	GM17971	processed_pseudogene	ENSMUSG00000101122.1
3765.57	0.0928476	0.0432678	2.14588	0.0318824	0.337427	HSPD1	protein_coding	ENSMUSG00000025980.14
1208.15	-0.0188829	0.0675613	-0.279493	0.779866	0.937456	HSPE1	protein_coding	ENSMUSG00000073676.4
16.6731	0.908607	0.316305	2.87257	0.00407153	NA	GM16581	processed_pseudogene	ENSMUSG00000089670.1
1655.35	0.0942236	0.0554736	1.69853	0.0894073	0.47852	MOB4	protein_coding	ENSMUSG00000025979.13
1.6764	-0.844279	0.902047	-0.935958	0.349295	NA	GM6822	processed_pseudogene	ENSMUSG00000061863.6
388.124	0.0070076	0.0866421	0.0808799	0.935537	0.982923	RFTN2	protein_coding	ENSMUSG00000025978.14
79.2715	0.271554	0.142121	1.91073	0.056039	0.411764	GM10561	antisense	ENSMUSG00000097649.2
977.741	-0.00255802	0.0819195	-0.031226	0.975089	0.993241	MARS2	protein_coding	ENSMUSG00000046994.9
84.798	0.434503	0.145659	2.98302	0.0028542	0.147332	BOLL	protein_coding	ENSMUSG00000025977.15
65.6602	0.356319	0.156545	2.27615	0.0228371	0.299176	GM8292	processed_pseudogene	ENSMUSG00000100215.1
599.686	0.192026	0.0804921	2.38565	0.0170491	0.275183	PLCL1	protein_coding	ENSMUSG00000038349.10
1.45891	0.326033	1.05922	0.307805	0.758231	NA	GM38056	TEC	ENSMUSG00000102145.1
25.6416	0.0468588	0.254286	0.184276	0.853797	NA	9130227L01RIK	lincRNA	ENSMUSG00000099950.1
4032.18	0.16174	0.168912	0.957535	0.338297	0.73761	SATB2	protein_coding	ENSMUSG00000038331.15
715.337	-0.0662501	0.111264	-0.595433	0.551554	0.851489	9130024F11RIK	processed_transcript	ENSMUSG00000087022.4
7.37373	0.315734	0.3894	0.810823	0.417467	NA	GM4081	TEC	ENSMUSG00000104310.1
7.14671	0.646326	0.50237	1.28655	0.19825	NA	BC055402	lincRNA	ENSMUSG00000101429.1
7.27152	0.508713	0.44133	1.15268	0.249041	NA	4930558J18RIK	lincRNA	ENSMUSG00000097519.2
579.587	0.0813426	0.0690809	1.1775	0.238997	0.660677	1700066M21RIK	protein_coding	ENSMUSG00000038323.3
383.679	0.201302	0.0725994	2.77278	0.00555789	0.184682	TYW5	protein_coding	ENSMUSG00000048495.16
427.735	0.144144	0.0799183	1.80364	0.0712873	0.442412	MAIP1	protein_coding	ENSMUSG00000025971.6
932.503	0.0409456	0.0623406	0.656806	0.511306	0.832349	SPATS2L	protein_coding	ENSMUSG00000038305.15
1.94333	0.204877	0.786988	0.260331	0.794609	NA	GM17234	antisense	ENSMUSG00000091283.1
969.78	0.0239373	0.0841266	0.284539	0.775997	0.93586	KCTD18	protein_coding	ENSMUSG00000054770.16
101.361	0.249755	0.154961	1.61173	0.10702	0.507457	SGO2A	protein_coding	ENSMUSG00000026039.9
72.5027	-0.178481	0.157266	-1.1349	0.256417	0.676838	AOX1	protein_coding	ENSMUSG00000063558.4
36.9967	-0.258536	0.198412	-1.30303	0.192565	NA	AOX3	protein_coding	ENSMUSG00000064294.12
61.2113	0.110877	0.165415	0.670295	0.50267	0.827942	AOX4	protein_coding	ENSMUSG00000038242.12
25.3883	0.184361	0.237541	0.776122	0.437677	NA	GM15759	antisense	ENSMUSG00000089822.1
7.18878	-0.0231273	0.421912	-0.0548155	0.956285	NA	AOX2	protein_coding	ENSMUSG00000079554.2
62.5907	0.177726	0.189839	0.936195	0.349173	0.743603	GM37607	TEC	ENSMUSG00000103839.1
8726.87	0.0756533	0.0459712	1.64567	0.0998325	0.495763	BZW1	protein_coding	ENSMUSG00000051223.14
3028	-0.00617513	0.0730106	-0.0845785	0.932597	0.981743	CLK1	protein_coding	ENSMUSG00000026034.17
315.432	0.002686	0.0810663	0.0331333	0.973568	0.993027	PPIL3	protein_coding	ENSMUSG00000026035.15
1143.03	0.110766	0.0462937	2.39267	0.0167263	0.274693	NIF3L1	protein_coding	ENSMUSG00000026036.17
501.836	0.0145937	0.0746152	0.195587	0.844934	0.957755	ORC2	protein_coding	ENSMUSG00000026037.14
2.26905	-0.253472	0.712879	-0.355562	0.722169	NA	GM23966	snRNA	ENSMUSG00000094245.1
68.4312	0.211587	0.146156	1.44768	0.147707	0.566578	GM15834	lincRNA	ENSMUSG00000085054.2
951.862	0.13246	0.0941823	1.40642	0.159598	0.580072	FAM126B	protein_coding	ENSMUSG00000038174.14
572.607	-0.119128	0.0784395	-1.51873	0.128831	0.540461	NDUFB3	protein_coding	ENSMUSG00000026032.8
2.79581	-1.03458	0.714542	-1.44789	0.147648	NA	CBX3-PS7	processed_pseudogene	ENSMUSG00000059647.5
26.3209	0.150911	0.218188	0.691656	0.489154	NA	FLACC1	protein_coding	ENSMUSG00000047528.13
12.8669	0.0354728	0.303765	0.116777	0.907037	NA	GM20257	transcribed_unprocessed_pseudogene	ENSMUSG00000102059.1
461.254	-0.0948785	0.0891677	-1.06405	0.287308	0.702072	CFLAR	protein_coding	ENSMUSG00000026031.15
81.2703	-0.036694	0.156401	-0.234615	0.814507	0.949651	CASP8	protein_coding	ENSMUSG00000026029.14
4.57995	1.17331	0.480969	2.43947	0.0147086	NA	GM28802	unprocessed_pseudogene	ENSMUSG00000099719.1
2341.34	-0.0078842	0.0613481	-0.128516	0.897741	0.971182	TRAK2	protein_coding	ENSMUSG00000026028.12
1569.85	0.00499806	0.0493352	0.101308	0.919306	0.978039	STRADB	protein_coding	ENSMUSG00000026027.13
8.28507	-0.711523	0.405802	-1.75337	0.0795379	NA	C2CD6	protein_coding	ENSMUSG00000072295.7
1.86894	-0.186682	0.79638	-0.234413	0.814665	NA	GM29018	antisense	ENSMUSG00000099752.1
621.048	0.00454828	0.0613547	0.074131	0.940906	0.984325	TMEM237	protein_coding	ENSMUSG00000038079.14
32.1449	-0.0635652	0.194461	-0.32688	0.743759	NA	G730003C15RIK	antisense	ENSMUSG00000097573.2
127.209	0.222544	0.111703	1.99228	0.0463401	0.386109	MPP4	protein_coding	ENSMUSG00000079550.9
307.193	0.0812577	0.0699069	1.16237	0.245085	0.66647	GM29017	antisense	ENSMUSG00000101586.1
1422.76	-0.0857427	0.0563365	-1.52197	0.128015	0.539367	ALS2	protein_coding	ENSMUSG00000026024.14
19.8833	0.107399	0.267388	0.401662	0.687933	NA	CDK15	protein_coding	ENSMUSG00000026023.16
390.248	0.0387656	0.0987621	0.392515	0.694678	0.907631	FZD7	protein_coding	ENSMUSG00000041075.8
16.7521	0.274046	0.420829	0.651207	0.514913	NA	GM26813	lincRNA	ENSMUSG00000097819.1
107.089	0.00773896	0.134338	0.0576081	0.954061	0.986994	GM973	protein_coding	ENSMUSG00000047361.16
9.27248	0.259818	0.357375	0.727017	0.467215	NA	GM28411	antisense	ENSMUSG00000099811.6
1666.78	0.0177028	0.055755	0.31751	0.750857	0.927962	SUMO1	protein_coding	ENSMUSG00000026021.15
9.91276	0.290709	0.345379	0.841709	0.399951	NA	D430013B06RIK	TEC	ENSMUSG00000103821.1
2382.74	0.100064	0.0579962	1.72536	0.0844621	0.468156	NOP58	protein_coding	ENSMUSG00000026020.9
1.58446	-0.8933	0.948243	-0.942058	0.346163	NA	SNORD70	snoRNA	ENSMUSG00000077345.1
2.86961	-0.0191509	0.670502	-0.028562	0.977214	NA	GM26293	snoRNA	ENSMUSG00000077358.1
1.09715	-0.411504	1.00609	-0.409012	0.682531	NA	GM26287	snoRNA	ENSMUSG00000089512.3
3969.19	0.0973954	0.0702457	1.3865	0.165595	0.586714	BMPR2	protein_coding	ENSMUSG00000067336.6
3051.23	0.0363839	0.0669578	0.543386	0.586864	0.865575	FAM117B	protein_coding	ENSMUSG00000041040.12
3069.18	0.0932922	0.0463351	2.01342	0.0440701	0.379345	ICA1L	protein_coding	ENSMUSG00000026018.12
794.601	0.0582524	0.0636995	0.914488	0.36046	0.752219	WDR12	protein_coding	ENSMUSG00000026019.15
634.481	-0.019221	0.0804454	-0.238933	0.811158	0.949153	CARF	protein_coding	ENSMUSG00000026017.13
1136.92	-0.0441305	0.0723377	-0.610062	0.54182	0.846656	NBEAL1	protein_coding	ENSMUSG00000073664.11
555.227	0.0791682	0.0809759	0.977677	0.328234	0.731337	CYP20A1	protein_coding	ENSMUSG00000049439.13
5216.27	0.0671392	0.0692044	0.970158	0.331968	0.734301	ABI2	protein_coding	ENSMUSG00000026782.15
2473.16	0.0232353	0.0670597	0.346487	0.728977	0.920407	RAPH1	protein_coding	ENSMUSG00000026014.15
3.415	0.62054	0.690235	0.899027	0.368638	NA	GM11578	processed_pseudogene	ENSMUSG00000082160.1
1461.92	0.00318284	0.0525047	0.0606201	0.951662	0.986302	EIF4A-PS4	processed_pseudogene	ENSMUSG00000101188.1
6.34163	-0.220157	0.453539	-0.48542	0.627378	NA	CD28	protein_coding	ENSMUSG00000026012.2
2.95817	-0.394915	0.745357	-0.529834	0.596227	NA	GM38137	TEC	ENSMUSG00000102549.1
4.47962	0.822361	0.546483	1.50482	0.132369	NA	CTLA4	protein_coding	ENSMUSG00000026011.13
6.7027	0.0187341	0.436946	0.042875	0.965801	NA	ICOS	protein_coding	ENSMUSG00000026009.14
2.02485	0.330665	0.854853	0.386809	0.698898	NA	9530026F06RIK	lincRNA	ENSMUSG00000085447.1
4.32291	-0.126607	0.556836	-0.227369	0.820137	NA	GM11588	lincRNA	ENSMUSG00000086408.1
290.45	0.0418325	0.0961135	0.43524	0.663388	0.89931	PARD3B	protein_coding	ENSMUSG00000052062.14
10.0318	-0.0246082	0.361293	-0.0681113	0.945697	NA	PARD3BOS1	antisense	ENSMUSG00000085842.7
8.78443	-0.0784391	0.369392	-0.212347	0.831836	NA	PARD3BOS3	antisense	ENSMUSG00000085400.1
4122.48	-0.0518919	0.053615	-0.967861	0.333114	0.734781	NRP2	protein_coding	ENSMUSG00000025969.15
1.02521	0.34361	1.12152	0.306378	0.759317	NA	GM29083	antisense	ENSMUSG00000100811.1
14.3204	0.0403635	0.287011	0.140634	0.888159	NA	GM37121	TEC	ENSMUSG00000103032.1
4.84074	0.515403	0.53225	0.968346	0.332872	NA	GM4208	lincRNA	ENSMUSG00000100426.1
1252.56	0.0479391	0.0771357	0.621491	0.534277	0.843122	INO80D	protein_coding	ENSMUSG00000040865.15
924.785	0.0377707	0.0555754	0.67963	0.496739	0.825468	INO80DOS	lincRNA	ENSMUSG00000084799.7
57.6026	-0.0890742	0.158888	-0.56061	0.575063	0.859685	GM20342	lincRNA	ENSMUSG00000101599.1
1608.45	0.00280816	0.0552342	0.050841	0.959452	0.988392	NDUFS1	protein_coding	ENSMUSG00000025968.16
4225.02	-0.00323382	0.0530371	-0.0609728	0.951381	0.986302	EEF1B2	protein_coding	ENSMUSG00000025967.16
17.3185	-0.17269	0.268061	-0.644219	0.519433	NA	GM27390	misc_RNA	ENSMUSG00000098850.1
6.80081	0.200725	0.400885	0.500705	0.616579	NA	GM26457	snoRNA	ENSMUSG00000064612.2
6.00669	0.233369	0.422552	0.552285	0.580753	NA	GM26457	snoRNA	ENSMUSG00000105060.1
14.6773	0.371719	0.277831	1.33793	0.180918	NA	SNORA41	snoRNA	ENSMUSG00000064602.1
15.9769	0.50676	0.280788	1.80478	0.071109	NA	GPR1	protein_coding	ENSMUSG00000046856.13
1.3734	-0.058676	0.98	-0.0598735	0.952256	NA	1700039I01RIK	TEC	ENSMUSG00000102536.1
3.29337	-0.620883	0.616128	-1.00772	0.313591	NA	GM24513	miRNA	ENSMUSG00000092705.1
1718.55	0.131807	0.110307	1.19491	0.232123	0.653522	ZDBF2	protein_coding	ENSMUSG00000027520.16
2.66616	0.463841	0.682268	0.679852	0.496598	NA	GM11605	processed_pseudogene	ENSMUSG00000081643.1
3510.92	-0.0391189	0.0761042	-0.514017	0.60724	0.876757	ADAM23	protein_coding	ENSMUSG00000025964.15
6.37959	-0.22104	0.45299	-0.487959	0.625579	NA	GM22281	snRNA	ENSMUSG00000087823.1
1.91219	1.18372	0.818076	1.44696	0.147909	NA	GM39653	protein_coding	ENSMUSG00000115378.1
4.85169	-0.038133	0.532506	-0.0716104	0.942912	NA	DYTN	protein_coding	ENSMUSG00000069085.5
16.1803	0.229397	0.290532	0.789575	0.429776	NA	MDH1B	protein_coding	ENSMUSG00000025963.5
381.26	0.0517151	0.0725153	0.713161	0.475746	0.814107	FASTKD2	protein_coding	ENSMUSG00000025962.15
66.1928	0.24026	0.168397	1.42674	0.153654	0.572814	4933402D24RIK	protein_coding	ENSMUSG00000025961.1
4.43751	0.32968	0.545131	0.604772	0.545331	NA	GM13754	unitary_pseudogene	ENSMUSG00000082373.2
4.52202	-0.225165	0.489023	-0.460439	0.645201	NA	GM13749	lincRNA	ENSMUSG00000044689.5
4182.03	0.0818247	0.0676061	1.21032	0.226157	0.64698	KLF7	protein_coding	ENSMUSG00000025959.13
177.839	-0.119563	0.142895	-0.836719	0.40275	0.775204	GM13748	antisense	ENSMUSG00000086836.1
10.8871	0.141971	0.344931	0.411592	0.680639	NA	GM28981	lincRNA	ENSMUSG00000101895.1
1908.32	-0.0756096	0.0802051	-0.942703	0.345833	0.74251	CREB1	protein_coding	ENSMUSG00000025958.14
244.631	-0.0115767	0.0873965	-0.132462	0.894619	0.970106	METTL21A	protein_coding	ENSMUSG00000025956.10
8.75809	0.592576	0.34851	1.70031	0.0890719	NA	GM28982	lincRNA	ENSMUSG00000101832.1
6.02235	-0.204415	0.481038	-0.424945	0.670877	NA	2810408I11RIK	processed_transcript	ENSMUSG00000087213.2
908.13	0.109884	0.0756818	1.45192	0.146525	0.564471	CCNYL1	protein_coding	ENSMUSG00000070871.10
95.9135	0.0555147	0.189343	0.293197	0.769372	0.93377	FZD5	protein_coding	ENSMUSG00000045005.9
13.7894	-0.0250833	0.327433	-0.0766061	0.938937	NA	GM38058	TEC	ENSMUSG00000102140.1
562.296	-0.00799412	0.0643754	-0.12418	0.901173	0.972177	PLEKHM3	protein_coding	ENSMUSG00000051344.13
103.001	-0.203248	0.1292	-1.57312	0.115691	0.522151	RPL10A-PS1	processed_pseudogene	ENSMUSG00000084416.3
1.0751	0.0784882	1.02042	0.0769178	0.938689	NA	CRYGB	protein_coding	ENSMUSG00000073658.4
1.68062	-0.575787	0.884343	-0.651091	0.514988	NA	CRYGA	protein_coding	ENSMUSG00000044429.8
65.1777	0.121976	0.145536	0.838117	0.401965	0.775204	GM28845	protein_coding	ENSMUSG00000100846.1
69.6007	0.190509	0.141527	1.34609	0.178272	0.601208	D630023F18RIK	protein_coding	ENSMUSG00000044816.10
6039.52	0.0595498	0.0520749	1.14354	0.252814	0.671077	IDH1	protein_coding	ENSMUSG00000025950.16
1452.28	-0.11551	0.0778989	-1.48282	0.138122	0.55178	PIKFYVE	protein_coding	ENSMUSG00000025949.16
102.582	0.0296692	0.134738	0.2202	0.825716	0.953131	PTH2R	protein_coding	ENSMUSG00000025946.13
31993.6	0.0300633	0.0577097	0.52094	0.602409	0.875293	MAP2	protein_coding	ENSMUSG00000015222.18
318.483	-0.158141	0.146014	-1.08305	0.278787	0.694715	GM10558	antisense	ENSMUSG00000073656.4
3.4597	-0.873132	0.710798	-1.22838	0.219303	NA	GM25411	snRNA	ENSMUSG00000065694.1
1506.73	0.0843967	0.0805401	1.04788	0.294692	0.707839	UNC80	protein_coding	ENSMUSG00000055567.18
14.8829	0.0651759	0.297398	0.219154	0.82653	NA	GM37181	TEC	ENSMUSG00000103375.1
420.922	0.126101	0.101018	1.2483	0.211922	0.63273	RPE	protein_coding	ENSMUSG00000026005.15
1203.86	0.0298256	0.067221	0.443695	0.657263	0.897203	KANSL1L	protein_coding	ENSMUSG00000026004.15
21.3814	0.200525	0.230987	0.86812	0.385329	NA	GM37570	TEC	ENSMUSG00000102559.1
15.6242	-0.0720039	0.282528	-0.254856	0.798834	NA	GM38387	TEC	ENSMUSG00000102374.1
39.9661	0.0905517	0.17612	0.514148	0.607148	NA	GM38162	TEC	ENSMUSG00000102776.1
6.94597	0.542894	0.400788	1.35457	0.175556	NA	GM15789	processed_pseudogene	ENSMUSG00000082057.1
7.49869	-0.141303	0.42	-0.336435	0.736543	NA	6820402A03RIK	TEC	ENSMUSG00000103706.1
9.54741	0.231586	0.355332	0.651745	0.514566	NA	GM37285	TEC	ENSMUSG00000103756.1
14.9401	0.122453	0.291126	0.420618	0.674034	NA	GM37755	TEC	ENSMUSG00000103382.1
4.66983	-0.303352	0.517377	-0.586328	0.557655	NA	GM38218	TEC	ENSMUSG00000103553.1
637.691	0.122165	0.0921548	1.32564	0.184957	0.607458	ACADL	protein_coding	ENSMUSG00000026003.5
25.9426	-0.0226514	0.251081	-0.0902153	0.928116	NA	MYL1	protein_coding	ENSMUSG00000061816.15
2120.29	-0.0230124	0.04072	-0.565137	0.571981	0.858546	LANCL1	protein_coding	ENSMUSG00000026000.16
16.4322	0.16237	0.273688	0.593268	0.553002	NA	CPS1	protein_coding	ENSMUSG00000025991.8
2444.92	0.0390624	0.0753626	0.518326	0.60423	0.876047	ERBB4	protein_coding	ENSMUSG00000062209.15
5.11229	0.269752	0.543893	0.495964	0.61992	NA	GM16076	sense_intronic	ENSMUSG00000087514.1
95.0472	0.0313207	0.122629	0.25541	0.798407	0.94463	GM29114	antisense	ENSMUSG00000101156.1
114.137	0.0364506	0.110431	0.330077	0.741342	0.924003	IKZF2	protein_coding	ENSMUSG00000025997.13
108.129	0.081399	0.143733	0.566321	0.571175	0.858287	SPAG16	protein_coding	ENSMUSG00000053153.14
528.336	0.15383	0.0781713	1.96786	0.0490838	0.393605	VWC2L	protein_coding	ENSMUSG00000045648.15
114.732	0.192056	0.116928	1.64251	0.100483	0.49677	BARD1	protein_coding	ENSMUSG00000026196.7
9.27391	0.565152	0.394217	1.43361	0.151684	NA	ABCA12	protein_coding	ENSMUSG00000050296.14
1333.81	0.0086842	0.0627702	0.138349	0.889965	0.968406	ATIC	protein_coding	ENSMUSG00000026192.13
3264.59	-0.0744419	0.0859667	-0.865938	0.386524	0.768353	FN1	protein_coding	ENSMUSG00000026193.15
48.3855	-0.239994	0.195202	-1.22946	0.218899	0.640602	APOL7D	antisense	ENSMUSG00000073652.10
0.898504	0.309984	1.21906	0.254281	0.799279	NA	GM28818	lincRNA	ENSMUSG00000101211.1
1.30201	0.0238491	0.925029	0.0257819	0.979431	NA	4933417E11RIK	lincRNA	ENSMUSG00000101848.1
8.9355	0.136638	0.433973	0.314853	0.752873	NA	GM4319	lincRNA	ENSMUSG00000102123.1
49.6732	0.157266	0.179355	0.876839	0.380574	0.765204	MREG	protein_coding	ENSMUSG00000039395.8
1.4039	0.301322	0.942749	0.319621	0.749256	NA	GM23472	snRNA	ENSMUSG00000094050.1
4.77616	-0.397501	0.555624	-0.715413	0.474354	NA	GM24497	snRNA	ENSMUSG00000093956.1
2.71437	-0.454507	0.789188	-0.575917	0.564671	NA	GM25939	snRNA	ENSMUSG00000093843.1
316.074	-0.19365	0.110643	-1.75023	0.0800793	0.459284	PECR	protein_coding	ENSMUSG00000026189.13
827.667	0.0749808	0.0498812	1.50319	0.132791	0.546442	TMEM169	protein_coding	ENSMUSG00000026188.11
458.545	0.00307448	0.069025	0.0445415	0.964473	0.990304	XRCC5	protein_coding	ENSMUSG00000026187.9
2065.82	-0.0932311	0.0655234	-1.42287	0.154775	0.573582	MARCHF4	protein_coding	ENSMUSG00000039372.5
1244.28	-0.0220636	0.0501572	-0.439889	0.660018	0.898358	SMARCAL1	protein_coding	ENSMUSG00000039354.16
15.7738	0.0182154	0.288876	0.063056	0.949722	NA	GM39662	antisense	ENSMUSG00000110712.1
3.4098	-0.412485	0.657839	-0.62703	0.53064	NA	ANKAR	protein_coding	ENSMUSG00000039342.5
2379.2	-0.118364	0.0668353	-1.77098	0.0765639	0.453717	RPL37A	protein_coding	ENSMUSG00000046330.10
2688.87	-0.218757	0.0883741	-2.47535	0.0133107	0.253396	IGFBP2	protein_coding	ENSMUSG00000039323.18
5260.04	0.152201	0.0774747	1.96452	0.0494696	0.3942	IGFBP5	protein_coding	ENSMUSG00000026185.8
1.60099	0.45365	0.876281	0.5177	0.604668	NA	GM29185	lincRNA	ENSMUSG00000101112.1
2.67617	0.339367	0.77317	0.438929	0.660713	NA	C530043A13RIK	lincRNA	ENSMUSG00000100444.1
20.159	-0.0436987	0.258873	-0.168804	0.865951	NA	6030407O03RIK	lincRNA	ENSMUSG00000100301.6
4.52888	-0.142453	0.542041	-0.262808	0.792699	NA	GM29183	lincRNA	ENSMUSG00000101344.1
818.8	-0.0519257	0.0687318	-0.755483	0.449959	0.801006	TNS1	protein_coding	ENSMUSG00000055322.16
11.3276	0.0389233	0.343584	0.113286	0.909804	NA	RUFY4	protein_coding	ENSMUSG00000061815.11
1.95894	-0.681689	0.882978	-0.772033	0.440095	NA	CXCR2	protein_coding	ENSMUSG00000026180.8
4335.55	0.048286	0.0445949	1.08277	0.278911	0.694843	ARPC2	protein_coding	ENSMUSG00000006304.14
1967.22	-0.112648	0.0747363	-1.50728	0.131739	0.544678	AAMP	protein_coding	ENSMUSG00000006299.13
414.106	-0.0734454	0.0706582	-1.03945	0.298598	0.711209	GM28364	antisense	ENSMUSG00000101503.1
1873.26	0.0406487	0.0544849	0.746055	0.455634	0.803355	PNKD	protein_coding	ENSMUSG00000026179.14
81.9554	0.0651169	0.125753	0.517815	0.604588	0.876047	TMBIM1	protein_coding	ENSMUSG00000006301.17
3.37175	0.130763	0.567164	0.230555	0.81766	NA	GM29358	sense_intronic	ENSMUSG00000099931.1
1.15217	-1.67264	1.20875	-1.38377	0.166429	NA	GM37931	TEC	ENSMUSG00000103403.1
50.3614	0.371151	0.216463	1.71462	0.0864154	0.471596	CATIP	protein_coding	ENSMUSG00000073650.8
23.1525	0.104717	0.233844	0.447808	0.654292	NA	SLC11A1	protein_coding	ENSMUSG00000026177.11
652.907	-0.125272	0.0771279	-1.62421	0.104332	0.502673	CTDSP1	protein_coding	ENSMUSG00000026176.13
15.7462	-0.237971	0.287325	-0.828231	0.40754	NA	VIL1	protein_coding	ENSMUSG00000026175.12
1673.13	-0.00300049	0.0506042	-0.0592934	0.952718	0.986514	USP37	protein_coding	ENSMUSG00000033364.13
1.26525	-0.254294	0.998606	-0.254649	0.798994	NA	GM37733	TEC	ENSMUSG00000103227.1
691.063	0.0355982	0.0557709	0.638292	0.523283	0.837261	CNOT9	protein_coding	ENSMUSG00000026174.9
320.446	0.0922778	0.0854777	1.07955	0.280341	0.695846	PLCD4	protein_coding	ENSMUSG00000026173.15
779.375	-0.0322918	0.0717435	-0.450101	0.652638	0.89589	ZFP142	protein_coding	ENSMUSG00000026135.17
302.059	0.0470182	0.114366	0.411121	0.680984	0.903885	BCS1L	protein_coding	ENSMUSG00000026172.12
1046.39	0.0997772	0.0538434	1.8531	0.0638681	0.425485	RNF25	protein_coding	ENSMUSG00000026171.12
552.438	0.0390678	0.115957	0.336915	0.736181	0.922621	STK36	protein_coding	ENSMUSG00000033276.18
1496.67	-0.124763	0.0705727	-1.76787	0.0770831	0.454181	TTLL4	protein_coding	ENSMUSG00000033257.14
29.7099	0.212506	0.228451	0.930201	0.352267	NA	CYP27A1	protein_coding	ENSMUSG00000026170.6
2.03255	0.889663	0.923948	0.962893	0.335601	NA	PRKAG3	protein_coding	ENSMUSG00000006542.13
79.0642	-0.110337	0.197452	-0.558804	0.576296	0.860145	WNT6	protein_coding	ENSMUSG00000033227.7
1.24192	-0.26059	1.13353	-0.229893	0.818175	NA	GM29539	antisense	ENSMUSG00000099472.1
4.32204	0.0309327	0.524898	0.0589309	0.953007	NA	WNT10A	protein_coding	ENSMUSG00000026167.14
2052.85	0.0407428	0.0684803	0.594957	0.551872	0.851676	GM16582	processed_transcript	ENSMUSG00000089964.1
1957.27	0.0437954	0.0717504	0.610385	0.541607	0.84647	CDK5R2	protein_coding	ENSMUSG00000090071.4
15.9232	1.36004	0.838798	1.62141	0.104929	NA	FEV	protein_coding	ENSMUSG00000055197.4
2.69495	0.424675	0.784689	0.541201	0.588369	NA	CRYBA2	protein_coding	ENSMUSG00000006546.3
184.443	0.34474	0.149661	2.30347	0.0212525	0.291202	CFAP65	protein_coding	ENSMUSG00000047021.14
35.7831	0.556801	0.193619	2.87576	0.00403062	NA	GM15841	antisense	ENSMUSG00000089653.1
6.65739	0.423171	0.453054	0.934041	0.350283	NA	IHH	protein_coding	ENSMUSG00000006538.12
1.78757	0.54584	0.850431	0.641839	0.520978	NA	GM37744	TEC	ENSMUSG00000103145.1
50.5281	0.212164	0.167843	1.26406	0.206208	0.627414	NHEJ1	protein_coding	ENSMUSG00000026162.7
1.06462	-0.266313	1.07471	-0.2478	0.804289	NA	SLC23A3	protein_coding	ENSMUSG00000026205.8
1112.53	-0.0497836	0.0594129	-0.837926	0.402072	0.775204	CNPPD1	protein_coding	ENSMUSG00000033159.14
3312.22	0.0215985	0.0523045	0.412937	0.679652	0.903495	RETREG2	protein_coding	ENSMUSG00000049339.16
298.875	-0.0257021	0.0886878	-0.289804	0.771966	0.93428	ZFAND2B	protein_coding	ENSMUSG00000026197.12
470.794	-0.0822883	0.0677088	-1.21533	0.224242	0.644853	ABCB6	protein_coding	ENSMUSG00000026198.15
1015.69	-0.0413351	0.052358	-0.789471	0.429836	0.791784	GM29253	processed_transcript	ENSMUSG00000099519.1
1428.99	-0.0144117	0.0478906	-0.30093	0.763468	0.931646	ATG9A	protein_coding	ENSMUSG00000033124.16
645.485	-0.0683944	0.0558268	-1.22512	0.220531	0.642157	ANKZF1	protein_coding	ENSMUSG00000026199.17
652.468	-0.0437504	0.0669425	-0.653551	0.513401	0.833623	GLB1L	protein_coding	ENSMUSG00000026200.13
10.0729	-0.249669	0.356054	-0.70121	0.483172	NA	GM27943	miRNA	ENSMUSG00000099204.2
1166.73	0.0498462	0.0595359	0.837246	0.402454	0.775204	STK16	protein_coding	ENSMUSG00000026201.12
940.339	0.134711	0.0880892	1.52926	0.1262	0.537234	TUBA4A	protein_coding	ENSMUSG00000026202.13
10.1332	-0.358561	0.383189	-0.935728	0.349413	NA	A630095N17RIK	protein_coding	ENSMUSG00000096094.2
1077.17	0.01343	0.0829343	0.161935	0.871357	0.963023	DNAJB2	protein_coding	ENSMUSG00000026203.16
2155.11	0.0735421	0.078577	0.935924	0.349312	0.743603	PTPRN	protein_coding	ENSMUSG00000026204.15
693.928	0.0554281	0.0828784	0.668788	0.503631	0.8282	GM28294	antisense	ENSMUSG00000101840.1
493.312	0.270774	0.128377	2.10922	0.0349257	0.350297	RESP18	protein_coding	ENSMUSG00000033061.15
345.652	0.379306	0.140801	2.69392	0.00706178	0.2006	GM28902	antisense	ENSMUSG00000100556.1
1342.55	-0.0393453	0.0663177	-0.593284	0.552991	0.852413	DNPEP	protein_coding	ENSMUSG00000026209.15
22.3299	0.0376308	0.271055	0.138831	0.889583	NA	DES	protein_coding	ENSMUSG00000026208.9
1900.73	-0.134112	0.0801949	-1.67233	0.0944602	0.48879	SPEG	protein_coding	ENSMUSG00000026207.16
5.48313	-0.360985	0.516797	-0.698504	0.484862	NA	GM15178	antisense	ENSMUSG00000086053.1
864.333	0.0529302	0.0581503	0.910232	0.3627	0.754378	GMPPA	protein_coding	ENSMUSG00000033021.16
656.696	-0.131236	0.0890799	-1.47324	0.140686	0.555988	ASIC4	protein_coding	ENSMUSG00000033007.15
143.786	-0.0384725	0.0976909	-0.393819	0.693715	0.907519	GM37264	TEC	ENSMUSG00000102605.1
1765.18	-0.0640151	0.0684834	-0.934753	0.349915	0.743603	CHPF	protein_coding	ENSMUSG00000032997.16
1710.9	-0.164553	0.0637135	-2.58271	0.00980272	0.224737	OBSL1	protein_coding	ENSMUSG00000026211.17
411.506	-0.141195	0.0766652	-1.8417	0.0655187	0.430987	TMEM198	protein_coding	ENSMUSG00000051703.14
1369.01	-0.0594631	0.074791	-0.795056	0.426581	0.790646	INHA	protein_coding	ENSMUSG00000032968.4
919.191	-0.00261994	0.0555747	-0.0471426	0.9624	0.989053	STK11IP	protein_coding	ENSMUSG00000026213.15
3530.04	-0.0702905	0.0552323	-1.27263	0.203148	0.624069	SLC4A3	protein_coding	ENSMUSG00000006576.16
0.906938	-2.68279	1.476	-1.81761	0.0691235	NA	GM29065	lincRNA	ENSMUSG00000099996.1
5.1876	0.0479834	0.485227	0.0988885	0.921227	NA	GM29069	lincRNA	ENSMUSG00000100827.1
2.07274	-0.726322	0.858134	-0.846397	0.397331	NA	GM816	lincRNA	ENSMUSG00000100534.1
3046.68	-0.0670451	0.0932049	-0.71933	0.471937	0.811561	EPHA4	protein_coding	ENSMUSG00000026235.14
10.5783	-0.269285	0.373736	-0.720522	0.471203	NA	GM28386	lincRNA	ENSMUSG00000101849.1
119.215	0.320121	0.364484	0.878285	0.379789	0.764725	PAX3	protein_coding	ENSMUSG00000004872.15
6.67192	-0.19102	0.44045	-0.433693	0.664511	NA	GM2102	processed_pseudogene	ENSMUSG00000118426.1
72.8643	0.0192423	0.179436	0.107237	0.914601	0.977179	SGPP2	protein_coding	ENSMUSG00000032908.9
1739.06	0.00776671	0.0419804	0.185008	0.853223	0.960013	FARSB	protein_coding	ENSMUSG00000026245.16
14.6236	-0.243397	0.295556	-0.823522	0.410211	NA	4833412K13RIK	TEC	ENSMUSG00000104018.1
50.7168	0.0302507	0.182032	0.166183	0.868013	0.962602	BC035947	protein_coding	ENSMUSG00000090486.2
4.18544	0.405277	0.552422	0.733636	0.46317	NA	MOGAT1	protein_coding	ENSMUSG00000012187.13
2326.93	0.00889746	0.0568989	0.156373	0.875739	0.964153	ACSL3	protein_coding	ENSMUSG00000032883.15
277.328	0.0449693	0.0928334	0.484408	0.628096	0.886441	UTP14B	protein_coding	ENSMUSG00000079470.8
3.58055	0.20393	0.577915	0.352872	0.724184	NA	GM6159	processed_pseudogene	ENSMUSG00000099377.1
28.8078	0.281583	0.223087	1.26221	0.206873	NA	GM29536	lincRNA	ENSMUSG00000099706.1
13.9445	0.409674	0.299601	1.3674	0.1715	NA	KCNE4	protein_coding	ENSMUSG00000047330.8
1.49189	-0.686257	0.97473	-0.704049	0.481402	NA	GM5830	processed_pseudogene	ENSMUSG00000072978.3
3322.1	0.186297	0.092367	2.01692	0.0437042	0.377953	SCG2	protein_coding	ENSMUSG00000050711.7
63.1879	0.0285519	0.157099	0.181745	0.855783	0.960523	AP1S3	protein_coding	ENSMUSG00000054702.14
2431.16	-0.0182164	0.0401019	-0.454253	0.649647	0.895283	WDFY1	protein_coding	ENSMUSG00000073643.11
335.405	0.128173	0.0783904	1.63506	0.102037	0.499225	MRPL44	protein_coding	ENSMUSG00000026248.9
2962.64	0.208679	0.0873748	2.38833	0.0169254	0.274693	SERPINE2	protein_coding	ENSMUSG00000026249.10
20.109	0.00617529	0.240256	0.0257029	0.979494	NA	GM5529	processed_pseudogene	ENSMUSG00000067106.6
3.46308	-0.313429	0.612545	-0.511683	0.608873	NA	GM28071	processed_pseudogene	ENSMUSG00000100397.1
16.884	0.184352	0.282091	0.653518	0.513423	NA	FAM124B	protein_coding	ENSMUSG00000043230.2
1.28841	0.728197	0.96518	0.754468	0.450568	NA	2310015K22RIK	lincRNA	ENSMUSG00000101257.1
3819.44	0.0948852	0.0702311	1.35104	0.176682	0.598955	CUL3	protein_coding	ENSMUSG00000004364.14
7.37561	-0.159823	0.398852	-0.400707	0.688636	NA	GM37902	TEC	ENSMUSG00000103076.1
503.883	0.00875243	0.0920946	0.0950374	0.924285	0.979164	DOCK10	protein_coding	ENSMUSG00000038608.15
1216.95	0.0838934	0.0815645	1.02855	0.30369	0.714823	NYAP2	protein_coding	ENSMUSG00000054976.14
1.44574	-0.40621	1.01821	-0.398944	0.689934	NA	GM5530	processed_pseudogene	ENSMUSG00000087008.4
1040.94	-0.0472183	0.0791365	-0.596669	0.550729	0.850986	IRS1	protein_coding	ENSMUSG00000055980.2
349.502	0.0797251	0.103214	0.772423	0.439864	0.795497	GM9747	protein_coding	ENSMUSG00000022591.5
135.139	-0.00218896	0.109223	-0.0200413	0.98401	0.995217	RHBDD1	protein_coding	ENSMUSG00000026142.15
93.929	-0.102159	0.135377	-0.754626	0.450473	0.801116	COL4A4	protein_coding	ENSMUSG00000067158.9
19.9759	-0.434608	0.295428	-1.47111	0.141261	NA	COL4A3	protein_coding	ENSMUSG00000079465.8
201.808	-0.220176	0.100965	-2.18072	0.0292045	0.325232	C430014B12RIK	processed_transcript	ENSMUSG00000097564.2
4719.58	0.0806325	0.0528719	1.52506	0.127245	0.538073	MFF	protein_coding	ENSMUSG00000026150.14
29.5906	0.00568942	0.232133	0.0245093	0.980446	NA	GM28941	sense_intronic	ENSMUSG00000101450.1
4.61417	0.903751	0.564736	1.60031	0.10953	NA	TM4SF20	protein_coding	ENSMUSG00000026149.2
10.153	-0.421918	0.360323	-1.17094	0.241621	NA	GM22396	miRNA	ENSMUSG00000093782.1
3917.47	0.0140883	0.0618721	0.2277	0.819879	0.951358	AGFG1	protein_coding	ENSMUSG00000026159.13
12.4889	0.0884406	0.335139	0.263893	0.791863	NA	A030005L19RIK	protein_coding	ENSMUSG00000113880.1
1.33378	0.00221265	0.98452	0.00224745	0.998207	NA	A030014E15RIK	protein_coding	ENSMUSG00000113973.1
6.02875	-0.463449	0.487778	-0.950124	0.342049	NA	GM7553	processed_pseudogene	ENSMUSG00000101784.1
33.3396	0.072193	0.195256	0.369736	0.711579	NA	SLC19A3	protein_coding	ENSMUSG00000038496.16
93.6628	0.310654	0.195161	1.59178	0.111433	0.514536	DAW1	protein_coding	ENSMUSG00000053161.16
2361.47	0.0895055	0.0579641	1.54415	0.122551	0.531768	SPHKAP	protein_coding	ENSMUSG00000026163.17
8.26548	0.00953464	0.409109	0.0233059	0.981406	NA	4933436I20RIK	lincRNA	ENSMUSG00000100580.6
996.226	0.211079	0.0618092	3.41501	0.000637795	0.0810551	PID1	protein_coding	ENSMUSG00000045658.16
7475.29	0.170685	0.0515389	3.31177	0.000927081	0.0951127	DNER	protein_coding	ENSMUSG00000036766.12
4.88258	-0.0470122	0.49014	-0.0959158	0.923587	NA	GM37959	TEC	ENSMUSG00000104396.1
71.1382	0.176178	0.144432	1.2198	0.222539	0.643317	MIR5126	miRNA	ENSMUSG00000093254.1
6245.6	-0.0463684	0.0630734	-0.735149	0.462248	0.806406	TRIP12	protein_coding	ENSMUSG00000026219.14
3.19863	0.428238	0.582378	0.735327	0.462141	NA	GM38374	TEC	ENSMUSG00000103505.1
2.68952	0.917016	0.664502	1.38	0.167585	NA	GM37738	TEC	ENSMUSG00000104503.1
187.554	0.0637978	0.092446	0.690109	0.490125	0.82277	FBXO36	protein_coding	ENSMUSG00000073633.9
408.825	-7.08503e-05	0.112724	-0.000628527	0.999499	0.999758	SLC16A14	protein_coding	ENSMUSG00000026220.6
8.51213	0.0840333	0.367142	0.228885	0.818959	NA	C130026I21RIK	protein_coding	ENSMUSG00000052477.15
1.71446	1.23366	0.798241	1.54547	0.122232	NA	RPL19-PS1	processed_pseudogene	ENSMUSG00000064281.7
1.3314	1.32722	0.928142	1.42998	0.152724	NA	GM27907	miRNA	ENSMUSG00000098842.1
1.66946	-0.183302	0.820721	-0.223342	0.823269	NA	A530032D15RIK	protein_coding	ENSMUSG00000089844.7
1.8834	-0.305517	0.843711	-0.362111	0.717269	NA	G530012D18RIK	protein_coding	ENSMUSG00000094127.1
14.7744	0.158318	0.291917	0.542339	0.587585	NA	SP110	protein_coding	ENSMUSG00000070034.13
9.36196	0.317788	0.368923	0.861392	0.389022	NA	SP140	protein_coding	ENSMUSG00000070031.11
1.23059	0.119679	1.07094	0.111751	0.911021	NA	GM10552	antisense	ENSMUSG00000073628.5
3.26897	0.263465	0.615311	0.428182	0.668519	NA	GM17017	antisense	ENSMUSG00000090246.1
22.1006	-0.302751	0.297988	-1.01598	0.309638	NA	SP100	protein_coding	ENSMUSG00000026222.16
34.045	-0.00480596	0.19847	-0.024215	0.980681	NA	A630001G21RIK	protein_coding	ENSMUSG00000052760.16
4640.87	0.0622435	0.0529001	1.17662	0.239346	0.660981	CAB39	protein_coding	ENSMUSG00000036707.16
3105.6	-0.110055	0.0777713	-1.41511	0.157036	0.577321	ITM2C	protein_coding	ENSMUSG00000026223.15
97.42	0.164611	0.169269	0.972481	0.330811	0.733692	4933407L21RIK	protein_coding	ENSMUSG00000026224.11
5.55961	-0.0430156	0.537271	-0.080063	0.936187	NA	GM28884	antisense	ENSMUSG00000099767.1
81.6287	0.346862	0.184165	1.88343	0.0596425	0.41839	GPR55	protein_coding	ENSMUSG00000049608.8
1.13676	-0.732316	1.21268	-0.603881	0.545923	NA	GM28100	lincRNA	ENSMUSG00000100108.1
10.4596	0.494747	0.375506	1.31755	0.187654	NA	GM18180	processed_pseudogene	ENSMUSG00000099342.1
21.8378	0.284488	0.242502	1.17314	0.240741	NA	SPATA3	protein_coding	ENSMUSG00000026226.16
391.603	0.174709	0.101944	1.71377	0.0865713	0.471596	2810459M11RIK	protein_coding	ENSMUSG00000026227.11
2956.25	0.0456673	0.0535222	0.85324	0.393526	0.771309	PSMD1	protein_coding	ENSMUSG00000026229.17
16.835	0.286073	0.295177	0.969155	0.332468	NA	HTR2B	protein_coding	ENSMUSG00000026228.6
5.43822	0.577911	0.512688	1.12722	0.259651	NA	GM37914	TEC	ENSMUSG00000103272.1
528.182	0.129025	0.0713888	1.80736	0.0707062	0.440566	GM21972	protein_coding	ENSMUSG00000094638.1
955.574	0.0541253	0.0508264	1.06491	0.286919	0.701856	ARMC9	protein_coding	ENSMUSG00000062590.13
54.8578	0.160817	0.166297	0.967041	0.333523	0.734781	GM16341	antisense	ENSMUSG00000087538.1
200.737	0.0802089	0.0860167	0.932481	0.351088	0.74425	B3GNT7	protein_coding	ENSMUSG00000079445.3
16.7392	-0.116457	0.280682	-0.414906	0.678211	NA	GM28626	antisense	ENSMUSG00000099644.1
7951.45	0.0879185	0.0441278	1.99236	0.0463314	0.386109	NCL	protein_coding	ENSMUSG00000026234.12
5.7747	-0.418649	0.458552	-0.91298	0.361253	NA	SNORA75	snoRNA	ENSMUSG00000064837.1
1.85203	0.42187	0.747544	0.564342	0.572521	NA	MIR3535	miRNA	ENSMUSG00000104627.1
1.56397	0.613891	0.814874	0.753356	0.451236	NA	GM24148	snoRNA	ENSMUSG00000064696.1
96.9508	-0.00598698	0.136723	-0.043789	0.965073	0.990304	C130036L24RIK	processed_transcript	ENSMUSG00000073627.7
6.83036	0.184158	0.457701	0.402356	0.687422	NA	NMUR1	protein_coding	ENSMUSG00000026237.6
9671.91	-0.0167699	0.0485095	-0.345703	0.729566	0.920681	PTMA	protein_coding	ENSMUSG00000026238.14
1030.35	-0.0279779	0.0649676	-0.430644	0.666727	0.900323	PDE6D	protein_coding	ENSMUSG00000026239.14
1.48733	0.340076	0.839931	0.404886	0.685561	NA	GM37152	TEC	ENSMUSG00000102927.1
992.296	-0.084726	0.0545265	-1.55385	0.12022	0.528216	COPS7B	protein_coding	ENSMUSG00000026240.12
1.62527	0.0488786	0.954755	0.0511949	0.95917	NA	GM37022	TEC	ENSMUSG00000103609.1
46.3852	-0.100964	0.229973	-0.439026	0.660642	NA	NPPC	protein_coding	ENSMUSG00000026241.5
1185.93	0.121027	0.0550259	2.19946	0.027845	0.318298	DIS3L2	protein_coding	ENSMUSG00000053333.15
1.31553	0.405203	0.879945	0.460487	0.645167	NA	GM38021	TEC	ENSMUSG00000102649.1
445.424	0.226882	0.0884233	2.56586	0.0102919	0.228423	GM6136	processed_pseudogene	ENSMUSG00000084106.4
511.692	0.0405023	0.0584289	0.693189	0.488191	0.822202	GM28375	antisense	ENSMUSG00000099401.1
7.68332	-0.0123421	0.384472	-0.0321014	0.974391	NA	GM37447	TEC	ENSMUSG00000103984.1
8.9907	-0.354381	0.388238	-0.912794	0.361351	NA	AKP-PS1	transcribed_unprocessed_pseudogene	ENSMUSG00000101940.2
1.09865	0.685854	1.01057	0.67868	0.497341	NA	AKP3	protein_coding	ENSMUSG00000036500.4
59.3895	0.0540923	0.209983	0.257603	0.796713	0.943724	GM29374	lincRNA	ENSMUSG00000099839.1
651.236	-0.0193404	0.111593	-0.173311	0.862407	0.961116	ECEL1	protein_coding	ENSMUSG00000026247.13
20.538	-0.182502	0.924174	-0.197476	0.843455	NA	PRSS56	protein_coding	ENSMUSG00000036480.9
1791.02	-0.00336639	0.0465557	-0.0723089	0.942356	0.984645	EIF4E2	protein_coding	ENSMUSG00000026254.17
56.8397	0.265392	0.208409	1.27342	0.202869	0.624013	EFHD1	protein_coding	ENSMUSG00000026255.15
4.79777	-0.70988	0.569272	-1.247	0.212399	NA	EFHD1OS	antisense	ENSMUSG00000089821.1
2194.91	-0.0495161	0.0551982	-0.89706	0.369687	0.756973	GIGYF2	protein_coding	ENSMUSG00000048000.15
32.2234	0.0119751	0.232256	0.0515602	0.958879	NA	KCNJ13	protein_coding	ENSMUSG00000079436.3
4.22347	-0.191305	0.509352	-0.375586	0.707225	NA	SNORC	protein_coding	ENSMUSG00000026258.5
1237.11	-0.034638	0.076652	-0.451886	0.651351	0.895877	NGEF	protein_coding	ENSMUSG00000026259.14
70.6496	-0.206784	0.144044	-1.43556	0.151126	0.570524	NEU2	protein_coding	ENSMUSG00000079434.8
149.853	-0.0375115	0.102137	-0.367267	0.71342	0.91458	INPP5D	protein_coding	ENSMUSG00000026288.14
1997.04	-0.00977763	0.0441999	-0.221214	0.824926	0.952596	ATG16L1	protein_coding	ENSMUSG00000026289.15
1.37319	-0.548838	0.964941	-0.568779	0.569506	NA	GM25395	scaRNA	ENSMUSG00000087968.1
3.3001	-0.0470609	0.592579	-0.0794172	0.936701	NA	SCARNA6	scaRNA	ENSMUSG00000089281.1
21.7541	-0.241102	0.297052	-0.81165	0.416992	NA	SAG	protein_coding	ENSMUSG00000056055.13
3852.35	-0.11803	0.0433285	-2.72408	0.00644805	0.196874	DGKD	protein_coding	ENSMUSG00000070738.10
42.0111	0.0094394	0.173836	0.0543005	0.956696	NA	GM19582	antisense	ENSMUSG00000101942.1
1.44599	0.0165079	0.82733	0.0199532	0.984081	NA	GM38365	TEC	ENSMUSG00000103591.1
976.814	-0.0408183	0.0519225	-0.786139	0.431786	0.791784	USP40	protein_coding	ENSMUSG00000005501.14
19.6993	-0.286583	0.249656	-1.14791	0.251005	NA	UGT1A10	protein_coding	ENSMUSG00000090165.8
18.3421	-0.257623	0.258242	-0.997604	0.318471	NA	GM20528	processed_transcript	ENSMUSG00000092220.1
19.6993	-0.286583	0.249656	-1.14791	0.251005	NA	UGT1A9	protein_coding	ENSMUSG00000090175.1
19.6993	-0.286583	0.249656	-1.14791	0.251005	NA	UGT1A8	protein_coding	ENSMUSG00000089675.1
20.3474	-0.27016	0.243624	-1.10892	0.267464	NA	UGT1A7C	protein_coding	ENSMUSG00000090124.7
17.8359	-0.309968	0.262927	-1.17891	0.238433	NA	UGT1A6B	protein_coding	ENSMUSG00000090145.7
16.6158	-0.336862	0.271222	-1.24202	0.21423	NA	UGT1A6A	protein_coding	ENSMUSG00000054545.17
15.1591	-0.326557	0.279204	-1.1696	0.242162	NA	UGT1A5	protein_coding	ENSMUSG00000089943.1
13.1007	-0.319559	0.30064	-1.06293	0.287814	NA	UGT1A2	protein_coding	ENSMUSG00000090171.1
4.66392	-0.218075	0.503233	-0.433348	0.664762	NA	DNAJB3	protein_coding	ENSMUSG00000081984.3
6.81872	-0.42145	0.425561	-0.99034	0.322008	NA	UGT1A1	protein_coding	ENSMUSG00000089960.1
214.913	0.157095	0.110185	1.42574	0.153943	0.572814	MROH2A	protein_coding	ENSMUSG00000079429.9
4123.91	-0.0562015	0.0473439	-1.18709	0.235192	0.657361	HJURP	protein_coding	ENSMUSG00000044783.16
55.5104	-0.00705909	0.177592	-0.0397489	0.968293	0.991482	TRPM8	protein_coding	ENSMUSG00000036251.16
1.66136	-0.0957	0.786766	-0.121637	0.903186	NA	4930453O03RIK	antisense	ENSMUSG00000085420.1
7.81591	0.0833251	0.4291	0.194186	0.846031	NA	SPP2	protein_coding	ENSMUSG00000026295.12
4.43885	-0.314277	0.588914	-0.533656	0.59358	NA	GM29538	lincRNA	ENSMUSG00000099553.1
3.06659	0.255694	0.594635	0.430002	0.667194	NA	GLRP1	protein_coding	ENSMUSG00000062310.7
3217.93	-0.015844	0.040472	-0.39148	0.695443	0.907631	ARL4C	protein_coding	ENSMUSG00000049866.12
768.131	-0.235854	0.0838522	-2.81273	0.00491224	0.179988	SH3BP4	protein_coding	ENSMUSG00000036206.12
6809.95	-0.0445615	0.0515999	-0.863596	0.38781	0.769119	AGAP1	protein_coding	ENSMUSG00000055013.16
198.186	0.0285724	0.129308	0.220964	0.82512	0.952687	4933400F21RIK	processed_transcript	ENSMUSG00000102009.6
2.14214	-0.762993	0.820139	-0.930322	0.352204	NA	GM37521	TEC	ENSMUSG00000103252.1
185.518	0.112615	0.255958	0.439976	0.659955	0.898358	GBX2	protein_coding	ENSMUSG00000034486.8
67.9368	-0.0199676	0.217407	-0.0918445	0.926822	0.979988	D130058E05RIK	processed_transcript	ENSMUSG00000092627.2
51.7358	-0.259013	0.181239	-1.42912	0.152969	0.571651	ASB18	protein_coding	ENSMUSG00000067081.13
20.894	0.0305351	0.25983	0.11752	0.906448	NA	IQCA	protein_coding	ENSMUSG00000026301.16
0.868005	0.0549768	1.21088	0.0454022	0.963787	NA	4930434B07RIK	lincRNA	ENSMUSG00000100850.1
334.993	-0.0229059	0.0944322	-0.242564	0.808343	0.948125	ACKR3	protein_coding	ENSMUSG00000044337.5
1.16372	0.658773	1.07309	0.613904	0.539279	NA	GM28721	lincRNA	ENSMUSG00000101951.1
2.22699	-0.589844	0.80585	-0.731953	0.464197	NA	GM28723	lincRNA	ENSMUSG00000101028.1
1.3219	1.1279	0.974192	1.15778	0.246955	NA	GM35048	TEC	ENSMUSG00000103292.1
1890.11	0.113552	0.0506223	2.24312	0.0248894	0.307419	COPS8	protein_coding	ENSMUSG00000034432.11
521.979	-0.137217	0.140399	-0.977334	0.328404	0.731544	COL6A3	protein_coding	ENSMUSG00000048126.16
21.7404	-0.0930517	0.252433	-0.36862	0.712411	NA	MLPH	protein_coding	ENSMUSG00000026303.6
3.47631	-0.459973	0.592276	-0.776619	0.437383	NA	RAB17	protein_coding	ENSMUSG00000026304.13
1597.55	-0.0899826	0.0604658	-1.48816	0.136709	0.551554	LRRFIP1	protein_coding	ENSMUSG00000026305.15
4.19574	0.28491	0.61814	0.460915	0.644859	NA	RBM44	protein_coding	ENSMUSG00000070732.2
253.915	0.149143	0.109842	1.3578	0.174528	0.596183	RAMP1	protein_coding	ENSMUSG00000034353.14
836.106	0.0952227	0.0595657	1.59862	0.109906	0.512065	UBE2F	protein_coding	ENSMUSG00000034343.14
11.119	-0.0224598	0.381873	-0.0588149	0.9531	NA	GM7785	processed_pseudogene	ENSMUSG00000083064.1
126.519	0.0243676	0.102231	0.238358	0.811604	0.949153	SCLY	protein_coding	ENSMUSG00000026307.12
114.744	0.0077944	0.107131	0.0727559	0.942	0.984587	GM17090	antisense	ENSMUSG00000090322.1
21.9688	0.0447065	0.267561	0.167089	0.8673	NA	ESPNL	protein_coding	ENSMUSG00000049515.12
3.55266	-0.603271	0.588443	-1.0252	0.305269	NA	KLHL30	protein_coding	ENSMUSG00000026308.8
13.8353	0.446062	0.282359	1.57977	0.114161	NA	ERFE	protein_coding	ENSMUSG00000047443.14
1791.33	0.017073	0.0589	0.289864	0.77192	0.93428	ILKAP	protein_coding	ENSMUSG00000026309.14
1075.38	-0.18858	0.0927574	-2.03305	0.0420478	0.372083	HES6	protein_coding	ENSMUSG00000067071.8
460.782	-0.0583055	0.135499	-0.430302	0.666976	0.900466	PER2	protein_coding	ENSMUSG00000055866.9
752.404	-0.0216485	0.0641627	-0.3374	0.735816	0.922439	TRAF3IP1	protein_coding	ENSMUSG00000034292.13
1003.14	-0.00271004	0.0569132	-0.0476171	0.962021	0.989053	ASB1	protein_coding	ENSMUSG00000026311.16
2.14965	0.365132	0.750814	0.486315	0.626744	NA	GM28380	lincRNA	ENSMUSG00000101705.1
24.0425	0.384587	0.237092	1.6221	0.104782	NA	GM29100	antisense	ENSMUSG00000100980.1
22.6993	0.229113	0.252883	0.906007	0.364932	NA	TWIST2	protein_coding	ENSMUSG00000007805.4
1.44242	0.111785	0.88058	0.126945	0.898984	NA	GM37600	TEC	ENSMUSG00000102745.1
1335.02	0.0210322	0.0672416	0.312785	0.754444	0.928738	HDAC4	protein_coding	ENSMUSG00000026313.16
1841.95	0.1463	0.0549848	2.66074	0.00779686	0.20685	NDUFA10	protein_coding	ENSMUSG00000026260.12
824.01	-0.0861616	0.0906164	-0.95084	0.341686	0.739702	COPS9	protein_coding	ENSMUSG00000073616.10
5.63975	-1.16958	0.530292	-2.20555	0.0274157	NA	OTOS	protein_coding	ENSMUSG00000044055.5
1.20957	-0.700539	1.28349	-0.545809	0.585197	NA	GM29483	lincRNA	ENSMUSG00000100546.1
133.175	-0.255072	0.122946	-2.07467	0.038017	0.359499	GM29481	antisense	ENSMUSG00000100781.1
5430.56	-0.171505	0.0527489	-3.25135	0.00114858	0.0991238	GPC1	protein_coding	ENSMUSG00000034220.7
41.8146	-0.364957	0.182651	-1.99811	0.0457052	NA	GM29480	antisense	ENSMUSG00000101995.1
14.5223	-0.355724	0.303197	-1.17324	0.240698	NA	MIR149	miRNA	ENSMUSG00000065470.1
246.54	-0.121735	0.109464	-1.11209	0.266098	0.686081	ANKMY1	protein_coding	ENSMUSG00000034212.14
183.877	0.120373	0.100961	1.19226	0.233158	0.654349	DUSP28	protein_coding	ENSMUSG00000047067.7
59.5763	-0.317768	0.155187	-2.04765	0.0405945	0.368097	5033417F24RIK	antisense	ENSMUSG00000097251.2
1438.9	-0.00536342	0.0546996	-0.0980523	0.921891	0.97834	RNPEPL1	protein_coding	ENSMUSG00000026269.14
606.516	-0.0901003	0.060001	-1.50165	0.133188	0.547417	9430060I03RIK	antisense	ENSMUSG00000100632.1
572.95	-0.100349	0.061446	-1.63312	0.102444	0.499236	CAPN10	protein_coding	ENSMUSG00000026270.11
80.3933	0.154113	0.16618	0.927387	0.353726	0.747001	GPR35	protein_coding	ENSMUSG00000026271.15
1.62957	0.191389	0.877182	0.218187	0.827284	NA	AQP12	protein_coding	ENSMUSG00000045091.4
24917.9	-0.0610308	0.0567571	-1.0753	0.282241	0.697214	KIF1A	protein_coding	ENSMUSG00000014602.15
0.835806	-1.53255	1.36529	-1.12251	0.261646	NA	GM28086	lincRNA	ENSMUSG00000101378.1
3.48138	-0.164342	0.610967	-0.268987	0.787939	NA	MAB21L4	protein_coding	ENSMUSG00000034159.12
196.462	0.0745669	0.144517	0.515973	0.605873	0.876047	CROCC2	protein_coding	ENSMUSG00000084989.3
791.41	-0.0206894	0.120786	-0.171291	0.863995	0.961263	SNED1	protein_coding	ENSMUSG00000047793.13
5.29219	0.0860663	0.473051	0.181939	0.855631	NA	MIR6901	miRNA	ENSMUSG00000098997.1
398.706	0.0511468	0.0665619	0.76841	0.442244	0.796864	MTERF4	protein_coding	ENSMUSG00000026273.13
78.5612	-0.0741198	0.124763	-0.594083	0.552457	0.852149	GM28535	antisense	ENSMUSG00000101172.1
2.07237	-0.0944587	0.747223	-0.126413	0.899405	NA	GM7867	processed_pseudogene	ENSMUSG00000100351.1
235.24	-0.0321571	0.0931688	-0.345149	0.729982	0.920681	PASK	protein_coding	ENSMUSG00000026274.11
1889.18	0.0851915	0.0442771	1.92405	0.054348	0.406804	PPP1R7	protein_coding	ENSMUSG00000026275.13
1.65592	-0.653065	0.907023	-0.720009	0.471519	NA	GM26446	snRNA	ENSMUSG00000064389.1
23.4561	0.351622	0.236431	1.48721	0.136959	NA	ANO7	protein_coding	ENSMUSG00000034107.10
3782.82	0.0380419	0.0462126	0.823193	0.410398	0.779812	HDLBP	protein_coding	ENSMUSG00000034088.15
1.13829	0.583241	1.1488	0.507694	0.611668	NA	GM17415	processed_pseudogene	ENSMUSG00000090489.3
1649.53	0.0704414	0.048247	1.46001	0.144286	0.562045	SEPTIN2	protein_coding	ENSMUSG00000026276.20
1640	0.0707998	0.0482735	1.46664	0.142474	0.559606	SEPTIN2	protein_coding	ENSMUSG00000116048.1
605.681	0.0406898	0.0802319	0.507153	0.612048	0.878345	FARP2	protein_coding	ENSMUSG00000034066.13
4442.59	0.0174511	0.0363611	0.47994	0.63127	0.887488	STK25	protein_coding	ENSMUSG00000026277.14
231.152	-0.559224	0.144816	-3.86163	0.000112634	0.045293	GM28536	antisense	ENSMUSG00000100927.1
940.913	-0.211642	0.0844278	-2.50678	0.0121836	0.246121	BOK	protein_coding	ENSMUSG00000026278.14
495.112	-0.0850689	0.0574032	-1.48195	0.138353	0.551898	THAP4	protein_coding	ENSMUSG00000026279.14
202.485	-0.121752	0.0822736	-1.47984	0.138915	0.552657	GM10550	antisense	ENSMUSG00000101952.1
1839.09	-0.0297268	0.0389668	-0.762875	0.445538	0.798679	ATG4B	protein_coding	ENSMUSG00000026280.17
1318.36	0.00834464	0.0552481	0.151039	0.879945	0.965682	DTYMK	protein_coding	ENSMUSG00000026281.15
457.292	0.133442	0.0980809	1.36053	0.173662	0.595573	ING5	protein_coding	ENSMUSG00000026283.13
315.848	-0.0634569	0.0947597	-0.669661	0.503074	0.827942	D2HGDH	protein_coding	ENSMUSG00000073609.9
0.890756	1.89467	1.34208	1.41174	0.158027	NA	GAL3ST2	protein_coding	ENSMUSG00000094651.2
1.73149	0.510244	0.901066	0.566267	0.571212	NA	GAL3ST2C	protein_coding	ENSMUSG00000073608.4
14.2346	-0.348	0.373934	-0.930644	0.352038	NA	NEU4	protein_coding	ENSMUSG00000034000.15
6.27978	-0.402588	0.491477	-0.819139	0.412707	NA	GM7895	processed_pseudogene	ENSMUSG00000100347.1
369.808	-0.0843866	0.0818781	-1.03064	0.302711	0.714245	FAM174A	protein_coding	ENSMUSG00000051185.9
6.31377	-0.199348	0.462339	-0.431174	0.666342	NA	BC055308	TEC	ENSMUSG00000103973.1
464.258	-0.0963139	0.0667083	-1.44381	0.148794	0.568192	GM15427	processed_pseudogene	ENSMUSG00000081051.4
1581.65	-0.14995	0.094571	-1.58558	0.112835	0.517043	ST8SIA4	protein_coding	ENSMUSG00000040710.10
88.7936	-0.0228231	0.172091	-0.132623	0.894492	0.970106	SLCO4C1	protein_coding	ENSMUSG00000040693.7
91.6882	0.376017	0.195702	1.92137	0.0546846	0.40769	PANCT2	antisense	ENSMUSG00000097814.5
17.3394	0.232153	0.289981	0.800578	0.423376	NA	SLCO6B1	transcribed_unprocessed_pseudogene	ENSMUSG00000045463.15
19.3161	-0.0636087	0.269933	-0.235647	0.813707	NA	GM28901	lincRNA	ENSMUSG00000100454.1
14.3383	-0.0324576	0.302456	-0.107314	0.91454	NA	GM6430	processed_pseudogene	ENSMUSG00000044757.7
4.4481	0.24233	0.548523	0.441787	0.658643	NA	SLCO6C1	protein_coding	ENSMUSG00000026331.13
7.0891	-0.287998	0.468314	-0.614968	0.538576	NA	GM7133	unprocessed_pseudogene	ENSMUSG00000100484.1
19.8981	0.196149	0.252073	0.778142	0.436485	NA	GM7135	transcribed_unprocessed_pseudogene	ENSMUSG00000101348.6
1339.5	0.180096	0.0419973	4.28827	1.80071e-05	0.0258004	D1ERTD622E	protein_coding	ENSMUSG00000044768.16
63.13	-0.218929	0.140817	-1.5547	0.120017	0.528216	AC099860.1	processed_pseudogene	ENSMUSG00000118489.1
3328.35	-0.015905	0.0662889	-0.239934	0.810381	0.94902	PPIP5K2	protein_coding	ENSMUSG00000040648.14
236.943	-0.0330208	0.105764	-0.312214	0.754878	0.928738	GIN1	protein_coding	ENSMUSG00000026333.14
2689.55	0.0635456	0.0450829	1.40953	0.15868	0.57995	PAM	protein_coding	ENSMUSG00000026335.16
4.04803	-0.301342	0.553352	-0.544576	0.586045	NA	GM37140	TEC	ENSMUSG00000104140.1
27.5526	0.344711	0.215769	1.59759	0.110134	NA	GM3531	processed_pseudogene	ENSMUSG00000089782.1
138.928	0.351536	0.154366	2.27728	0.0227694	0.299176	B230216N24RIK	processed_transcript	ENSMUSG00000089706.7
1.56727	-2.71213	1.20938	-2.24259	0.0249233	NA	1810006J02RIK	lincRNA	ENSMUSG00000100182.6
1.26471	-0.0700266	1.19179	-0.0587573	0.953145	NA	GM29461	lincRNA	ENSMUSG00000100711.1
1.97975	-0.363386	0.784849	-0.463002	0.643363	NA	SLCO6D1	protein_coding	ENSMUSG00000026336.13
0.963528	-0.836152	1.15068	-0.726658	0.467436	NA	GM3555	processed_pseudogene	ENSMUSG00000089791.1
3.23641	-0.563703	0.686614	-0.820991	0.411652	NA	GM7967	lincRNA	ENSMUSG00000100009.6
485.053	0.00717946	0.108491	0.0661758	0.947238	0.985855	CNTNAP5B	protein_coding	ENSMUSG00000067028.11
2.19089	-0.613409	0.752405	-0.815264	0.414921	NA	PRDX2-PS1	processed_pseudogene	ENSMUSG00000082431.3
6.72798	0.372168	0.436498	0.852622	0.393869	NA	PSMB6-PS2	processed_pseudogene	ENSMUSG00000100222.1
1.04331	0.0828576	1.05959	0.0781978	0.937671	NA	GM3116	unprocessed_pseudogene	ENSMUSG00000101890.1
3.95602	-0.910451	0.641187	-1.41995	0.155623	NA	GM18728	unprocessed_pseudogene	ENSMUSG00000100955.1
428.071	0.219036	0.0821494	2.66631	0.00766886	0.205693	CDH20	protein_coding	ENSMUSG00000050840.8
1.49639	-1.5135	1.02581	-1.47542	0.140099	NA	GM29012	lincRNA	ENSMUSG00000099669.1
2338.57	0.08673	0.0701108	1.23704	0.216072	0.636429	RNF152	protein_coding	ENSMUSG00000047496.6
42.9	-0.0499523	0.178454	-0.279917	0.779541	NA	GM17634	antisense	ENSMUSG00000097482.2
355.11	0.0823277	0.0648644	1.26923	0.204359	0.625301	GM28403	sense_overlapping	ENSMUSG00000101214.1
55.9207	0.0628772	0.161745	0.388743	0.697466	0.908126	CAPZA1-PS1	pseudogene	ENSMUSG00000067017.5
466.331	0.0406038	0.0693353	0.585616	0.558134	0.854323	PIGN	protein_coding	ENSMUSG00000056536.14
2538.18	-0.0158568	0.0727884	-0.217848	0.827548	0.954394	RELCH	protein_coding	ENSMUSG00000026319.13
97.4246	-0.138776	0.134318	-1.03319	0.301513	0.71346	TNFRSF11A	protein_coding	ENSMUSG00000026321.7
37.5471	0.328267	0.192797	1.70266	0.0886324	NA	GM7160	lincRNA	ENSMUSG00000099843.1
790.134	0.132155	0.0656625	2.01264	0.0441526	0.379457	ZCCHC2	protein_coding	ENSMUSG00000038866.15
2.7952	0.446707	0.717102	0.622934	0.533328	NA	GM26509	processed_pseudogene	ENSMUSG00000097612.1
49.7792	0.229128	0.171573	1.33546	0.181726	0.604228	GM20753	lincRNA	ENSMUSG00000101583.1
1581.72	0.121884	0.0537583	2.26726	0.0233745	0.3007	PHLPP1	protein_coding	ENSMUSG00000044340.7
576.395	0.127817	0.0646148	1.97814	0.0479126	0.389764	BCL2	protein_coding	ENSMUSG00000057329.7
67.3309	0.118331	0.145368	0.81401	0.415639	0.78295	D630008O14RIK	antisense	ENSMUSG00000054006.14
1276.65	-0.102088	0.0870147	-1.17323	0.240703	0.662573	KDSR	protein_coding	ENSMUSG00000009905.5
1427.78	0.10882	0.0855158	1.27251	0.203192	0.624069	VPS4B	protein_coding	ENSMUSG00000009907.17
1.64517	0.0705799	0.923186	0.0764526	0.939059	NA	SERPINB5	protein_coding	ENSMUSG00000067006.12
0.855289	-0.423529	1.38034	-0.306829	0.758974	NA	SERPINB3B	protein_coding	ENSMUSG00000073602.10
1.24683	-0.678282	1.14105	-0.594437	0.55222	NA	SERPINB11	protein_coding	ENSMUSG00000026327.8
1.55558	-0.837668	1.12215	-0.746483	0.455376	NA	SERPINB7	protein_coding	ENSMUSG00000067001.11
2.2263	-0.0222634	0.792081	-0.0281075	0.977576	NA	SERPINB2	protein_coding	ENSMUSG00000062345.10
18.8576	-0.178239	0.292695	-0.608957	0.542553	NA	SERPINB8	protein_coding	ENSMUSG00000026315.13
3.23424	1.01647	0.624941	1.6265	0.103843	NA	D830032E09RIK	lincRNA	ENSMUSG00000100457.6
568.986	0.119726	0.0851178	1.40659	0.15955	0.580072	CDH7	protein_coding	ENSMUSG00000026312.17
33.5596	0.0536189	0.408214	0.13135	0.895498	NA	CDH19	protein_coding	ENSMUSG00000047216.8
5.87495	0.0267829	0.514114	0.0520952	0.958453	NA	GM29088	lincRNA	ENSMUSG00000101253.1
1.30142	-1.51596	1.07982	-1.4039	0.16035	NA	GM8173	processed_pseudogene	ENSMUSG00000100555.1
557.05	-0.0128504	0.0997517	-0.128824	0.897497	0.971182	DSEL	protein_coding	ENSMUSG00000038702.6
17.0462	0.621559	0.273818	2.26997	0.0232095	NA	GM18406	processed_pseudogene	ENSMUSG00000101054.1
4.34762	0.416705	0.556195	0.749207	0.453733	NA	9330185C12RIK	lincRNA	ENSMUSG00000097648.1
44.4457	-0.0321514	0.207954	-0.154608	0.87713	NA	GM17916	transcribed_processed_pseudogene	ENSMUSG00000100515.6
1171.96	0.227184	0.0854335	2.65919	0.00783297	0.207384	CNTNAP5A	protein_coding	ENSMUSG00000070695.4
1.70154	0.710937	0.948746	0.749343	0.45365	NA	GM28363	protein_coding	ENSMUSG00000100265.1
24.4777	0.0669758	0.283421	0.236312	0.813191	NA	GM29106	protein_coding	ENSMUSG00000102030.1
4923.65	-0.00825701	0.0468497	-0.176245	0.860102	0.960874	TSN	protein_coding	ENSMUSG00000026374.14
914.694	0.0855582	0.0710109	1.20486	0.228257	0.649956	NIFK	protein_coding	ENSMUSG00000026377.12
4776.17	-0.0102561	0.0484924	-0.211498	0.832499	0.955079	CLASP1	protein_coding	ENSMUSG00000064302.13
133.053	0.0150169	0.139497	0.107651	0.914273	0.977179	TFCP2L1	protein_coding	ENSMUSG00000026380.10
2.97854	-0.234682	0.639252	-0.36712	0.713529	NA	GM23497	snRNA	ENSMUSG00000088363.1
200.826	0.307491	0.135604	2.26756	0.0233561	0.3007	GLI2	protein_coding	ENSMUSG00000048402.14
2.60325	0.0159297	0.804415	0.0198029	0.984201	NA	GM26831	lincRNA	ENSMUSG00000097408.1
2.54584	-0.58633	0.835635	-0.701657	0.482893	NA	GM29456	lincRNA	ENSMUSG00000099860.1
4.88641	-0.138785	0.519834	-0.26698	0.789485	NA	GM29455	lincRNA	ENSMUSG00000101179.1
333.918	0.00193359	0.07884	0.0245254	0.980433	0.994383	INHBB	protein_coding	ENSMUSG00000037035.5
747.229	0.0239208	0.0758447	0.315392	0.752464	0.92842	RALB	protein_coding	ENSMUSG00000004451.14
60.5559	0.0826054	0.15979	0.516963	0.605182	0.876047	GM27184	antisense	ENSMUSG00000098447.2
231.427	0.0286167	0.091795	0.311746	0.755234	0.928738	TMEM185B	protein_coding	ENSMUSG00000098923.1
12.0031	0.552876	0.353807	1.56265	0.118136	NA	3830432H09RIK	lincRNA	ENSMUSG00000101731.1
587.463	-0.0489512	0.0633865	-0.772266	0.439957	0.795519	EPB41L5	protein_coding	ENSMUSG00000026383.14
2096.15	-0.0552961	0.0818566	-0.675524	0.499343	0.827115	PTPN4	protein_coding	ENSMUSG00000026384.13
2.0286	0.740521	0.810415	0.913756	0.360845	NA	GM37745	TEC	ENSMUSG00000103146.1
5.14128	0.420997	0.466308	0.90283	0.366616	NA	GM3551	processed_pseudogene	ENSMUSG00000100636.1
8.27429	-0.451922	0.440573	-1.02576	0.305005	NA	GM28209	lincRNA	ENSMUSG00000101224.1
171.527	-0.231007	0.133311	-1.73285	0.0831232	0.465904	TMEM177	protein_coding	ENSMUSG00000036975.5
24.5834	0.224847	0.251447	0.894214	0.371208	NA	CFAP221	protein_coding	ENSMUSG00000036962.12
55.9263	0.259638	0.18846	1.37768	0.168302	0.590693	SCTR	protein_coding	ENSMUSG00000026387.15
33.5524	0.107532	0.242694	0.443076	0.657711	NA	TMEM37	protein_coding	ENSMUSG00000050777.7
2256.33	0.0297881	0.083293	0.35763	0.72062	0.916997	DBI	protein_coding	ENSMUSG00000026385.16
81.7262	0.129536	0.130051	0.996041	0.31923	0.724088	3110009E18RIK	protein_coding	ENSMUSG00000026388.15
97.2689	0.0601111	0.140815	0.42688	0.669467	0.901039	STEAP3	protein_coding	ENSMUSG00000026389.16
110.699	0.0410521	0.13183	0.311403	0.755494	0.928738	C1QL2	protein_coding	ENSMUSG00000036907.9
191.967	0.280754	0.224704	1.24944	0.211503	0.632518	EN1	protein_coding	ENSMUSG00000058665.8
17.0452	0.192641	0.373554	0.515699	0.606065	NA	2610027F03RIK	lincRNA	ENSMUSG00000099957.4
1.11951	0.92249	1.15216	0.800661	0.423328	NA	GM29345	lincRNA	ENSMUSG00000101922.1
2.38086	-0.428215	0.822642	-0.520536	0.60269	NA	GM29348	lincRNA	ENSMUSG00000099336.1
1.30527	1.13622	1.12763	1.00762	0.313636	NA	GM37043	TEC	ENSMUSG00000102360.1
65.0396	0.191302	0.154251	1.2402	0.214902	0.634497	CELRR	lincRNA	ENSMUSG00000097881.7
1.11187	-1.39454	1.32721	-1.05073	0.293383	NA	GM29359	lincRNA	ENSMUSG00000101700.1
786.677	-0.188735	0.0635878	-2.9681	0.00299649	0.149826	INSIG2	protein_coding	ENSMUSG00000003721.14
27.0569	-0.21068	0.21659	-0.972712	0.330696	NA	GM37174	TEC	ENSMUSG00000104253.1
3.58338	0.446116	0.582282	0.766152	0.443586	NA	2210011K15RIK	lincRNA	ENSMUSG00000101791.1
1156.64	-0.169958	0.0844662	-2.01214	0.0442055	0.379515	CCDC93	protein_coding	ENSMUSG00000026339.18
28.7896	-0.101663	0.219077	-0.464051	0.642611	NA	GM15392	antisense	ENSMUSG00000085857.1
34.9591	0.257887	0.20547	1.25511	0.20944	NA	HTR5B	protein_coding	ENSMUSG00000050534.8
645.486	0.0452212	0.0567374	0.797026	0.425436	0.789724	DDX18	protein_coding	ENSMUSG00000001674.11
2822.15	0.151015	0.0592183	2.55014	0.010768	0.231803	DPP10	protein_coding	ENSMUSG00000036815.17
18.2188	-0.0612876	0.292593	-0.209463	0.834087	NA	GM37478	TEC	ENSMUSG00000102801.1
1.93737	1.36916	0.799582	1.71235	0.0868323	NA	GM37551	TEC	ENSMUSG00000102940.1
5386.75	0.0520772	0.041535	1.25381	0.209909	0.631737	ACTR3	protein_coding	ENSMUSG00000026341.16
822.674	-0.0199533	0.0507386	-0.393256	0.694131	0.907622	SLC35F5	protein_coding	ENSMUSG00000026342.10
761.113	0.04603	0.0562178	0.818781	0.412911	0.781141	GPR39	protein_coding	ENSMUSG00000026343.6
828.878	-0.0415164	0.0545486	-0.761091	0.446603	0.799628	LYPD1	protein_coding	ENSMUSG00000026344.9
944.563	0.148989	0.0864677	1.72305	0.0848788	0.469594	NCKAP5	protein_coding	ENSMUSG00000049690.15
7.32058	-0.0436554	0.416689	-0.104767	0.91656	NA	GM37161	TEC	ENSMUSG00000104519.1
2173.69	0.00286106	0.0579901	0.049337	0.960651	0.988898	MGAT5	protein_coding	ENSMUSG00000036155.13
1.95842	-0.53672	0.790459	-0.678998	0.497139	NA	GM37510	TEC	ENSMUSG00000104378.1
7.10911	0.298668	0.423005	0.706062	0.480149	NA	GM8451	processed_pseudogene	ENSMUSG00000099471.1
1260.06	0.026091	0.0630152	0.414043	0.678842	0.903495	TMEM163	protein_coding	ENSMUSG00000026347.13
32.5414	-0.218691	0.202108	-1.08205	0.279232	NA	ACMSD	protein_coding	ENSMUSG00000026348.7
40.2971	-0.243215	0.19288	-1.26097	0.207321	NA	2900009J06RIK	antisense	ENSMUSG00000102014.1
2733.64	-0.0736664	0.0567789	-1.29742	0.194485	0.617533	CCNT2	protein_coding	ENSMUSG00000026349.14
64.2446	0.437454	0.214218	2.0421	0.0411417	0.369327	MAP3K19	protein_coding	ENSMUSG00000051590.10
1266.54	0.0249415	0.0661274	0.377174	0.706044	0.911665	RAB3GAP1	protein_coding	ENSMUSG00000036104.12
454.912	-0.0163476	0.0684452	-0.238843	0.811228	0.949153	ZRANB3	protein_coding	ENSMUSG00000036086.16
71.7378	-0.0386246	0.139604	-0.276674	0.782031	0.938295	GM28800	antisense	ENSMUSG00000099760.1
16.6761	-0.17093	0.300709	-0.568424	0.569747	NA	GM38248	TEC	ENSMUSG00000104164.1
62.3726	-0.0100498	0.13807	-0.0727873	0.941975	0.984587	RPL28-PS1	processed_pseudogene	ENSMUSG00000058603.10
4380.92	0.0423589	0.0631293	0.670987	0.502229	0.827942	R3HDM1	protein_coding	ENSMUSG00000056211.13
0.691144	1.69246	1.40381	1.20562	0.227964	NA	GM37588	TEC	ENSMUSG00000104239.1
3.82909	-0.635238	0.674547	-0.941725	0.346334	NA	GM37407	TEC	ENSMUSG00000103497.1
2492.93	0.0417485	0.0377319	1.10645	0.26853	0.688201	UBXN4	protein_coding	ENSMUSG00000026353.9
22.684	0.00955405	0.239003	0.0399747	0.968113	NA	LCT	protein_coding	ENSMUSG00000026354.8
873.869	0.149142	0.0759178	1.96452	0.0494702	0.3942	MCM6	protein_coding	ENSMUSG00000026355.11
1541.78	0.133234	0.0570552	2.33518	0.0195338	0.286074	DARS	protein_coding	ENSMUSG00000026356.15
5.34899	0.193687	0.495436	0.390943	0.69584	NA	GM6170	processed_pseudogene	ENSMUSG00000100078.1
509.294	0.086133	0.0828417	1.03973	0.298465	0.711075	CXCR4	protein_coding	ENSMUSG00000045382.6
625.826	0.0573708	0.0748598	0.766377	0.443452	0.797922	THSD7B	protein_coding	ENSMUSG00000042581.14
10.0707	0.286642	0.349614	0.819881	0.412284	NA	GM15790	processed_pseudogene	ENSMUSG00000089648.1
1.06871	-1.19749	1.07965	-1.10915	0.267366	NA	RPL31-PS9	processed_pseudogene	ENSMUSG00000094122.1
1.06636	0.159797	1.29996	0.122925	0.902167	NA	GM16081	lincRNA	ENSMUSG00000086633.1
1.85251	0.634206	0.812106	0.78094	0.434838	NA	CD55B	protein_coding	ENSMUSG00000026401.15
43.91	-0.0945083	0.197342	-0.478906	0.632005	NA	CD55OS	antisense	ENSMUSG00000087691.1
29.515	-0.192982	0.20911	-0.922871	0.356074	NA	GM15675	lincRNA	ENSMUSG00000086825.1
238.18	0.0624022	0.103767	0.601368	0.547595	0.849978	CD55	protein_coding	ENSMUSG00000026399.12
189.332	0.0999866	0.105207	0.950376	0.341921	0.739702	GM16083	antisense	ENSMUSG00000085526.1
19.8655	0.0903975	0.264893	0.34126	0.732908	NA	ZP3R	protein_coding	ENSMUSG00000042554.10
9.11265	-0.685085	0.410004	-1.67092	0.0947368	NA	C4BP	protein_coding	ENSMUSG00000026405.14
1175.61	-0.0646578	0.0774733	-0.834581	0.403954	0.775336	GM29427	protein_coding	ENSMUSG00000101904.1
15.8402	0.184782	0.287876	0.641879	0.520952	NA	C4BP-PS1	unprocessed_pseudogene	ENSMUSG00000100257.1
1365.69	-0.0187578	0.0776053	-0.241707	0.809007	0.948493	PFKFB2	protein_coding	ENSMUSG00000026409.14
187.426	0.306334	0.122651	2.49761	0.0125034	0.247911	YOD1	protein_coding	ENSMUSG00000046404.5
23.6655	0.138848	0.266404	0.521193	0.602232	NA	AA986860	protein_coding	ENSMUSG00000042510.7
1.47999	-0.912374	1.00349	-0.909198	0.363246	NA	GM28857	antisense	ENSMUSG00000099556.1
1.90529	0.419563	0.884327	0.474443	0.635184	NA	GM15848	antisense	ENSMUSG00000086706.7
3.29222	0.393129	0.661216	0.594554	0.552141	NA	FCMR	protein_coding	ENSMUSG00000042474.6
1.31255	0.7613	0.885499	0.859741	0.389932	NA	IL19	protein_coding	ENSMUSG00000016524.12
0.887852	0.639578	1.17211	0.545664	0.585297	NA	IL10	protein_coding	ENSMUSG00000016529.5
1005.36	-0.0643037	0.0831691	-0.773169	0.439422	0.795497	MAPKAPK2	protein_coding	ENSMUSG00000016528.10
1.4933	0.538947	0.951239	0.566574	0.571004	NA	GM37084	TEC	ENSMUSG00000102856.1
325.554	-0.0581616	0.0940811	-0.618208	0.536439	0.844209	DYRK3	protein_coding	ENSMUSG00000016526.8
1100.44	-0.00698948	0.054803	-0.127538	0.898514	0.971182	EIF2D	protein_coding	ENSMUSG00000026427.16
254.48	0.0757829	0.0844098	0.897797	0.369294	0.756838	RASSF5	protein_coding	ENSMUSG00000026430.16
83.4974	-0.0872429	0.15041	-0.580035	0.561891	0.855916	IKBKE	protein_coding	ENSMUSG00000042349.13
2.12641	0.271353	0.801651	0.338493	0.734992	NA	GM28914	antisense	ENSMUSG00000102027.1
7.80929	0.126834	0.378985	0.334667	0.737876	NA	GM28913	antisense	ENSMUSG00000102055.1
5903.07	-0.0198378	0.0600778	-0.330202	0.741247	0.924003	SRGAP2	protein_coding	ENSMUSG00000026425.15
40.6685	-0.0546362	0.184411	-0.296273	0.767021	NA	FAM72A	protein_coding	ENSMUSG00000055184.4
8.30168	0.443573	0.423214	1.04811	0.29459	NA	CTSE	protein_coding	ENSMUSG00000004552.16
29.8563	0.0224594	0.226438	0.0991855	0.920991	NA	RAB7B	protein_coding	ENSMUSG00000052688.12
12.961	0.495232	0.299531	1.65336	0.0982579	NA	SLC26A9	protein_coding	ENSMUSG00000042268.10
17.1986	0.0804428	0.299154	0.268901	0.788006	NA	PM20D1	protein_coding	ENSMUSG00000042251.12
1240.69	-0.185486	0.074063	-2.50444	0.0122646	0.246121	SLC41A1	protein_coding	ENSMUSG00000013275.9
68.3157	-0.0482237	0.146209	-0.329828	0.74153	0.924098	RAB29	protein_coding	ENSMUSG00000026433.13
5673.67	0.10791	0.093703	1.15162	0.249477	0.668795	NUCKS1	protein_coding	ENSMUSG00000026434.12
3.1685	0.626139	0.612127	1.02289	0.30636	NA	GM38067	TEC	ENSMUSG00000103569.1
340.17	0.160494	0.118231	1.35746	0.174635	0.596223	GM37676	TEC	ENSMUSG00000103975.1
37.836	-0.323881	0.188864	-1.71489	0.0863655	NA	GM29103	processed_transcript	ENSMUSG00000100037.1
16.7788	-0.432699	0.285158	-1.5174	0.129165	NA	SLC45A3	protein_coding	ENSMUSG00000026435.15
561.598	0.11511	0.07847	1.46692	0.142397	0.559606	ELK4	protein_coding	ENSMUSG00000026436.15
649.303	0.122343	0.0615405	1.988	0.0468112	0.387106	MFSD4A	protein_coding	ENSMUSG00000059149.17
72.0594	-0.160247	0.17293	-0.926659	0.354104	0.747001	GM37120	TEC	ENSMUSG00000103966.1
79.9658	0.0932065	0.160974	0.579015	0.562579	0.856049	CDK18	protein_coding	ENSMUSG00000026437.11
2.09737	-0.443612	0.77453	-0.57275	0.566814	NA	GM29629	antisense	ENSMUSG00000099874.1
347.215	-0.285129	0.139815	-2.03933	0.0414167	0.370323	LEMD1	protein_coding	ENSMUSG00000079330.9
183.29	-0.5151	0.275993	-1.86635	0.0619921	0.421483	GM29695	protein_coding	ENSMUSG00000118219.1
2.4352	0.44146	0.663249	0.665602	0.505666	NA	GM29630	lincRNA	ENSMUSG00000101549.1
467.258	-0.0675518	0.0870085	-0.776382	0.437524	0.794639	KLHDC8A	protein_coding	ENSMUSG00000042115.4
222.595	0.0720775	0.087989	0.819165	0.412692	0.781084	NUAK2	protein_coding	ENSMUSG00000009772.15
3250.14	-0.105289	0.0461039	-2.28373	0.0223876	0.296844	TMCC2	protein_coding	ENSMUSG00000042066.16
124.955	-0.229722	0.123598	-1.85863	0.0630801	0.423476	GM15849	antisense	ENSMUSG00000090079.1
983.2	-0.100019	0.0670201	-1.49237	0.135602	0.551238	DSTYK	protein_coding	ENSMUSG00000042046.15
61.0372	-0.0869788	0.152488	-0.570399	0.568407	0.857653	6030442K20RIK	processed_transcript	ENSMUSG00000097760.2
1140.74	0.0207134	0.0674871	0.306923	0.758902	0.930349	RBBP5	protein_coding	ENSMUSG00000026439.14
62.163	0.104468	0.14603	0.715389	0.474369	0.812944	TMEM81	protein_coding	ENSMUSG00000048174.2
6809.43	-0.0305794	0.09553	-0.320103	0.748891	0.926977	CNTN2	protein_coding	ENSMUSG00000053024.14
6591.23	-0.0794343	0.060603	-1.31073	0.189949	0.612639	NFASC	protein_coding	ENSMUSG00000026442.14
2825.53	0.0233739	0.0582769	0.401083	0.688359	0.906127	LRRN2	protein_coding	ENSMUSG00000026443.3
11.7088	-0.23954	0.340155	-0.704208	0.481303	NA	GM38308	TEC	ENSMUSG00000102709.1
4660.7	-0.079573	0.0632207	-1.25865	0.208155	0.629831	MDM4	protein_coding	ENSMUSG00000054387.13
1.05657	-1.41096	1.24286	-1.13525	0.256273	NA	GM29257	processed_pseudogene	ENSMUSG00000100228.1
1737.95	-0.158581	0.0836064	-1.89676	0.0578598	0.414222	PIK3C2B	protein_coding	ENSMUSG00000026447.17
74.7472	-0.20675	0.172407	-1.1992	0.230451	0.651739	GM28609	antisense	ENSMUSG00000101102.1
85.1507	-0.069399	0.127791	-0.543068	0.587083	0.865622	GM26616	TEC	ENSMUSG00000102425.1
1765.83	0.0494254	0.0560594	0.881662	0.37796	0.763291	PPP1R15B	protein_coding	ENSMUSG00000046062.5
2866.31	-0.0771365	0.0693535	-1.11222	0.266043	0.686081	PLEKHA6	protein_coding	ENSMUSG00000041757.17
97.4513	-0.365483	0.174233	-2.09767	0.0359339	0.351991	GM19461	antisense	ENSMUSG00000101693.1
2.3874	-0.0957885	0.717264	-0.133547	0.893761	NA	GOLT1A	protein_coding	ENSMUSG00000103421.1
3.62631	0.00939911	0.541161	0.0173684	0.986143	NA	GM28040	protein_coding	ENSMUSG00000115958.1
3.62631	0.00939911	0.541161	0.0173684	0.986143	NA	GM28040	protein_coding	ENSMUSG00000098306.9
5.62889	0.265986	0.502684	0.529131	0.596714	NA	REN1	protein_coding	ENSMUSG00000070645.5
455.374	-0.0220403	0.0839159	-0.262648	0.792822	0.942611	ETNK2	protein_coding	ENSMUSG00000070644.13
327.829	-0.0534595	0.0880588	-0.607089	0.543792	0.847514	SOX13	protein_coding	ENSMUSG00000070643.11
820.83	-0.019743	0.0756042	-0.261137	0.793987	0.943212	SNRPE	protein_coding	ENSMUSG00000090553.8
1638.93	-0.0310395	0.055896	-0.555307	0.578684	0.860642	ZC3H11A	protein_coding	ENSMUSG00000102976.6
1638.89	-0.0310396	0.0559022	-0.555248	0.578725	0.860642	ZC3H11A	protein_coding	ENSMUSG00000116275.1
1638.8	-0.0312688	0.0559022	-0.559348	0.575924	0.859962	GM38394	protein_coding	ENSMUSG00000094410.8
10.047	0.114405	0.35931	0.3184	0.750181	NA	LAX1	protein_coding	ENSMUSG00000051998.14
2992.61	0.0848477	0.0748298	1.13388	0.256847	0.677506	ATP2B4	protein_coding	ENSMUSG00000026463.17
32.6011	0.10509	0.205501	0.511385	0.609082	NA	MIR6903	miRNA	ENSMUSG00000098606.1
70.8193	0.151985	0.137835	1.10267	0.270172	0.689458	OPTC	protein_coding	ENSMUSG00000010311.15
75.8502	0.147066	0.140746	1.0449	0.296068	0.708966	GM15851	antisense	ENSMUSG00000090208.1
84.839	0.174303	0.16151	1.07921	0.280495	0.695846	PRELP	protein_coding	ENSMUSG00000041577.5
1.44764	2.64039	1.03711	2.54591	0.0108994	NA	GM1627	lincRNA	ENSMUSG00000100987.1
448.294	0.104959	0.133024	0.789025	0.430097	0.791784	FMOD	protein_coding	ENSMUSG00000041559.7
305.794	0.0239794	0.0940238	0.255035	0.798696	0.944636	BTG2	protein_coding	ENSMUSG00000020423.6
7.95897	0.119959	0.429832	0.279083	0.780181	NA	CHIT1	protein_coding	ENSMUSG00000026450.14
22.7042	-0.0419592	0.257189	-0.163145	0.870404	NA	CHIL1	protein_coding	ENSMUSG00000064246.10
419.974	-0.0570821	0.0631879	-0.90337	0.36633	0.756838	MYBPH	protein_coding	ENSMUSG00000042451.12
1438	-0.140667	0.0696678	-2.01911	0.0434759	0.3766	ADORA1	protein_coding	ENSMUSG00000042429.8
1.51594	-1.04396	0.962811	-1.08429	0.278238	NA	MYOG	protein_coding	ENSMUSG00000026459.5
3933.01	-0.0596745	0.0547731	-1.08949	0.275939	0.692697	PPFIA4	protein_coding	ENSMUSG00000026458.13
3253.16	0.056019	0.0532765	1.05148	0.29304	0.706683	TMEM183A	protein_coding	ENSMUSG00000042305.12
190.267	0.132552	0.0985376	1.34519	0.178564	0.601503	CYB5R1	protein_coding	ENSMUSG00000026456.18
1631.26	-0.0232793	0.0414097	-0.562171	0.574	0.859562	ADIPOR1	protein_coding	ENSMUSG00000026457.14
5.29193	0.139582	0.485469	0.28752	0.773714	NA	GM37935	TEC	ENSMUSG00000102722.1
1060.33	0.0525057	0.0703119	0.746754	0.455212	0.803039	KLHL12	protein_coding	ENSMUSG00000026455.14
1169.39	0.168459	0.043949	3.83304	0.000126568	0.045293	RABIF	protein_coding	ENSMUSG00000042229.9
0.832456	0.583061	1.22491	0.476004	0.634071	NA	GM25612	snoRNA	ENSMUSG00000077202.1
7.65158	-0.00980005	0.424522	-0.0230849	0.981583	NA	GM15454	processed_pseudogene	ENSMUSG00000096712.1
3.07124	0.657354	0.622623	1.05578	0.291068	NA	GM29376	unprocessed_pseudogene	ENSMUSG00000101955.1
1.84199	-1.2645	1.03096	-1.22653	0.219998	NA	MGAT4E	protein_coding	ENSMUSG00000046367.10
3495.66	-0.035258	0.063607	-0.554311	0.579366	0.860972	KDM5B	protein_coding	ENSMUSG00000042207.17
2.57506	-0.00869164	0.777388	-0.0111806	0.991079	NA	GM26783	lincRNA	ENSMUSG00000097435.1
1493.76	0.0401721	0.0806716	0.497971	0.618505	0.881163	SYT2	protein_coding	ENSMUSG00000026452.15
1772.42	-0.0572739	0.0663668	-0.862992	0.388142	0.769119	PPP1R12B	protein_coding	ENSMUSG00000073557.12
1.32749	-1.25909	1.23852	-1.01661	0.309339	NA	GM37949	TEC	ENSMUSG00000103614.1
5.36159	0.0966976	0.484977	0.199386	0.841961	NA	GM37677	TEC	ENSMUSG00000103976.1
117.525	-0.0127007	0.13465	-0.0943241	0.924852	0.97918	GM28892	antisense	ENSMUSG00000101168.1
65.9336	0.00748376	0.151181	0.0495018	0.960519	0.988898	UBE2T	protein_coding	ENSMUSG00000026429.9
129.112	0.163096	0.121923	1.3377	0.180994	0.603498	LGR6	protein_coding	ENSMUSG00000042793.13
8.81628	-0.274868	0.412894	-0.665711	0.505596	NA	PTPRV	polymorphic_pseudogene	ENSMUSG00000097993.7
2.22139	0.202144	0.675605	0.299204	0.764784	NA	GM10535	antisense	ENSMUSG00000097988.1
5.48664	0.0387346	0.507629	0.0763049	0.939177	NA	PTPN7	protein_coding	ENSMUSG00000031506.11
6621.52	-0.0251083	0.0434831	-0.577427	0.563651	0.856049	ARL8A	protein_coding	ENSMUSG00000026426.10
14.1334	0.18177	0.289161	0.628611	0.529604	NA	GM26280	rRNA	ENSMUSG00000087721.1
19.4233	-0.0773013	0.257207	-0.300541	0.763765	NA	GM15445	antisense	ENSMUSG00000085311.1
125.615	0.128419	0.230777	0.556461	0.577896	0.860306	GPR37L1	protein_coding	ENSMUSG00000026424.8
774.549	0.017788	0.0696746	0.255301	0.798491	0.94463	GM4204	processed_pseudogene	ENSMUSG00000079139.4
219.778	0.187449	0.111152	1.68642	0.091714	0.482992	GM26642	antisense	ENSMUSG00000097680.1
1.9853	0.315802	0.783475	0.403079	0.68689	NA	ELF3	protein_coding	ENSMUSG00000003051.13
1027.7	0.00695195	0.0521108	0.133407	0.893871	0.970106	RNPEP	protein_coding	ENSMUSG00000041926.15
759.203	0.110624	0.0640527	1.72708	0.0841536	0.467758	TIMM17A	protein_coding	ENSMUSG00000062580.9
32.7414	-0.22117	0.23626	-0.93613	0.349206	NA	LMOD1	protein_coding	ENSMUSG00000048096.7
1113.23	0.123953	0.0828942	1.49532	0.134831	0.549636	SHISA4	protein_coding	ENSMUSG00000041889.7
5004.07	-0.0280139	0.0553623	-0.506011	0.612849	0.878817	IPO9	protein_coding	ENSMUSG00000041879.13
1.98316	0.43684	0.810301	0.539109	0.589812	NA	GM28277	sense_intronic	ENSMUSG00000100620.1
11433.8	0.0321692	0.0795096	0.404595	0.685775	0.90569	NAV1	protein_coding	ENSMUSG00000009418.16
1.65263	0.437745	0.845173	0.517935	0.604503	NA	GM37333	TEC	ENSMUSG00000104524.1
225.403	-0.28228	0.150004	-1.88182	0.0598609	0.418844	GM4793	antisense	ENSMUSG00000054412.5
602.008	0.111631	0.0856494	1.30335	0.192457	0.615043	CSRP1	protein_coding	ENSMUSG00000026421.14
281.471	-0.153108	0.1166	-1.3131	0.189149	0.611924	PHLDA3	protein_coding	ENSMUSG00000041801.5
4.84562	1.10539	0.567081	1.94927	0.0512629	NA	TNNI1	protein_coding	ENSMUSG00000026418.16
12.33	-0.043236	0.324399	-0.13328	0.893972	NA	LAD1	protein_coding	ENSMUSG00000041782.14
16.1783	-0.120152	0.308381	-0.389622	0.696816	NA	TNNT2	protein_coding	ENSMUSG00000026414.13
0.853806	-0.496765	1.23084	-0.4036	0.686507	NA	GM28883	processed_pseudogene	ENSMUSG00000101482.1
4.73214	-0.666343	0.592137	-1.12532	0.260454	NA	PKP1	protein_coding	ENSMUSG00000026413.12
6.18808	-0.462444	0.53438	-0.865385	0.386827	NA	IGFN1	protein_coding	ENSMUSG00000051985.12
1358.06	-0.0538679	0.0628561	-0.857003	0.391443	0.770406	TMEM9	protein_coding	ENSMUSG00000026411.17
5.52922	0.579719	0.547519	1.05881	0.289686	NA	ASCL5	protein_coding	ENSMUSG00000097918.1
21.1216	-0.359705	0.265917	-1.35269	0.176153	NA	CACNA1S	protein_coding	ENSMUSG00000026407.17
2.948	-0.161173	0.662337	-0.24334	0.807742	NA	GM37759	antisense	ENSMUSG00000102717.1
5.03399	0.262582	0.5169	0.507993	0.611458	NA	GM15850	processed_transcript	ENSMUSG00000086264.9
14117	-0.0630701	0.0717054	-0.879572	0.379091	0.764191	KIF21B	protein_coding	ENSMUSG00000041642.18
15.7812	0.286924	0.302244	0.949311	0.342463	NA	MROH3	protein_coding	ENSMUSG00000087230.10
131.865	-0.0583583	0.103077	-0.56616	0.571285	0.858287	INAVA	protein_coding	ENSMUSG00000041605.16
27.3904	-0.11009	0.207696	-0.530055	0.596074	NA	GM26568	antisense	ENSMUSG00000097315.1
1.09755	1.31772	1.24996	1.05421	0.291788	NA	GM37552	lincRNA	ENSMUSG00000102941.1
1651.86	0.139932	0.0594281	2.35464	0.0185404	0.284431	GM26781	antisense	ENSMUSG00000097433.1
46.2373	0.0127292	0.164748	0.0772646	0.938413	NA	GPR25	protein_coding	ENSMUSG00000052759.7
4040.86	-0.0357737	0.0764867	-0.467712	0.639991	0.890485	CAMSAP2	protein_coding	ENSMUSG00000041570.14
34.5855	0.00616832	0.187206	0.0329494	0.973715	NA	9230116N13RIK	processed_transcript	ENSMUSG00000097403.2
248.416	0.0916842	0.0773374	1.18551	0.235816	0.657541	DDX59	protein_coding	ENSMUSG00000026404.12
110.748	0.000631863	0.166223	0.00380129	0.996967	0.99927	KIF14	protein_coding	ENSMUSG00000041498.13
1192.63	0.189528	0.077402	2.44862	0.0143405	0.261846	ZFP281	protein_coding	ENSMUSG00000041483.14
30.3656	0.254967	0.212979	1.19715	0.231248	NA	GM19705	lincRNA	ENSMUSG00000097113.7
1.27747	-0.51203	1.17126	-0.437161	0.661994	NA	PLATR22	lincRNA	ENSMUSG00000097448.1
30.621	-0.143992	0.220537	-0.652915	0.513811	NA	NR5A2	protein_coding	ENSMUSG00000026398.14
172.49	0.295975	0.152319	1.94312	0.0520014	0.399613	GM4258	processed_transcript	ENSMUSG00000098243.3
2.77276	0.916029	0.687275	1.33284	0.182583	NA	GM37298	TEC	ENSMUSG00000104118.1
3.37822	0.734127	0.617124	1.18959	0.234207	NA	GM26979	lincRNA	ENSMUSG00000098045.1
1.03978	0.627058	1.13563	0.552167	0.580834	NA	A130050O07RIK	TEC	ENSMUSG00000102277.1
65.1665	0.333123	0.200633	1.66035	0.0968432	0.492134	GM26936	lincRNA	ENSMUSG00000098145.1
2.22617	0.205414	0.765245	0.268428	0.78837	NA	GM26930	sense_intronic	ENSMUSG00000102142.1
1.47924	0.914671	0.858214	1.06579	0.286521	NA	D130019J16RIK	TEC	ENSMUSG00000104145.1
3.78589	0.188255	0.587019	0.320696	0.748441	NA	GM37534	TEC	ENSMUSG00000103427.1
21.4261	0.286211	0.300745	0.951671	0.341264	NA	MIR181A-1HG	lincRNA	ENSMUSG00000098206.1
1.12208	0.0727821	0.984565	0.0739231	0.941072	NA	MIR181B-1	miRNA	ENSMUSG00000065458.1
0.94963	0.941285	1.14533	0.821849	0.411163	NA	GM37632	TEC	ENSMUSG00000104197.1
46.6627	0.0773621	0.176319	0.438762	0.660834	NA	PTPRC	protein_coding	ENSMUSG00000026395.16
0.948115	-1.08432	1.28936	-0.84098	0.400359	NA	ATP6V1G3	protein_coding	ENSMUSG00000026394.5
449.55	0.124771	0.071617	1.74219	0.081475	0.461774	NEK7	protein_coding	ENSMUSG00000026393.10
39.1915	-0.137256	0.184629	-0.743417	0.457229	NA	GM28501	antisense	ENSMUSG00000099510.2
1371.8	-0.0276881	0.106481	-0.26003	0.794841	0.943474	LHX9	protein_coding	ENSMUSG00000019230.14
171.487	-0.1948	0.120304	-1.61922	0.105399	0.50479	2310009B15RIK	protein_coding	ENSMUSG00000079283.2
4.55297	0.302359	0.491838	0.614752	0.538718	NA	GM37045	TEC	ENSMUSG00000102365.1
587.263	0.173387	0.0963897	1.79881	0.072048	0.444759	DENND1B	protein_coding	ENSMUSG00000056268.15
0.877207	0.583129	1.20053	0.485726	0.627162	NA	4930596I21RIK	sense_intronic	ENSMUSG00000104900.1
2.68444	-0.0825464	0.694753	-0.118814	0.905423	NA	GM37655	TEC	ENSMUSG00000102451.1
2.52604	-0.376682	0.677192	-0.556241	0.578046	NA	GM37718	TEC	ENSMUSG00000102243.1
107.759	0.231884	0.123902	1.87152	0.0612735	0.420311	CRB1	protein_coding	ENSMUSG00000063681.14
2.25237	0.524912	0.799596	0.656471	0.511521	NA	4933436E23RIK	lincRNA	ENSMUSG00000103844.1
2037.22	-0.0267081	0.0666304	-0.40084	0.688538	0.906165	ZBTB41	protein_coding	ENSMUSG00000033964.12
336.052	-0.107227	0.141998	-0.755132	0.45017	0.801112	ASPM	protein_coding	ENSMUSG00000033952.14
0.89957	-0.0473977	1.20426	-0.0393584	0.968605	NA	F13B	protein_coding	ENSMUSG00000026368.6
1.43361	-2.1021	1.24009	-1.69512	0.0900521	NA	CFHR3	unprocessed_pseudogene	ENSMUSG00000090623.3
2.203	0.0756315	0.735515	0.102828	0.918099	NA	GM4788	protein_coding	ENSMUSG00000070594.10
1.08032	-0.101483	1.21143	-0.0837709	0.933239	NA	CFHR2	protein_coding	ENSMUSG00000033898.17
4.93227	-0.328206	0.509352	-0.644361	0.519341	NA	GM16332	unprocessed_pseudogene	ENSMUSG00000089991.2
1.80444	-0.683774	0.944842	-0.723691	0.469256	NA	GM5834	unprocessed_pseudogene	ENSMUSG00000085867.1
2.54512	-0.087177	0.752984	-0.115775	0.907831	NA	GM38019	processed_pseudogene	ENSMUSG00000103691.1
752.884	-0.0422983	0.108405	-0.390189	0.696397	0.907777	CFH	protein_coding	ENSMUSG00000026365.15
439.723	0.0811011	0.0820635	0.988273	0.323019	0.7277	KCNT2	protein_coding	ENSMUSG00000052726.16
192.943	0.0824437	0.0962052	0.856957	0.391469	0.770406	4930590L20RIK	antisense	ENSMUSG00000102368.1
9.2298	-0.029606	0.415309	-0.0712868	0.94317	NA	GM5835	processed_pseudogene	ENSMUSG00000101795.2
1617.85	0.0832762	0.0656616	1.26826	0.204704	0.62562	CDC73	protein_coding	ENSMUSG00000026361.9
578.495	0.0603267	0.0958584	0.629331	0.529132	0.840254	B3GALT2	protein_coding	ENSMUSG00000033849.3
2.0442	-1.82623	0.97776	-1.86777	0.0617942	NA	GM6397	processed_pseudogene	ENSMUSG00000089640.1
1458.5	-0.0516826	0.0441645	-1.17023	0.241909	0.663242	GLRX2	protein_coding	ENSMUSG00000018196.18
2345.79	-0.0156671	0.069871	-0.224229	0.822579	0.952096	RO60	protein_coding	ENSMUSG00000018199.9
581.886	0.0757688	0.0586414	1.29207	0.196333	0.617775	UCHL5	protein_coding	ENSMUSG00000018189.12
168.454	0.0404553	0.110024	0.367694	0.713102	0.91458	GM29170	sense_intronic	ENSMUSG00000100455.1
8.64521	-0.0888526	0.379793	-0.23395	0.815024	NA	GM25663	snoRNA	ENSMUSG00000088323.1
945.925	0.0548923	0.0691647	0.793647	0.427401	0.791086	RGS2	protein_coding	ENSMUSG00000026360.9
11.2089	0.366503	0.352578	1.03949	0.298576	NA	RGS13	protein_coding	ENSMUSG00000051079.8
2.26277	-0.406513	0.850294	-0.478086	0.632589	NA	RBM6-PS2	processed_pseudogene	ENSMUSG00000100389.1
1.84908	-0.299436	0.907864	-0.329824	0.741533	NA	GM7266	processed_pseudogene	ENSMUSG00000100441.1
2.07225	0.347503	0.920066	0.377693	0.705659	NA	RGS18	protein_coding	ENSMUSG00000026357.3
193.105	-0.0374358	0.134581	-0.278166	0.780885	0.93808	GM29514	antisense	ENSMUSG00000099964.6
1.77491	-0.315863	0.853183	-0.370217	0.711221	NA	GM5263	processed_pseudogene	ENSMUSG00000090323.2
2.38509	-0.865807	0.824999	-1.04946	0.293965	NA	GM38187	TEC	ENSMUSG00000102403.1
785.127	0.154561	0.0852088	1.81391	0.069691	0.439673	BRINP3	protein_coding	ENSMUSG00000035131.14
65.9652	0.381349	0.142655	2.67323	0.00751248	0.204168	GM15584	antisense	ENSMUSG00000085822.2
2.93091	-0.0426533	0.666476	-0.0639982	0.948972	NA	GM15443	processed_pseudogene	ENSMUSG00000082588.1
1.12238	-0.899137	1.30548	-0.688742	0.490986	NA	GM37630	TEC	ENSMUSG00000102314.1
3.14087	1.03143	0.752577	1.37053	0.170523	NA	GM38189	TEC	ENSMUSG00000102309.1
11.1456	0.312464	0.399609	0.781923	0.43426	NA	GM29398	lincRNA	ENSMUSG00000101011.6
30.4281	-0.146358	0.221266	-0.661455	0.508321	NA	PLA2G4A	protein_coding	ENSMUSG00000056220.14
1.50925	1.67488	1.02448	1.63486	0.102079	NA	PTGS2OS	processed_transcript	ENSMUSG00000097028.2
10.1044	-0.1057	0.40487	-0.261071	0.794038	NA	PTGS2	protein_coding	ENSMUSG00000032487.8
1.02594	-0.113285	1.24595	-0.0909225	0.927554	NA	PTGS2OS2	lincRNA	ENSMUSG00000097754.1
50.9223	-0.635984	0.229313	-2.77343	0.00554681	0.184682	RBM3-PS	processed_pseudogene	ENSMUSG00000099875.1
1.10164	0.648452	1.10951	0.584447	0.558919	NA	2310030A07RIK	antisense	ENSMUSG00000099447.1
918.174	0.121481	0.0580648	2.09217	0.0364235	0.352965	ODR4	protein_coding	ENSMUSG00000006010.14
3729.41	0.0554946	0.0618543	0.897184	0.369621	0.756973	TPR	protein_coding	ENSMUSG00000006005.18
144.077	0.0303455	0.123242	0.246226	0.805507	0.947345	PRG4	protein_coding	ENSMUSG00000006014.16
188.193	-0.0908517	0.130983	-0.693613	0.487925	0.82189	HMCN1	protein_coding	ENSMUSG00000066842.18
40.8124	-0.112398	0.204787	-0.548855	0.583105	NA	GM20631	antisense	ENSMUSG00000093650.2
349.615	-0.226191	0.0935595	-2.41761	0.0156227	0.269094	GM10138	antisense	ENSMUSG00000100954.4
9009.83	0.0497711	0.0671687	0.740986	0.458702	0.8047	IVNS1ABP	protein_coding	ENSMUSG00000023150.14
279.282	-0.0834055	0.0917829	-0.908727	0.363494	0.754864	SWT1	protein_coding	ENSMUSG00000052748.14
649.858	-0.0778248	0.110103	-0.706834	0.479669	0.816369	TRMT1L	protein_coding	ENSMUSG00000053286.11
2.65084	0.204445	0.672466	0.304023	0.76111	NA	MIR7682	miRNA	ENSMUSG00000106406.1
29.664	-0.0479182	0.237524	-0.201741	0.84012	NA	GM37893	TEC	ENSMUSG00000103928.1
2094.21	0.0969574	0.0584937	1.65757	0.0974044	0.49227	RNF2	protein_coding	ENSMUSG00000026484.13
2.67519	0.142548	0.671373	0.212324	0.831855	NA	GM36527	TEC	ENSMUSG00000103238.1
67.8631	0.191471	0.144686	1.32336	0.185717	0.608127	FAM129A	protein_coding	ENSMUSG00000026483.13
14.831	-0.253571	0.304851	-0.831789	0.405528	NA	2810414N06RIK	lincRNA	ENSMUSG00000100594.1
2150.07	-0.0523943	0.0580274	-0.902924	0.366566	0.756838	EDEM3	protein_coding	ENSMUSG00000043019.12
1559.85	0.0437564	0.0603575	0.724954	0.46848	0.809672	1700025G04RIK	protein_coding	ENSMUSG00000032666.16
205.201	-0.00882623	0.0885824	-0.0996387	0.920631	0.97834	GM28610	antisense	ENSMUSG00000100685.1
416.553	0.0979121	0.0697907	1.40294	0.160635	0.581182	TSEN15	protein_coding	ENSMUSG00000014980.14
292.743	-0.000942953	0.0738951	-0.0127607	0.989819	0.997049	COLGALT2	protein_coding	ENSMUSG00000032649.14
936.903	0.00542776	0.065445	0.0829362	0.933902	0.982504	RGL1	protein_coding	ENSMUSG00000026482.13
5.54838	0.287882	0.470706	0.611596	0.540805	NA	GM7278	processed_pseudogene	ENSMUSG00000080950.1
2.6499	0.521608	0.643432	0.810665	0.417558	NA	GM28792	sense_intronic	ENSMUSG00000099868.1
1.6281	1.05968	0.776536	1.36462	0.172372	NA	APOBEC4	protein_coding	ENSMUSG00000055547.4
4637.71	-0.0354805	0.0565856	-0.627023	0.530644	0.840746	ARPC5	protein_coding	ENSMUSG00000008475.13
52.4353	0.334004	0.186497	1.79093	0.0733043	0.447153	NCF2	protein_coding	ENSMUSG00000026480.12
2566.55	0.117975	0.0526843	2.23929	0.0251369	0.309307	SMG7	protein_coding	ENSMUSG00000042772.15
1.22851	-0.497857	1.09805	-0.453401	0.65026	NA	GM28791	sense_intronic	ENSMUSG00000100394.1
3620.3	0.103214	0.0445434	2.31715	0.0204956	0.289909	NMNAT2	protein_coding	ENSMUSG00000042751.14
227.919	-0.139867	0.0918514	-1.52275	0.127821	0.538826	GM28960	antisense	ENSMUSG00000099969.1
295.374	-0.0153063	0.0731999	-0.209102	0.834368	0.955835	LAMC2	protein_coding	ENSMUSG00000026479.13
1862.57	-0.00489826	0.062819	-0.0779741	0.937849	0.983767	LAMC1	protein_coding	ENSMUSG00000026478.14
7.86016	0.107297	0.413886	0.259242	0.795448	NA	E330020D12RIK	processed_transcript	ENSMUSG00000073538.10
169.909	0.147787	0.114411	1.29172	0.196453	0.617775	SHCBP1L	protein_coding	ENSMUSG00000042708.12
1.32594	0.599515	1.09374	0.548136	0.583599	NA	GM25588	snoRNA	ENSMUSG00000064435.1
7.25613	0.16977	0.415482	0.408609	0.682826	NA	GM37669	TEC	ENSMUSG00000103543.1
5193.02	0.0342358	0.068123	0.502558	0.615275	0.880075	DHX9	protein_coding	ENSMUSG00000042699.11
125.841	0.178658	0.122135	1.4628	0.143522	0.561183	NPL	protein_coding	ENSMUSG00000042684.8
1.91198	-0.728332	0.827517	-0.880141	0.378783	NA	GM6652	processed_pseudogene	ENSMUSG00000099858.1
2128.41	-0.0751051	0.0385775	-1.94686	0.0515513	0.399613	RGS8	protein_coding	ENSMUSG00000042671.12
71.9942	-0.19498	0.150804	-1.29293	0.196035	0.617631	GM29529	antisense	ENSMUSG00000100945.1
20.7671	0.311076	0.251886	1.23499	0.216836	NA	C230024C17RIK	lincRNA	ENSMUSG00000100334.1
170.379	-0.0196566	0.0962744	-0.204173	0.838218	0.956673	RGS16	protein_coding	ENSMUSG00000026475.7
130.151	-0.0405195	0.107618	-0.376511	0.706537	0.911765	GM28513	antisense	ENSMUSG00000099568.1
1516.53	-0.0971315	0.067462	-1.4398	0.149925	0.569813	RNASEL	protein_coding	ENSMUSG00000066800.11
72.5804	-0.224311	0.151967	-1.47605	0.139931	0.554554	GM28512	sense_intronic	ENSMUSG00000100183.1
32.2513	0.00931898	0.226059	0.0412236	0.967118	NA	RGSL1	protein_coding	ENSMUSG00000042641.19
205.89	-0.0287659	0.0879972	-0.326896	0.743747	0.925184	TEDDM2	protein_coding	ENSMUSG00000045968.7
123.026	-0.0581494	0.109269	-0.53217	0.594608	0.87054	MIR8114	miRNA	ENSMUSG00000099227.1
5263.58	-0.0452022	0.0658915	-0.686009	0.492708	0.823758	GLUL	protein_coding	ENSMUSG00000026473.16
1.35603	-0.961667	1.1019	-0.872738	0.382806	NA	GM29291	lincRNA	ENSMUSG00000101903.1
2.34825	0.0692342	0.728781	0.095	0.924315	NA	GM28286	lincRNA	ENSMUSG00000100502.1
6.0384	-0.342167	0.529947	-0.645661	0.518499	NA	A830008E24RIK	lincRNA	ENSMUSG00000100627.6
25.9677	0.0444364	0.23196	0.191569	0.84808	NA	ZFP648	protein_coding	ENSMUSG00000066797.6
6231.68	0.0226811	0.082618	0.27453	0.783677	0.939041	CACNA1E	protein_coding	ENSMUSG00000004110.17
3.38861	-1.14181	0.785933	-1.45281	0.146277	NA	GM29282	lincRNA	ENSMUSG00000101880.1
11.8485	0.0501848	0.39909	0.125748	0.899931	NA	GM9530	lincRNA	ENSMUSG00000096950.2
861.694	-0.0383119	0.0971883	-0.394203	0.693431	0.907519	IER5	protein_coding	ENSMUSG00000056708.5
66.6187	0.0451419	0.171423	0.263337	0.792291	0.942611	MR1	protein_coding	ENSMUSG00000026471.14
2482.59	-0.09523	0.0605578	-1.57255	0.115824	0.522179	STX6	protein_coding	ENSMUSG00000026470.14
3.96848	-0.352435	0.570943	-0.617286	0.537046	NA	GM8850	processed_pseudogene	ENSMUSG00000104181.1
283.892	-0.0958584	0.110115	-0.870532	0.38401	0.766943	BC034090	protein_coding	ENSMUSG00000033722.9
8.84704	-0.32448	0.361257	-0.898197	0.36908	NA	GM37622	antisense	ENSMUSG00000103670.1
8238.49	0.0823461	0.0585396	1.40667	0.159524	0.580072	XPR1	protein_coding	ENSMUSG00000026469.14
9.39753	-0.175448	0.366236	-0.479058	0.631898	NA	GM5532	lincRNA	ENSMUSG00000073535.5
1674.05	-0.00365105	0.043176	-0.084562	0.93261	0.981743	ACBD6	protein_coding	ENSMUSG00000033701.13
34.6201	0.562177	0.410457	1.36964	0.1708	NA	LHX4	protein_coding	ENSMUSG00000026468.14
925.539	-0.0530315	0.0674394	-0.786359	0.431657	0.791784	QSOX1	protein_coding	ENSMUSG00000033684.14
43.0996	-0.0876766	0.167686	-0.522863	0.60107	NA	GM37539	TEC	ENSMUSG00000102299.1
479.168	-0.0270152	0.069154	-0.390654	0.696053	0.907777	GM37571	antisense	ENSMUSG00000102558.1
1576.31	-0.114697	0.0929915	-1.23342	0.217421	0.638345	CEP350	protein_coding	ENSMUSG00000033671.18
3.41309	-0.138268	0.619681	-0.223128	0.823436	NA	GM9694	TEC	ENSMUSG00000102833.1
691.487	0.126828	0.0702763	1.80471	0.0711207	0.441879	TOR1AIP1	protein_coding	ENSMUSG00000026466.16
8.4864	0.291926	0.402279	0.725682	0.468034	NA	9430034N14RIK	TEC	ENSMUSG00000102964.1
1612.26	0.0629603	0.0489208	1.28698	0.1981	0.619274	TOR1AIP2	protein_coding	ENSMUSG00000050565.16
168.378	0.071757	0.10494	0.683792	0.494106	0.823941	FAM163A	protein_coding	ENSMUSG00000015484.3
125.35	-0.11778	0.115749	-1.01755	0.30889	0.716972	TDRD5	protein_coding	ENSMUSG00000060985.15
0.859417	-1.78558	1.39745	-1.27774	0.201342	NA	A430050A11RIK	TEC	ENSMUSG00000102372.1
16.9354	0.385218	0.270756	1.42275	0.154808	NA	NPHS2	protein_coding	ENSMUSG00000026602.9
198.681	0.0182123	0.0909267	0.200296	0.841249	0.95695	AXDND1	protein_coding	ENSMUSG00000026601.14
160.226	0.0164581	0.0971505	0.169408	0.865476	0.961737	GM2000	protein_coding	ENSMUSG00000078193.2
509.973	-0.0358226	0.0746464	-0.479897	0.631301	0.887488	SOAT1	protein_coding	ENSMUSG00000026600.12
361.923	-0.193763	0.239525	-0.808946	0.418546	0.78476	CSNK2A3	processed_pseudogene	ENSMUSG00000101523.2
2036.43	-0.0467538	0.0592186	-0.789512	0.429813	0.791784	ABL2	protein_coding	ENSMUSG00000026596.13
3.35185	0.0265302	0.598709	0.0443123	0.964655	NA	GM38043	TEC	ENSMUSG00000104293.1
110.852	0.128715	0.120729	1.06614	0.286359	0.701449	TOR3A	protein_coding	ENSMUSG00000060519.11
2270.29	0.0308506	0.0398499	0.774169	0.438831	0.795192	FAM20B	protein_coding	ENSMUSG00000033557.17
146.112	0.089444	0.111279	0.803782	0.421523	0.787076	GM19918	TEC	ENSMUSG00000102961.1
3096.8	-0.0418388	0.0511094	-0.818612	0.413008	0.781141	RALGPS2	protein_coding	ENSMUSG00000026594.14
20.9862	0.192585	0.265648	0.724964	0.468474	NA	ANGPTL1	protein_coding	ENSMUSG00000033544.6
2.10829	0.496972	0.745524	0.666608	0.505023	NA	GM37802	TEC	ENSMUSG00000103303.1
6.76609	-0.503842	0.450968	-1.11725	0.263889	NA	4930439D14RIK	antisense	ENSMUSG00000101905.1
3.29928	-0.140699	0.657739	-0.213913	0.830615	NA	GM28694	lincRNA	ENSMUSG00000101768.1
41.6152	-0.0665944	0.290828	-0.228982	0.818883	NA	TEX35	protein_coding	ENSMUSG00000026592.13
26.8493	-0.137817	0.315389	-0.436975	0.66213	NA	GM30694	unitary_pseudogene	ENSMUSG00000109913.1
2265.63	0.0462641	0.0503289	0.919236	0.357972	0.749975	RASAL2	protein_coding	ENSMUSG00000070565.11
338.391	0.0446381	0.0722679	0.617676	0.536789	0.844436	2810025M15RIK	transcribed_processed_pseudogene	ENSMUSG00000049881.13
120.652	-0.0942258	0.123904	-0.760474	0.446971	0.799764	CRYZL2	protein_coding	ENSMUSG00000033488.11
35.9052	0.12263	0.202062	0.606891	0.543923	NA	SEC16B	protein_coding	ENSMUSG00000026589.14
3.19748	0.367662	0.64417	0.570753	0.568167	NA	GM38256	TEC	ENSMUSG00000102789.1
2052.75	-0.0514608	0.0491257	-1.04753	0.294854	0.70797	BRINP2	protein_coding	ENSMUSG00000004031.13
5909.69	0.0926297	0.0523562	1.76922	0.076857	0.453903	ASTN1	protein_coding	ENSMUSG00000026587.15
2.36789	0.275783	0.72166	0.382151	0.70235	NA	GM37861	TEC	ENSMUSG00000103762.1
377.288	-0.00355387	0.119885	-0.029644	0.976351	0.993241	GM37679	antisense	ENSMUSG00000103971.1
1.19388	-0.501338	1.11168	-0.450974	0.652008	NA	GM37367	TEC	ENSMUSG00000102508.1
1.32107	0.0397397	0.864535	0.0459666	0.963337	NA	GM37848	TEC	ENSMUSG00000102618.1
285.339	0.136187	0.106612	1.2774	0.201459	0.622475	PAPPA2	protein_coding	ENSMUSG00000073530.11
1.42216	0.310857	0.910234	0.341514	0.732717	NA	4930562F17RIK	lincRNA	ENSMUSG00000104014.1
2080.57	0.0473608	0.0660179	0.717393	0.473131	0.812212	COP1	protein_coding	ENSMUSG00000040782.12
1.01727	-0.238319	1.07886	-0.220899	0.825171	NA	GM37115	TEC	ENSMUSG00000103572.1
2.89899	-0.027655	0.714755	-0.0386916	0.969136	NA	GM37088	TEC	ENSMUSG00000103186.1
1.58607	-0.0838787	0.871255	-0.0962734	0.923303	NA	SCARNA3A	scaRNA	ENSMUSG00000089536.1
1.31186	-0.227707	0.946439	-0.240593	0.80987	NA	MIR1843B	miRNA	ENSMUSG00000105399.1
1701.82	0.197485	0.110062	1.79432	0.0727629	0.446172	TNR	protein_coding	ENSMUSG00000015829.13
9.70967	0.269365	0.371171	0.725717	0.468012	NA	GM10530	processed_transcript	ENSMUSG00000073528.7
422.508	0.361203	0.0806805	4.47695	7.57166e-06	0.0177555	GM38039	antisense	ENSMUSG00000103719.1
33.9231	0.0509455	0.196229	0.259622	0.795155	NA	4930523C07RIK	protein_coding	ENSMUSG00000090394.8
17.7063	0.129711	0.274306	0.472871	0.636305	NA	4930562F07RIK	lincRNA	ENSMUSG00000026729.9
16.6014	-0.224356	0.299534	-0.749017	0.453847	NA	TNN	protein_coding	ENSMUSG00000026725.17
357.603	0.00336249	0.0855251	0.0393159	0.968639	0.991482	MRPS14	protein_coding	ENSMUSG00000058267.13
2358.54	0.159169	0.0571803	2.78363	0.00537546	0.183067	CACYBP	protein_coding	ENSMUSG00000014226.10
4.81675	0.023985	0.476136	0.0503741	0.959824	NA	4933417C20RIK	TEC	ENSMUSG00000103006.1
3639.69	0.0980605	0.0593165	1.65317	0.0982958	0.493558	RABGAP1L	protein_coding	ENSMUSG00000026721.16
172.083	-0.0565043	0.104282	-0.541839	0.58793	0.866248	GM36975	antisense	ENSMUSG00000104302.1
1.30013	0.908829	1.02391	0.88761	0.374751	NA	GM37529	sense_intronic	ENSMUSG00000103693.1
2.5859	0.455872	0.697124	0.653932	0.513156	NA	GM37212	TEC	ENSMUSG00000104026.1
31.7448	-0.186451	0.203499	-0.916225	0.359549	NA	GPR52	protein_coding	ENSMUSG00000118401.1
1.52579	0.337756	0.814103	0.414881	0.678229	NA	GM37328	sense_intronic	ENSMUSG00000103200.1
3.84169	0.238877	0.558734	0.427532	0.668992	NA	GM38329	TEC	ENSMUSG00000103632.1
0.78311	2.11868	1.38817	1.52624	0.126951	NA	GM37083	lincRNA	ENSMUSG00000102852.1
1730.29	0.112156	0.0695391	1.61285	0.106778	0.506954	RC3H1	protein_coding	ENSMUSG00000040423.11
0.859411	1.17436	1.15	1.02119	0.307165	NA	GM37653	TEC	ENSMUSG00000103739.1
334.684	0.103183	0.0726386	1.4205	0.155463	0.57463	SERPINC1	protein_coding	ENSMUSG00000026715.12
1665.79	0.000347069	0.0843071	0.00411673	0.996715	0.999174	ZBTB37	protein_coding	ENSMUSG00000043467.19
2.7264	0.5414	0.594898	0.910073	0.362784	NA	GM37362	antisense	ENSMUSG00000104016.1
1571.5	0.068662	0.0694825	0.98819	0.323059	0.7277	GAS5	processed_transcript	ENSMUSG00000053332.13
23.8083	-0.0788889	0.226557	-0.348208	0.727684	NA	GM26224	snoRNA	ENSMUSG00000064440.1
19.1501	-0.44829	0.287243	-1.56067	0.118603	NA	GM22489	snoRNA	ENSMUSG00000080463.1
70.2257	-0.288398	0.139849	-2.0622	0.0391882	0.362555	GM22357	snoRNA	ENSMUSG00000064816.1
59.6873	-0.00943968	0.159271	-0.0592681	0.952739	0.986514	GM23212	snoRNA	ENSMUSG00000084667.1
99.1456	0.0297083	0.122306	0.242901	0.808082	0.948023	SNORD78	snoRNA	ENSMUSG00000077220.1
37.0735	0.263918	0.188801	1.39786	0.162154	NA	GM50452	snoRNA	ENSMUSG00000065160.1
15.6515	0.164271	0.286358	0.573657	0.5662	NA	SNORD80	snoRNA	ENSMUSG00000065735.1
15.5766	0.137096	0.28792	0.47616	0.63396	NA	SNORD80	snoRNA	ENSMUSG00000105780.1
24.349	0.0814078	0.240688	0.338229	0.73519	NA	SNORD47	snoRNA	ENSMUSG00000064968.1
20.9215	0.312216	0.26887	1.16121	0.245555	NA	GM25789	snoRNA	ENSMUSG00000065228.1
417.602	-0.00813046	0.0681381	-0.119323	0.905019	0.973455	DARS2	protein_coding	ENSMUSG00000026709.10
8.94097	0.262307	0.364476	0.719682	0.471721	NA	GM37634	antisense	ENSMUSG00000102864.1
152.969	-0.0179184	0.130861	-0.136927	0.891089	0.968818	CENPL	protein_coding	ENSMUSG00000026708.16
866.658	0.0746001	0.0577521	1.29173	0.19645	0.617775	KLHL20	protein_coding	ENSMUSG00000026705.16
981.915	0.118977	0.0638478	1.86344	0.0623998	0.421519	ANKRD45	protein_coding	ENSMUSG00000044835.15
56.1097	-0.118013	0.154754	-0.762588	0.445709	0.798842	TEX50	protein_coding	ENSMUSG00000049160.15
17.15	0.281234	0.278134	1.01115	0.311947	NA	GM6185	transcribed_unprocessed_pseudogene	ENSMUSG00000102817.2
1193.92	0.124071	0.0600767	2.06522	0.0389023	0.362364	PRDX6	protein_coding	ENSMUSG00000026701.15
7.38825	-0.575704	0.553935	-1.0393	0.298666	NA	TNFSF18	protein_coding	ENSMUSG00000066755.2
24.3952	0.0114094	0.230799	0.0494343	0.960573	NA	GM15429	processed_pseudogene	ENSMUSG00000040323.13
12.4128	0.323806	0.339192	0.954639	0.33976	NA	FASL	protein_coding	ENSMUSG00000000817.10
5.52766	0.0899502	0.471612	0.190729	0.848738	NA	GM37357	TEC	ENSMUSG00000103625.1
1652.81	0.0992715	0.0861201	1.15271	0.24903	0.668612	SUCO	protein_coding	ENSMUSG00000040297.12
11.0256	0.0904142	0.322087	0.280714	0.77893	NA	GM7496	processed_pseudogene	ENSMUSG00000102254.1
1.95956	-0.907191	0.958589	-0.946382	0.343954	NA	GM31925	lincRNA	ENSMUSG00000103158.5
122.843	-2.12337e-05	0.103121	-0.00020591	0.999836	0.999836	4930558K02RIK	protein_coding	ENSMUSG00000086277.2
112.248	-0.0465443	0.108884	-0.427466	0.66904	0.901039	PIGC	protein_coding	ENSMUSG00000026698.8
1675.03	0.170899	0.0561328	3.04454	0.00233036	0.138869	GM38304	antisense	ENSMUSG00000103393.1
2234.19	0.137886	0.0643039	2.14428	0.0320102	0.338343	DNM3	protein_coding	ENSMUSG00000040265.16
122.438	0.0351641	0.142978	0.245941	0.805728	0.947345	2810442N19RIK	antisense	ENSMUSG00000090260.1
9.27243	0.185258	0.366239	0.50584	0.612969	NA	DNM3OS	antisense	ENSMUSG00000078190.7
45.8016	-0.345031	0.198308	-1.73987	0.0818813	NA	GM10176	TEC	ENSMUSG00000066752.4
650.173	-0.044144	0.0718906	-0.614044	0.539186	0.845713	EEF1AKNMT	protein_coding	ENSMUSG00000026694.19
1340.88	0.0237332	0.0444733	0.533651	0.593583	0.869985	VAMP4	protein_coding	ENSMUSG00000026696.15
7.94601	0.326912	0.382682	0.854264	0.392959	NA	MYOC	protein_coding	ENSMUSG00000026697.10
3.78677	0.223013	0.528598	0.421896	0.673101	NA	MYOCOS	protein_coding	ENSMUSG00000091060.2
5729.78	0.0362013	0.062965	0.574943	0.56533	0.856237	PRRC2C	protein_coding	ENSMUSG00000040225.15
29.0772	0.245308	0.207616	1.18154	0.237387	NA	GM27616	miRNA	ENSMUSG00000098259.1
18.0744	0.0590199	0.281535	0.209636	0.833951	NA	FMO4	protein_coding	ENSMUSG00000026692.12
580.911	0.0381598	0.0841532	0.453456	0.65022	0.895416	FMO1	protein_coding	ENSMUSG00000040181.14
7.34697	-0.323663	0.490228	-0.660229	0.509107	NA	FMO2	protein_coding	ENSMUSG00000040170.13
287.123	-0.0420383	0.105876	-0.397052	0.691329	0.906824	PRRX1	protein_coding	ENSMUSG00000026586.16
379.265	0.0639214	0.0681933	0.937356	0.348575	0.743603	GORAB	protein_coding	ENSMUSG00000040124.5
6.21418	-0.223008	0.479574	-0.465011	0.641923	NA	RPSA-PS1	processed_pseudogene	ENSMUSG00000102117.1
18.9873	-0.189741	0.290798	-0.652485	0.514089	NA	METTL11B	protein_coding	ENSMUSG00000040113.14
7126.45	0.101117	0.0466915	2.16565	0.0303381	0.330846	KIFAP3	protein_coding	ENSMUSG00000026585.13
745.42	-0.0177392	0.108729	-0.16315	0.8704	0.963023	SCYL3	protein_coding	ENSMUSG00000026584.14
523.8	0.0904649	0.0875559	1.03322	0.301499	0.71346	BC055324	protein_coding	ENSMUSG00000041406.14
63.5167	-0.0264707	0.141733	-0.186765	0.851845	0.959391	METTL18	protein_coding	ENSMUSG00000041396.13
1.51255	0.375444	0.917759	0.409088	0.682475	NA	SELL	protein_coding	ENSMUSG00000026581.14
1.36567	-0.0881105	1.04637	-0.084206	0.932893	NA	SELP	protein_coding	ENSMUSG00000026580.16
21.393	-0.49593	0.30267	-1.63852	0.101314	NA	F5	protein_coding	ENSMUSG00000026579.8
286.701	0.0748223	0.105154	0.711547	0.476745	0.81476	SLC19A2	protein_coding	ENSMUSG00000040918.12
473.147	0.230988	0.0688433	3.35527	0.000792875	0.0904125	CCDC181	protein_coding	ENSMUSG00000026578.6
459.666	0.126283	0.0684878	1.84388	0.0652006	0.430172	BLZF1	protein_coding	ENSMUSG00000026577.13
1491.51	-0.0286936	0.0609262	-0.470956	0.637672	0.890159	NME7	protein_coding	ENSMUSG00000026575.15
4.95108	0.335261	0.462348	0.725127	0.468374	NA	GM37411	TEC	ENSMUSG00000103493.1
8513.21	0.0736974	0.0510714	1.44302	0.149013	0.56858	ATP1B1	protein_coding	ENSMUSG00000026576.12
61.4753	0.259349	0.154133	1.68263	0.0924469	0.48435	GM32391	lincRNA	ENSMUSG00000104011.1
1.50564	-0.287186	0.884762	-0.324591	0.74549	NA	GM26685	lincRNA	ENSMUSG00000097281.2
1.14584	-0.395106	1.03423	-0.382029	0.70244	NA	D630023O14RIK	TEC	ENSMUSG00000102389.1
1.6755	-0.514755	0.844455	-0.609571	0.542146	NA	GM37754	lincRNA	ENSMUSG00000103383.1
1.36268	-0.684115	1.0015	-0.683094	0.494548	NA	GM37853	lincRNA	ENSMUSG00000102897.1
12.5881	0.237976	0.316435	0.752052	0.45202	NA	DPT	protein_coding	ENSMUSG00000026574.5
17.3143	0.160481	0.266332	0.602559	0.546802	NA	GM32569	antisense	ENSMUSG00000103659.1
10.9822	0.408531	0.327039	1.24918	0.211599	NA	GM20743	processed_transcript	ENSMUSG00000104117.5
8.83552	0.180271	0.401105	0.449435	0.653118	NA	4930568G15RIK	lincRNA	ENSMUSG00000102408.1
3.38517	-0.372126	0.691894	-0.537837	0.590689	NA	TBX19	protein_coding	ENSMUSG00000026572.11
453.735	-0.00820913	0.0811042	-0.101217	0.919378	0.978039	SFT2D2	protein_coding	ENSMUSG00000040848.11
1554.31	0.0781865	0.0414515	1.88622	0.0592659	0.417036	TIPRL	protein_coding	ENSMUSG00000040843.10
43.5456	0.111207	0.193165	0.575711	0.56481	NA	GM38190	sense_intronic	ENSMUSG00000102302.1
2584.01	-0.186678	0.0640354	-2.91523	0.00355423	0.161559	GPR161	protein_coding	ENSMUSG00000040836.15
1556.91	0.00689754	0.0617141	0.111766	0.911009	0.975872	DCAF6	protein_coding	ENSMUSG00000026571.12
946.417	-0.0664247	0.0513148	-1.29446	0.195508	0.617548	MPC2	protein_coding	ENSMUSG00000026568.6
3.35929	-0.242453	0.590065	-0.410893	0.681151	NA	GM37860	TEC	ENSMUSG00000103763.1
162.318	-0.123612	0.13158	-0.939442	0.347504	0.743224	ADCY10	protein_coding	ENSMUSG00000026567.16
2.97669	0.174491	0.655661	0.266131	0.790139	NA	GM18186	processed_pseudogene	ENSMUSG00000103059.1
2.24819	-0.176258	0.753349	-0.233965	0.815012	NA	GM38325	antisense	ENSMUSG00000103583.1
2094.96	-0.0149926	0.0463004	-0.323812	0.74608	0.925731	MPZL1	protein_coding	ENSMUSG00000026566.15
2.46325	-0.375372	0.760743	-0.493428	0.62171	NA	GM37559	processed_pseudogene	ENSMUSG00000103098.1
1.29588	-0.408429	1.03565	-0.394369	0.693309	NA	GM18407	processed_pseudogene	ENSMUSG00000104517.1
233.438	-0.0846823	0.109436	-0.773805	0.439046	0.795227	RCSD1	protein_coding	ENSMUSG00000040723.14
6.03357	-0.408283	0.474527	-0.860401	0.389568	NA	GM37073	lincRNA	ENSMUSG00000103686.1
427.463	0.103466	0.0786232	1.31597	0.188185	0.611521	CREG1	protein_coding	ENSMUSG00000040713.12
1.0305	-0.492704	1.16394	-0.423308	0.672071	NA	GM36972	lincRNA	ENSMUSG00000104306.1
8.8424	-0.0807485	0.402808	-0.200464	0.841118	NA	GM16565	processed_transcript	ENSMUSG00000089829.2
666.902	-0.042712	0.073591	-0.580398	0.561646	0.855897	CD247	protein_coding	ENSMUSG00000005763.15
850.734	0.00307604	0.0765582	0.0401791	0.96795	0.991482	POU2F1	protein_coding	ENSMUSG00000026565.18
4.9837	-1.04825	0.572703	-1.83036	0.0671962	NA	GM26665	lincRNA	ENSMUSG00000097196.2
1.17295	0.22467	1.09138	0.205858	0.836902	NA	GM7626	processed_pseudogene	ENSMUSG00000102890.1
25.2456	-0.311481	0.240897	-1.29301	0.196009	NA	DUSP27	protein_coding	ENSMUSG00000026564.9
1.56792	1.08386	0.94847	1.14274	0.253146	NA	GPA33	protein_coding	ENSMUSG00000000544.14
3.08826	-0.0851094	0.700783	-0.121449	0.903335	NA	MAEL	protein_coding	ENSMUSG00000040629.8
1407.22	-0.0149117	0.0748992	-0.19909	0.842192	0.957092	ILDR2	protein_coding	ENSMUSG00000040612.13
73.365	-0.404206	0.162596	-2.48596	0.0129203	0.250594	5330438I03RIK	antisense	ENSMUSG00000091393.1
56.0501	-0.177412	0.16115	-1.10091	0.270936	0.689758	GM15853	antisense	ENSMUSG00000103400.2
733.731	-0.044712	0.0558238	-0.800949	0.423161	0.788308	TADA1	protein_coding	ENSMUSG00000026563.13
4123.28	0.019495	0.0498412	0.391142	0.695693	0.907702	POGK	protein_coding	ENSMUSG00000040596.15
43.8187	-0.863188	0.25569	-3.37592	0.000735695	NA	GM16418	processed_pseudogene	ENSMUSG00000084093.1
3.13611	0.0423609	0.629574	0.0672851	0.946355	NA	GM6286	processed_pseudogene	ENSMUSG00000086925.1
236.641	-0.0455843	0.117369	-0.388385	0.697731	0.908127	GM16701	lincRNA	ENSMUSG00000102548.1
148.196	-0.0414694	0.132183	-0.313728	0.753728	0.928614	GM16701	lincRNA	ENSMUSG00000097823.2
1618.76	0.0538001	0.0782102	0.687891	0.491522	0.823299	FAM78B	protein_coding	ENSMUSG00000060568.14
2219.99	-0.135259	0.0571042	-2.36864	0.0178534	0.280244	UCK2	protein_coding	ENSMUSG00000026558.13
3.08614	0.117053	0.629739	0.185875	0.852543	NA	GM37982	antisense	ENSMUSG00000103139.1
31.0957	-0.164301	0.208889	-0.786546	0.431548	NA	GM2453	lincRNA	ENSMUSG00000102909.1
691.516	0.15513	0.0799919	1.93932	0.0524625	0.401666	TMCO1	protein_coding	ENSMUSG00000052428.10
13.6359	-0.118099	0.379793	-0.310957	0.755833	NA	GM25911	miRNA	ENSMUSG00000088246.1
902.009	0.0323075	0.052856	0.611236	0.541044	0.846456	ALDH9A1	protein_coding	ENSMUSG00000026687.14
1112.66	0.00862924	0.0705203	0.122365	0.90261	0.972839	MGST3	protein_coding	ENSMUSG00000026688.5
1.14055	-2.11749	1.26346	-1.67595	0.0937478	NA	LRRC52	protein_coding	ENSMUSG00000040485.5
709.525	-0.138081	0.0957191	-1.44257	0.149142	0.56858	RXRG	protein_coding	ENSMUSG00000015843.10
136.444	0.139304	0.168425	0.8271	0.408181	0.778479	LMX1A	protein_coding	ENSMUSG00000026686.14
129.134	0.2713	0.116071	2.33736	0.0194205	0.285141	GM20711	antisense	ENSMUSG00000093538.2
8982.08	0.075254	0.0697909	1.07828	0.280909	0.696298	PBX1	protein_coding	ENSMUSG00000052534.15
1.14302	0.072872	0.993421	0.0733546	0.941524	NA	GM37524	TEC	ENSMUSG00000103780.1
1.61321	-0.47417	0.901465	-0.525999	0.598889	NA	GM38381	TEC	ENSMUSG00000102594.1
218.165	0.0694465	0.122954	0.564815	0.5722	0.858796	NUF2	protein_coding	ENSMUSG00000026683.14
2058.92	0.23084	0.0984116	2.34565	0.0189937	0.28484	RGS5	protein_coding	ENSMUSG00000026678.10
1666.72	0.0660815	0.0655833	1.0076	0.313649	0.720076	RGS4	protein_coding	ENSMUSG00000038530.11
83.5569	0.173884	0.169779	1.02418	0.305751	0.715302	CCDC190	protein_coding	ENSMUSG00000070532.5
44.3626	0.160837	0.191869	0.838263	0.401883	NA	GM15852	processed_transcript	ENSMUSG00000089990.1
726.837	-0.163461	0.109331	-1.4951	0.134889	0.549702	HSD17B7	protein_coding	ENSMUSG00000026675.12
16.7967	0.0569174	0.315225	0.180561	0.856712	NA	3110045C21RIK	antisense	ENSMUSG00000097503.2
502.221	-0.0170669	0.0907346	-0.188097	0.8508	0.958932	DDR2	protein_coding	ENSMUSG00000026674.9
997.911	0.0108377	0.048807	0.222051	0.824274	0.952509	UAP1	protein_coding	ENSMUSG00000026670.15
4.4265	-0.159491	0.489494	-0.325829	0.744554	NA	GM37748	lincRNA	ENSMUSG00000104266.1
5.44057	0.0293831	0.465081	0.0631785	0.949624	NA	GM37502	lincRNA	ENSMUSG00000103908.1
3138.06	0.081708	0.056368	1.44955	0.147185	0.565663	UHMK1	protein_coding	ENSMUSG00000026667.14
41.1586	-0.253976	0.216296	-1.17421	0.240312	NA	4930500M09RIK	antisense	ENSMUSG00000044306.4
7.29256	-0.345757	0.41795	-0.827268	0.408085	NA	GM6345	transcribed_unprocessed_pseudogene	ENSMUSG00000096964.1
2.05513	-0.237551	0.913939	-0.25992	0.794925	NA	SH2D1B1	protein_coding	ENSMUSG00000102418.1
95.3701	0.239918	0.120965	1.98337	0.0473265	0.388346	GM7694	protein_coding	ENSMUSG00000102752.1
961.96	-0.00250598	0.0589554	-0.0425063	0.966095	0.990305	NOS1AP	protein_coding	ENSMUSG00000038473.14
7.20204	0.00681014	0.410669	0.016583	0.986769	NA	SPATA46	protein_coding	ENSMUSG00000042800.5
190.259	-0.114985	0.112498	-1.02211	0.306729	0.715904	OLFML2B	protein_coding	ENSMUSG00000038463.8
762.228	0.0591859	0.0621206	0.952759	0.340712	0.739102	ATF6	protein_coding	ENSMUSG00000026663.6
343.186	-0.0164004	0.0732682	-0.22384	0.822882	0.952106	GM9929	processed_transcript	ENSMUSG00000053925.4
503.981	-0.0873336	0.0757994	-1.15217	0.249252	0.66876	DUSP12	protein_coding	ENSMUSG00000026659.13
54.905	-0.139669	0.15163	-0.921118	0.356989	0.7493	GM26620	protein_coding	ENSMUSG00000096968.1
13.8446	-0.355458	0.304103	-1.16888	0.242454	NA	FCRLB	protein_coding	ENSMUSG00000070524.1
19.3888	0.135087	0.255548	0.528615	0.597073	NA	FCRLA	protein_coding	ENSMUSG00000038421.13
16.7674	0.22727	0.263726	0.861765	0.388817	NA	GM2962	processed_pseudogene	ENSMUSG00000089838.1
58.8842	0.0189702	0.159426	0.118991	0.905283	0.973472	FCGR2B	protein_coding	ENSMUSG00000026656.15
3.62807	-0.0967961	0.592424	-0.16339	0.870211	NA	GM38204	antisense	ENSMUSG00000103676.1
4.49033	0.499012	0.481444	1.03649	0.299974	NA	FCGR4	protein_coding	ENSMUSG00000059089.4
118.682	0.264697	0.131821	2.00799	0.0446439	0.381042	FCGR3	protein_coding	ENSMUSG00000059498.13
62.2033	0.237956	0.157995	1.5061	0.132042	0.544999	CFAP126	protein_coding	ENSMUSG00000026649.14
2031.75	0.0786178	0.0606345	1.29659	0.194773	0.617533	SDHC	protein_coding	ENSMUSG00000058076.12
14.2029	-0.920806	0.403874	-2.27993	0.0226117	NA	MPZ	protein_coding	ENSMUSG00000056569.11
335.752	-0.0304553	0.142794	-0.213282	0.831107	0.954861	PCP4L1	protein_coding	ENSMUSG00000038370.6
306.865	0.0672621	0.0909619	0.739454	0.459632	0.805386	NR1I3	protein_coding	ENSMUSG00000005677.14
483.112	-0.0688964	0.0937124	-0.73519	0.462224	0.806406	TOMM40L	protein_coding	ENSMUSG00000005674.9
13.0553	0.239819	0.308144	0.778269	0.43641	NA	APOA2	protein_coding	ENSMUSG00000005681.12
79.1275	0.174216	0.147058	1.18467	0.236148	0.657792	FCER1G	protein_coding	ENSMUSG00000058715.11
2767.58	-0.0200112	0.0522723	-0.382826	0.701849	0.909732	NDUFS2	protein_coding	ENSMUSG00000013593.12
168.647	-0.20051	0.11743	-1.70748	0.0877334	0.474512	ADAMTS4	protein_coding	ENSMUSG00000006403.13
1190.32	0.0133004	0.0618515	0.215038	0.829737	0.954861	B4GALT3	protein_coding	ENSMUSG00000052423.14
960.378	-0.0348649	0.0506124	-0.688862	0.49091	0.822778	PPOX	protein_coding	ENSMUSG00000062729.11
1160.18	-0.0914351	0.059735	-1.53068	0.125849	0.537234	USP21	protein_coding	ENSMUSG00000053483.13
1176.64	-0.0246474	0.0627008	-0.393095	0.69425	0.907622	UFC1	protein_coding	ENSMUSG00000062963.10
2.07171	-1.10493	0.97025	-1.13881	0.254782	NA	RPL27-PS1	processed_pseudogene	ENSMUSG00000079137.3
81.622	0.0815257	0.197671	0.412431	0.680024	0.903495	GM20045	lincRNA	ENSMUSG00000103983.1
511.653	-0.046447	0.0592415	-0.784028	0.433024	0.792099	DEDD	protein_coding	ENSMUSG00000013973.12
916.691	-0.0287989	0.0480389	-0.599492	0.548845	0.850326	NIT1	protein_coding	ENSMUSG00000013997.10
1073.16	-0.0234671	0.0623513	-0.376369	0.706643	0.911765	PFDN2	protein_coding	ENSMUSG00000006412.10
9.74189	0.131237	0.346432	0.378824	0.704818	NA	GM37154	TEC	ENSMUSG00000102929.1
222.92	0.0846789	0.0835638	1.01334	0.310896	0.717898	KLHDC9	protein_coding	ENSMUSG00000045259.4
73.5569	0.174171	0.149389	1.16589	0.24366	0.665062	NECTIN4	protein_coding	ENSMUSG00000006411.12
43.2022	-0.0114831	0.179125	-0.0641065	0.948885	NA	ARHGAP30	protein_coding	ENSMUSG00000048865.16
1804.95	-0.144435	0.0765629	-1.88648	0.0592299	0.417036	USF1	protein_coding	ENSMUSG00000026641.13
31.9683	-0.153469	0.19826	-0.774075	0.438886	NA	TSTD1	protein_coding	ENSMUSG00000103711.1
110.219	-0.0862881	0.108883	-0.792482	0.42808	0.791371	F11R	protein_coding	ENSMUSG00000038235.4
54.1359	-0.268578	0.162931	-1.64842	0.0992667	0.494526	B930036N10RIK	antisense	ENSMUSG00000091993.2
94.743	-0.189133	0.132131	-1.4314	0.152315	0.571345	ALYREF2	protein_coding	ENSMUSG00000060244.1
3.93963	-0.544319	0.583048	-0.933575	0.350523	NA	CD244A	protein_coding	ENSMUSG00000004709.14
2.56487	-1.19733	0.757656	-1.58031	0.114035	NA	LY9	protein_coding	ENSMUSG00000004707.14
8.20605	0.559004	0.408303	1.36909	0.170971	NA	CD48	protein_coding	ENSMUSG00000015355.13
93.0271	0.113308	0.131801	0.859689	0.38996	0.769884	TMA7-PS	processed_pseudogene	ENSMUSG00000059058.7
3.03513	0.452538	0.681085	0.664437	0.506411	NA	SLAMF1	protein_coding	ENSMUSG00000015316.11
47.6641	0.00136686	0.165049	0.00828155	0.993392	0.998257	CD84	protein_coding	ENSMUSG00000038147.13
3.19819	0.113077	0.695685	0.162541	0.87088	NA	GM10521	protein_coding	ENSMUSG00000073492.2
2.1368	0.322617	0.815628	0.395544	0.692441	NA	SLAMF6	protein_coding	ENSMUSG00000015314.10
2778.08	-0.032433	0.0580738	-0.558479	0.576517	0.860145	VANGL2	protein_coding	ENSMUSG00000026556.15
69.8932	-0.202172	0.390855	-0.517255	0.604978	0.876047	NHLH1	protein_coding	ENSMUSG00000051251.3
2207.99	0.0598984	0.0642031	0.932952	0.350845	0.74425	NCSTN	protein_coding	ENSMUSG00000003458.12
6634.31	0.0702333	0.0356359	1.97086	0.04874	0.392382	COPA	protein_coding	ENSMUSG00000026553.17
288.672	-0.180089	0.0991555	-1.81623	0.0693352	0.439115	GM37756	antisense	ENSMUSG00000103380.1
2115.73	0.0865168	0.0389927	2.2188	0.0265006	0.314539	PEX19	protein_coding	ENSMUSG00000003464.13
3.64446	0.479737	0.604303	0.793868	0.427272	NA	GM10171	processed_pseudogene	ENSMUSG00000089803.3
3128.92	-0.00808608	0.0383523	-0.210837	0.833015	0.955351	DCAF8	protein_coding	ENSMUSG00000026554.15
7807.68	0.0618796	0.0415846	1.48804	0.13674	0.551554	PEA15A	protein_coding	ENSMUSG00000013698.12
58.4717	0.100683	0.147653	0.681885	0.495311	0.824264	CASQ1	protein_coding	ENSMUSG00000007122.11
7.4594	0.559467	0.376211	1.48711	0.136986	NA	GM17224	antisense	ENSMUSG00000092085.1
7.17402	-0.721261	0.473263	-1.52402	0.127504	NA	ATP1A4	protein_coding	ENSMUSG00000007107.6
6171.62	-0.0915255	0.0568561	-1.60978	0.107447	0.507763	IGSF8	protein_coding	ENSMUSG00000038034.15
4307.38	-0.0618996	0.0708894	-0.873186	0.382562	0.766213	ATP1A2	protein_coding	ENSMUSG00000007097.14
349.403	-0.10619	0.104024	-1.02082	0.307338	0.716409	KCNJ9	protein_coding	ENSMUSG00000038026.12
22.447	-0.300266	0.238956	-1.25658	0.208907	NA	GM36937	antisense	ENSMUSG00000102413.1
795.247	0.201325	0.110133	1.82802	0.0675462	0.435495	KCNJ10	protein_coding	ENSMUSG00000044708.5
581.357	0.192338	0.102354	1.87914	0.0602254	0.41978	PIGM	protein_coding	ENSMUSG00000050229.3
1.2794	-0.396464	1.07829	-0.367681	0.713111	NA	GM37145	TEC	ENSMUSG00000102278.1
1.58556	0.220581	0.824389	0.267569	0.789031	NA	GM7804	transcribed_processed_pseudogene	ENSMUSG00000103357.1
2.6526	0.909293	0.696971	1.30464	0.192017	NA	SLAMF9	protein_coding	ENSMUSG00000026548.4
1653.28	-0.230485	0.117509	-1.96142	0.0498303	0.395523	IGSF9	protein_coding	ENSMUSG00000037995.15
429.368	0.0398503	0.0862181	0.462203	0.643935	0.892151	TAGLN2	protein_coding	ENSMUSG00000026547.15
1.18509	-0.779685	1.05177	-0.741304	0.458509	NA	GM37125	TEC	ENSMUSG00000104351.1
73.0758	0.117214	0.140697	0.833092	0.404793	0.776044	CFAP45	protein_coding	ENSMUSG00000026546.16
38.0477	0.120922	0.182454	0.662756	0.507487	NA	4933439K11RIK	processed_transcript	ENSMUSG00000085184.9
15.3598	-0.425448	0.318646	-1.33517	0.181819	NA	VSIG8	protein_coding	ENSMUSG00000049598.9
1.46256	0.163473	0.942183	0.173505	0.862255	NA	SLAMF8	protein_coding	ENSMUSG00000053318.7
2.6615	-0.924968	0.813375	-1.1372	0.255456	NA	FCRL6	protein_coding	ENSMUSG00000070504.9
84.4286	0.115584	0.148742	0.777073	0.437116	0.794357	DUSP23	protein_coding	ENSMUSG00000026544.6
8.18958	-0.14006	0.577504	-0.242525	0.808373	NA	GM2710	processed_pseudogene	ENSMUSG00000060128.5
2.50086	-0.27764	0.813501	-0.34129	0.732885	NA	CRP	protein_coding	ENSMUSG00000037942.5
1232.51	0.190622	0.0599507	3.17964	0.00147457	0.112061	ACKR1	protein_coding	ENSMUSG00000037872.5
8826.86	0.0347136	0.035766	0.970576	0.33176	0.734039	CADM3	protein_coding	ENSMUSG00000005338.13
518.967	-0.171875	0.0917272	-1.87376	0.0609638	0.420174	AIM2	protein_coding	ENSMUSG00000037860.15
2.15501	-0.189551	0.888013	-0.213455	0.830972	NA	IFI206	protein_coding	ENSMUSG00000037849.8
6.24953	-0.201942	0.531148	-0.380199	0.703798	NA	IFI213	protein_coding	ENSMUSG00000073491.11
2.7788	0.157188	0.670398	0.23447	0.81462	NA	IFI209	protein_coding	ENSMUSG00000043263.13
0.963886	0.898595	1.05993	0.847784	0.396559	NA	IFI208	protein_coding	ENSMUSG00000066677.12
27.8538	0.407527	0.231842	1.75778	0.0787845	NA	IFI207	protein_coding	ENSMUSG00000073490.11
23.9494	-0.130218	0.273794	-0.475604	0.634356	NA	IFI204	protein_coding	ENSMUSG00000073489.6
35.6585	-0.217219	0.214516	-1.0126	0.311252	NA	IFI203-PS	unprocessed_pseudogene	ENSMUSG00000090222.2
102.531	-0.0870841	0.144372	-0.603192	0.546381	0.849403	MNDAL	protein_coding	ENSMUSG00000090272.9
4.7132	-0.313732	0.624581	-0.502308	0.615451	NA	IFI211	protein_coding	ENSMUSG00000026536.9
72.1042	-0.138567	0.14921	-0.928669	0.353061	0.746598	IFI203	protein_coding	ENSMUSG00000039997.16
0.923046	-0.672244	1.38931	-0.48387	0.628478	NA	IFI205	protein_coding	ENSMUSG00000054203.7
1.74106	0.406107	0.926761	0.4382	0.661241	NA	SPTA1	protein_coding	ENSMUSG00000026532.7
1415.63	0.067171	0.0609615	1.10186	0.270522	0.689758	FMN2	protein_coding	ENSMUSG00000028354.13
458.742	0.0227199	0.0868321	0.261653	0.793589	0.94308	GREM2	protein_coding	ENSMUSG00000050069.3
1606.57	0.0845025	0.0446587	1.89218	0.0584666	0.415467	RGS7	protein_coding	ENSMUSG00000026527.13
1.11686	0.231025	1.01095	0.228521	0.819241	NA	GM36307	lincRNA	ENSMUSG00000103079.1
1297.3	0.00281543	0.0586603	0.0479954	0.96172	0.989053	FH1	protein_coding	ENSMUSG00000026526.14
82.4122	-0.00687116	0.129588	-0.0530231	0.957714	0.98786	KMO	protein_coding	ENSMUSG00000039783.15
352.237	0.118916	0.0856166	1.38893	0.164853	0.585814	OPN3	protein_coding	ENSMUSG00000026525.9
271.308	0.0590415	0.0934758	0.631623	0.527633	0.839254	CHML	protein_coding	ENSMUSG00000078185.3
3.09494	0.441759	0.612514	0.721222	0.470773	NA	WDR64	protein_coding	ENSMUSG00000026523.14
89.8901	0.11304	0.165591	0.682649	0.494829	0.824003	EXO1	protein_coding	ENSMUSG00000039748.11
1.32277	0.432877	1.0283	0.420966	0.67378	NA	GM38100	protein_coding	ENSMUSG00000104158.2
145.275	0.106664	0.135743	0.785781	0.431996	0.791784	PLD5	protein_coding	ENSMUSG00000055214.15
54.6172	-0.142178	0.197308	-0.720587	0.471163	0.811273	GM38101	lincRNA	ENSMUSG00000104157.1
2.79776	0.0942537	0.698338	0.134969	0.892637	NA	GM36536	lincRNA	ENSMUSG00000104021.1
7363.95	0.0158782	0.0712996	0.222697	0.823771	0.952509	CEP170	protein_coding	ENSMUSG00000057335.11
3.1528	0.178956	0.626072	0.28584	0.775001	NA	3110062G12RIK	TEC	ENSMUSG00000103634.1
132.447	-0.135658	0.141209	-0.960693	0.336707	0.737393	GM38104	TEC	ENSMUSG00000104154.1
1150.44	-0.0449335	0.107276	-0.418858	0.67532	0.902792	GM36992	antisense	ENSMUSG00000103435.1
928.258	0.0891017	0.0611148	1.45794	0.144858	0.563354	SDCCAG8	protein_coding	ENSMUSG00000026504.17
6.65336	-0.0522114	0.433636	-0.120404	0.904163	NA	GM15423	antisense	ENSMUSG00000087082.1
8702.6	0.0478756	0.0645219	0.742006	0.458084	0.804328	AKT3	protein_coding	ENSMUSG00000019699.16
5.65561	0.348962	0.494686	0.70542	0.480549	NA	GM37960	TEC	ENSMUSG00000104391.1
2.87274	-0.0884199	0.676256	-0.130749	0.895974	NA	GM37106	TEC	ENSMUSG00000102133.1
1.09014	1.18134	1.09711	1.07677	0.281582	NA	GM37598	TEC	ENSMUSG00000102749.1
3.51504	0.520512	0.534675	0.973512	0.330299	NA	GM37706	TEC	ENSMUSG00000103646.1
1.26362	0.225488	1.08473	0.207874	0.835327	NA	GM38328	processed_pseudogene	ENSMUSG00000103633.1
115.091	-0.305328	0.164172	-1.85981	0.0629123	0.423067	GM26801	antisense	ENSMUSG00000097892.2
11476.3	0.010738	0.090532	0.11861	0.905585	0.973489	ZBTB18	protein_coding	ENSMUSG00000063659.11
23.6023	-0.0637845	0.241493	-0.264126	0.791683	NA	GM29856	processed_transcript	ENSMUSG00000102432.1
3.15621	-0.560728	0.670051	-0.836843	0.402681	NA	GM37280	lincRNA	ENSMUSG00000102885.1
1.83746	-0.217522	0.876295	-0.24823	0.803957	NA	GM37858	TEC	ENSMUSG00000103767.1
1.23376	-0.314369	1.15778	-0.271526	0.785986	NA	2310043L19RIK	lincRNA	ENSMUSG00000101746.1
43.143	0.282844	0.202336	1.39789	0.162145	NA	1700016C15RIK	protein_coding	ENSMUSG00000015962.5
2692.84	0.0207363	0.0523799	0.395883	0.692191	0.906999	ADSS	protein_coding	ENSMUSG00000015961.8
2.427	0.692565	0.709739	0.975802	0.329162	NA	CATSPERE1	protein_coding	ENSMUSG00000102483.2
312.432	0.00494656	0.0905491	0.0546284	0.956435	0.987606	CATSPERE2	protein_coding	ENSMUSG00000091476.8
17.1168	0.0875676	0.26871	0.325881	0.744514	NA	GM37313	unprocessed_pseudogene	ENSMUSG00000104097.1
1054.73	-0.0430225	0.0650381	-0.661497	0.508294	0.83135	DESI2	protein_coding	ENSMUSG00000026502.13
4.64663	-0.682559	0.599894	-1.1378	0.255205	NA	4930527J03RIK	processed_transcript	ENSMUSG00000070489.5
10.4335	-0.137908	0.351981	-0.391804	0.695203	NA	GM37486	processed_pseudogene	ENSMUSG00000104126.1
56.4061	-0.240122	0.176493	-1.36051	0.173667	0.595573	B230369F24RIK	antisense	ENSMUSG00000086350.1
852.415	0.193378	0.072597	2.66372	0.00772825	0.205743	COX20	protein_coding	ENSMUSG00000026500.6
12572.7	0.0340081	0.0424761	0.800641	0.423339	0.788359	HNRNPU	protein_coding	ENSMUSG00000039630.10
55.2529	0.281325	0.157311	1.78834	0.0737212	0.448746	GM38300	TEC	ENSMUSG00000104279.1
293.047	0.102588	0.0823397	1.24591	0.212798	0.633137	EFCAB2	protein_coding	ENSMUSG00000026495.8
2655.56	0.105288	0.0593692	1.77344	0.0761561	0.453218	KIF26B	protein_coding	ENSMUSG00000026494.12
264.594	0.0310327	0.130157	0.238426	0.811551	0.949153	GM16564	antisense	ENSMUSG00000089713.1
970.324	0.107711	0.060922	1.76802	0.0770572	0.454181	SMYD3	protein_coding	ENSMUSG00000055067.15
7.05413	-0.118343	0.436881	-0.270883	0.786481	NA	GM5561	processed_pseudogene	ENSMUSG00000096474.2
539.33	0.0945103	0.0740684	1.27599	0.20196	0.622695	TFB2M	protein_coding	ENSMUSG00000026492.11
1121.72	-0.110452	0.0456283	-2.4207	0.0154908	0.267944	CNST	protein_coding	ENSMUSG00000038949.8
1695.08	0.129442	0.0567003	2.28291	0.0224356	0.297089	SCCPDH	protein_coding	ENSMUSG00000038936.13
56.6667	0.0740041	0.150982	0.490151	0.624027	0.884806	KIF28	protein_coding	ENSMUSG00000087236.3
1889.03	0.0387743	0.0662955	0.584871	0.558634	0.854532	AHCTF1	protein_coding	ENSMUSG00000026491.13
10.8465	-0.938111	0.375211	-2.50022	0.0124115	NA	GM10518	antisense	ENSMUSG00000073486.2
2.5801	1.26049	0.711308	1.77207	0.0763831	NA	GM37070	processed_pseudogene	ENSMUSG00000104418.1
6127.45	0.0396578	0.0606753	0.653606	0.513366	0.833623	CDC42BPA	protein_coding	ENSMUSG00000026490.18
110.838	0.118645	0.12	0.988712	0.322804	0.7277	GM38331	TEC	ENSMUSG00000103636.1
265.251	0.193833	0.0875657	2.21357	0.0268584	0.314914	COQ8A	protein_coding	ENSMUSG00000026489.13
4.07282	0.289644	0.53949	0.536885	0.591347	NA	GM37336	lincRNA	ENSMUSG00000104520.1
413.393	-0.177358	0.063253	-2.80394	0.00504819	0.181203	PSEN2	protein_coding	ENSMUSG00000010609.15
9.70173	-0.505687	0.384653	-1.31466	0.188624	NA	GM31728	antisense	ENSMUSG00000102923.1
48.9646	0.313961	0.179609	1.74803	0.0804597	0.45971	GM5069	transcribed_processed_pseudogene	ENSMUSG00000055676.4
563.051	-0.0250024	0.0906343	-0.275861	0.782655	0.93858	ITPKB	protein_coding	ENSMUSG00000038855.10
2759.5	-0.0292923	0.0628634	-0.465967	0.641239	0.891049	STUM	protein_coding	ENSMUSG00000053963.7
2418.01	-0.0872281	0.0672658	-1.29677	0.194711	0.617533	PARP1	protein_coding	ENSMUSG00000026496.11
70.9198	0.00334172	0.137156	0.0243645	0.980562	0.994383	MIR6904	miRNA	ENSMUSG00000098926.1
333.587	0.132324	0.0942963	1.40328	0.160534	0.581182	LIN9	protein_coding	ENSMUSG00000058729.13
1.58793	-1.55323	1.23997	-1.25264	0.210337	NA	MIXL1	protein_coding	ENSMUSG00000026497.7
738.187	0.049883	0.0555589	0.89784	0.369271	0.756838	ACBD3	protein_coding	ENSMUSG00000026499.5
690.088	0.141349	0.0671825	2.10396	0.0353818	0.350297	GM37768	antisense	ENSMUSG00000103649.1
4.9521	0.307035	0.469407	0.65409	0.513054	NA	GM38293	lincRNA	ENSMUSG00000103156.1
8552.43	-0.00454604	0.0465283	-0.0977049	0.922167	0.97834	H3F3A	protein_coding	ENSMUSG00000060743.12
48.1557	-0.220006	0.174229	-1.26274	0.206681	0.628301	H3F3AOS	antisense	ENSMUSG00000073485.3
725.147	0.0182679	0.0619135	0.295055	0.767952	0.933676	SDE2	protein_coding	ENSMUSG00000038806.7
137.411	0.0400506	0.113069	0.354215	0.723178	0.917598	LEFTY2	protein_coding	ENSMUSG00000066652.5
553.725	-0.184472	0.0769731	-2.39658	0.0165491	0.2734	PYCR2	protein_coding	ENSMUSG00000026520.8
3.35082	0.250226	0.562964	0.44448	0.656696	NA	LEFTY1	protein_coding	ENSMUSG00000038793.8
65.8879	-0.104538	0.160309	-0.652105	0.514333	0.83402	TMEM63A	protein_coding	ENSMUSG00000026519.16
8.42356	-0.0994653	0.397316	-0.250343	0.802322	NA	2210411M09RIK	antisense	ENSMUSG00000085563.2
186.624	-0.0347648	0.0931349	-0.373274	0.708945	0.912749	EPHX1	protein_coding	ENSMUSG00000038776.13
1.13567	1.26791	1.27559	0.99398	0.320232	NA	9130409I23RIK	protein_coding	ENSMUSG00000038768.8
5.73189	0.229723	0.455345	0.504502	0.613908	NA	GM6606	unprocessed_pseudogene	ENSMUSG00000102219.1
2495.83	-0.0699475	0.0548098	-1.27619	0.201889	0.622695	NVL	protein_coding	ENSMUSG00000026516.8
95.9516	-0.0669227	0.119969	-0.557832	0.576959	0.860145	FGFR3-PS	processed_pseudogene	ENSMUSG00000103178.1
734.67	0.00380666	0.0620915	0.0613072	0.951115	0.986302	CNIH4	protein_coding	ENSMUSG00000062169.13
4619.74	0.0323575	0.0667708	0.484605	0.627956	0.886355	WDR26	protein_coding	ENSMUSG00000038733.14
33.7277	-0.0719754	0.250526	-0.287297	0.773885	NA	A430110L20RIK	lincRNA	ENSMUSG00000054135.2
22.715	0.371273	0.233959	1.58692	0.112531	NA	RPL35A-PS2	processed_pseudogene	ENSMUSG00000081214.3
854.412	-0.0394233	0.0888247	-0.443833	0.657164	0.897151	CNIH3	protein_coding	ENSMUSG00000026514.14
7.98665	0.00309598	0.42514	0.00728225	0.99419	NA	CCDC121	protein_coding	ENSMUSG00000050625.4
93.2009	0.110842	0.13185	0.840663	0.400536	0.775063	DNAH14	protein_coding	ENSMUSG00000047369.17
684.638	-0.103567	0.0846372	-1.22366	0.221081	0.642536	LBR	protein_coding	ENSMUSG00000004880.11
5484.77	0.000670781	0.0420415	0.0159552	0.98727	0.99662	ENAH	protein_coding	ENSMUSG00000022995.16
2.6722	-0.376408	0.735268	-0.511933	0.608698	NA	2700078F05RIK	TEC	ENSMUSG00000103722.1
1.47188	0.269166	0.843537	0.319092	0.749657	NA	GM38359	TEC	ENSMUSG00000103317.1
1.82529	0.380288	0.876471	0.433885	0.664372	NA	GM37018	TEC	ENSMUSG00000102950.1
1.5522	0.736305	0.867551	0.848717	0.396039	NA	GM37258	TEC	ENSMUSG00000102760.1
1058.25	0.0357561	0.0681657	0.524546	0.599899	0.873766	SRP9	protein_coding	ENSMUSG00000026511.7
4.91951	0.452922	0.491213	0.922048	0.356504	NA	GM17968	processed_pseudogene	ENSMUSG00000103018.1
791.983	0.18386	0.0759564	2.4206	0.0154948	0.267944	DEGS1	protein_coding	ENSMUSG00000038633.5
9.7233	0.237918	0.457196	0.520385	0.602795	NA	1700047M11RIK	lincRNA	ENSMUSG00000100147.2
1453.19	-0.0387566	0.0700268	-0.553455	0.579952	0.861141	FBXO28	protein_coding	ENSMUSG00000047539.9
2.87142	0.360238	0.617142	0.58372	0.559409	NA	GM10517	TEC	ENSMUSG00000073482.2
972.462	-0.0669719	0.0516565	-1.29649	0.194808	0.617533	TRP53BP2	protein_coding	ENSMUSG00000026510.10
1941.12	0.04919	0.04415	1.11416	0.265212	0.685268	CAPN2	protein_coding	ENSMUSG00000026509.15
341.458	-0.202639	0.0688251	-2.94427	0.00323722	0.151826	GM37885	antisense	ENSMUSG00000102234.1
8.94549	-0.372428	0.393565	-0.946293	0.343999	NA	CAPN8	protein_coding	ENSMUSG00000038599.14
2501.13	0.0337427	0.0554977	0.608001	0.543187	0.847487	SUSD4	protein_coding	ENSMUSG00000038576.15
11.186	0.120682	0.330127	0.365563	0.714692	NA	TLR5	protein_coding	ENSMUSG00000079164.8
283.389	-0.085093	0.0977595	-0.870432	0.384065	0.766943	DISP1	protein_coding	ENSMUSG00000030768.12
3549.28	-0.0243797	0.0503067	-0.484621	0.627945	0.886355	BROX	protein_coding	ENSMUSG00000046836.13
1926.62	-0.0171019	0.0654223	-0.261408	0.793778	0.9431	AIDA	protein_coding	ENSMUSG00000042901.10
3000.88	0.0319157	0.0471893	0.676334	0.498828	0.826706	MIA3	protein_coding	ENSMUSG00000056050.13
486.592	-0.129259	0.0760667	-1.69928	0.0892659	0.47845	TAF1A	protein_coding	ENSMUSG00000072258.10
13.7108	-0.438964	0.334176	-1.31357	0.18899	NA	GM37986	lincRNA	ENSMUSG00000104212.1
17.2842	-0.0355541	0.290921	-0.122212	0.902731	NA	HHIPL2	protein_coding	ENSMUSG00000053461.9
1.8595	-1.10651	0.978661	-1.13064	0.258206	NA	GM34068	lincRNA	ENSMUSG00000103305.1
113.811	0.453658	0.118673	3.82276	0.000131966	0.0460897	DUSP10	protein_coding	ENSMUSG00000039384.8
3.02854	-0.22695	0.640333	-0.354425	0.72302	NA	1700056E22RIK	protein_coding	ENSMUSG00000044854.7
1.88979	-0.467817	0.801036	-0.584016	0.55921	NA	2900092O11RIK	TEC	ENSMUSG00000104419.1
19.0688	0.301336	0.255303	1.18031	0.237878	NA	HLX	protein_coding	ENSMUSG00000039377.7
10.8398	-0.434198	0.364463	-1.19133	0.233522	NA	MTARC1	protein_coding	ENSMUSG00000026621.13
792.096	-0.130006	0.0571872	-2.27334	0.0230057	0.299239	MTARC2	protein_coding	ENSMUSG00000073481.9
1.03014	0.909811	1.21789	0.747041	0.455039	NA	MIR1981	miRNA	ENSMUSG00000088559.1
297.028	-0.19787	0.109822	-1.80174	0.0715867	0.443207	C130074G19RIK	protein_coding	ENSMUSG00000039349.5
3708.47	-0.0107698	0.0442407	-0.243436	0.807668	0.947803	MARK1	protein_coding	ENSMUSG00000026620.11
181.268	0.0561664	0.107643	0.521782	0.601822	0.874936	GM38251	antisense	ENSMUSG00000102784.1
1986.29	-0.0679307	0.0541269	-1.25503	0.209469	0.631346	RAB3GAP2	protein_coding	ENSMUSG00000039318.12
51.8091	0.0116241	0.165611	0.070189	0.944043	0.985434	GM34882	antisense	ENSMUSG00000103613.1
1400.48	-0.0074175	0.0481841	-0.153941	0.877656	0.964771	IARS2	protein_coding	ENSMUSG00000026618.11
7.50945	-0.192437	0.395508	-0.486556	0.626573	NA	2010103J01RIK	antisense	ENSMUSG00000104368.1
68.617	-0.0214739	0.147047	-0.146034	0.883894	0.967017	GM37785	TEC	ENSMUSG00000102526.1
952.155	0.0487522	0.0603891	0.807301	0.419493	0.785353	BPNT1	protein_coding	ENSMUSG00000026617.16
5.36442	1.17773	0.522472	2.25416	0.0241864	NA	4930532G15RIK	lincRNA	ENSMUSG00000097261.2
3651.41	0.0334405	0.0453103	0.738034	0.460494	0.805778	EPRS	protein_coding	ENSMUSG00000026615.14
39.8946	-0.02077	0.215407	-0.0964221	0.923185	NA	9630028B13RIK	lincRNA	ENSMUSG00000051295.8
4.25353	-0.351609	0.563087	-0.624431	0.532345	NA	AC131980.1	processed_pseudogene	ENSMUSG00000118510.1
315.555	0.0522732	0.0858017	0.609232	0.542371	0.847099	GM2061	antisense	ENSMUSG00000097615.1
1161.32	0.05261	0.0687814	0.764886	0.444339	0.797922	SLC30A10	protein_coding	ENSMUSG00000026614.7
3.72685	0.287691	0.635216	0.452902	0.650619	NA	5033404E19RIK	transcribed_processed_pseudogene	ENSMUSG00000102185.1
159.533	0.111407	0.12159	0.916252	0.359535	0.75153	LYPLAL1	protein_coding	ENSMUSG00000039246.8
3.66482	-0.0361856	0.582993	-0.0620687	0.950508	NA	A730004F24RIK	lincRNA	ENSMUSG00000103690.1
674.683	0.0492201	0.0746279	0.659541	0.509548	0.831588	TGFB2	protein_coding	ENSMUSG00000039239.14
12.6431	-0.289173	0.301032	-0.960607	0.33675	NA	GM29491	antisense	ENSMUSG00000100393.1
0.883804	-1.94792	1.39913	-1.39224	0.16385	NA	GM37849	TEC	ENSMUSG00000102619.1
447.726	0.0684656	0.0822502	0.832406	0.40518	0.776294	RRP15	protein_coding	ENSMUSG00000001305.5
35.0091	0.0397633	0.205712	0.193296	0.846727	NA	A430105J06RIK	lincRNA	ENSMUSG00000097784.1
1.08702	1.29297	1.21634	1.063	0.28778	NA	D1PAS1	protein_coding	ENSMUSG00000039224.1
31.2147	0.104228	0.209447	0.497635	0.618741	NA	SPATA17	protein_coding	ENSMUSG00000026611.17
570.664	0.0327305	0.0613349	0.533636	0.593593	0.869985	GPATCH2	protein_coding	ENSMUSG00000039210.16
25.7973	0.375476	0.218303	1.71998	0.0854365	NA	GM37254	TEC	ENSMUSG00000104394.2
230.779	0.165633	0.080447	2.0589	0.0395036	0.363727	GM38155	antisense	ENSMUSG00000104245.1
7.52154	0.243795	0.384876	0.633439	0.526447	NA	GM37896	lincRNA	ENSMUSG00000103923.1
1081.63	0.195292	0.174675	1.11803	0.263556	0.683995	ESRRG	protein_coding	ENSMUSG00000026610.13
21.0857	-0.098436	0.236592	-0.416059	0.677367	NA	GM36388	antisense	ENSMUSG00000103961.1
29.561	0.440933	0.214911	2.0517	0.0401993	NA	USH2A	protein_coding	ENSMUSG00000026609.15
2745.38	-0.0561623	0.0400087	-1.40375	0.160392	0.581073	KCTD3	protein_coding	ENSMUSG00000026608.13
1286.62	-0.0694439	0.0713181	-0.97372	0.330196	0.733247	KCNK2	protein_coding	ENSMUSG00000037624.15
1.68521	0.74503	0.869078	0.857265	0.391299	NA	2900042K21RIK	sense_overlapping	ENSMUSG00000103669.1
149.623	0.0255517	0.104786	0.243847	0.807349	0.947556	PDCD5-PS	processed_pseudogene	ENSMUSG00000102824.1
72.453	-0.268001	0.157921	-1.69706	0.089685	0.479013	A430027H14RIK	antisense	ENSMUSG00000104507.1
507.302	0.0628487	0.127853	0.49157	0.623023	0.883901	CENPF	protein_coding	ENSMUSG00000026605.14
296.259	-0.208546	0.100444	-2.07623	0.0378723	0.35926	PTPN14	protein_coding	ENSMUSG00000026604.17
4.28949	-1.15538	0.662107	-1.745	0.0809848	NA	GM26574	antisense	ENSMUSG00000097925.1
462.983	-0.0712228	0.0771228	-0.9235	0.355747	0.747802	GM37422	antisense	ENSMUSG00000104435.1
1492.52	-0.06031	0.0500453	-1.20511	0.228162	0.649952	SMYD2	protein_coding	ENSMUSG00000026603.13
4.54281	-0.319902	0.521437	-0.613501	0.539545	NA	GM38245	TEC	ENSMUSG00000103467.1
981.577	-0.0441607	0.0905181	-0.487866	0.625645	0.88557	PROX1	protein_coding	ENSMUSG00000010175.13
1.80889	0.37071	0.772611	0.479814	0.63136	NA	GM28172	antisense	ENSMUSG00000099404.1
61.8594	0.0508211	0.142192	0.357412	0.720783	0.917099	PROX1OS	antisense	ENSMUSG00000079045.3
1.77128	-0.680221	0.963074	-0.706302	0.48	NA	GM30932	lincRNA	ENSMUSG00000103963.1
1466.8	-0.126997	0.0518524	-2.44919	0.0143176	0.261811	RPS6KC1	protein_coding	ENSMUSG00000089872.10
1959.94	-0.0290119	0.0432927	-0.670134	0.502773	0.827942	ANGEL2	protein_coding	ENSMUSG00000026634.16
2953.27	-0.00905753	0.0597234	-0.151658	0.879457	0.965655	VASH2	protein_coding	ENSMUSG00000037568.12
1.5212	-0.804955	1.11032	-0.724977	0.468466	NA	GM37095	processed_pseudogene	ENSMUSG00000103723.1
2.7409	0.365524	0.679958	0.537568	0.590875	NA	GM8407	processed_pseudogene	ENSMUSG00000103964.1
828.459	-0.0214155	0.0724192	-0.295715	0.767447	0.933627	FLVCR1	protein_coding	ENSMUSG00000066595.9
60.3429	-0.308078	0.154518	-1.9938	0.0461741	0.386109	A230020J21RIK	antisense	ENSMUSG00000097845.2
44.9927	0.0393771	0.164413	0.239502	0.810717	NA	SPATA45	protein_coding	ENSMUSG00000057072.11
566.245	-0.104856	0.0737755	-1.42129	0.155233	0.574297	TATDN3	protein_coding	ENSMUSG00000026632.17
121	0.233394	0.142274	1.64046	0.10091	0.496842	NSL1	protein_coding	ENSMUSG00000062510.12
18.1276	0.375821	0.301932	1.24472	0.213235	NA	BATF3	protein_coding	ENSMUSG00000026630.9
16.0471	0.0862675	0.303209	0.284515	0.776016	NA	ATF3	protein_coding	ENSMUSG00000026628.13
37.182	-0.347338	0.198736	-1.74773	0.0805103	NA	D730003I15RIK	lincRNA	ENSMUSG00000073478.6
15.7697	-0.395125	0.311313	-1.26922	0.204362	NA	GM37074	TEC	ENSMUSG00000103685.1
8.68049	0.732616	0.400547	1.82904	0.067394	NA	GM37168	lincRNA	ENSMUSG00000103174.1
978.745	-0.0396141	0.0789479	-0.501775	0.615826	0.880207	NENF	protein_coding	ENSMUSG00000037499.9
636.994	-0.0387313	0.0612414	-0.632437	0.527101	0.839058	PACC1	protein_coding	ENSMUSG00000026627.7
1041.37	0.106196	0.064233	1.65329	0.0982728	0.493558	PPP2R5A	protein_coding	ENSMUSG00000026626.11
14.8396	-0.183943	0.292718	-0.628399	0.529743	NA	GM32200	lincRNA	ENSMUSG00000103114.1
1.68096	0.933334	1.00875	0.925238	0.354842	NA	9430037O13RIK	TEC	ENSMUSG00000102246.1
180.1	0.302195	0.118786	2.54403	0.0109581	0.233382	DTL	protein_coding	ENSMUSG00000037474.13
1523.97	0.13214	0.0572436	2.30839	0.0209775	0.290989	INTS7	protein_coding	ENSMUSG00000037461.10
2.04024	0.688093	0.692914	0.993043	0.320689	NA	GM37349	TEC	ENSMUSG00000102970.1
3387.81	-0.0372882	0.0517412	-0.720668	0.471114	0.811273	LPGAT1	protein_coding	ENSMUSG00000026623.16
1.82438	1.0551	0.802278	1.31513	0.188465	NA	GM26203	snRNA	ENSMUSG00000064845.1
10.6761	-0.441346	0.362073	-1.21894	0.222866	NA	GM38037	antisense	ENSMUSG00000102840.1
143.368	-0.200013	0.107958	-1.85269	0.0639272	0.425706	NEK2	protein_coding	ENSMUSG00000026622.15
197.147	-0.0106549	0.0863698	-0.123363	0.901819	0.972498	1700034H15RIK	antisense	ENSMUSG00000055833.14
867.467	0.31237	0.104896	2.9779	0.00290231	0.148321	SLC30A1	protein_coding	ENSMUSG00000037434.7
32.6153	0.00626312	0.238783	0.0262294	0.979074	NA	RD3	protein_coding	ENSMUSG00000049353.17
5.63369	0.250477	0.517066	0.48442	0.628088	NA	GM26670	antisense	ENSMUSG00000097416.3
0.968388	1.18986	1.12645	1.0563	0.290832	NA	GM32460	processed_pseudogene	ENSMUSG00000102915.1
107.45	0.237847	0.11831	2.01036	0.0443929	0.380726	TRAF5	protein_coding	ENSMUSG00000026637.13
68.9024	0.270209	0.158985	1.69959	0.0892087	0.478442	GSTP-PS	processed_pseudogene	ENSMUSG00000103653.1
130.806	0.0808226	0.128074	0.631062	0.528	0.839516	GM26879	antisense	ENSMUSG00000097089.2
1148.18	-0.0541221	0.0778314	-0.695377	0.486819	0.821204	RCOR3	protein_coding	ENSMUSG00000037395.15
2.58728	-0.407032	0.698719	-0.58254	0.560203	NA	GM37055	TEC	ENSMUSG00000102755.1
321.324	0.00185726	0.09096	0.0204184	0.98371	0.995217	GM10516	antisense	ENSMUSG00000097316.2
238.64	0.0510703	0.0881813	0.579151	0.562487	0.856049	KCNH1	protein_coding	ENSMUSG00000058248.12
205.364	0.0997895	0.0900374	1.10831	0.267727	0.687322	HHAT	protein_coding	ENSMUSG00000037375.16
7.23431	-0.399992	0.460898	-0.867853	0.385475	NA	A730013G03RIK	TEC	ENSMUSG00000047384.3
5.86499	0.727353	0.453516	1.60381	0.108756	NA	1700065J18RIK	lincRNA	ENSMUSG00000100872.2
1434.58	-0.125693	0.0766301	-1.64025	0.100952	0.496842	SERTAD4	protein_coding	ENSMUSG00000016262.14
86.5057	-0.441268	0.16073	-2.7454	0.00604376	0.192264	GM15867	antisense	ENSMUSG00000089812.2
10.7355	-0.0348871	0.356054	-0.0979824	0.921946	NA	GM2367	processed_pseudogene	ENSMUSG00000102162.1
952.521	0.000860168	0.0569202	0.0151118	0.987943	0.996698	SYT14	protein_coding	ENSMUSG00000016200.14
0.857116	0.923897	1.16288	0.79449	0.42691	NA	GM31406	lincRNA	ENSMUSG00000103640.1
964.632	-0.0401517	0.0742644	-0.540659	0.588743	0.86702	UTP25	protein_coding	ENSMUSG00000016181.9
11.8371	-0.463891	0.337196	-1.37573	0.168905	NA	IRF6	protein_coding	ENSMUSG00000026638.15
159.533	0.0340196	0.0942881	0.360804	0.718246	0.915957	A130010J15RIK	protein_coding	ENSMUSG00000079144.7
97.5232	0.0792459	0.119833	0.661304	0.508417	0.83135	TRAF3IP3	protein_coding	ENSMUSG00000037318.10
3.37414	0.271856	0.583884	0.4656	0.641502	NA	GM15872	antisense	ENSMUSG00000090080.2
4.44242	0.620958	0.528953	1.17394	0.24042	NA	4930570N18RIK	antisense	ENSMUSG00000089683.2
93.1481	0.00749634	0.14162	0.0529327	0.957785	0.98786	LAMB3	protein_coding	ENSMUSG00000026639.18
11.5872	0.280965	0.342971	0.819207	0.412668	NA	HSD11B1	protein_coding	ENSMUSG00000016194.14
16.811	-0.114121	0.270495	-0.421898	0.6731	NA	G0S2	protein_coding	ENSMUSG00000009633.3
5.03711	0.605948	0.476681	1.27118	0.203664	NA	GM37691	TEC	ENSMUSG00000104348.1
1097.66	0.0243048	0.053478	0.454482	0.649482	0.895227	CAMK1G	protein_coding	ENSMUSG00000016179.11
2.01327	1.08656	0.906925	1.19807	0.230891	NA	4930503O07RIK	lincRNA	ENSMUSG00000103692.1
6681.96	-0.0603478	0.0900319	-0.670293	0.502671	0.827942	PLXNA2	protein_coding	ENSMUSG00000026640.12
1.90768	0.771307	0.772936	0.997892	0.318332	NA	GM37783	TEC	ENSMUSG00000102523.1
3.98197	0.432883	0.556397	0.778011	0.436562	NA	GM37674	TEC	ENSMUSG00000102621.1
2.21504	1.11118	0.707004	1.57168	0.116026	NA	GM38036	TEC	ENSMUSG00000102841.1
1.13032	0.254982	1.00068	0.254809	0.798871	NA	GM19777	processed_pseudogene	ENSMUSG00000103597.1
297.286	0.0294585	0.0936213	0.314656	0.753023	0.9285	CD34	protein_coding	ENSMUSG00000016494.9
232.703	0.064022	0.103147	0.620684	0.534808	0.843554	GM16897	antisense	ENSMUSG00000097325.2
559.696	0.020483	0.116775	0.175406	0.860761	0.960874	A330023F24RIK	processed_transcript	ENSMUSG00000096929.7
1.84169	0.399947	0.824991	0.48479	0.627826	NA	GM32250	lincRNA	ENSMUSG00000104206.1
3.37838	-0.0342744	0.578562	-0.0592407	0.95276	NA	9630010A21RIK	TEC	ENSMUSG00000103867.1
0.977981	0.495003	1.26232	0.392139	0.694956	NA	GM37027	lincRNA	ENSMUSG00000104077.1
589.417	0.041828	0.0753685	0.55498	0.578908	0.860681	CD46	protein_coding	ENSMUSG00000016493.13
17.3422	0.226105	0.253628	0.89148	0.372672	NA	MIR29B-2	miRNA	ENSMUSG00000065412.3
24.4372	-0.0420382	0.228026	-0.184357	0.853734	NA	MIR29C	miRNA	ENSMUSG00000065548.1
13.1626	0.0436612	0.286975	0.152143	0.879074	NA	GM37366	TEC	ENSMUSG00000104010.1
6.17915	0.295423	0.450254	0.656125	0.511744	NA	GM37132	TEC	ENSMUSG00000103443.1
651.108	0.00708566	0.0695921	0.101817	0.918902	0.978033	CR1L	protein_coding	ENSMUSG00000016481.15
85.2059	0.137832	0.164896	0.835874	0.403226	0.775204	CR2	protein_coding	ENSMUSG00000026616.16
0.703361	0.0720036	1.29336	0.0556718	0.955603	NA	GM37887	TEC	ENSMUSG00000102236.1
2129.03	0.0244485	0.050436	0.484743	0.627858	0.886355	FAM171A1	protein_coding	ENSMUSG00000050530.14
3106.17	0.0388311	0.0535766	0.724777	0.468589	0.809672	NMT2	protein_coding	ENSMUSG00000026643.16
97.577	0.0363987	0.131325	0.277165	0.781653	0.93822	RPP38	protein_coding	ENSMUSG00000049950.6
12.71	0.183114	0.331541	0.55231	0.580736	NA	ACBD7	protein_coding	ENSMUSG00000026644.7
5.44842	0.122543	0.481763	0.254364	0.799214	NA	OLAH	protein_coding	ENSMUSG00000026645.11
33.12	0.341772	0.242545	1.40911	0.158803	NA	MEIG1	protein_coding	ENSMUSG00000026650.15
600.119	0.0987711	0.0725653	1.36113	0.173471	0.595573	DCLRE1C	protein_coding	ENSMUSG00000026648.18
249.749	0.180785	0.0883262	2.04679	0.0406791	0.36817	SUV39H2	protein_coding	ENSMUSG00000026646.16
6.29708	0.0763245	0.443851	0.17196	0.863469	NA	GM13184	antisense	ENSMUSG00000085043.1
1001.68	0.151475	0.0879589	1.72211	0.085049	0.469807	HSPA14	protein_coding	ENSMUSG00000109865.1
238.057	0.0521245	0.0868925	0.599874	0.54859	0.850326	GM45902	protein_coding	ENSMUSG00000051396.15
23.6638	-0.21363	0.234937	-0.90931	0.363186	NA	CDNF	protein_coding	ENSMUSG00000039496.8
1100.54	0.00534614	0.0687047	0.0778134	0.937976	0.983767	FAM107B	protein_coding	ENSMUSG00000026655.15
4.12685	-0.089149	0.592364	-0.150497	0.880373	NA	GM13180	lincRNA	ENSMUSG00000085656.1
7023.43	0.0505833	0.0524053	0.965233	0.334428	0.735285	FRMD4A	protein_coding	ENSMUSG00000026657.17
2.62933	0.449418	0.719992	0.624198	0.532497	NA	GM10862	sense_intronic	ENSMUSG00000104284.1
2.08183	-0.080099	0.828235	-0.0967104	0.922956	NA	GM38085	sense_intronic	ENSMUSG00000102517.1
4.57322	0.908405	0.564563	1.60904	0.107607	NA	1700080N15RIK	antisense	ENSMUSG00000084859.7
2.60826	1.01674	0.650351	1.56337	0.117965	NA	GM13189	lincRNA	ENSMUSG00000086921.1
1.01987	1.50414	1.09894	1.36872	0.171088	NA	GM37814	sense_intronic	ENSMUSG00000102816.1
2.98697	1.23799	0.683103	1.81231	0.0699388	NA	GM37107	sense_intronic	ENSMUSG00000102136.1
1.71435	-0.366713	0.916994	-0.399908	0.689225	NA	GM38348	sense_intronic	ENSMUSG00000102357.1
13.7572	0.34793	0.313739	1.10898	0.26744	NA	GM13187	processed_transcript	ENSMUSG00000087355.7
1.92426	-0.0731982	0.902966	-0.0810642	0.935391	NA	GM36988	sense_intronic	ENSMUSG00000102494.1
2.90786	-1.61644	0.850933	-1.89962	0.0574836	NA	GM13175	antisense	ENSMUSG00000086874.1
117.792	-0.459626	0.14037	-3.27438	0.00105895	0.098207	GM13179	antisense	ENSMUSG00000086018.7
1366.74	-0.0500627	0.0570113	-0.878118	0.37988	0.764725	PRPF18	protein_coding	ENSMUSG00000039449.14
167.396	0.153138	0.118095	1.29674	0.194722	0.617533	BEND7	protein_coding	ENSMUSG00000048186.14
2303.99	-0.00538508	0.0448236	-0.120139	0.904373	0.973174	SEPHS1	protein_coding	ENSMUSG00000026662.13
741.042	0.271588	0.0921396	2.94757	0.00320284	0.15171	PHYH	protein_coding	ENSMUSG00000026664.7
5.29544	0.335527	0.480482	0.698314	0.484981	NA	GM13194	processed_pseudogene	ENSMUSG00000086670.1
28.2884	-0.675237	0.248027	-2.72243	0.00648033	NA	GM13192	processed_pseudogene	ENSMUSG00000069188.5
7.85608	0.210878	0.443942	0.475013	0.634778	NA	UCMA	protein_coding	ENSMUSG00000026668.10
119.79	0.147966	0.132165	1.11956	0.262902	0.683131	MCM10	protein_coding	ENSMUSG00000026669.14
588.266	0.0118063	0.104294	0.113202	0.90987	0.975643	OPTN	protein_coding	ENSMUSG00000026672.11
46.4594	-0.154079	0.170724	-0.902504	0.366789	NA	4930551O13RIK	antisense	ENSMUSG00000086430.1
175.177	0.226536	0.138899	1.63095	0.102902	0.500107	CCDC3	protein_coding	ENSMUSG00000026676.7
2856.65	0.0530588	0.138663	0.382647	0.701982	0.909833	CAMK1D	protein_coding	ENSMUSG00000039145.16
1536.2	0.02247	0.0481741	0.466433	0.640906	0.890961	CDC123	protein_coding	ENSMUSG00000039128.13
789.994	0.0295713	0.0612514	0.482786	0.629248	0.886618	NUDT5	protein_coding	ENSMUSG00000025817.12
35.0363	-0.0736947	0.191607	-0.384613	0.700524	NA	GM13199	protein_coding	ENSMUSG00000056718.2
2251.26	-0.00622891	0.0495063	-0.125821	0.899874	0.971827	SEC61A2	protein_coding	ENSMUSG00000025816.15
143.724	0.09236	0.097711	0.945237	0.344538	0.741816	GM13267	antisense	ENSMUSG00000085818.7
595.477	-0.101295	0.0861029	-1.17644	0.239418	0.661067	DHTKD1	protein_coding	ENSMUSG00000025815.13
1056.07	0.0255683	0.0443476	0.576543	0.564248	0.856049	UPF2	protein_coding	ENSMUSG00000043241.14
79.1575	0.0790318	0.141148	0.559923	0.575532	0.859685	PROSER2	protein_coding	ENSMUSG00000045319.13
18.2665	0.0251784	0.256497	0.0981627	0.921803	NA	ECHDC3	protein_coding	ENSMUSG00000039063.5
26.3545	-0.129461	0.234574	-0.551899	0.581018	NA	A230108P19RIK	antisense	ENSMUSG00000087125.1
18.1864	-0.412184	0.2698	-1.52774	0.126578	NA	AL845275.1	protein_coding	ENSMUSG00000118578.1
1230.54	0.0627717	0.0641456	0.978581	0.327787	0.731157	USP6NL	protein_coding	ENSMUSG00000039046.15
10.1558	0.0319806	0.349182	0.0915871	0.927026	NA	GM13391	lincRNA	ENSMUSG00000086109.2
0.857396	-1.58406	1.47173	-1.07632	0.281783	NA	GM38386	TEC	ENSMUSG00000102599.1
16437.4	0.0956364	0.0777937	1.22936	0.218937	0.640602	CELF2	protein_coding	ENSMUSG00000002107.18
98.9254	-0.0187378	0.168822	-0.110991	0.911623	0.976017	GM13389	antisense	ENSMUSG00000087079.1
2.1969	0.58818	0.685159	0.858458	0.39064	NA	GM37340	TEC	ENSMUSG00000103412.1
1.62327	0.764341	0.896139	0.852926	0.3937	NA	GM24340	snRNA	ENSMUSG00000077396.1
2.3841	1.04258	0.740264	1.40839	0.159016	NA	GM13211	lincRNA	ENSMUSG00000085070.1
23.4054	0.0779694	0.269806	0.288983	0.772594	NA	GM13217	unprocessed_pseudogene	ENSMUSG00000082953.3
10.5715	-0.545673	0.379758	-1.4369	0.150747	NA	GM13219	lincRNA	ENSMUSG00000079604.9
287.768	0.122821	0.126183	0.973358	0.330375	0.733447	GATA3	protein_coding	ENSMUSG00000015619.10
26.5024	-0.0961136	0.223178	-0.430659	0.666717	NA	GM13256	antisense	ENSMUSG00000086618.1
7.6446	0.094831	0.385659	0.245893	0.805765	NA	4930412O13RIK	protein_coding	ENSMUSG00000025783.2
24.2	0.0125634	0.229912	0.0546446	0.956422	NA	9230102O04RIK	protein_coding	ENSMUSG00000079602.2
3.57515	-0.208449	0.612343	-0.340411	0.733547	NA	GM13262	antisense	ENSMUSG00000075534.5
430.645	0.00174851	0.0780623	0.0223989	0.98213	0.994839	TAF3	protein_coding	ENSMUSG00000025782.12
14.3964	-0.0303705	0.295785	-0.102678	0.918219	NA	C630004M23RIK	TEC	ENSMUSG00000103570.1
3783.25	0.0466682	0.0452458	1.03144	0.302335	0.713974	ATP5C1	protein_coding	ENSMUSG00000025781.14
522.595	-0.0183252	0.0782341	-0.234235	0.814802	0.949719	KIN	protein_coding	ENSMUSG00000037262.7
209.602	0.0819942	0.148053	0.553819	0.579703	0.861006	ITIH2	protein_coding	ENSMUSG00000037254.18
749.137	-0.0580334	0.0875351	-0.662973	0.507348	0.830504	ITIH5	protein_coding	ENSMUSG00000025780.7
231.464	0.192024	0.11796	1.62788	0.103551	0.501284	SFMBT2	protein_coding	ENSMUSG00000061186.15
2.29436	0.190262	0.782917	0.243017	0.807992	NA	GM13264	lincRNA	ENSMUSG00000085257.2
4.28484	1.74191	0.635632	2.74044	0.0061357	NA	GM13294	processed_pseudogene	ENSMUSG00000083900.2
268.713	0.133647	0.127975	1.04433	0.296334	0.709364	PRKCQ	protein_coding	ENSMUSG00000026778.13
9.18906	-0.664761	0.42779	-1.55394	0.120199	NA	8030442B05RIK	lincRNA	ENSMUSG00000102674.1
2.13666	-0.501134	0.815202	-0.614737	0.538729	NA	GM13293	lincRNA	ENSMUSG00000086006.2
6.5239	-0.734822	0.472942	-1.55373	0.12025	NA	GM13292	processed_pseudogene	ENSMUSG00000082424.4
2.75031	-1.81939	0.958446	-1.89827	0.0576608	NA	GM13296	processed_pseudogene	ENSMUSG00000082314.2
2054.52	-0.0714296	0.0565604	-1.26289	0.206628	0.628301	PFKFB3	protein_coding	ENSMUSG00000026773.19
1701.59	0.0628048	0.0485495	1.29362	0.195796	0.617548	RBM17	protein_coding	ENSMUSG00000037197.11
5.06984	0.217153	0.481391	0.451094	0.651922	NA	IL2RA	protein_coding	ENSMUSG00000026770.5
51.0755	-0.06399	0.208655	-0.306678	0.759089	0.930439	IL15RA	protein_coding	ENSMUSG00000023206.16
2121.28	-0.0634915	0.0520292	-1.22031	0.222349	0.643317	FBH1	protein_coding	ENSMUSG00000058594.15
1813.6	-0.0276878	0.0633079	-0.437352	0.661856	0.898872	ANKRD16	protein_coding	ENSMUSG00000047909.11
197.728	-0.0744036	0.112589	-0.660845	0.508712	0.831475	ITGA8	protein_coding	ENSMUSG00000026768.10
11.1815	-0.137687	0.332284	-0.414365	0.678607	NA	E030013I19RIK	antisense	ENSMUSG00000086843.3
1040.64	0.106985	0.0585563	1.82704	0.0676941	0.435839	MINDY3	protein_coding	ENSMUSG00000026767.12
3.58561	0.138524	0.559748	0.247476	0.80454	NA	GM37289	TEC	ENSMUSG00000102630.1
2.6138	-0.603444	0.741777	-0.813512	0.415925	NA	GM37255	TEC	ENSMUSG00000104449.1
1.64345	-0.092036	0.864877	-0.106415	0.915253	NA	GM38014	TEC	ENSMUSG00000104406.1
277.791	0.327538	0.120768	2.71212	0.00668548	0.196962	PTER	protein_coding	ENSMUSG00000026730.12
210.744	0.0102045	0.104428	0.0977178	0.922156	0.97834	C1QL3	protein_coding	ENSMUSG00000049630.6
25.3412	0.0202159	0.231793	0.087215	0.930501	NA	GM37824	TEC	ENSMUSG00000104459.1
75.5874	-0.127991	0.136611	-0.936902	0.348809	0.743603	GM37811	TEC	ENSMUSG00000102900.1
1.95562	0.0395657	0.871348	0.0454074	0.963783	NA	GM37356	TEC	ENSMUSG00000103599.1
613.214	0.196865	0.0729525	2.69854	0.00696451	0.2006	RSU1	protein_coding	ENSMUSG00000026727.10
2.68449	1.09917	0.642113	1.71179	0.0869348	NA	GM37780	TEC	ENSMUSG00000102691.1
45.7193	0.0526929	0.17032	0.309376	0.757036	NA	GM13270	processed_transcript	ENSMUSG00000086358.2
75.87	0.0860756	0.154109	0.558538	0.576477	0.860145	CUBN	protein_coding	ENSMUSG00000026726.10
385.829	0.200566	0.113212	1.7716	0.0764615	0.453717	TRDMT1	protein_coding	ENSMUSG00000026723.10
3360.07	0.141873	0.0939896	1.50946	0.131182	0.544212	VIM	protein_coding	ENSMUSG00000026728.9
102.448	0.190554	0.168403	1.13154	0.257828	0.678028	ST8SIA6	protein_coding	ENSMUSG00000003418.11
1.57186	0.318317	0.908637	0.350323	0.726096	NA	GM37126	antisense	ENSMUSG00000104354.1
775.16	0.109822	0.054358	2.02034	0.0433479	0.375888	HACD1	protein_coding	ENSMUSG00000063275.15
21.3669	0.280704	0.244549	1.14784	0.251033	NA	D930036K23RIK	TEC	ENSMUSG00000102553.1
1.12694	-0.415082	1.31544	-0.315545	0.752348	NA	GM37894	TEC	ENSMUSG00000103926.1
6.21796	-0.167611	0.459345	-0.364891	0.715193	NA	STAMOS	processed_transcript	ENSMUSG00000086657.2
2188.14	0.053314	0.0543429	0.981066	0.32656	0.73061	STAM	protein_coding	ENSMUSG00000026718.17
96.1615	-0.0977491	0.128107	-0.763026	0.445448	0.798679	GM37499	TEC	ENSMUSG00000103901.1
14.7948	-0.114822	0.325496	-0.35276	0.724268	NA	TMEM236	protein_coding	ENSMUSG00000061531.8
403.838	-0.0868339	0.12938	-0.671156	0.502121	0.827942	MRC1	protein_coding	ENSMUSG00000026712.3
163.812	0.293889	0.217693	1.35002	0.177011	0.599099	SLC39A12	protein_coding	ENSMUSG00000036949.16
2.5226	-0.333141	0.742074	-0.448932	0.65348	NA	GM13266	processed_transcript	ENSMUSG00000084901.6
734.384	0.0917365	0.0947515	0.96818	0.332954	0.734781	CACNB2	protein_coding	ENSMUSG00000057914.15
4.27966	-0.228019	0.547177	-0.416719	0.676884	NA	GM10849	pseudogene	ENSMUSG00000075525.3
15.0445	0.0422013	0.29815	0.141544	0.88744	NA	GM10848	antisense	ENSMUSG00000104106.1
1.99398	0.914825	0.802703	1.13968	0.254419	NA	GM38273	TEC	ENSMUSG00000103050.1
3.11743	0.113124	0.654802	0.172761	0.862839	NA	GM13269	antisense	ENSMUSG00000087086.7
15.7373	-0.0274286	0.357778	-0.0766639	0.938891	NA	GM37891	TEC	ENSMUSG00000104271.1
353.341	-0.120497	0.0812728	-1.48262	0.138175	0.55178	NSUN6	protein_coding	ENSMUSG00000026707.15
1434.56	0.186361	0.0731913	2.54622	0.0108895	0.233382	ARL5B	protein_coding	ENSMUSG00000017418.14
5.1684	0.0162613	0.493253	0.0329674	0.973701	NA	GM38257	TEC	ENSMUSG00000102258.1
17.2975	0.186262	0.278432	0.668969	0.503515	NA	MALRD1	protein_coding	ENSMUSG00000075520.5
641.279	0.136983	0.0811635	1.68774	0.0914604	0.482252	PLXDC2	protein_coding	ENSMUSG00000026748.13
858.145	0.0418686	0.0954284	0.438743	0.660848	0.898485	NEBL	protein_coding	ENSMUSG00000053702.16
130.194	-0.205384	0.117963	-1.74109	0.081667	0.461774	A930004D18RIK	protein_coding	ENSMUSG00000054057.2
12.4049	-0.34202	0.357771	-0.955976	0.339084	NA	GM13330	antisense	ENSMUSG00000085319.1
471.253	0.0317588	0.0720106	0.441029	0.659192	0.898119	SKIDA1	protein_coding	ENSMUSG00000054074.9
4.11541	-0.508524	0.568321	-0.894783	0.370903	NA	1810059C17RIK	processed_transcript	ENSMUSG00000086340.1
1400.76	0.042743	0.0508136	0.841173	0.400251	0.774994	MLLT10	protein_coding	ENSMUSG00000026743.16
1.68233	0.276726	0.821948	0.336671	0.736365	NA	GM13351	processed_pseudogene	ENSMUSG00000081619.1
1051.8	-0.0404048	0.0502834	-0.803541	0.421662	0.78717	DNAJC1	protein_coding	ENSMUSG00000026740.12
1553.08	0.0599221	0.0625333	0.958244	0.33794	0.73761	COMMD3	protein_coding	ENSMUSG00000051154.11
2099.08	-0.00880235	0.0634235	-0.138787	0.889618	0.96831	BMI1	protein_coding	ENSMUSG00000026739.13
8.87606	0.219593	0.35379	0.620687	0.534805	NA	SPAG6	protein_coding	ENSMUSG00000037708.16
15.3137	0.333716	0.286766	1.16372	0.244536	NA	GM20539	lincRNA	ENSMUSG00000092353.1
19.1104	-0.0284645	0.302457	-0.0941109	0.925021	NA	CARLR	protein_coding	ENSMUSG00000097638.1
952.064	0.020885	0.0705885	0.295869	0.76733	0.933627	PIP4K2A	protein_coding	ENSMUSG00000026737.12
10.8613	0.169098	0.339729	0.497745	0.618664	NA	4930426L09RIK	bidirectional_promoter_lncRNA	ENSMUSG00000026736.2
65.6928	0.293373	0.155753	1.88357	0.0596226	0.41839	ARMC3	protein_coding	ENSMUSG00000037683.14
81.074	0.20576	0.151817	1.35531	0.175319	0.597439	4930447M23RIK	lincRNA	ENSMUSG00000087674.7
[truncated: 26,639 more rows]
