# Supplementary material for: Molecular and long-term behavioral consequences of neonatal opioid exposure and withdrawal in mice
Source: Front Behav Neurosci. 2023 Jun 21;17:1202099. doi: 10.3389/fnbeh.2023.1202099 (PMC10324024; doi:10.3389/fnbeh.2023.1202099)
Supplement: Supplementary file 4 [file Table_3.XLSX]

## Sheet: Sheet1
baseMean	log2FoldChange	lfcSE	stat	pvalue	padj	gene_name	biotype	id
1506.41	0.000769498	0.0754056	0.0102048	0.991858	0.998816	XKR4	protein_coding	ENSMUSG00000051951.5
4.20066	-0.520175	0.532007	-0.97776	0.328193	NA	GM1992	antisense	ENSMUSG00000089699.1
4.40137	-0.30473	0.512856	-0.594183	0.552389	NA	GM19938	sense_intronic	ENSMUSG00000102331.1
2.42249	-0.715699	0.676049	-1.05865	0.28976	NA	GM10568	TEC	ENSMUSG00000102348.1
6.23508	0.0382831	0.412881	0.0927219	0.926125	NA	RP1	protein_coding	ENSMUSG00000025900.13
121.516	0.054533	0.109127	0.499718	0.617274	0.873839	SOX17	protein_coding	ENSMUSG00000025902.13
1.2426	-0.424957	0.961003	-0.442202	0.658343	NA	GM37587	processed_transcript	ENSMUSG00000104238.1
1.80409	-0.610934	0.750422	-0.81412	0.415576	NA	GM7357	processed_pseudogene	ENSMUSG00000102269.1
8.6832	-0.134026	0.38575	-0.347442	0.728259	NA	GM6085	processed_pseudogene	ENSMUSG00000098104.1
6.60714	0.513105	0.480177	1.06858	0.285261	NA	GM6123	processed_pseudogene	ENSMUSG00000103922.1
411.88	0.0222819	0.0606883	0.367152	0.713505	0.90686	MRPL15	protein_coding	ENSMUSG00000033845.13
4.61819	-0.439047	0.494984	-0.886992	0.375083	NA	GM37144	TEC	ENSMUSG00000102275.1
283.313	-0.0602663	0.0640439	-0.941014	0.346698	0.739403	LYPLA1	protein_coding	ENSMUSG00000025903.14
459.965	-0.0269104	0.0517949	-0.519556	0.603373	0.868977	GM37988	protein_coding	ENSMUSG00000104217.1
977.211	0.0738734	0.0444755	1.66099	0.0967154	0.470451	TCEA1	protein_coding	ENSMUSG00000033813.15
5.36323	0.0677914	0.445855	0.152048	0.879149	NA	GM6104	processed_pseudogene	ENSMUSG00000062588.4
48.1633	0.0248391	0.162951	0.152433	0.878846	NA	GM37277	TEC	ENSMUSG00000103280.1
587.829	-0.113137	0.0669533	-1.68978	0.0910693	0.461071	RGS20	protein_coding	ENSMUSG00000002459.17
2316.95	-0.00308155	0.0396483	-0.0777222	0.938049	0.983004	ATP6V1H	protein_coding	ENSMUSG00000033793.12
234.684	-0.020383	0.0855228	-0.238334	0.811622	0.944006	OPRK1	protein_coding	ENSMUSG00000025905.14
55.6067	0.104249	0.14413	0.723298	0.469497	NA	NPBWR1	protein_coding	ENSMUSG00000033774.4
1684.9	0.00872196	0.0472313	0.184665	0.853492	0.956833	RB1CC1	protein_coding	ENSMUSG00000025907.14
64.0674	0.0101312	0.130571	0.0775915	0.938153	NA	4732440D04RIK	antisense	ENSMUSG00000090031.2
2.93338	0.0809113	0.770154	0.105059	0.916329	NA	ALKAL1	protein_coding	ENSMUSG00000087247.3
42.5396	-0.107406	0.167416	-0.641551	0.521165	NA	GM19026	processed_pseudogene	ENSMUSG00000103845.1
169.163	-0.127485	0.111526	-1.1431	0.252997	0.662367	ST18	protein_coding	ENSMUSG00000033740.17
3.99614	-0.398941	0.525346	-0.759388	0.44762	NA	GM42492	TEC	ENSMUSG00000103329.2
1592.03	0.00384645	0.0455854	0.0843789	0.932755	0.980338	PCMTD1	protein_coding	ENSMUSG00000051285.17
24.5967	-0.11207	0.233758	-0.479429	0.631634	NA	GM38372	TEC	ENSMUSG00000103509.1
8.82542	-0.624878	0.36083	-1.73178	0.0833126	NA	GM9826	processed_pseudogene	ENSMUSG00000048538.7
40.5588	0.218375	0.179383	1.21737	0.223465	NA	GM26901	lincRNA	ENSMUSG00000097797.6
485.84	-0.0927752	0.0716585	-1.29468	0.195429	0.603605	SNTG1	protein_coding	ENSMUSG00000025909.16
1.45681	0.268572	0.841073	0.319321	0.749483	NA	GM38024	TEC	ENSMUSG00000102647.1
369.076	0.0356753	0.0632668	0.563887	0.572831	0.85884	RRS1	protein_coding	ENSMUSG00000061024.8
214.838	0.106144	0.074208	1.43036	0.152614	0.547254	ADHFE1	protein_coding	ENSMUSG00000025911.14
2179.95	-0.0607734	0.0332016	-1.83043	0.0671849	0.407831	2610203C22RIK	processed_transcript	ENSMUSG00000079671.8
2107.5	-0.0587838	0.0340686	-1.72545	0.0844459	0.446192	VXN	protein_coding	ENSMUSG00000067879.3
87.1625	0.0975525	0.118856	0.820765	0.41178	0.776281	MYBL1	protein_coding	ENSMUSG00000025912.16
1395.29	-0.0384885	0.0411026	-0.9364	0.349068	0.740238	VCPIP1	protein_coding	ENSMUSG00000045210.8
85.0589	0.0584205	0.116151	0.502971	0.614985	0.872891	1700034P13RIK	antisense	ENSMUSG00000097893.8
261.907	-0.0173383	0.0694265	-0.249737	0.802791	0.941192	SGK3	protein_coding	ENSMUSG00000025915.14
55.0655	-0.0340696	0.145019	-0.234932	0.814262	NA	MCMDC2	protein_coding	ENSMUSG00000046101.16
230.425	0.197737	0.0896424	2.20584	0.0273954	0.28675	SNHG6	lincRNA	ENSMUSG00000098234.7
1.25011	1.43874	1.01203	1.42164	0.155131	NA	SNORD87	snoRNA	ENSMUSG00000093178.1
10.6807	0.263025	0.351882	0.747481	0.454773	NA	TCF24	protein_coding	ENSMUSG00000099032.2
1.00703	-0.185226	0.997729	-0.185647	0.852721	NA	E330040D14RIK	TEC	ENSMUSG00000104025.1
6.68953	-0.394021	0.427258	-0.92221	0.356419	NA	PPP1R42	protein_coding	ENSMUSG00000025916.10
1221.33	0.0632141	0.0457948	1.38038	0.167471	0.566256	COPS5	protein_coding	ENSMUSG00000025917.9
419.407	-0.0139005	0.095169	-0.146061	0.883873	0.96681	CSPP1	protein_coding	ENSMUSG00000056763.16
2348.13	-0.0698148	0.0368618	-1.89396	0.0582305	0.385441	ARFGEF1	protein_coding	ENSMUSG00000067851.11
29.5779	-0.374583	0.360306	-1.03963	0.298514	NA	CPA6	protein_coding	ENSMUSG00000042501.12
921.083	-0.103175	0.0739185	-1.39579	0.162778	0.558536	PREX2	protein_coding	ENSMUSG00000048960.13
1559.62	-0.00170902	0.0379705	-0.0450091	0.9641	0.991081	A830018L16RIK	protein_coding	ENSMUSG00000057715.13
377.427	-0.128976	0.0688775	-1.87254	0.0611313	0.392962	SULF1	protein_coding	ENSMUSG00000016918.15
158.605	0.0473223	0.114531	0.413183	0.679473	0.896445	SLCO5A1	protein_coding	ENSMUSG00000025938.16
1771.06	-0.0624786	0.0446564	-1.3991	0.161784	0.55794	NCOA2	protein_coding	ENSMUSG00000005886.14
1.4954	1.06251	0.92634	1.147	0.251381	NA	GM29570	antisense	ENSMUSG00000101476.1
550.903	-0.0691011	0.0526906	-1.31145	0.189706	0.595784	TRAM1	protein_coding	ENSMUSG00000025935.10
247.788	0.00403227	0.0752045	0.0536174	0.95724	0.989097	LACTB2	protein_coding	ENSMUSG00000025937.6
174.917	0.0152445	0.0908204	0.167853	0.866699	0.961391	EYA1	protein_coding	ENSMUSG00000025932.14
28.735	-0.0121389	0.199394	-0.0608789	0.951456	NA	GM9947	antisense	ENSMUSG00000054493.2
18.107	-0.0614361	0.242282	-0.253573	0.799826	NA	MSC	protein_coding	ENSMUSG00000025930.6
4.11479	0.38733	0.519157	0.746075	0.455622	NA	GM37412	TEC	ENSMUSG00000103492.1
3.34305	0.348164	0.625184	0.556899	0.577596	NA	SMT3H2-PS4	processed_pseudogene	ENSMUSG00000081201.1
2.75362	-0.621879	0.646193	-0.962374	0.335862	NA	RPL5-PS1	processed_pseudogene	ENSMUSG00000082193.1
45.1615	-0.0555661	0.191545	-0.290094	0.771744	NA	TRPA1	protein_coding	ENSMUSG00000032769.5
3.05809	-1.00648	0.65834	-1.52882	0.126309	NA	GM10566	processed_pseudogene	ENSMUSG00000073737.3
631.747	-0.10727	0.0638527	-1.67996	0.0929658	0.464562	KCNB2	protein_coding	ENSMUSG00000092083.4
141.261	0.110627	0.107109	1.03284	0.301679	0.703817	TERF1	protein_coding	ENSMUSG00000025925.14
8.15115	-0.208116	0.357232	-0.582581	0.560175	NA	GM37509	TEC	ENSMUSG00000104379.1
37.0152	-0.0776013	0.170284	-0.455716	0.648594	NA	SBSPON	protein_coding	ENSMUSG00000032719.4
20.793	-0.262755	0.275495	-0.953755	0.340208	NA	4930444P10RIK	protein_coding	ENSMUSG00000067795.13
2535.23	-0.0550579	0.031082	-1.77137	0.0764988	0.429499	RPL7	protein_coding	ENSMUSG00000043716.13
231.606	0.0872629	0.0753793	1.15765	0.247007	0.657691	RDH10	protein_coding	ENSMUSG00000025921.7
3.45189	-0.74306	0.580688	-1.27962	0.200679	NA	GM38249	TEC	ENSMUSG00000104165.1
224.382	0.0122839	0.0727295	0.168898	0.865877	0.961238	GM28095	antisense	ENSMUSG00000100868.1
1973.13	-0.000934596	0.0277428	-0.0336879	0.973126	0.99438	STAU2	protein_coding	ENSMUSG00000025920.19
1.89482	-1.43764	0.743826	-1.93277	0.0532644	NA	GM7568	antisense	ENSMUSG00000089982.7
1236.72	-0.0122524	0.0414244	-0.295778	0.7674	0.925186	UBE2W	protein_coding	ENSMUSG00000025939.19
38.5411	0.0991341	0.173863	0.570185	0.568552	NA	GM38342	TEC	ENSMUSG00000102457.1
1458.88	0.0164406	0.0363993	0.451673	0.651504	0.88559	ELOC	protein_coding	ENSMUSG00000079658.9
664.206	0.0274594	0.0520645	0.527412	0.597907	0.868071	TMEM70	protein_coding	ENSMUSG00000025940.6
13.8679	0.256727	0.325852	0.787864	0.430776	NA	LY96	protein_coding	ENSMUSG00000025779.10
123.471	0.0872433	0.094638	0.921863	0.3566	0.743896	GM28376	antisense	ENSMUSG00000101640.1
160.35	0.133739	0.0859604	1.55582	0.119752	0.507249	JPH1	protein_coding	ENSMUSG00000042686.5
2638.18	0.0238169	0.0344847	0.690651	0.489785	0.82067	GDAP1	protein_coding	ENSMUSG00000025777.8
2.14629	0.147583	0.718131	0.20551	0.837174	NA	GM28784	lincRNA	ENSMUSG00000099899.1
8.94017	-0.218228	0.372642	-0.585625	0.558127	NA	RBM6-PS1	processed_pseudogene	ENSMUSG00000101589.1
20.6509	-0.169638	0.225801	-0.751271	0.45249	NA	PI15	protein_coding	ENSMUSG00000067780.3
23.8383	-0.127975	0.207467	-0.616842	0.537339	NA	GM28154	antisense	ENSMUSG00000100053.1
12.8153	-0.540656	0.333333	-1.62197	0.10481	NA	GM16070	antisense	ENSMUSG00000085125.7
38.9869	0.0394485	0.17056	0.231287	0.817091	NA	CRISPLD1	protein_coding	ENSMUSG00000025776.13
102.336	-0.115849	0.108184	-1.07085	0.284236	0.69155	GM28153	antisense	ENSMUSG00000099895.1
14.1429	0.0515421	0.275635	0.186994	0.851665	NA	GM18775	transcribed_unprocessed_pseudogene	ENSMUSG00000099473.1
9.482	0.201644	0.34037	0.592428	0.553564	NA	GM17969	processed_pseudogene	ENSMUSG00000099591.1
26.7232	0.0866011	0.200763	0.431361	0.666206	NA	GM28756	processed_transcript	ENSMUSG00000109887.1
2.57312	-0.0592249	0.634733	-0.0933068	0.92566	NA	GM45784	transcribed_unprocessed_pseudogene	ENSMUSG00000101717.2
9.37697	-0.0160132	0.324609	-0.0493309	0.960656	NA	GM15825	antisense	ENSMUSG00000089787.2
54.0436	-0.0577419	0.160249	-0.360327	0.718602	NA	TFAP2D	protein_coding	ENSMUSG00000042596.7
1.88198	0.0354697	0.708933	0.0500325	0.960096	NA	GM10075	processed_pseudogene	ENSMUSG00000100720.1
95.5929	-0.191393	0.291716	-0.656094	0.511764	0.834185	TFAP2B	protein_coding	ENSMUSG00000025927.13
7.66674	0.423035	0.377154	1.12165	0.262011	NA	PKHD1	protein_coding	ENSMUSG00000043760.16
80.6972	-0.0890486	0.132727	-0.670917	0.502274	0.828018	MCM3	protein_coding	ENSMUSG00000041859.10
4.6367	0.251844	0.50834	0.495424	0.620301	NA	6720483E21RIK	lincRNA	ENSMUSG00000097934.1
2559.8	-0.0686013	0.0379473	-1.80781	0.0706368	0.417486	PAQR8	protein_coding	ENSMUSG00000025931.15
11.3419	0.27405	0.323697	0.846625	0.397204	NA	GM28064	processed_pseudogene	ENSMUSG00000100929.1
45.0296	0.694248	0.170253	4.07773	4.54772e-05	NA	EFHC1	protein_coding	ENSMUSG00000041809.5
60.5654	0.0327998	0.156183	0.210009	0.833661	NA	TRAM2	protein_coding	ENSMUSG00000041779.5
2.00547	-0.54293	0.77446	-0.701044	0.483276	NA	GM2693	unprocessed_pseudogene	ENSMUSG00000100819.1
289.222	-0.0719391	0.0652631	-1.10229	0.270334	0.677995	TMEM14A	protein_coding	ENSMUSG00000025933.15
10.3248	-0.018991	0.325506	-0.0583428	0.953476	NA	GSTA3	protein_coding	ENSMUSG00000025934.15
11.2406	0.0953714	0.310297	0.307355	0.758573	NA	GM28836	antisense	ENSMUSG00000099343.1
1904.83	0.00138581	0.0474327	0.0292163	0.976692	0.994948	KCNQ5	protein_coding	ENSMUSG00000028033.16
12.3611	0.0965533	0.293244	0.329259	0.74196	NA	GM7658	processed_pseudogene	ENSMUSG00000082935.3
4262.89	-0.0615172	0.0387039	-1.58943	0.111963	0.4962	RIMS1	protein_coding	ENSMUSG00000041670.17
2.32959	0.517384	0.811204	0.637798	0.523605	NA	GM29506	sense_overlapping	ENSMUSG00000101227.1
1.80513	1.32399	0.914136	1.44835	0.147518	NA	GM27028	lincRNA	ENSMUSG00000097970.1
2138.9	-0.0239387	0.0435375	-0.549841	0.582428	0.861464	OGFRL1	protein_coding	ENSMUSG00000026158.11
1.39656	0.319175	0.870539	0.366641	0.713887	NA	GM28822	lincRNA	ENSMUSG00000099503.1
1175.32	-0.0217315	0.0365352	-0.59481	0.551971	0.852255	B3GAT2	protein_coding	ENSMUSG00000026156.8
2151.82	0.0124034	0.0385961	0.321364	0.747934	0.917909	SMAP1	protein_coding	ENSMUSG00000026155.13
169.041	0.111614	0.0928175	1.20251	0.229164	0.640471	SDHAF4	protein_coding	ENSMUSG00000026154.4
46.1702	0.029768	0.151387	0.196635	0.844113	NA	GM26524	TEC	ENSMUSG00000102495.1
775.813	0.10041	0.0568641	1.76579	0.0774309	0.430686	FAM135A	protein_coding	ENSMUSG00000026153.15
5.29749	-0.064022	0.449279	-0.142499	0.886686	NA	GM37580	TEC	ENSMUSG00000102398.1
50.8369	0.0758826	0.150474	0.504289	0.614058	NA	COL9A1	protein_coding	ENSMUSG00000026147.16
276.398	0.0146817	0.090722	0.161832	0.871438	0.963458	COL19A1	protein_coding	ENSMUSG00000026141.13
3.48618	0.127414	0.557675	0.228474	0.819278	NA	TUBB4B-PS2	processed_pseudogene	ENSMUSG00000099997.1
285.856	0.156568	0.166722	0.939095	0.347682	0.739416	GM28439	unprocessed_pseudogene	ENSMUSG00000100131.1
169.624	-0.0590454	0.0999375	-0.590824	0.554638	0.85276	GM10222	unprocessed_pseudogene	ENSMUSG00000067736.2
605.098	-0.157589	0.0783704	-2.01083	0.0443436	0.343749	GM28438	unprocessed_pseudogene	ENSMUSG00000101939.1
564.199	-0.163221	0.0901054	-1.81145	0.070072	0.415561	GM28437	unprocessed_pseudogene	ENSMUSG00000101111.1
506.717	0.0241121	0.14738	0.163605	0.870042	0.962967	GM10925	unprocessed_pseudogene	ENSMUSG00000100862.1
405.585	-0.0286614	0.0942884	-0.303976	0.761146	0.922704	GM28661	unprocessed_pseudogene	ENSMUSG00000102070.1
259.928	0.00455991	0.179448	0.0254108	0.979727	0.996291	GM29216	unprocessed_pseudogene	ENSMUSG00000101249.1
2510.08	-0.000178483	0.0329726	-0.00541307	0.995681	0.998841	LMBRD1	protein_coding	ENSMUSG00000073725.8
2478.28	0.0435532	0.0488667	0.891266	0.372787	0.754123	ADGRB3	protein_coding	ENSMUSG00000033569.17
0.915518	-0.500884	1.138	-0.440144	0.659833	NA	GM37880	TEC	ENSMUSG00000104100.1
0.991919	-0.182171	0.991147	-0.183798	0.854172	NA	GM37628	TEC	ENSMUSG00000102317.1
2.2002	1.00373	0.705385	1.42295	0.15475	NA	GM38198	TEC	ENSMUSG00000102465.1
12.5347	-0.00227844	0.30946	-0.00736265	0.994126	NA	GM9884	TEC	ENSMUSG00000104516.1
11.9383	0.0152928	0.335058	0.0456423	0.963595	NA	GM7846	processed_pseudogene	ENSMUSG00000086240.4
1.86314	0.750409	0.772468	0.971443	0.331328	NA	GM5525	processed_pseudogene	ENSMUSG00000099492.1
7.54737	0.0958161	0.375405	0.255234	0.798543	NA	GM6473	unprocessed_pseudogene	ENSMUSG00000100261.1
1315.98	-0.0417936	0.0478164	-0.874043	0.382095	0.757292	PHF3	protein_coding	ENSMUSG00000048874.15
625.161	-0.0453649	0.0522237	-0.868666	0.38503	0.75968	PTP4A1	protein_coding	ENSMUSG00000026064.16
628.643	-0.0442196	0.0518131	-0.853445	0.393412	0.766917	PTP4A1	protein_coding	ENSMUSG00000117310.2
1.27336	1.31664	1.12339	1.17202	0.241189	NA	4931428L18RIK	protein_coding	ENSMUSG00000086727.8
10.3158	0.129419	0.343576	0.376683	0.706409	NA	GM19680	processed_pseudogene	ENSMUSG00000070960.4
207.973	0.061671	0.109935	0.560976	0.574814	0.85902	KHDRBS2	protein_coding	ENSMUSG00000026058.11
0.926647	-1.73967	1.08826	-1.59857	0.109915	NA	GM37999	TEC	ENSMUSG00000103482.1
1.52235	1.95652	1.07169	1.82563	0.0679058	NA	GM5415	protein_coding	ENSMUSG00000091318.2
1.62353	0.188992	0.829866	0.227738	0.81985	NA	GM37426	TEC	ENSMUSG00000104433.1
1.9374	-0.529293	0.85739	-0.61733	0.537017	NA	GM7114	processed_pseudogene	ENSMUSG00000100481.1
151.087	0.061757	0.0933969	0.661232	0.508464	0.831372	PRIM2	protein_coding	ENSMUSG00000026134.11
5.57722	0.150311	0.442997	0.339305	0.73438	NA	1700001G17RIK	TEC	ENSMUSG00000103746.1
514.506	0.0150185	0.0501085	0.29972	0.764391	0.923825	RAB23	protein_coding	ENSMUSG00000004768.14
195.165	0.0795208	0.0787075	1.01033	0.312336	0.712137	BAG2	protein_coding	ENSMUSG00000042215.8
20.9642	-0.00850529	0.235182	-0.0361648	0.971151	NA	GM37905	TEC	ENSMUSG00000103072.1
1168.81	0.0049063	0.0404687	0.121237	0.903504	0.973318	ZFP451	protein_coding	ENSMUSG00000042197.13
2717.9	0.0376809	0.0298664	1.26165	0.207074	0.617317	BEND6	protein_coding	ENSMUSG00000042182.16
1.23265	-0.391517	0.888875	-0.440463	0.659602	NA	GM37067	TEC	ENSMUSG00000104416.1
6263.64	-0.090688	0.0583021	-1.55548	0.119831	0.507249	DST	protein_coding	ENSMUSG00000026131.20
232.824	-0.123216	0.105466	-1.1683	0.242685	0.652882	GM26788	processed_transcript	ENSMUSG00000096992.3
126.511	-0.118243	0.0970383	-1.21852	0.223026	0.63369	A930005N03RIK	TEC	ENSMUSG00000103001.1
8.99724	-0.534641	0.346646	-1.54233	0.122995	NA	GM3052	transcribed_processed_pseudogene	ENSMUSG00000101462.2
40.7289	-0.0168566	0.17077	-0.0987092	0.921369	NA	GM37233	lincRNA	ENSMUSG00000102336.1
268.006	0.131908	0.0777853	1.6958	0.0899245	0.458404	CCDC115	protein_coding	ENSMUSG00000042111.9
98.5924	-0.162671	0.10547	-1.54235	0.122989	0.512312	GM28306	antisense	ENSMUSG00000101711.1
242.078	-0.173778	0.0669034	-2.59745	0.00939181	0.172689	IMP4	protein_coding	ENSMUSG00000026127.13
17.2976	-0.249854	0.255038	-0.979675	0.327246	NA	PTPN18	protein_coding	ENSMUSG00000026126.15
9.46589	-0.223741	0.324465	-0.689569	0.490465	NA	GM28417	processed_transcript	ENSMUSG00000100280.2
1.44188	0.381194	1.12441	0.339017	0.734597	NA	4930568A12RIK	lincRNA	ENSMUSG00000101223.6
2.64905	-0.693844	0.634418	-1.09367	0.2741	NA	1700101I19RIK	antisense	ENSMUSG00000045815.4
684.322	0.0597583	0.0518172	1.15325	0.248807	0.659424	AMER3	protein_coding	ENSMUSG00000045174.10
2108.96	0.0354189	0.0441	0.803149	0.421888	0.781892	ARHGEF4	protein_coding	ENSMUSG00000037509.21
103.084	0.0439215	0.106642	0.411858	0.680443	0.89706	ARHGEF4	protein_coding	ENSMUSG00000118272.1
392.609	-0.0149951	0.0608139	-0.246574	0.805238	0.942421	GM38336	antisense	ENSMUSG00000104002.2
6439.54	0.0464527	0.0239324	1.94099	0.0522591	0.366012	FAM168B	protein_coding	ENSMUSG00000037503.12
44.0864	0.0694728	0.159049	0.4368	0.662256	NA	GM37127	TEC	ENSMUSG00000104358.1
4021.44	0.0108564	0.0300803	0.360913	0.718164	0.907215	PLEKHB2	protein_coding	ENSMUSG00000026123.11
1.33144	-0.663759	0.863752	-0.76846	0.442214	NA	GM37068	lincRNA	ENSMUSG00000104417.1
2.15231	0.305061	0.785533	0.388349	0.697758	NA	1110002O04RIK	lincRNA	ENSMUSG00000102531.1
1841.31	-0.0302274	0.0367934	-0.821544	0.411336	0.776076	HS6ST1	protein_coding	ENSMUSG00000045216.7
366.678	-0.0534209	0.0571798	-0.934261	0.350169	0.740833	GM37335	antisense	ENSMUSG00000104523.1
5.37762	-0.279905	0.47445	-0.589956	0.55522	NA	GM33280	lincRNA	ENSMUSG00000102202.1
1223.46	-0.223644	0.0544422	-4.10792	3.99237e-05	0.00740291	UGGT1	protein_coding	ENSMUSG00000037470.14
12.9279	0.355739	0.301937	1.17819	0.238722	NA	NEURL3	protein_coding	ENSMUSG00000047180.8
156.943	-0.0121493	0.0973071	-0.124855	0.900638	0.972477	ARID5A	protein_coding	ENSMUSG00000037447.16
1298.35	0.0398682	0.0363577	1.09655	0.272837	0.680102	KANSL3	protein_coding	ENSMUSG00000010453.12
160.85	-0.0840198	0.0918953	-0.914299	0.36056	0.746284	FER1L5	protein_coding	ENSMUSG00000037432.15
812.761	-0.178747	0.0617527	-2.89457	0.00379684	0.107105	LMAN2L	protein_coding	ENSMUSG00000001143.13
279.437	-0.0242436	0.0749027	-0.323668	0.746189	0.917581	CNNM4	protein_coding	ENSMUSG00000037408.10
15.3955	-0.127146	0.262237	-0.484851	0.627782	NA	GM47280	miRNA	ENSMUSG00000106081.1
617.383	-0.0304228	0.0493144	-0.616916	0.53729	0.844829	CNNM3	protein_coding	ENSMUSG00000001138.13
7.16255	0.0808084	0.382904	0.211041	0.832856	NA	GM38033	antisense	ENSMUSG00000102845.1
25.8529	-0.0956103	0.207354	-0.461097	0.644729	NA	ANKRD23	protein_coding	ENSMUSG00000067653.12
84.7552	0.0390295	0.117893	0.331058	0.740601	0.916127	GM42417	protein_coding	ENSMUSG00000109510.1
115.185	0.163764	0.100643	1.62719	0.103697	0.482363	ANKRD39	protein_coding	ENSMUSG00000079610.9
321.387	0.0383549	0.0676107	0.56729	0.570517	0.857502	SEMA4C	protein_coding	ENSMUSG00000026121.13
32.3224	0.128201	0.184911	0.693313	0.488113	NA	D430040D24RIK	processed_transcript	ENSMUSG00000087589.3
7.32059	-0.184786	0.40766	-0.453284	0.650344	NA	FAM178B	protein_coding	ENSMUSG00000046337.17
1979.94	0.0332796	0.0715706	0.46499	0.641939	0.883025	COX5B	protein_coding	ENSMUSG00000061518.11
3788.9	0.0392063	0.0407742	0.961546	0.336278	0.731346	ACTR1B	protein_coding	ENSMUSG00000037351.9
68.7591	-0.0204386	0.144849	-0.141103	0.887788	NA	4933424G06RIK	protein_coding	ENSMUSG00000102416.4
6.49255	-0.263482	0.409452	-0.643499	0.5199	NA	GM33533	lincRNA	ENSMUSG00000104237.1
39.501	-0.141492	0.180506	-0.783861	0.433122	NA	ZAP70	protein_coding	ENSMUSG00000026117.10
1331.4	-0.110844	0.0638431	-1.73619	0.0825301	0.44248	TMEM131	protein_coding	ENSMUSG00000026116.11
58.129	0.166371	0.159889	1.04055	0.298087	NA	VWA3B	protein_coding	ENSMUSG00000050122.19
0.893079	-0.204881	1.27402	-0.160815	0.872239	NA	GM37020	antisense	ENSMUSG00000103603.1
8.10792	0.0251306	0.354655	0.0708592	0.94351	NA	CNGA3	protein_coding	ENSMUSG00000026114.14
2295.15	0.0263381	0.0324458	0.811757	0.416931	0.779092	INPP4A	protein_coding	ENSMUSG00000026113.17
1194.79	-0.0847468	0.0379543	-2.23287	0.0255578	0.278258	COA5	protein_coding	ENSMUSG00000026112.7
568.693	0.0612468	0.0568864	1.07665	0.281637	0.689197	UNC50	protein_coding	ENSMUSG00000026111.15
688.05	0.0348162	0.0556824	0.625264	0.531798	0.843082	MGAT4A	protein_coding	ENSMUSG00000026110.15
2641.47	0.0616504	0.0403609	1.52748	0.126643	0.515775	2010300C02RIK	protein_coding	ENSMUSG00000026090.16
171.36	0.0635086	0.0888638	0.714674	0.474811	0.813059	4930556I23RIK	antisense	ENSMUSG00000089767.1
280.465	-0.334093	0.100002	-3.34086	0.000835199	0.0464605	TSGA10	protein_coding	ENSMUSG00000060771.15
31.5708	0.310802	0.189637	1.63893	0.101227	NA	GM26805	antisense	ENSMUSG00000097268.1
31.1826	0.236385	0.182247	1.29706	0.194612	NA	LIPT1	protein_coding	ENSMUSG00000037216.5
116.767	-0.0431902	0.105901	-0.407834	0.683395	0.897902	MITD1	protein_coding	ENSMUSG00000026088.15
579.729	-0.0150501	0.0467077	-0.322219	0.747287	0.917905	MRPL30	protein_coding	ENSMUSG00000026087.11
1.3518	0.505609	0.97987	0.515996	0.605857	NA	LYG2	protein_coding	ENSMUSG00000061584.6
567.525	0.0466063	0.0468395	0.995022	0.319726	0.71844	TXNDC9	protein_coding	ENSMUSG00000058407.12
1292.44	-0.0416536	0.0513163	-0.811703	0.416962	0.779092	EIF5B	protein_coding	ENSMUSG00000026083.12
452.969	0.118381	0.0583847	2.02761	0.0426005	0.337949	REV1	protein_coding	ENSMUSG00000026082.11
3.12816	0.100454	0.593736	0.16919	0.865647	NA	GM37062	sense_intronic	ENSMUSG00000103804.1
1077.21	-0.149863	0.0478439	-3.13233	0.00173423	0.0730848	AFF3	protein_coding	ENSMUSG00000037138.18
3.91212	-0.534856	0.506123	-1.05677	0.290616	NA	GM16150	antisense	ENSMUSG00000085391.1
2.29544	-0.733468	0.695499	-1.05459	0.291611	NA	GM16152	antisense	ENSMUSG00000087131.7
4394.29	-0.0667835	0.0385786	-1.7311	0.0834331	0.443257	LONRF2	protein_coding	ENSMUSG00000048814.11
1084.73	-0.0400659	0.0362754	-1.10449	0.269379	0.677051	CHST10	protein_coding	ENSMUSG00000026080.13
1.72226	1.52471	0.961528	1.58571	0.112804	NA	NMS	protein_coding	ENSMUSG00000067604.8
323.641	0.111981	0.0605983	1.84792	0.0646143	0.402021	PDCL3	protein_coding	ENSMUSG00000026078.10
7.62635	0.0896035	0.365069	0.245442	0.806114	NA	GM37309	TEC	ENSMUSG00000103046.1
583.695	-0.0648051	0.0697028	-0.929735	0.352508	0.742254	NPAS2	protein_coding	ENSMUSG00000026077.15
1589.77	0.0087255	0.0484881	0.179952	0.857191	0.957891	RPL31	protein_coding	ENSMUSG00000073702.11
420.583	-0.0679249	0.0601995	-1.12833	0.259181	0.667585	TBC1D8	protein_coding	ENSMUSG00000003134.10
528.209	0.0855667	0.0549707	1.55659	0.119569	0.506963	CNOT11	protein_coding	ENSMUSG00000003135.15
86.3055	0.137543	0.114045	1.20605	0.227798	0.63898	GM15832	processed_transcript	ENSMUSG00000085894.1
1.55847	0.0282066	0.915729	0.0308024	0.975427	NA	SNORD89	snoRNA	ENSMUSG00000077704.1
425.915	0.102655	0.063913	1.60617	0.108237	0.489515	RNF149	protein_coding	ENSMUSG00000048234.13
2062.86	-0.00647421	0.0429777	-0.150641	0.880259	0.965568	CREG2	protein_coding	ENSMUSG00000050967.5
201.052	0.0759559	0.0792707	0.958184	0.33797	0.733252	D930019O06RIK	antisense	ENSMUSG00000097083.1
6.2969	0.0328044	0.455181	0.0720689	0.942547	NA	RFX8	protein_coding	ENSMUSG00000057173.8
4153.73	-0.0222152	0.0313767	-0.708016	0.478935	0.815484	MAP4K4	protein_coding	ENSMUSG00000026074.15
6.68192	0.000890188	0.404172	0.0022025	0.998243	NA	4930456G14RIK	TEC	ENSMUSG00000102985.1
30.3505	0.334911	0.20882	1.60383	0.108752	NA	IL1R2	protein_coding	ENSMUSG00000026073.13
8.94737	0.350092	0.363071	0.964254	0.334919	NA	GM16894	antisense	ENSMUSG00000097899.2
73.6084	-0.239987	0.126821	-1.89232	0.0584478	NA	IL1R1	protein_coding	ENSMUSG00000026072.12
28.5551	-0.120492	0.211679	-0.569221	0.569206	NA	IL1RL2	protein_coding	ENSMUSG00000070942.8
5.05523	0.275081	0.448163	0.613798	0.539349	NA	IL1RL1	protein_coding	ENSMUSG00000026069.15
1.14802	0.203697	0.933058	0.218311	0.827186	NA	IL18R1	protein_coding	ENSMUSG00000026070.15
1.97716	-0.178391	0.750595	-0.237666	0.81214	NA	IL18RAP	protein_coding	ENSMUSG00000026068.11
27.543	-0.00352717	0.201838	-0.0174753	0.986057	NA	SLC9A4	protein_coding	ENSMUSG00000026065.8
1.43293	0.179744	0.855392	0.210131	0.833566	NA	GM37435	TEC	ENSMUSG00000102676.1
99.6441	-0.0401333	0.122988	-0.326318	0.744184	0.916835	SLC9A2	protein_coding	ENSMUSG00000026062.12
46.5737	0.0569039	0.147896	0.384757	0.700418	NA	GM37915	antisense	ENSMUSG00000103270.1
51.3773	-0.00100088	0.142925	-0.00700281	0.994413	NA	MFSD9	protein_coding	ENSMUSG00000041945.12
16.0429	0.235964	0.267702	0.881441	0.378079	NA	TMEM182	protein_coding	ENSMUSG00000079588.3
26.3709	0.237624	0.219808	1.08105	0.279674	NA	GM29260	lincRNA	ENSMUSG00000100832.1
113.397	-0.0413594	0.11275	-0.366824	0.71375	0.90686	GM28175	lincRNA	ENSMUSG00000101299.2
2.36137	-0.999971	0.66185	-1.51087	0.130821	NA	GM28140	lincRNA	ENSMUSG00000100180.1
2.12237	0.416429	0.821506	0.506909	0.612219	NA	GM37047	TEC	ENSMUSG00000103106.1
633.508	-0.0818947	0.0546279	-1.49914	0.133838	0.523659	PANTR1	lincRNA	ENSMUSG00000060424.14
1229.7	0.0591868	0.0414318	1.42854	0.153138	0.547278	POU3F3	protein_coding	ENSMUSG00000045515.4
1327.23	0.0534465	0.0393576	1.35797	0.174473	0.576479	GM20646	sense_overlapping	ENSMUSG00000093436.6
26.1043	-0.065834	0.197725	-0.332958	0.739166	NA	PANTR2	processed_transcript	ENSMUSG00000097063.3
13.8346	-0.0380526	0.313342	-0.121441	0.903342	NA	DALIR	lincRNA	ENSMUSG00000099784.1
485.626	0.0519061	0.0721511	0.719408	0.471889	0.811421	MRPS9	protein_coding	ENSMUSG00000060679.14
287.838	-0.105227	0.0672475	-1.56478	0.117635	0.503522	GPR45	protein_coding	ENSMUSG00000041907.9
1192.44	0.0335138	0.0356904	0.939015	0.347723	0.739416	TGFBRAP1	protein_coding	ENSMUSG00000070939.9
52.7139	0.210304	0.142973	1.47093	0.14131	NA	GM28782	antisense	ENSMUSG00000100269.1
4.50803	0.228224	0.469018	0.486599	0.626543	NA	8430432A02RIK	antisense	ENSMUSG00000041878.3
517.904	0.0578379	0.0537826	1.0754	0.282194	0.689732	AI597479	protein_coding	ENSMUSG00000010290.7
446.588	-0.00481175	0.0613771	-0.0783966	0.937513	0.98296	FHL2	protein_coding	ENSMUSG00000008136.14
652.617	0.0193643	0.0517976	0.373846	0.708519	0.904366	NCK2	protein_coding	ENSMUSG00000066877.11
2.50061	1.27269	0.749801	1.69737	0.0896275	NA	GM38228	TEC	ENSMUSG00000103945.1
71.8161	-0.178512	0.14057	-1.26992	0.204114	NA	ECRG4	protein_coding	ENSMUSG00000026051.8
32.0488	-0.071917	0.195817	-0.367267	0.71342	NA	GM29155	antisense	ENSMUSG00000100764.1
5.57876	0.066075	0.468308	0.141093	0.887796	NA	GM29156	lincRNA	ENSMUSG00000100480.1
556.414	0.0496998	0.0637693	0.779368	0.435763	0.79135	UXS1	protein_coding	ENSMUSG00000057363.12
5.06723	0.851533	0.50335	1.69173	0.0906974	NA	GM19587	processed_pseudogene	ENSMUSG00000100701.1
1185.51	-7.73257e-07	0.0473351	-1.63358e-05	0.999987	0.999987	TPP2	protein_coding	ENSMUSG00000041763.14
7.5037	-0.405292	0.41164	-0.984578	0.324831	NA	METTL21C	protein_coding	ENSMUSG00000047343.4
0.870775	2.18935	1.23916	1.76681	0.0772603	NA	GM8251	protein_coding	ENSMUSG00000091844.2
46.6188	0.469997	0.163906	2.86749	0.00413745	NA	TEX30	protein_coding	ENSMUSG00000026049.11
47.5828	0.0687864	0.146692	0.468916	0.639129	NA	GM29247	processed_transcript	ENSMUSG00000101104.6
117.006	-0.060535	0.115587	-0.523717	0.600475	0.868519	POGLUT2	protein_coding	ENSMUSG00000026047.13
497.944	0.148925	0.0526797	2.82699	0.00469871	0.121009	BIVM	protein_coding	ENSMUSG00000041684.11
366.981	0.0577279	0.0677642	0.851893	0.394273	0.76746	ERCC5	protein_coding	ENSMUSG00000026048.16
2.47839	0.485385	0.708992	0.684613	0.493588	NA	METTL21E	protein_coding	ENSMUSG00000046828.3
3.47956	-0.0131682	0.591572	-0.0222596	0.982241	NA	TXN-PS1	processed_pseudogene	ENSMUSG00000101567.1
113.028	-0.163694	0.097816	-1.67349	0.0942303	0.465197	GULP1	protein_coding	ENSMUSG00000056870.9
6.68537	0.102718	0.390656	0.262937	0.792599	NA	4930521E06RIK	antisense	ENSMUSG00000101701.1
673.843	-0.245635	0.0789355	-3.11185	0.00185921	0.0751629	COL3A1	protein_coding	ENSMUSG00000026043.18
19.0569	-0.13068	0.262924	-0.497023	0.619173	NA	GM47302	miRNA	ENSMUSG00000105211.1
239.991	-0.155431	0.0872818	-1.7808	0.0749452	0.426712	COL5A2	protein_coding	ENSMUSG00000026042.16
435.875	0.0160157	0.052721	0.303782	0.761294	0.922722	WDR75	protein_coding	ENSMUSG00000025995.16
12.0734	-0.365306	0.336484	-1.08566	0.277631	NA	GM5526	processed_pseudogene	ENSMUSG00000084817.3
395.266	-0.157389	0.0787336	-1.999	0.0456079	0.349082	SLC40A1	protein_coding	ENSMUSG00000025993.10
92.5634	-0.244272	0.143975	-1.69663	0.0897665	0.458122	DNAH7B	protein_coding	ENSMUSG00000041144.12
85.4443	-0.115546	0.120124	-0.961887	0.336106	0.731244	DNAH7C	protein_coding	ENSMUSG00000101337.6
3308.81	-0.0604135	0.0330603	-1.82737	0.0676435	0.409141	SLC39A10	protein_coding	ENSMUSG00000025986.6
8.84507	-0.128546	0.323977	-0.396774	0.691534	NA	GM28151	lincRNA	ENSMUSG00000100213.1
2.79191	-0.646168	0.617342	-1.04669	0.295241	NA	GM4852	processed_pseudogene	ENSMUSG00000081185.1
1410.7	-0.0958987	0.0471329	-2.03464	0.0418866	0.33528	TMEFF2	protein_coding	ENSMUSG00000026109.14
1.26141	-0.988771	0.892331	-1.10808	0.267829	NA	GM28319	antisense	ENSMUSG00000101242.1
1.07635	-0.594656	0.924318	-0.643345	0.52	NA	GM28320	sense_intronic	ENSMUSG00000099924.1
3.10225	-0.798185	0.597292	-1.33634	0.181439	NA	GM29325	lincRNA	ENSMUSG00000099625.1
109.301	-0.0858626	0.0981703	-0.874629	0.381776	0.757292	9330175M20RIK	antisense	ENSMUSG00000101799.1
84.593	-0.0204721	0.112023	-0.182749	0.854995	0.957434	CAVIN2	protein_coding	ENSMUSG00000045954.7
177.914	-0.0326664	0.0841753	-0.388076	0.69796	0.902231	NABP1	protein_coding	ENSMUSG00000026107.11
14.6812	-0.211951	0.274888	-0.771044	0.440681	NA	GM17767	lincRNA	ENSMUSG00000099413.1
1.88557	1.40708	0.860404	1.63537	0.101971	NA	GM28055	lincRNA	ENSMUSG00000101741.1
826.46	-0.06163	0.0504881	-1.22068	0.222206	0.632723	MYO1B	protein_coding	ENSMUSG00000018417.14
13.8033	0.336831	0.288082	1.16922	0.242315	NA	STAT4	protein_coding	ENSMUSG00000062939.11
106.474	-0.255196	0.113053	-2.25732	0.0239878	0.270128	GM28177	processed_transcript	ENSMUSG00000101628.1
3.64956	-0.271531	0.522883	-0.519296	0.603554	NA	GM31812	lincRNA	ENSMUSG00000109599.1
170.1	-0.232828	0.103206	-2.25596	0.0240732	0.270128	STAT1	protein_coding	ENSMUSG00000026104.14
5312.09	-0.0612328	0.0371632	-1.64767	0.0994196	0.476715	GLS	protein_coding	ENSMUSG00000026103.14
538.617	-0.0245764	0.0767646	-0.320153	0.748853	0.917971	NAB1	protein_coding	ENSMUSG00000002881.14
1.2182	-1.48098	1.2819	-1.15529	0.24797	NA	RPS27A-PS1	processed_pseudogene	ENSMUSG00000101501.1
2.88031	-0.0797094	0.669814	-0.119002	0.905274	NA	GM553	lincRNA	ENSMUSG00000100120.1
35.1508	0.156919	0.172929	0.907422	0.364184	NA	GM5527	processed_pseudogene	ENSMUSG00000100007.1
101.227	0.166521	0.11882	1.40146	0.161077	0.556961	NEMP2	protein_coding	ENSMUSG00000043015.15
5.35967	0.0554393	0.499495	0.110991	0.911624	NA	GM37242	TEC	ENSMUSG00000103630.1
1475.48	-0.080502	0.0459122	-1.75339	0.0795352	0.436157	MFSD6	protein_coding	ENSMUSG00000041439.15
679.022	-0.0483362	0.0484013	-0.998655	0.317962	0.716484	INPP1	protein_coding	ENSMUSG00000026102.9
222.701	-0.0686209	0.0740312	-0.926919	0.353969	0.74293	HIBCH	protein_coding	ENSMUSG00000041426.12
301.613	0.110417	0.0663976	1.66296	0.0963196	0.469512	1700019D03RIK	protein_coding	ENSMUSG00000043629.12
18.8375	0.183884	0.234983	0.782539	0.433898	NA	MSTN	protein_coding	ENSMUSG00000026100.6
15.8452	-0.211049	0.266179	-0.792886	0.427844	NA	1700019A02RIK	protein_coding	ENSMUSG00000060715.9
74.3475	0.122829	0.12445	0.986976	0.323655	NA	PMS1	protein_coding	ENSMUSG00000026098.13
9.70457	0.12902	0.311955	0.413586	0.679177	NA	GM28777	antisense	ENSMUSG00000100763.1
58.9095	-0.0719186	0.137034	-0.524825	0.599705	NA	ORMDL1	protein_coding	ENSMUSG00000026097.9
106.406	-0.0849447	0.101571	-0.836309	0.402981	0.772017	GM28778	protein_coding	ENSMUSG00000100679.1
143.403	-0.0511786	0.088147	-0.580605	0.561506	0.854564	OSGEPL1	protein_coding	ENSMUSG00000026096.14
201.106	-0.0510905	0.0732908	-0.697094	0.485744	0.819483	GM28551	protein_coding	ENSMUSG00000099913.1
4.18157	-0.463871	0.476579	-0.973336	0.330387	NA	GM18800	transcribed_unprocessed_pseudogene	ENSMUSG00000101838.6
186.23	-0.0343117	0.0763994	-0.44911	0.653352	0.886629	ASNSD1	protein_coding	ENSMUSG00000026095.15
36.0836	-0.0416042	0.167774	-0.247978	0.804151	NA	GM50478	protein_coding	ENSMUSG00000117809.1
79.6446	0.0135996	0.136096	0.0999268	0.920402	0.97701	DNAH7A	protein_coding	ENSMUSG00000096141.2
167.557	0.00115197	0.0977175	0.0117888	0.990594	0.998227	STK17B	protein_coding	ENSMUSG00000026094.14
1135.82	0.0561052	0.046266	1.21267	0.225258	0.63646	HECW2	protein_coding	ENSMUSG00000042807.15
13.5996	-0.28151	0.31931	-0.881621	0.377982	NA	CCDC150	protein_coding	ENSMUSG00000025983.11
602.221	-0.0293806	0.0580886	-0.505789	0.613005	0.872315	GTF3C3	protein_coding	ENSMUSG00000041303.7
1.09661	-0.145756	1.21885	-0.119585	0.904812	NA	GM34066	protein_coding	ENSMUSG00000109809.1
1399.79	-0.0676849	0.0448778	-1.5082	0.131502	0.520948	PGAP1	protein_coding	ENSMUSG00000073678.4
269.103	0.053712	0.0753857	0.712496	0.476158	0.813626	ANKRD44	protein_coding	ENSMUSG00000052331.14
38.4668	-0.153568	0.164137	-0.935608	0.349475	NA	4930444A19RIK	antisense	ENSMUSG00000101674.6
3450.84	0.129551	0.0455943	2.84138	0.00449186	0.118987	SF3B1	protein_coding	ENSMUSG00000025982.13
32.1149	0.0786958	0.181026	0.434721	0.663765	NA	E330011M16RIK	TEC	ENSMUSG00000103030.1
316.344	0.0308865	0.0611837	0.504816	0.613688	0.872315	COQ10B	protein_coding	ENSMUSG00000025981.13
2.47396	0.260446	0.662715	0.392999	0.69432	NA	GM17971	processed_pseudogene	ENSMUSG00000101122.1
2884.57	-0.0507234	0.0340209	-1.49095	0.135976	0.526451	HSPD1	protein_coding	ENSMUSG00000025980.14
724.362	-0.0572495	0.0576401	-0.993224	0.320601	0.719149	HSPE1	protein_coding	ENSMUSG00000073676.4
5.44486	0.0234923	0.581332	0.0404112	0.967765	NA	GM16581	processed_pseudogene	ENSMUSG00000089670.1
1233.99	0.014666	0.0418874	0.350128	0.726243	0.911128	MOB4	protein_coding	ENSMUSG00000025979.13
1.14167	-0.972294	1.0822	-0.898438	0.368952	NA	GM6822	processed_pseudogene	ENSMUSG00000061863.6
472.652	-0.181607	0.0574398	-3.16169	0.00156854	0.0675348	RFTN2	protein_coding	ENSMUSG00000025978.14
91.2674	-0.324007	0.114218	-2.83675	0.00455759	0.119309	GM10561	antisense	ENSMUSG00000097649.2
509.402	0.00509342	0.0633803	0.0803628	0.935949	0.982135	MARS2	protein_coding	ENSMUSG00000046994.9
25.408	-0.15933	0.210752	-0.756006	0.449645	NA	BOLL	protein_coding	ENSMUSG00000025977.15
20.0081	-0.0915779	0.241398	-0.379365	0.704417	NA	GM8292	processed_pseudogene	ENSMUSG00000100215.1
507.013	-0.188746	0.0626473	-3.01283	0.00258821	0.0890947	PLCL1	protein_coding	ENSMUSG00000038349.10
1.68919	-0.0199105	0.861786	-0.0231038	0.981567	NA	GM38056	TEC	ENSMUSG00000102145.1
17.0249	0.420983	0.262744	1.60226	0.109099	NA	9130227L01RIK	lincRNA	ENSMUSG00000099950.1
1405.3	0.0400063	0.0680687	0.587734	0.556711	0.853145	SATB2	protein_coding	ENSMUSG00000038331.15
355.827	0.325029	0.0733701	4.42999	9.42358e-06	0.00304776	9130024F11RIK	processed_transcript	ENSMUSG00000087022.4
3.34161	-0.119396	0.543423	-0.219711	0.826096	NA	GM4081	TEC	ENSMUSG00000104310.1
4.89342	-0.146239	0.523066	-0.27958	0.779799	NA	BC055402	lincRNA	ENSMUSG00000101429.1
1.96817	-1.01225	0.697031	-1.45224	0.146436	NA	4930558J18RIK	lincRNA	ENSMUSG00000097519.2
448.129	-0.0107606	0.0567365	-0.18966	0.849576	0.955485	1700066M21RIK	protein_coding	ENSMUSG00000038323.3
219.959	0.0135954	0.0752441	0.180684	0.856615	0.95771	TYW5	protein_coding	ENSMUSG00000048495.16
251.339	0.0869891	0.0699783	1.24309	0.213835	0.624012	MAIP1	protein_coding	ENSMUSG00000025971.6
647.031	-0.0651535	0.0582604	-1.11831	0.263433	0.671064	SPATS2L	protein_coding	ENSMUSG00000038305.15
234.481	0.0915616	0.0839331	1.09089	0.275322	0.68228	KCTD18	protein_coding	ENSMUSG00000054770.16
20.5766	0.186752	0.239965	0.778245	0.436425	NA	SGO2A	protein_coding	ENSMUSG00000026039.9
48.5612	0.212229	0.160555	1.32184	0.186221	NA	AOX1	protein_coding	ENSMUSG00000063558.4
39.4508	0.239659	0.207028	1.15762	0.24702	NA	AOX3	protein_coding	ENSMUSG00000064294.12
31.1789	0.166077	0.190921	0.869875	0.384369	NA	AOX4	protein_coding	ENSMUSG00000038242.12
11.4469	0.216195	0.310547	0.696175	0.486319	NA	GM15759	antisense	ENSMUSG00000089822.1
5.22798	0.391009	0.466065	0.838958	0.401493	NA	AOX2	protein_coding	ENSMUSG00000079554.2
23.3844	-0.0921528	0.248316	-0.37111	0.710555	NA	GM37607	TEC	ENSMUSG00000103839.1
5133.79	0.0695318	0.0298019	2.33314	0.019641	0.247417	BZW1	protein_coding	ENSMUSG00000051223.14
858.63	0.0301923	0.100547	0.30028	0.763964	0.923825	CLK1	protein_coding	ENSMUSG00000026034.17
153.022	0.169967	0.0924441	1.83859	0.0659754	0.404729	PPIL3	protein_coding	ENSMUSG00000026035.15
521.929	-0.0358906	0.0520657	-0.689333	0.490614	0.821212	NIF3L1	protein_coding	ENSMUSG00000026036.17
269.534	-0.0456838	0.0649357	-0.703525	0.481729	0.816658	ORC2	protein_coding	ENSMUSG00000026037.14
57.1968	-0.105198	0.138574	-0.759149	0.447764	NA	GM15834	lincRNA	ENSMUSG00000085054.2
1786.02	-0.0764241	0.0526679	-1.45106	0.146764	0.53997	FAM126B	protein_coding	ENSMUSG00000038174.14
534.519	-0.0226807	0.0705296	-0.321577	0.747773	0.917909	NDUFB3	protein_coding	ENSMUSG00000026032.8
3.34875	-0.581963	0.589618	-0.987017	0.323634	NA	CBX3-PS7	processed_pseudogene	ENSMUSG00000059647.5
17.2214	0.241672	0.254128	0.950988	0.341611	NA	FLACC1	protein_coding	ENSMUSG00000047528.13
4.51787	0.827451	0.53227	1.55457	0.120049	NA	GM20257	transcribed_unprocessed_pseudogene	ENSMUSG00000102059.1
314.554	-0.0432333	0.0647915	-0.667268	0.504601	0.828955	CFLAR	protein_coding	ENSMUSG00000026031.15
66.0646	-0.129657	0.133721	-0.969615	0.332238	NA	CASP8	protein_coding	ENSMUSG00000026029.14
2.60874	-0.778534	0.695807	-1.11889	0.263185	NA	GM28802	unprocessed_pseudogene	ENSMUSG00000099719.1
4242.07	-0.0242763	0.0348912	-0.695773	0.486571	0.820046	TRAK2	protein_coding	ENSMUSG00000026028.12
835.642	0.00897725	0.0473774	0.189484	0.849714	0.955485	STRADB	protein_coding	ENSMUSG00000026027.13
1.40549	-0.576795	0.806659	-0.715041	0.474583	NA	C2CD6	protein_coding	ENSMUSG00000072295.7
367.049	0.0276557	0.0566983	0.487768	0.625714	0.876933	TMEM237	protein_coding	ENSMUSG00000038079.14
18.1809	0.18667	0.250105	0.746367	0.455446	NA	G730003C15RIK	antisense	ENSMUSG00000097573.2
42.7969	-0.0372233	0.164693	-0.226016	0.821189	NA	MPP4	protein_coding	ENSMUSG00000079550.9
146.074	0.00252825	0.0865808	0.0292011	0.976704	0.994948	GM29017	antisense	ENSMUSG00000101586.1
829.33	-0.0472129	0.0417569	-1.13066	0.258198	0.667338	ALS2	protein_coding	ENSMUSG00000026024.14
11.4472	-0.557234	0.311307	-1.78998	0.0734568	NA	CDK15	protein_coding	ENSMUSG00000026023.16
142.482	-0.00606682	0.101168	-0.0599677	0.952181	0.986971	FZD7	protein_coding	ENSMUSG00000041075.8
2.14597	0.13041	0.761613	0.171228	0.864044	NA	GM26813	lincRNA	ENSMUSG00000097819.1
72.6248	-0.0286335	0.126431	-0.226475	0.820832	NA	GM973	protein_coding	ENSMUSG00000047361.16
6.91252	-0.130154	0.38292	-0.339899	0.733933	NA	GM28411	antisense	ENSMUSG00000099811.6
937.328	0.0255299	0.0403987	0.631948	0.527421	0.840739	SUMO1	protein_coding	ENSMUSG00000026021.15
3.51199	-0.243014	0.519069	-0.468173	0.639661	NA	D430013B06RIK	TEC	ENSMUSG00000103821.1
755.372	0.0661882	0.0499677	1.32462	0.185297	0.590498	NOP58	protein_coding	ENSMUSG00000026020.9
4029.48	-0.0522977	0.0481462	-1.08623	0.277378	0.683722	BMPR2	protein_coding	ENSMUSG00000067336.6
1082.94	0.0435623	0.0379191	1.14882	0.250629	0.659863	FAM117B	protein_coding	ENSMUSG00000041040.12
1179.84	0.0392551	0.0375701	1.04485	0.296094	0.698994	ICA1L	protein_coding	ENSMUSG00000026018.12
481.828	-0.0280054	0.0599645	-0.467033	0.640476	0.882889	WDR12	protein_coding	ENSMUSG00000026019.15
404.107	-0.0142294	0.0597	-0.238349	0.811611	0.944006	CARF	protein_coding	ENSMUSG00000026017.13
418.653	-0.0757675	0.0720963	-1.05092	0.293295	0.697955	NBEAL1	protein_coding	ENSMUSG00000073664.11
227.934	0.0471704	0.0769195	0.613244	0.539715	0.845774	CYP20A1	protein_coding	ENSMUSG00000049439.13
4372.71	0.0596121	0.0417453	1.42799	0.153293	0.547278	ABI2	protein_coding	ENSMUSG00000026782.15
1747.32	-0.0263767	0.0501098	-0.526378	0.598626	0.868348	RAPH1	protein_coding	ENSMUSG00000026014.15
4.54804	0.298116	0.556642	0.535561	0.592262	NA	GM11578	processed_pseudogene	ENSMUSG00000082160.1
659.279	-0.0256397	0.0528029	-0.485573	0.62727	0.877405	EIF4A-PS4	processed_pseudogene	ENSMUSG00000101188.1
9.45763	0.440058	0.36516	1.20511	0.228161	NA	CD28	protein_coding	ENSMUSG00000026012.2
1.78361	0.281847	0.793101	0.355374	0.72231	NA	GM38137	TEC	ENSMUSG00000102549.1
2.50048	-0.404435	0.706371	-0.572554	0.566947	NA	CTLA4	protein_coding	ENSMUSG00000026011.13
4.80472	0.0901973	0.498271	0.181021	0.856351	NA	ICOS	protein_coding	ENSMUSG00000026009.14
133.263	-0.0455762	0.0994191	-0.458426	0.646647	0.884959	PARD3B	protein_coding	ENSMUSG00000052062.14
4.19805	-0.496183	0.517839	-0.95818	0.337972	NA	PARD3BOS1	antisense	ENSMUSG00000085842.7
4.15945	0.284797	0.530621	0.536725	0.591458	NA	PARD3BOS3	antisense	ENSMUSG00000085400.1
1182.19	-0.0861487	0.0477677	-1.80349	0.0713111	0.419088	NRP2	protein_coding	ENSMUSG00000025969.15
1.73133	0.0963577	0.759284	0.126906	0.899015	NA	GM37121	TEC	ENSMUSG00000103032.1
1.48783	0.646265	1.07309	0.602245	0.547011	NA	GM4208	lincRNA	ENSMUSG00000100426.1
661.878	-0.144788	0.0640822	-2.2594	0.0238582	0.26985	INO80D	protein_coding	ENSMUSG00000040865.15
798.935	0.0265741	0.0410999	0.646574	0.517908	0.837116	INO80DOS	lincRNA	ENSMUSG00000084799.7
25.5844	-0.437188	0.207608	-2.10584	0.0352182	NA	GM20342	lincRNA	ENSMUSG00000101599.1
1609.48	0.00394784	0.0371147	0.106369	0.91529	0.975753	NDUFS1	protein_coding	ENSMUSG00000025968.16
1793.59	-0.00672559	0.0428118	-0.157097	0.875169	0.963785	EEF1B2	protein_coding	ENSMUSG00000025967.16
2.8626	0.385399	0.625445	0.6162	0.537763	NA	GM27390	misc_RNA	ENSMUSG00000098850.1
2.1066	0.423398	0.714723	0.592394	0.553587	NA	SNORA41	snoRNA	ENSMUSG00000064602.1
12.8508	0.366054	0.316117	1.15797	0.246876	NA	GPR1	protein_coding	ENSMUSG00000046856.13
5.50321	-0.334937	0.454348	-0.73718	0.461013	NA	GM24513	miRNA	ENSMUSG00000092705.1
1141.1	-0.127713	0.0711588	-1.79476	0.0726925	0.421332	ZDBF2	protein_coding	ENSMUSG00000027520.16
2.57349	0.116523	0.611128	0.190669	0.848785	NA	GM11605	processed_pseudogene	ENSMUSG00000081643.1
3128.04	0.0426165	0.0398555	1.06928	0.284945	0.691716	ADAM23	protein_coding	ENSMUSG00000025964.15
1.27039	-0.0145335	0.843801	-0.0172239	0.986258	NA	GM22281	snRNA	ENSMUSG00000087823.1
2.2315	0.459647	0.72026	0.638168	0.523364	NA	DYTN	protein_coding	ENSMUSG00000069085.5
15.9054	-0.478906	0.267647	-1.78932	0.0735634	NA	MDH1B	protein_coding	ENSMUSG00000025963.5
209.275	-0.1416	0.0799183	-1.77181	0.0764268	0.429499	FASTKD2	protein_coding	ENSMUSG00000025962.15
35.4675	-0.0166524	0.182968	-0.0910127	0.927482	NA	4933402D24RIK	protein_coding	ENSMUSG00000025961.1
8.12364	-0.290806	0.365466	-0.795713	0.426199	NA	GM13754	unitary_pseudogene	ENSMUSG00000082373.2
11.8795	0.461946	0.312065	1.48029	0.138797	NA	GM13749	lincRNA	ENSMUSG00000044689.5
1572.78	0.0209831	0.0490976	0.427375	0.669106	0.893195	KLF7	protein_coding	ENSMUSG00000025959.13
95.1958	0.00458782	0.107475	0.0426874	0.965951	0.991327	GM13748	antisense	ENSMUSG00000086836.1
6.80969	-0.0395569	0.379511	-0.104231	0.916986	NA	GM28981	lincRNA	ENSMUSG00000101895.1
989.79	-0.108624	0.0502346	-2.16234	0.0305921	0.299015	CREB1	protein_coding	ENSMUSG00000025958.14
143.101	-0.027062	0.0880658	-0.307293	0.75862	0.921776	METTL21A	protein_coding	ENSMUSG00000025956.10
2.71473	0.230215	0.591252	0.389368	0.697004	NA	GM28982	lincRNA	ENSMUSG00000101832.1
2.86585	-0.793317	0.61853	-1.28259	0.199637	NA	2810408I11RIK	processed_transcript	ENSMUSG00000087213.2
526.358	0.0116059	0.0602408	0.192658	0.847227	0.954925	CCNYL1	protein_coding	ENSMUSG00000070871.10
67.7175	-0.138788	0.12466	-1.11333	0.265568	NA	FZD5	protein_coding	ENSMUSG00000045005.9
13.1443	-0.0822521	0.276411	-0.297572	0.76603	NA	GM38058	TEC	ENSMUSG00000102140.1
696.04	-0.0962831	0.0524631	-1.83525	0.0664681	0.406318	PLEKHM3	protein_coding	ENSMUSG00000051344.13
61.0423	-0.091669	0.155723	-0.588667	0.556085	NA	RPL10A-PS1	processed_pseudogene	ENSMUSG00000084416.3
3.63685	-0.623995	0.538962	-1.15777	0.246957	NA	CRYGA	protein_coding	ENSMUSG00000044429.8
89.4214	0.0443928	0.108882	0.407715	0.683483	0.897902	GM28845	protein_coding	ENSMUSG00000100846.1
94.7693	0.0769166	0.10906	0.705269	0.480643	0.816071	D630023F18RIK	protein_coding	ENSMUSG00000044816.10
1348.55	-0.011322	0.0400791	-0.282491	0.777567	0.929677	IDH1	protein_coding	ENSMUSG00000025950.16
831.02	0.0131903	0.0507011	0.260158	0.794742	0.938067	PIKFYVE	protein_coding	ENSMUSG00000025949.16
73.3919	0.0298205	0.125282	0.238026	0.811861	NA	PTH2R	protein_coding	ENSMUSG00000025946.13
16980.5	-0.0552292	0.0413421	-1.33591	0.18158	0.5859	MAP2	protein_coding	ENSMUSG00000015222.18
191.321	-0.215389	0.0856159	-2.51576	0.0118775	0.196643	GM10558	antisense	ENSMUSG00000073656.4
3358.41	-0.140464	0.0630713	-2.22706	0.025943	0.279465	UNC80	protein_coding	ENSMUSG00000055567.18
5.8814	0.179999	0.424881	0.423645	0.671824	NA	GM37181	TEC	ENSMUSG00000103375.1
387.78	-0.0955122	0.0623012	-1.53307	0.125258	0.51507	RPE	protein_coding	ENSMUSG00000026005.15
384.656	-0.0492174	0.0852124	-0.577585	0.563545	0.855218	KANSL1L	protein_coding	ENSMUSG00000026004.15
8.95573	-0.353658	0.336766	-1.05016	0.293645	NA	GM37570	TEC	ENSMUSG00000102559.1
6.99634	0.152508	0.402176	0.379207	0.704534	NA	GM38387	TEC	ENSMUSG00000102374.1
14.6427	0.107973	0.268304	0.402429	0.687368	NA	GM38162	TEC	ENSMUSG00000102776.1
2.2174	-0.0932453	0.65094	-0.143247	0.886095	NA	GM15789	processed_pseudogene	ENSMUSG00000082057.1
3.11594	0.737423	0.561762	1.3127	0.189285	NA	6820402A03RIK	TEC	ENSMUSG00000103706.1
4.09634	0.100707	0.519624	0.193807	0.846327	NA	GM37285	TEC	ENSMUSG00000103756.1
3.66735	0.0621224	0.556369	0.111657	0.911096	NA	GM37755	TEC	ENSMUSG00000103382.1
1.5161	-0.049548	0.79825	-0.0620707	0.950507	NA	GM38218	TEC	ENSMUSG00000103553.1
484.928	-0.0593812	0.0523117	-1.13514	0.256316	0.664539	ACADL	protein_coding	ENSMUSG00000026003.5
10.1295	0.0455771	0.333927	0.136488	0.891435	NA	MYL1	protein_coding	ENSMUSG00000061816.15
1874.24	0.0334724	0.0352149	0.950517	0.341849	0.735246	LANCL1	protein_coding	ENSMUSG00000026000.16
26.3988	0.162427	0.2125	0.764363	0.444651	NA	CPS1	protein_coding	ENSMUSG00000025991.8
1685.41	-0.155956	0.0654954	-2.38118	0.0172575	0.232774	ERBB4	protein_coding	ENSMUSG00000062209.15
1.74829	0.14733	0.837279	0.175962	0.860323	NA	GM16076	sense_intronic	ENSMUSG00000087514.1
39.0014	-0.153089	0.166899	-0.917251	0.359011	NA	GM29114	antisense	ENSMUSG00000101156.1
49.6878	-0.148438	0.15409	-0.963316	0.335389	NA	IKZF2	protein_coding	ENSMUSG00000025997.13
34.5955	-0.0956616	0.187065	-0.511382	0.609084	NA	SPAG16	protein_coding	ENSMUSG00000053153.14
421.664	0.00106284	0.0614601	0.0172932	0.986203	0.997391	VWC2L	protein_coding	ENSMUSG00000045648.15
32.4046	-0.22255	0.177188	-1.25601	0.209112	NA	BARD1	protein_coding	ENSMUSG00000026196.7
18.8353	-0.0222049	0.271424	-0.0818086	0.934799	NA	ABCA12	protein_coding	ENSMUSG00000050296.14
536.29	0.0277098	0.0533314	0.519578	0.603358	0.868977	ATIC	protein_coding	ENSMUSG00000026192.13
1913.96	-0.0158091	0.0782078	-0.202142	0.839805	0.954125	FN1	protein_coding	ENSMUSG00000026193.15
37.1787	0.0751486	0.181018	0.415145	0.678036	NA	APOL7D	antisense	ENSMUSG00000073652.10
1.4377	-0.132439	0.916439	-0.144515	0.885094	NA	GM5829	processed_pseudogene	ENSMUSG00000101834.1
1.0325	-0.409206	1.003	-0.407981	0.683287	NA	4933417E11RIK	lincRNA	ENSMUSG00000101848.1
2.50733	0.703613	0.695961	1.01099	0.312019	NA	GM4319	lincRNA	ENSMUSG00000102123.1
68.5958	0.0761714	0.132417	0.575241	0.565129	NA	MREG	protein_coding	ENSMUSG00000039395.8
1.03165	-0.574371	1.00224	-0.573085	0.566587	NA	GM24497	snRNA	ENSMUSG00000093956.1
112.093	-0.0329582	0.0963748	-0.341979	0.732367	0.913125	PECR	protein_coding	ENSMUSG00000026189.13
652.03	-0.0377258	0.0466301	-0.809044	0.41849	0.779802	TMEM169	protein_coding	ENSMUSG00000026188.11
228.52	-0.103356	0.0743494	-1.39014	0.164485	0.561074	XRCC5	protein_coding	ENSMUSG00000026187.9
1117.04	-0.00292751	0.0515178	-0.0568252	0.954684	0.988122	MARCHF4	protein_coding	ENSMUSG00000039372.5
733.105	-0.0978332	0.0465363	-2.1023	0.035527	0.315619	SMARCAL1	protein_coding	ENSMUSG00000039354.16
1.76216	-1.44581	0.757202	-1.90941	0.0562087	NA	GM39662	antisense	ENSMUSG00000110712.1
1182.52	0.0267576	0.0602573	0.444056	0.657002	0.888201	RPL37A	protein_coding	ENSMUSG00000046330.10
1244.89	-0.153517	0.0640645	-2.39628	0.0165624	0.228278	IGFBP2	protein_coding	ENSMUSG00000039323.18
3720.31	-0.109426	0.0454067	-2.4099	0.015957	0.224156	IGFBP5	protein_coding	ENSMUSG00000026185.8
24.8173	0.367695	0.228659	1.60804	0.107825	NA	6030407O03RIK	lincRNA	ENSMUSG00000100301.6
2.84425	0.444073	0.605794	0.733043	0.463532	NA	GM29183	lincRNA	ENSMUSG00000101344.1
743.114	-0.143066	0.0510756	-2.80106	0.00509357	0.127403	TNS1	protein_coding	ENSMUSG00000055322.16
2.68863	-0.429176	0.66018	-0.65009	0.515634	NA	RUFY4	protein_coding	ENSMUSG00000061815.11
3037.21	0.0895807	0.0384629	2.32902	0.0198581	0.247731	ARPC2	protein_coding	ENSMUSG00000006304.14
1459.79	0.107746	0.054875	1.96347	0.0495915	0.359016	AAMP	protein_coding	ENSMUSG00000006299.13
316.847	0.111355	0.0673759	1.65273	0.0983849	0.473659	GM28364	antisense	ENSMUSG00000101503.1
2214.63	-0.0140764	0.039181	-0.359265	0.719397	0.907369	PNKD	protein_coding	ENSMUSG00000026179.14
181.041	-0.180492	0.0814129	-2.217	0.0266233	0.283717	TMBIM1	protein_coding	ENSMUSG00000006301.17
2.81919	-0.269413	0.630008	-0.427634	0.668918	NA	GM29358	sense_intronic	ENSMUSG00000099931.1
25.1775	0.032176	0.206578	0.155757	0.876225	NA	CATIP	protein_coding	ENSMUSG00000073650.8
34.4183	0.335879	0.181636	1.84919	0.0644305	NA	SLC11A1	protein_coding	ENSMUSG00000026177.11
565.351	0.0803466	0.0580405	1.38432	0.166261	0.564499	CTDSP1	protein_coding	ENSMUSG00000026176.13
34.6616	-0.115936	0.178182	-0.65066	0.515266	NA	VIL1	protein_coding	ENSMUSG00000026175.12
781.583	-0.0320191	0.0436789	-0.733058	0.463523	0.807695	USP37	protein_coding	ENSMUSG00000033364.13
344.879	-0.00835639	0.0575361	-0.145237	0.884523	0.966938	CNOT9	protein_coding	ENSMUSG00000026174.9
253.184	-0.242224	0.0744596	-3.2531	0.00114154	0.056901	PLCD4	protein_coding	ENSMUSG00000026173.15
567.253	-0.0137059	0.0571637	-0.239766	0.810512	0.943666	ZFP142	protein_coding	ENSMUSG00000026135.17
244.908	-0.234448	0.0735299	-3.18847	0.0014303	0.0647778	BCS1L	protein_coding	ENSMUSG00000026172.12
424.41	-0.0255982	0.057422	-0.445791	0.655748	0.887628	RNF25	protein_coding	ENSMUSG00000026171.12
96.6545	-0.198576	0.113681	-1.74678	0.0806759	0.438207	STK36	protein_coding	ENSMUSG00000033276.18
394.243	0.0810887	0.0793255	1.02223	0.306674	0.708428	TTLL4	protein_coding	ENSMUSG00000033257.14
40.9579	-0.0832105	0.176233	-0.472162	0.636811	NA	CYP27A1	protein_coding	ENSMUSG00000026170.6
36.0538	-0.107147	0.212505	-0.50421	0.614114	NA	WNT6	protein_coding	ENSMUSG00000033227.7
31.4128	-0.11126	0.195475	-0.569179	0.569235	NA	WNT10A	protein_coding	ENSMUSG00000026167.14
5315.29	0.0561686	0.0540134	1.0399	0.298386	0.701429	GM16582	processed_transcript	ENSMUSG00000089964.1
5223.07	0.0566422	0.054195	1.04516	0.295951	0.698994	CDK5R2	protein_coding	ENSMUSG00000090071.4
1.61562	2.30254	1.23504	1.86435	0.0622726	NA	FEV	protein_coding	ENSMUSG00000055197.4
1.34386	-0.801064	1.14449	-0.69993	0.483971	NA	CRYBA2	protein_coding	ENSMUSG00000006546.3
64.0414	0.119758	0.14175	0.844855	0.398192	NA	CFAP65	protein_coding	ENSMUSG00000047021.14
7.88454	0.0570625	0.348373	0.163797	0.869891	NA	GM15841	antisense	ENSMUSG00000089653.1
5.36663	-0.17782	0.468735	-0.379361	0.70442	NA	IHH	protein_coding	ENSMUSG00000006538.12
23.6904	0.108116	0.229425	0.471249	0.637463	NA	NHEJ1	protein_coding	ENSMUSG00000026162.7
2.14838	0.181599	0.757754	0.239654	0.810599	NA	SLC23A3	protein_coding	ENSMUSG00000026205.8
427.884	0.0290212	0.0640729	0.452941	0.650591	0.885184	CNPPD1	protein_coding	ENSMUSG00000033159.14
2667.11	0.0394486	0.0454157	0.868611	0.38506	0.75968	RETREG2	protein_coding	ENSMUSG00000049339.16
166.24	-0.0525743	0.100031	-0.52558	0.59918	0.868348	ZFAND2B	protein_coding	ENSMUSG00000026197.12
220.29	0.0690598	0.0724692	0.952953	0.340614	0.734195	ABCB6	protein_coding	ENSMUSG00000026198.15
932.247	0.0251675	0.0408879	0.615523	0.53821	0.844829	GM29253	processed_transcript	ENSMUSG00000099519.1
1902.88	0.011834	0.0329171	0.359509	0.719214	0.907289	ATG9A	protein_coding	ENSMUSG00000033124.16
254.148	-0.0207904	0.0661412	-0.314333	0.753268	0.919715	ANKZF1	protein_coding	ENSMUSG00000026199.17
184.542	0.0802378	0.0896515	0.894997	0.370788	0.752728	GLB1L	protein_coding	ENSMUSG00000026200.13
2.69755	0.0145654	0.620381	0.0234781	0.981269	NA	GM27943	miRNA	ENSMUSG00000099204.2
1334	-0.0676189	0.0415371	-1.62792	0.103542	0.482363	STK16	protein_coding	ENSMUSG00000026201.12
6113.31	0.0342929	0.0373866	0.91725	0.359012	0.745562	TUBA4A	protein_coding	ENSMUSG00000026202.13
7.77683	0.494699	0.375976	1.31577	0.188251	NA	A630095N17RIK	protein_coding	ENSMUSG00000096094.2
1035.93	-0.037515	0.0519738	-0.721807	0.470413	0.811063	DNAJB2	protein_coding	ENSMUSG00000026203.16
4953.83	0.05468	0.0385472	1.41852	0.156039	0.550403	PTPRN	protein_coding	ENSMUSG00000026204.15
1758.07	0.0771129	0.0474068	1.62662	0.103818	0.482363	GM28294	antisense	ENSMUSG00000101840.1
399.357	-0.0126801	0.0637871	-0.198787	0.842429	0.954737	RESP18	protein_coding	ENSMUSG00000033061.15
321.87	-0.0597658	0.0716586	-0.834036	0.404261	0.772378	GM28902	antisense	ENSMUSG00000100556.1
604.73	0.0182519	0.0564472	0.323344	0.746434	0.917581	DNPEP	protein_coding	ENSMUSG00000026209.15
33.8612	-0.35918	0.183442	-1.95801	0.0502294	NA	DES	protein_coding	ENSMUSG00000026208.9
2587.46	0.0301999	0.0339048	0.890726	0.373076	0.754192	SPEG	protein_coding	ENSMUSG00000026207.16
1.45939	0.229917	0.915873	0.251036	0.801786	NA	GM15178	antisense	ENSMUSG00000086053.1
406.34	-0.073619	0.0655017	-1.12393	0.261045	0.668195	GMPPA	protein_coding	ENSMUSG00000033021.16
554.631	0.0766267	0.0589605	1.29963	0.193728	0.601782	ASIC4	protein_coding	ENSMUSG00000033007.15
112.071	-0.0521233	0.0994258	-0.524243	0.60011	0.868348	GM37264	TEC	ENSMUSG00000102605.1
1556.07	0.033024	0.0508888	0.648944	0.516375	0.836485	CHPF	protein_coding	ENSMUSG00000032997.16
1059.39	0.00283824	0.0474029	0.0598747	0.952255	0.986971	OBSL1	protein_coding	ENSMUSG00000026211.17
435.951	-0.000742353	0.0581362	-0.0127692	0.989812	0.998227	TMEM198	protein_coding	ENSMUSG00000051703.14
485.305	0.112304	0.0737334	1.5231	0.127732	0.516959	INHA	protein_coding	ENSMUSG00000032968.4
560.737	-0.0908725	0.0474303	-1.91592	0.0553759	0.376111	STK11IP	protein_coding	ENSMUSG00000026213.15
3009.85	0.00414764	0.0332906	0.124589	0.900849	0.972477	SLC4A3	protein_coding	ENSMUSG00000006576.16
10.1846	-0.375966	0.355311	-1.05813	0.289996	NA	GM29069	lincRNA	ENSMUSG00000100827.1
1.59209	0.355295	0.826375	0.429945	0.667236	NA	GM17751	lincRNA	ENSMUSG00000100553.6
3.87681	0.626948	0.530316	1.18222	0.23712	NA	GM816	lincRNA	ENSMUSG00000100534.1
3814.96	-0.0711132	0.0471786	-1.50732	0.131729	0.520948	EPHA4	protein_coding	ENSMUSG00000026235.14
10.9979	-0.46183	0.329884	-1.39998	0.161521	NA	GM28386	lincRNA	ENSMUSG00000101849.1
6.8729	0.353645	0.472869	0.74787	0.454538	NA	PAX3	protein_coding	ENSMUSG00000004872.15
11.1206	-0.68121	0.324353	-2.10021	0.0357103	NA	GM2102	processed_pseudogene	ENSMUSG00000118426.1
179.372	-0.266067	0.0945176	-2.815	0.00487771	0.124467	SGPP2	protein_coding	ENSMUSG00000032908.9
918.467	-0.0636648	0.0389554	-1.6343	0.102196	0.480842	FARSB	protein_coding	ENSMUSG00000026245.16
3.3718	0.0807553	0.559412	0.144358	0.885218	NA	4833412K13RIK	TEC	ENSMUSG00000104018.1
12.1005	-0.759913	0.305879	-2.48436	0.0129786	NA	BC035947	protein_coding	ENSMUSG00000090486.2
2.14643	1.19245	0.798395	1.49355	0.135292	NA	MOGAT1	protein_coding	ENSMUSG00000012187.13
1.5178	-0.186769	1.00055	-0.186666	0.851922	NA	5730419F03RIK	lincRNA	ENSMUSG00000099364.1
2515.29	-0.101011	0.0379559	-2.66127	0.00778454	0.158043	ACSL3	protein_coding	ENSMUSG00000032883.15
254.59	-0.101587	0.0739572	-1.3736	0.169567	0.568782	UTP14B	protein_coding	ENSMUSG00000079470.8
3.03334	-0.735203	0.632715	-1.16198	0.245243	NA	GM6159	processed_pseudogene	ENSMUSG00000099377.1
17.2154	0.244084	0.244448	0.998513	0.318031	NA	GM29536	lincRNA	ENSMUSG00000099706.1
10.525	0.113651	0.327663	0.346854	0.728701	NA	KCNE4	protein_coding	ENSMUSG00000047330.8
1.23467	0.0421029	0.880872	0.0477968	0.961878	NA	GM5830	processed_pseudogene	ENSMUSG00000072978.3
3616.54	0.0454524	0.0440714	1.03134	0.302383	0.704514	SCG2	protein_coding	ENSMUSG00000050711.7
49.7797	0.0719196	0.16349	0.439901	0.660008	NA	AP1S3	protein_coding	ENSMUSG00000054702.14
1216.44	-0.0266742	0.0422571	-0.631235	0.527887	0.841026	WDFY1	protein_coding	ENSMUSG00000073643.11
275.392	0.019595	0.0688606	0.284561	0.775981	0.929266	MRPL44	protein_coding	ENSMUSG00000026248.9
3891.91	-0.0148831	0.0292955	-0.508034	0.611429	0.872142	SERPINE2	protein_coding	ENSMUSG00000026249.10
22.3582	0.0832925	0.219364	0.379701	0.704168	NA	GM5529	processed_pseudogene	ENSMUSG00000067106.6
3.07366	-0.43243	0.737592	-0.586273	0.557692	NA	GM28071	processed_pseudogene	ENSMUSG00000100397.1
12.3586	-0.226931	0.340955	-0.665576	0.505682	NA	FAM124B	protein_coding	ENSMUSG00000043230.2
2312.54	-0.0051659	0.0393578	-0.131255	0.895574	0.970628	CUL3	protein_coding	ENSMUSG00000004364.14
1.86669	-0.432623	0.765028	-0.5655	0.571734	NA	GM37902	TEC	ENSMUSG00000103076.1
658.676	-0.202152	0.0771512	-2.62021	0.00878754	0.166724	DOCK10	protein_coding	ENSMUSG00000038608.15
1155.21	0.0199661	0.0428529	0.465921	0.641272	0.882889	NYAP2	protein_coding	ENSMUSG00000054976.14
502.755	-0.0513652	0.0560388	-0.916601	0.359352	0.745562	IRS1	protein_coding	ENSMUSG00000055980.2
126.881	-0.102395	0.0964372	-1.06178	0.288336	0.694595	GM9747	protein_coding	ENSMUSG00000022591.5
128.821	0.0301269	0.0992451	0.30356	0.761463	0.922746	RHBDD1	protein_coding	ENSMUSG00000026142.15
38.1387	0.179929	0.166515	1.08055	0.279895	NA	COL4A4	protein_coding	ENSMUSG00000067158.9
17.0355	-0.11037	0.248299	-0.444504	0.656679	NA	COL4A3	protein_coding	ENSMUSG00000079465.8
207.065	0.0264358	0.0785584	0.336511	0.736486	0.915145	C430014B12RIK	processed_transcript	ENSMUSG00000097564.2
2580.46	0.0577719	0.0310805	1.85878	0.0630577	0.396987	MFF	protein_coding	ENSMUSG00000026150.14
8.4698	0.159047	0.350741	0.45346	0.650217	NA	GM28941	sense_intronic	ENSMUSG00000101450.1
1.04006	-0.145201	1.1636	-0.124786	0.900693	NA	TM4SF20	protein_coding	ENSMUSG00000026149.2
22.7493	-0.148385	0.219372	-0.676411	0.49878	NA	GM22396	miRNA	ENSMUSG00000093782.1
2153.77	-0.024944	0.0345791	-0.721361	0.470687	0.81111	AGFG1	protein_coding	ENSMUSG00000026159.13
3.0504	0.432304	0.574835	0.752049	0.452022	NA	A030005L19RIK	protein_coding	ENSMUSG00000113880.1
3.19483	0.18705	0.62044	0.30148	0.763048	NA	GM7553	processed_pseudogene	ENSMUSG00000101784.1
40.8537	0.216192	0.167536	1.29042	0.196904	NA	SLC19A3	protein_coding	ENSMUSG00000038496.16
17.7918	0.0254603	0.285403	0.089208	0.928917	NA	DAW1	protein_coding	ENSMUSG00000053161.16
3733.74	-0.067874	0.0311603	-2.17822	0.0293894	0.294158	SPHKAP	protein_coding	ENSMUSG00000026163.17
3.29498	-0.868082	0.571496	-1.51897	0.128771	NA	4933436I20RIK	lincRNA	ENSMUSG00000100580.6
695.408	-0.0534142	0.0446625	-1.19595	0.231716	0.642951	PID1	protein_coding	ENSMUSG00000045658.16
4399.36	0.017201	0.0285292	0.602924	0.546559	0.849463	DNER	protein_coding	ENSMUSG00000036766.12
45.1478	-0.129941	0.155961	-0.833162	0.404753	NA	MIR5126	miRNA	ENSMUSG00000093254.1
3036.63	0.006306	0.0461554	0.136626	0.891327	0.969079	TRIP12	protein_coding	ENSMUSG00000026219.14
2.80637	-0.245773	0.592077	-0.415103	0.678067	NA	GM38374	TEC	ENSMUSG00000103505.1
62.8566	0.27243	0.142086	1.91736	0.0551918	NA	FBXO36	protein_coding	ENSMUSG00000073633.9
349.899	0.0903834	0.0616802	1.46535	0.142824	0.53394	SLC16A14	protein_coding	ENSMUSG00000026220.6
1.21371	0.729872	1.10185	0.662406	0.507711	NA	GM29284	unprocessed_pseudogene	ENSMUSG00000099693.1
8.29162	0.0396042	0.399781	0.0990647	0.921087	NA	C130026I21RIK	protein_coding	ENSMUSG00000052477.15
1.07362	1.05587	1.14561	0.921666	0.356703	NA	RPL19-PS1	processed_pseudogene	ENSMUSG00000064281.7
1.92521	0.301038	0.804501	0.374192	0.708261	NA	G530012D18RIK	protein_coding	ENSMUSG00000094127.1
15.1466	-0.30616	0.298166	-1.02681	0.304509	NA	SP110	protein_coding	ENSMUSG00000070034.13
9.42246	-0.0401942	0.336401	-0.119483	0.904893	NA	SP140	protein_coding	ENSMUSG00000070031.11
1.09508	0.291425	1.07044	0.272247	0.785432	NA	GM10552	antisense	ENSMUSG00000073628.5
3.06073	0.0877479	0.548857	0.159874	0.87298	NA	GM17017	antisense	ENSMUSG00000090246.1
25.4836	-0.378462	0.20225	-1.87126	0.0613089	NA	SP100	protein_coding	ENSMUSG00000026222.16
39.0595	-0.0858186	0.188437	-0.455422	0.648806	NA	A630001G21RIK	protein_coding	ENSMUSG00000052760.16
2937.23	0.0419191	0.0258661	1.62062	0.105099	0.48345	CAB39	protein_coding	ENSMUSG00000036707.16
6890.23	0.0475442	0.0590309	0.805413	0.420581	0.781537	ITM2C	protein_coding	ENSMUSG00000026223.15
58.8862	0.0604264	0.138199	0.43724	0.661937	NA	4933407L21RIK	protein_coding	ENSMUSG00000026224.11
3.42744	-0.550613	0.555502	-0.991198	0.321589	NA	GM28884	antisense	ENSMUSG00000099767.1
73.3137	0.0426097	0.131293	0.32454	0.745529	NA	GPR55	protein_coding	ENSMUSG00000049608.8
11.9638	0.0969351	0.344472	0.281402	0.778402	NA	GM18180	processed_pseudogene	ENSMUSG00000099342.1
20.3069	-0.0163378	0.275762	-0.0592461	0.952756	NA	SPATA3	protein_coding	ENSMUSG00000026226.16
236.416	0.0553764	0.0741504	0.746812	0.455177	0.802911	2810459M11RIK	protein_coding	ENSMUSG00000026227.11
1987.29	-4.94475e-05	0.0315793	-0.00156582	0.998751	0.99944	PSMD1	protein_coding	ENSMUSG00000026229.17
6.75437	-0.426502	0.412863	-1.03304	0.301587	NA	HTR2B	protein_coding	ENSMUSG00000026228.6
1.25731	-0.166292	0.839065	-0.198187	0.842899	NA	GM37914	TEC	ENSMUSG00000103272.1
301.562	0.0166239	0.0620676	0.267836	0.788826	0.934907	GM21972	protein_coding	ENSMUSG00000094638.1
657.746	0.0424653	0.053159	0.798836	0.424385	0.782797	ARMC9	protein_coding	ENSMUSG00000062590.13
23.2466	0.131068	0.208737	0.627911	0.530062	NA	GM16341	antisense	ENSMUSG00000087538.1
36.8725	0.165124	0.187893	0.878818	0.3795	NA	B3GNT7	protein_coding	ENSMUSG00000079445.3
3.93833	-0.185947	0.535409	-0.347299	0.728366	NA	GM28626	antisense	ENSMUSG00000099644.1
4240.64	0.0255087	0.0408865	0.623891	0.532699	0.84338	NCL	protein_coding	ENSMUSG00000026234.12
35.2456	0.0313647	0.18832	0.16655	0.867724	NA	C130036L24RIK	processed_transcript	ENSMUSG00000073627.7
5.14894	-0.122291	0.493109	-0.248001	0.804134	NA	NMUR1	protein_coding	ENSMUSG00000026237.6
3286.73	-0.0238827	0.0491665	-0.485752	0.627143	0.877384	PTMA	protein_coding	ENSMUSG00000026238.14
616.069	0.0591074	0.0553206	1.06845	0.285317	0.691857	PDE6D	protein_coding	ENSMUSG00000026239.14
424.953	0.0578177	0.0574102	1.0071	0.313888	0.71332	COPS7B	protein_coding	ENSMUSG00000026240.12
114.422	0.135226	0.103035	1.31243	0.189375	0.595174	NPPC	protein_coding	ENSMUSG00000026241.5
503.039	-0.0435973	0.0532954	-0.81803	0.41334	0.77701	DIS3L2	protein_coding	ENSMUSG00000053333.15
181.328	-0.0137464	0.0841888	-0.163281	0.870297	0.963042	GM6136	processed_pseudogene	ENSMUSG00000084106.4
195.577	-0.0242753	0.0774116	-0.313588	0.753834	0.920125	GM28375	antisense	ENSMUSG00000099401.1
1.40069	-0.388163	0.911496	-0.425853	0.670215	NA	GM37447	TEC	ENSMUSG00000103984.1
4.72663	0.209762	0.481303	0.435821	0.662967	NA	GM29374	lincRNA	ENSMUSG00000099839.1
352.26	-0.0533743	0.0682403	-0.782153	0.434125	0.790066	ECEL1	protein_coding	ENSMUSG00000026247.13
23.4194	0.239923	0.245136	0.978733	0.327712	NA	PRSS56	protein_coding	ENSMUSG00000036480.9
1185.6	0.0821942	0.0361354	2.27462	0.022929	0.263217	EIF4E2	protein_coding	ENSMUSG00000026254.17
106.804	-0.273613	0.10232	-2.67409	0.00749326	0.156001	EFHD1	protein_coding	ENSMUSG00000026255.15
17.4944	-0.463434	0.23261	-1.99232	0.0463357	NA	EFHD1OS	antisense	ENSMUSG00000089821.1
1255.66	-0.0997512	0.037697	-2.64613	0.00814185	0.161167	GIGYF2	protein_coding	ENSMUSG00000048000.15
17.2184	-0.0500289	0.241943	-0.20678	0.836182	NA	KCNJ13	protein_coding	ENSMUSG00000079436.3
7.85709	0.22533	0.385356	0.584731	0.558728	NA	SNORC	protein_coding	ENSMUSG00000026258.5
3062.32	-0.0151457	0.0385946	-0.392432	0.694739	0.901652	NGEF	protein_coding	ENSMUSG00000026259.14
296.071	0.0410149	0.0676562	0.606226	0.544365	0.848542	NEU2	protein_coding	ENSMUSG00000079434.8
251.837	-0.0309282	0.0726179	-0.425904	0.670178	0.893265	INPP5D	protein_coding	ENSMUSG00000026288.14
859.069	0.109267	0.0453612	2.40881	0.0160045	0.224369	ATG16L1	protein_coding	ENSMUSG00000026289.15
29.4138	0.0881183	0.211131	0.417363	0.676413	NA	SAG	protein_coding	ENSMUSG00000056055.13
2609.29	0.0516449	0.0354165	1.45821	0.144782	0.536928	DGKD	protein_coding	ENSMUSG00000070738.10
49.9188	0.0679824	0.148104	0.459018	0.646221	NA	GM19582	antisense	ENSMUSG00000101942.1
276.353	-0.0417203	0.0703844	-0.59275	0.553349	0.852559	USP40	protein_coding	ENSMUSG00000005501.14
7.44654	0.0704695	0.359441	0.196053	0.844568	NA	UGT1A10	protein_coding	ENSMUSG00000090165.8
6.80313	0.0892636	0.374071	0.238628	0.811394	NA	GM20528	processed_transcript	ENSMUSG00000092220.1
7.44654	0.0704695	0.359441	0.196053	0.844568	NA	UGT1A9	protein_coding	ENSMUSG00000090175.1
7.44654	0.0704695	0.359441	0.196053	0.844568	NA	UGT1A8	protein_coding	ENSMUSG00000089675.1
7.70132	0.03223	0.354715	0.0908617	0.927603	NA	UGT1A7C	protein_coding	ENSMUSG00000090124.7
5.59842	0.232485	0.412864	0.563103	0.573365	NA	UGT1A6B	protein_coding	ENSMUSG00000090145.7
5.56372	0.195186	0.415039	0.470284	0.638152	NA	UGT1A6A	protein_coding	ENSMUSG00000054545.17
5.31873	0.220232	0.428769	0.513638	0.607505	NA	UGT1A5	protein_coding	ENSMUSG00000089943.1
4.89457	0.201196	0.446101	0.451009	0.651983	NA	UGT1A2	protein_coding	ENSMUSG00000090171.1
2.17217	0.0620511	0.67155	0.0923998	0.92638	NA	DNAJB3	protein_coding	ENSMUSG00000081984.3
2.24191	0.321393	0.675517	0.475774	0.634235	NA	UGT1A1	protein_coding	ENSMUSG00000089960.1
42.0843	0.118718	0.183311	0.647634	0.517222	NA	MROH2A	protein_coding	ENSMUSG00000079429.9
1112.61	0.00302208	0.0607662	0.049733	0.960335	0.989826	HJURP	protein_coding	ENSMUSG00000044783.16
26.7635	-0.251713	0.211587	-1.18964	0.234188	NA	TRPM8	protein_coding	ENSMUSG00000036251.16
1.01836	-0.443114	1.14425	-0.387252	0.69857	NA	4930453O03RIK	antisense	ENSMUSG00000085420.1
4.00715	-0.559287	0.587309	-0.952287	0.340951	NA	SPP2	protein_coding	ENSMUSG00000026295.12
1.14307	0.332905	1.13935	0.29219	0.770142	NA	GM29538	lincRNA	ENSMUSG00000099553.1
4.382	-0.015274	0.516766	-0.029557	0.97642	NA	GLRP1	protein_coding	ENSMUSG00000062310.7
1542.26	0.0667763	0.0362785	1.84066	0.065672	0.404294	ARL4C	protein_coding	ENSMUSG00000049866.12
849.104	-0.0663814	0.0485144	-1.36828	0.171223	0.571525	SH3BP4	protein_coding	ENSMUSG00000036206.12
1.62497	-0.222672	0.908107	-0.245204	0.806298	NA	C030007H22RIK	lincRNA	ENSMUSG00000099938.1
3734.77	0.0278967	0.0353464	0.789236	0.429974	0.786899	AGAP1	protein_coding	ENSMUSG00000055013.16
121.902	-0.092473	0.0994062	-0.930253	0.35224	0.742202	4933400F21RIK	processed_transcript	ENSMUSG00000102009.6
44.5283	0.0223407	0.176092	0.12687	0.899044	NA	GBX2	protein_coding	ENSMUSG00000034486.8
25.6169	-0.0289466	0.221335	-0.130782	0.895948	NA	D130058E05RIK	processed_transcript	ENSMUSG00000092627.2
79.3921	-0.0408846	0.129311	-0.316172	0.751872	0.91914	ASB18	protein_coding	ENSMUSG00000067081.13
16.2868	-0.258039	0.261835	-0.985504	0.324377	NA	IQCA	protein_coding	ENSMUSG00000026301.16
163.172	-0.0258393	0.0943238	-0.273943	0.784128	0.933214	ACKR3	protein_coding	ENSMUSG00000044337.5
1.76532	-0.579676	0.774037	-0.7489	0.453918	NA	GM28723	lincRNA	ENSMUSG00000101028.1
3.11411	0.273099	0.561338	0.486515	0.626602	NA	GM28722	lincRNA	ENSMUSG00000101997.1
1086.43	0.0254746	0.0369799	0.688878	0.4909	0.821337	COPS8	protein_coding	ENSMUSG00000034432.11
147.287	-0.273394	0.101869	-2.68379	0.00727933	0.15385	COL6A3	protein_coding	ENSMUSG00000048126.16
15.4354	0.119913	0.294601	0.407035	0.683982	NA	MLPH	protein_coding	ENSMUSG00000026303.6
1189.11	-0.00436157	0.0680633	-0.064081	0.948906	0.98646	LRRFIP1	protein_coding	ENSMUSG00000026305.15
1.86137	0.600981	0.80184	0.749503	0.453554	NA	RBM44	protein_coding	ENSMUSG00000070732.2
741.863	0.00065286	0.0523723	0.0124657	0.990054	0.998227	RAMP1	protein_coding	ENSMUSG00000034353.14
694.071	0.0648075	0.0422763	1.53295	0.125288	0.51507	UBE2F	protein_coding	ENSMUSG00000034343.14
5.43362	-0.0761851	0.483758	-0.157486	0.874862	NA	GM7785	processed_pseudogene	ENSMUSG00000083064.1
96.4404	-0.22467	0.107486	-2.09023	0.0365972	0.319373	SCLY	protein_coding	ENSMUSG00000026307.12
87.593	-0.25358	0.111281	-2.27873	0.0226832	0.262517	GM17090	antisense	ENSMUSG00000090322.1
8.72622	0.184046	0.382081	0.481695	0.630023	NA	ESPNL	protein_coding	ENSMUSG00000049515.12
9.22644	-0.119036	0.432831	-0.275016	0.783304	NA	KLHL30	protein_coding	ENSMUSG00000026308.8
6.08314	0.393448	0.444408	0.88533	0.375979	NA	ERFE	protein_coding	ENSMUSG00000047443.14
520.708	-0.0570312	0.0544867	-1.0467	0.295238	0.698994	ILKAP	protein_coding	ENSMUSG00000026309.14
243.482	0.0472418	0.079448	0.594626	0.552094	0.85235	HES6	protein_coding	ENSMUSG00000067071.8
393.797	0.112014	0.0738607	1.51656	0.129378	0.519416	PER2	protein_coding	ENSMUSG00000055866.9
329.461	0.0983185	0.0748824	1.31297	0.189192	0.595136	TRAF3IP1	protein_coding	ENSMUSG00000034292.13
1194.92	-0.0608861	0.0425291	-1.43163	0.152249	0.54702	ASB1	protein_coding	ENSMUSG00000026311.16
2.16762	0.138734	0.726501	0.190962	0.848556	NA	GM28380	lincRNA	ENSMUSG00000101705.1
27.2875	0.451243	0.234416	1.92496	0.0542342	NA	GM29100	antisense	ENSMUSG00000100980.1
17.7298	0.161345	0.27729	0.581864	0.560658	NA	TWIST2	protein_coding	ENSMUSG00000007805.4
1385.48	0.0266319	0.0419742	0.634483	0.525766	0.840524	HDAC4	protein_coding	ENSMUSG00000026313.16
1999.6	0.00852455	0.0362889	0.234908	0.81428	0.945022	NDUFA10	protein_coding	ENSMUSG00000026260.12
629.465	-0.0366105	0.0669114	-0.547149	0.584276	0.862583	COPS9	protein_coding	ENSMUSG00000073616.10
3.10374	0.817941	0.565824	1.44557	0.148297	NA	OTOS	protein_coding	ENSMUSG00000044055.5
1.93177	0.0939906	0.789749	0.119013	0.905265	NA	GM29483	lincRNA	ENSMUSG00000100546.1
113.993	-0.000368634	0.109446	-0.0033682	0.997313	0.998944	GM29481	antisense	ENSMUSG00000100781.1
1690.98	0.0886977	0.035347	2.50934	0.0120957	0.197493	GPC1	protein_coding	ENSMUSG00000034220.7
9.71258	0.352471	0.335644	1.05013	0.293656	NA	GM29480	antisense	ENSMUSG00000101995.1
1.59175	-0.557764	0.911389	-0.611994	0.540542	NA	MIR149	miRNA	ENSMUSG00000065470.1
94.7864	-0.0145823	0.109125	-0.133629	0.893696	0.969926	ANKMY1	protein_coding	ENSMUSG00000034212.14
140.716	-0.0458035	0.0890612	-0.514292	0.607048	0.870301	DUSP28	protein_coding	ENSMUSG00000047067.7
33.3925	-0.0407377	0.17936	-0.227127	0.820325	NA	5033417F24RIK	antisense	ENSMUSG00000097251.2
647.413	-0.0291142	0.060542	-0.480893	0.630592	0.878949	RNPEPL1	protein_coding	ENSMUSG00000026269.14
335.365	0.118678	0.0587764	2.01914	0.0434729	0.340418	9430060I03RIK	antisense	ENSMUSG00000100632.1
324.218	0.116201	0.0603052	1.92688	0.0539951	0.370819	CAPN10	protein_coding	ENSMUSG00000026270.11
29.8586	-0.122648	0.212373	-0.577513	0.563593	NA	GPR35	protein_coding	ENSMUSG00000026271.15
22852.7	-0.0301222	0.0267258	-1.12708	0.259708	0.667732	KIF1A	protein_coding	ENSMUSG00000014602.15
1.7026	0.359475	0.938853	0.382887	0.701803	NA	GM28086	lincRNA	ENSMUSG00000101378.1
2.05687	1.36312	0.863944	1.57779	0.114614	NA	MAB21L4	protein_coding	ENSMUSG00000034159.12
38.1245	0.0561552	0.166218	0.33784	0.735484	NA	CROCC2	protein_coding	ENSMUSG00000084989.3
236.13	-0.205185	0.0947167	-2.1663	0.0302881	0.298628	SNED1	protein_coding	ENSMUSG00000047793.13
1.36804	0.216313	0.913977	0.236673	0.812911	NA	MIR6901	miRNA	ENSMUSG00000098997.1
193.339	-0.103104	0.0751351	-1.37224	0.169987	0.569368	MTERF4	protein_coding	ENSMUSG00000026273.13
18.3327	-0.157	0.236321	-0.664352	0.506465	NA	GM28535	antisense	ENSMUSG00000101172.1
69.8049	-0.0130465	0.123049	-0.106026	0.915561	NA	PASK	protein_coding	ENSMUSG00000026274.11
2020.25	0.0508717	0.0366373	1.38852	0.164978	0.562203	PPP1R7	protein_coding	ENSMUSG00000026275.13
7.93705	0.306691	0.358649	0.855128	0.39248	NA	ANO7	protein_coding	ENSMUSG00000034107.10
3364.37	-0.144886	0.0347287	-4.17193	3.02025e-05	0.00617685	HDLBP	protein_coding	ENSMUSG00000034088.15
798.595	-0.0441493	0.0456285	-0.967581	0.333253	0.729396	SEPTIN2	protein_coding	ENSMUSG00000026276.20
795.088	-0.0426478	0.0451217	-0.945173	0.34457	0.737848	SEPTIN2	protein_coding	ENSMUSG00000116048.1
424.459	-0.0579742	0.0646017	-0.89741	0.3695	0.751153	FARP2	protein_coding	ENSMUSG00000034066.13
2947.13	0.0418177	0.0351235	1.19059	0.233815	0.64516	STK25	protein_coding	ENSMUSG00000026277.14
215.929	0.043067	0.0969154	0.444377	0.65677	0.888147	GM28536	antisense	ENSMUSG00000100927.1
348.028	0.121975	0.0697695	1.74825	0.0804207	0.438207	BOK	protein_coding	ENSMUSG00000026278.14
200.212	0.0215093	0.0792673	0.271351	0.786121	0.933744	THAP4	protein_coding	ENSMUSG00000026279.14
97.4291	0.0343035	0.108038	0.317515	0.750853	0.918715	GM10550	antisense	ENSMUSG00000101952.1
921.517	-0.065955	0.0464539	-1.41979	0.155667	0.550296	ATG4B	protein_coding	ENSMUSG00000026280.17
476.336	-0.0214014	0.0544642	-0.392943	0.694361	0.901652	DTYMK	protein_coding	ENSMUSG00000026281.15
201.046	0.173033	0.0844058	2.05001	0.040363	0.331826	ING5	protein_coding	ENSMUSG00000026283.13
161.717	0.00277938	0.0904977	0.0307122	0.975499	0.994948	D2HGDH	protein_coding	ENSMUSG00000073609.9
1.68217	0.415457	0.909766	0.456664	0.647913	NA	GAL3ST2C	protein_coding	ENSMUSG00000073608.4
301.555	-0.153306	0.0697434	-2.19814	0.0279391	0.286752	NEU4	protein_coding	ENSMUSG00000034000.15
2.03471	2.0889	0.953935	2.18977	0.0285406	NA	PDCD1	protein_coding	ENSMUSG00000026285.7
10.9538	-0.6833	0.389978	-1.75215	0.079748	NA	GM7895	processed_pseudogene	ENSMUSG00000100347.1
706.901	0.0389402	0.0580373	0.670952	0.502251	0.828018	FAM174A	protein_coding	ENSMUSG00000051185.9
2.37351	-0.3779	0.626875	-0.602831	0.546621	NA	BC055308	TEC	ENSMUSG00000103973.1
284.571	-0.0222957	0.078627	-0.283563	0.776746	0.929345	GM15427	processed_pseudogene	ENSMUSG00000081051.4
442.634	-0.0476643	0.058387	-0.816352	0.414299	0.777969	ST8SIA4	protein_coding	ENSMUSG00000040710.10
65.8325	0.301063	0.132747	2.26794	0.0233328	NA	SLCO4C1	protein_coding	ENSMUSG00000040693.7
89.3503	-0.114871	0.131327	-0.874699	0.381738	0.757292	PANCT2	antisense	ENSMUSG00000097814.5
7.83348	0.701537	0.441293	1.58973	0.111896	NA	SLCO6B1	transcribed_unprocessed_pseudogene	ENSMUSG00000045463.15
7.01784	-0.0133202	0.386464	-0.0344669	0.972505	NA	GM28901	lincRNA	ENSMUSG00000100454.1
6.12798	0.213753	0.418904	0.510268	0.609863	NA	GM6430	processed_pseudogene	ENSMUSG00000044757.7
2.22156	0.734388	0.793619	0.925366	0.354776	NA	SLCO6C1	protein_coding	ENSMUSG00000026331.13
5.14782	-0.0375188	0.51029	-0.0735245	0.941389	NA	GM7133	unprocessed_pseudogene	ENSMUSG00000100484.1
5.7488	0.290759	0.462934	0.628079	0.529952	NA	GM7135	transcribed_unprocessed_pseudogene	ENSMUSG00000101348.6
895.487	0.0431981	0.0411024	1.05099	0.293264	0.697955	D1ERTD622E	protein_coding	ENSMUSG00000044768.16
82.9947	0.156851	0.122763	1.27768	0.201364	0.611167	AC099860.1	processed_pseudogene	ENSMUSG00000118489.1
518.025	-0.0449113	0.0636758	-0.705311	0.480617	0.816071	PPIP5K2	protein_coding	ENSMUSG00000040648.14
92.4767	-0.0702661	0.127354	-0.551738	0.581128	0.860827	GIN1	protein_coding	ENSMUSG00000026333.14
3052.2	0.0357906	0.0321273	1.11402	0.265269	0.672096	PAM	protein_coding	ENSMUSG00000026335.16
18.5829	0.24573	0.258532	0.950483	0.341867	NA	GM3531	processed_pseudogene	ENSMUSG00000089782.1
56.7328	0.0763866	0.14499	0.526841	0.598304	NA	B230216N24RIK	processed_transcript	ENSMUSG00000089706.7
1.34503	2.0053	1.05261	1.90507	0.0567705	NA	1810006J02RIK	lincRNA	ENSMUSG00000100182.6
1.56815	-0.0176521	0.809009	-0.0218194	0.982592	NA	SLCO6D1	protein_coding	ENSMUSG00000026336.13
1.03181	0.299659	0.99584	0.300911	0.763483	NA	GM3555	processed_pseudogene	ENSMUSG00000089791.1
5.51309	-0.993239	0.503899	-1.97111	0.0487116	NA	GM7967	lincRNA	ENSMUSG00000100009.6
390.152	-0.129064	0.0862933	-1.49564	0.134748	0.524652	CNTNAP5B	protein_coding	ENSMUSG00000067028.11
2.29766	0.428896	0.701984	0.610977	0.541215	NA	PRDX2-PS1	processed_pseudogene	ENSMUSG00000082431.3
1.70784	-0.616194	0.852575	-0.722745	0.469837	NA	PSMB6-PS2	processed_pseudogene	ENSMUSG00000100222.1
4.6463	-1.04385	0.582159	-1.79307	0.0729623	NA	GM18728	unprocessed_pseudogene	ENSMUSG00000100955.1
493.917	-0.0469679	0.0515104	-0.911814	0.361867	0.746881	CDH20	protein_coding	ENSMUSG00000050840.8
1.79765	-0.626169	0.83953	-0.745856	0.455754	NA	GM29012	lincRNA	ENSMUSG00000099669.1
825.73	0.0183403	0.0510251	0.359438	0.719268	0.907289	RNF152	protein_coding	ENSMUSG00000047496.6
31.9371	-0.0827154	0.187107	-0.442075	0.658435	NA	GM17634	antisense	ENSMUSG00000097482.2
162.4	-0.0784189	0.0847733	-0.925043	0.354943	0.743715	GM28403	sense_overlapping	ENSMUSG00000101214.1
43.8875	0.0193588	0.159661	0.121249	0.903494	NA	CAPZA1-PS1	pseudogene	ENSMUSG00000067017.5
213.614	-0.0806127	0.0740078	-1.08925	0.276045	0.682847	PIGN	protein_coding	ENSMUSG00000056536.14
1384.97	0.0533245	0.0427433	1.24755	0.212195	0.621655	RELCH	protein_coding	ENSMUSG00000026319.13
128.748	0.00545031	0.104522	0.0521451	0.958413	0.989097	TNFRSF11A	protein_coding	ENSMUSG00000026321.7
35.772	0.0559109	0.191056	0.292641	0.769796	NA	GM7160	lincRNA	ENSMUSG00000099843.1
571.751	0.0539661	0.0516936	1.04396	0.296503	0.699691	ZCCHC2	protein_coding	ENSMUSG00000038866.15
2.80971	-1.02455	0.659117	-1.55443	0.120081	NA	GM26509	processed_pseudogene	ENSMUSG00000097612.1
78.0136	0.178462	0.135882	1.31336	0.189062	0.595043	GM20753	lincRNA	ENSMUSG00000101583.1
1518.76	-0.106395	0.0328545	-3.23839	0.00120208	0.059072	PHLPP1	protein_coding	ENSMUSG00000044340.7
352.494	-0.116703	0.0705292	-1.65468	0.0979891	0.472893	BCL2	protein_coding	ENSMUSG00000057329.7
47.9638	-0.247569	0.149381	-1.65729	0.0974599	NA	D630008O14RIK	antisense	ENSMUSG00000054006.14
617.045	0.145702	0.0480008	3.03541	0.0024021	0.0857431	KDSR	protein_coding	ENSMUSG00000009905.5
729.501	0.0443035	0.0523932	0.845597	0.397778	0.769895	VPS4B	protein_coding	ENSMUSG00000009907.17
1.51547	0.338592	0.834732	0.40563	0.685015	NA	SERPINB5	protein_coding	ENSMUSG00000067006.12
1.5069	0.118307	0.811519	0.145784	0.884092	NA	SERPINB11	protein_coding	ENSMUSG00000026327.8
2.21325	-1.66613	0.845117	-1.97148	0.0486687	NA	SERPINB7	protein_coding	ENSMUSG00000067001.11
2.7302	0.672842	0.691092	0.973592	0.330259	NA	SERPINB2	protein_coding	ENSMUSG00000062345.10
64.1361	-0.129555	0.162682	-0.796371	0.425817	NA	SERPINB8	protein_coding	ENSMUSG00000026315.13
1.31095	-2.02996	1.11996	-1.81253	0.0699044	NA	D830032E09RIK	lincRNA	ENSMUSG00000100457.6
373.953	-0.0506219	0.0647798	-0.781446	0.43454	0.790264	CDH7	protein_coding	ENSMUSG00000026312.17
81.2763	-0.160224	0.143431	-1.11709	0.263958	0.67123	CDH19	protein_coding	ENSMUSG00000047216.8
5.94919	0.267693	0.43628	0.61358	0.539493	NA	GM29088	lincRNA	ENSMUSG00000101253.1
1.50955	0.610401	0.813524	0.750318	0.453063	NA	GM19927	processed_pseudogene	ENSMUSG00000101846.1
1.62391	-0.280586	0.766892	-0.365874	0.714459	NA	GM8173	processed_pseudogene	ENSMUSG00000100555.1
395.087	0.0698681	0.0568903	1.22812	0.219402	0.63026	DSEL	protein_coding	ENSMUSG00000038702.6
13.7678	0.121234	0.292168	0.414947	0.678181	NA	GM18406	processed_pseudogene	ENSMUSG00000101054.1
5.39254	-0.11452	0.516605	-0.221678	0.824565	NA	9330185C12RIK	lincRNA	ENSMUSG00000097648.1
21.4867	-0.257815	0.238829	-1.0795	0.280367	NA	GM17916	transcribed_processed_pseudogene	ENSMUSG00000100515.6
1026.12	-0.192845	0.0680786	-2.83268	0.004616	0.11999	CNTNAP5A	protein_coding	ENSMUSG00000070695.4
2.03205	-0.791909	0.761162	-1.0404	0.298156	NA	GM28363	protein_coding	ENSMUSG00000100265.1
2.73547	0.304846	0.690748	0.441328	0.658976	NA	GM29106	protein_coding	ENSMUSG00000102030.1
1699.69	0.0872391	0.045405	1.92135	0.0546873	0.373586	TSN	protein_coding	ENSMUSG00000026374.14
383.635	-0.00214703	0.0582172	-0.0368796	0.970581	0.993586	NIFK	protein_coding	ENSMUSG00000026377.12
2501.9	-0.0101844	0.0362319	-0.28109	0.778642	0.93013	CLASP1	protein_coding	ENSMUSG00000064302.13
56.2809	0.0201866	0.157104	0.128492	0.897759	NA	TFCP2L1	protein_coding	ENSMUSG00000026380.10
118.537	-0.20928	0.10296	-2.03263	0.0420895	0.336595	GLI2	protein_coding	ENSMUSG00000048402.14
1.24442	0.481665	0.87885	0.548062	0.583649	NA	GM26831	lincRNA	ENSMUSG00000097408.1
1.11296	-0.890646	1.27314	-0.699564	0.4842	NA	GM29456	lincRNA	ENSMUSG00000099860.1
2.8871	0.60198	0.669285	0.899438	0.36842	NA	GM29455	lincRNA	ENSMUSG00000101179.1
227.037	0.0595628	0.0747052	0.797305	0.425274	0.783452	INHBB	protein_coding	ENSMUSG00000037035.5
490.481	-0.116333	0.0500156	-2.32593	0.0200222	0.248172	RALB	protein_coding	ENSMUSG00000004451.14
24.6208	0.198998	0.214233	0.928886	0.352948	NA	GM27184	antisense	ENSMUSG00000098447.2
160.02	-0.065808	0.0875732	-0.751463	0.452374	0.801732	TMEM185B	protein_coding	ENSMUSG00000098923.1
2.06528	0.732311	0.750756	0.975431	0.329347	NA	3830432H09RIK	lincRNA	ENSMUSG00000101731.1
204.525	-0.0447369	0.0923641	-0.484354	0.628135	0.877405	EPB41L5	protein_coding	ENSMUSG00000026383.14
1922.98	-0.0823786	0.0510481	-1.61374	0.106583	0.485863	PTPN4	protein_coding	ENSMUSG00000026384.13
2.17045	-0.074369	0.718457	-0.103512	0.917557	NA	GM3551	processed_pseudogene	ENSMUSG00000100636.1
2.47375	0.180954	0.643972	0.280996	0.778714	NA	GM28209	lincRNA	ENSMUSG00000101224.1
124.466	-0.0109987	0.0994185	-0.110631	0.911909	0.975753	TMEM177	protein_coding	ENSMUSG00000036975.5
17.525	-0.151276	0.255529	-0.592012	0.553843	NA	CFAP221	protein_coding	ENSMUSG00000036962.12
21.83	0.219027	0.226902	0.965296	0.334397	NA	SCTR	protein_coding	ENSMUSG00000026387.15
17.1935	-0.0396552	0.279311	-0.141975	0.8871	NA	TMEM37	protein_coding	ENSMUSG00000050777.7
1630.61	-0.049087	0.0615894	-0.797004	0.425449	0.783463	DBI	protein_coding	ENSMUSG00000026385.16
36.3403	0.0394438	0.179115	0.220215	0.825703	NA	3110009E18RIK	protein_coding	ENSMUSG00000026388.15
172.427	-0.202294	0.0977069	-2.07042	0.0384129	0.325976	STEAP3	protein_coding	ENSMUSG00000026389.16
162.667	0.030687	0.112927	0.271742	0.78582	0.933744	C1QL2	protein_coding	ENSMUSG00000036907.9
23.9326	0.0495076	0.395165	0.125283	0.900299	NA	EN1	protein_coding	ENSMUSG00000058665.8
95.1932	0.0529861	0.109348	0.484565	0.627985	0.877405	CELRR	lincRNA	ENSMUSG00000097881.7
580.885	-0.0669082	0.0540616	-1.23763	0.215853	0.626487	INSIG2	protein_coding	ENSMUSG00000003721.14
5.29274	0.401808	0.423292	0.949245	0.342496	NA	GM37174	TEC	ENSMUSG00000104253.1
555.148	-0.106031	0.0587687	-1.80421	0.0711983	0.419019	CCDC93	protein_coding	ENSMUSG00000026339.18
18.433	-0.165792	0.242476	-0.683748	0.494134	NA	GM15392	antisense	ENSMUSG00000085857.1
43.9759	0.167929	0.159684	1.05163	0.29297	NA	HTR5B	protein_coding	ENSMUSG00000050534.8
274.376	-0.0911989	0.0655736	-1.39079	0.16429	0.560545	DDX18	protein_coding	ENSMUSG00000001674.11
3199.4	0.0052193	0.0594034	0.087862	0.929986	0.979793	DPP10	protein_coding	ENSMUSG00000036815.17
7.14522	0.223767	0.398062	0.562141	0.57402	NA	GM37478	TEC	ENSMUSG00000102801.1
1.20137	-0.855449	0.965743	-0.885793	0.375729	NA	GM37551	TEC	ENSMUSG00000102940.1
3219.2	0.0881044	0.0318995	2.76194	0.00574592	0.135699	ACTR3	protein_coding	ENSMUSG00000026341.16
393.257	-0.164424	0.164217	-1.00126	0.3167	0.715688	SLC35F5	protein_coding	ENSMUSG00000026342.10
1268.67	-0.0680541	0.0403617	-1.68611	0.0917756	0.462329	GPR39	protein_coding	ENSMUSG00000026343.6
1423.01	-0.0669642	0.042815	-1.56404	0.117809	0.503896	LYPD1	protein_coding	ENSMUSG00000026344.9
215.029	-0.226168	0.104828	-2.15752	0.0309653	0.300303	NCKAP5	protein_coding	ENSMUSG00000049690.15
1.08476	0.813825	1.00916	0.806442	0.419988	NA	GM37161	TEC	ENSMUSG00000104519.1
2306.53	-0.113076	0.0373969	-3.02366	0.00249737	0.0868275	MGAT5	protein_coding	ENSMUSG00000036155.13
1.79787	0.389176	0.889029	0.437754	0.661564	NA	GM37510	TEC	ENSMUSG00000104378.1
3.60696	-0.352553	0.560841	-0.628615	0.529601	NA	GM8451	processed_pseudogene	ENSMUSG00000099471.1
1254.24	0.0024725	0.0393022	0.06291	0.949838	0.98646	TMEM163	protein_coding	ENSMUSG00000026347.13
9.87896	0.315592	0.333053	0.947573	0.343347	NA	ACMSD	protein_coding	ENSMUSG00000026348.7
13.3966	0.475562	0.290305	1.63814	0.101392	NA	2900009J06RIK	antisense	ENSMUSG00000102014.1
1051.99	-0.0207014	0.0687576	-0.301077	0.763356	0.923825	CCNT2	protein_coding	ENSMUSG00000026349.14
97.7356	-0.208505	0.11308	-1.84388	0.0652012	0.40336	MAP3K19	protein_coding	ENSMUSG00000051590.10
1333.89	-0.0327639	0.0399801	-0.819505	0.412498	0.776644	RAB3GAP1	protein_coding	ENSMUSG00000036104.12
235.338	0.119464	0.0757285	1.57754	0.114672	0.498983	ZRANB3	protein_coding	ENSMUSG00000036086.16
38.1955	0.0337888	0.166677	0.20272	0.839354	NA	GM28800	antisense	ENSMUSG00000099760.1
3.08219	0.188095	0.677032	0.277823	0.781148	NA	GM38248	TEC	ENSMUSG00000104164.1
53.3407	0.184634	0.1439	1.28308	0.199464	NA	RPL28-PS1	processed_pseudogene	ENSMUSG00000058603.10
3799.14	-0.0937633	0.0574913	-1.63091	0.102908	0.482193	R3HDM1	protein_coding	ENSMUSG00000056211.13
1.82797	-0.302287	0.735581	-0.410949	0.68111	NA	GM37407	TEC	ENSMUSG00000103497.1
1263.7	-0.0379589	0.0357144	-1.06284	0.287852	0.694399	UBXN4	protein_coding	ENSMUSG00000026353.9
95.6296	-0.426874	0.123259	-3.46322	0.000533745	0.0363863	LCT	protein_coding	ENSMUSG00000026354.8
223.924	-0.16586	0.075024	-2.21076	0.0270523	0.285013	MCM6	protein_coding	ENSMUSG00000026355.11
923.132	-0.0671094	0.0421966	-1.5904	0.111745	0.496179	DARS	protein_coding	ENSMUSG00000026356.15
3.32077	0.141556	0.588836	0.2404	0.81002	NA	GM6170	processed_pseudogene	ENSMUSG00000100078.1
86.654	0.187939	0.127802	1.47055	0.141412	0.532419	CXCR4	protein_coding	ENSMUSG00000045382.6
353.269	-0.0374373	0.067315	-0.556151	0.578108	0.859841	THSD7B	protein_coding	ENSMUSG00000042581.14
3.02985	-0.185887	0.607453	-0.306011	0.759596	NA	GM15790	processed_pseudogene	ENSMUSG00000089648.1
1.01702	0.252218	1.22222	0.20636	0.83651	NA	CD55B	protein_coding	ENSMUSG00000026401.15
8.90107	0.397879	0.352239	1.12957	0.258657	NA	CD55OS	antisense	ENSMUSG00000087691.1
5.03768	0.197623	0.43322	0.456173	0.648266	NA	GM15675	lincRNA	ENSMUSG00000086825.1
112.983	-0.130114	0.100972	-1.28862	0.197531	0.606348	CD55	protein_coding	ENSMUSG00000026399.12
54.6048	-0.290137	0.175837	-1.65003	0.0989368	NA	GM16083	antisense	ENSMUSG00000085526.1
8.68138	0.24939	0.365357	0.682593	0.494864	NA	ZP3R	protein_coding	ENSMUSG00000042554.10
5.33596	0.600879	0.503929	1.19239	0.233109	NA	C4BP	protein_coding	ENSMUSG00000026405.14
434.716	0.0188462	0.056457	0.333815	0.738519	0.915241	GM29427	protein_coding	ENSMUSG00000101904.1
4.50388	-0.602676	0.489762	-1.23055	0.218492	NA	C4BP-PS1	unprocessed_pseudogene	ENSMUSG00000100257.1
592.524	0.0223502	0.0490451	0.455707	0.648601	0.885086	PFKFB2	protein_coding	ENSMUSG00000026409.14
141.967	0.0137629	0.0949065	0.145015	0.884699	0.966938	YOD1	protein_coding	ENSMUSG00000046404.5
46.3186	0.119837	0.164163	0.729984	0.4654	NA	AA986860	protein_coding	ENSMUSG00000042510.7
3.38873	-0.271396	0.578001	-0.469542	0.638682	NA	GM28857	antisense	ENSMUSG00000099556.1
2.53741	0.361333	0.678759	0.532344	0.594488	NA	FCMR	protein_coding	ENSMUSG00000042474.6
514.217	0.0788141	0.0573383	1.37455	0.169272	0.568458	MAPKAPK2	protein_coding	ENSMUSG00000016528.10
142.279	0.0294529	0.0991808	0.296962	0.766496	0.924811	DYRK3	protein_coding	ENSMUSG00000016526.8
677.408	-0.0390267	0.0445831	-0.875369	0.381373	0.757292	EIF2D	protein_coding	ENSMUSG00000026427.16
340.898	0.0247755	0.0586497	0.422432	0.67271	0.894012	RASSF5	protein_coding	ENSMUSG00000026430.16
25.3821	-0.273152	0.205716	-1.32781	0.18424	NA	IKBKE	protein_coding	ENSMUSG00000042349.13
2.56181	-0.289747	0.640355	-0.452478	0.650925	NA	GM28913	antisense	ENSMUSG00000102055.1
2235.93	-0.0494566	0.0489491	-1.01037	0.312319	0.712137	SRGAP2	protein_coding	ENSMUSG00000026425.15
21.456	-0.506158	0.240104	-2.10808	0.0350244	NA	FAM72A	protein_coding	ENSMUSG00000055184.4
0.949165	-0.475791	1.2274	-0.387641	0.698282	NA	AVPR1B	protein_coding	ENSMUSG00000026432.7
6.03647	0.671839	0.438758	1.53123	0.125713	NA	CTSE	protein_coding	ENSMUSG00000004552.16
82.366	-0.0163815	0.138603	-0.11819	0.905917	0.973812	RAB7B	protein_coding	ENSMUSG00000052688.12
5.1979	0.371754	0.457844	0.811966	0.416811	NA	SLC26A9	protein_coding	ENSMUSG00000042268.10
15.3366	-0.136951	0.277502	-0.493514	0.621649	NA	PM20D1	protein_coding	ENSMUSG00000042251.12
1222.56	0.0179499	0.0419851	0.42753	0.668993	0.893195	SLC41A1	protein_coding	ENSMUSG00000013275.9
61.8746	-0.18529	0.139713	-1.32622	0.184766	NA	RAB29	protein_coding	ENSMUSG00000026433.13
2831.99	0.0723369	0.0432248	1.67351	0.0942275	0.465197	NUCKS1	protein_coding	ENSMUSG00000026434.12
191.796	-0.0387223	0.0819479	-0.472524	0.636553	0.88106	GM37676	TEC	ENSMUSG00000103975.1
47.0614	-0.225197	0.154602	-1.45662	0.145221	NA	GM29103	processed_transcript	ENSMUSG00000100037.1
27.1199	-0.314895	0.200609	-1.56969	0.116487	NA	SLC45A3	protein_coding	ENSMUSG00000026435.15
524.932	0.0035548	0.0532174	0.0667977	0.946743	0.98617	ELK4	protein_coding	ENSMUSG00000026436.15
1219.06	0.113209	0.0404083	2.80162	0.00508473	0.127403	MFSD4A	protein_coding	ENSMUSG00000059149.17
10.6324	-0.115253	0.309712	-0.372129	0.709797	NA	GM37120	TEC	ENSMUSG00000103966.1
348.156	-0.178341	0.0742022	-2.40344	0.0162415	0.22655	CDK18	protein_coding	ENSMUSG00000026437.11
16.0703	-0.00170442	0.247489	-0.00688685	0.994505	NA	GM29629	antisense	ENSMUSG00000099874.1
95.841	0.127435	0.108843	1.17082	0.24167	0.652351	LEMD1	protein_coding	ENSMUSG00000079330.9
73.2145	0.217916	0.123273	1.76776	0.0771014	NA	GM29695	protein_coding	ENSMUSG00000118219.1
587.345	0.037897	0.0640503	0.591675	0.554068	0.852559	KLHDC8A	protein_coding	ENSMUSG00000042115.4
26.5419	-0.0699311	0.198824	-0.351723	0.725046	NA	NUAK2	protein_coding	ENSMUSG00000009772.15
3162.46	0.00892226	0.0487577	0.182992	0.854804	0.957434	TMCC2	protein_coding	ENSMUSG00000042066.16
157.679	-0.0417611	0.0890401	-0.469014	0.639059	0.882211	GM15849	antisense	ENSMUSG00000090079.1
940.908	0.0334153	0.044094	0.757821	0.448558	0.798517	DSTYK	protein_coding	ENSMUSG00000042046.15
39.4227	0.128749	0.170654	0.754444	0.450583	NA	6030442K20RIK	processed_transcript	ENSMUSG00000097760.2
585.523	-0.0723295	0.0522846	-1.38338	0.166549	0.56457	RBBP5	protein_coding	ENSMUSG00000026439.14
29.7403	0.0685424	0.2059	0.332892	0.739215	NA	TMEM81	protein_coding	ENSMUSG00000048174.2
1386.19	-0.0641502	0.0515807	-1.24369	0.213615	0.623713	CNTN2	protein_coding	ENSMUSG00000053024.14
8509.68	-0.128093	0.0498521	-2.56946	0.0101858	0.180222	NFASC	protein_coding	ENSMUSG00000026442.14
2192.92	-0.00635114	0.0343189	-0.185062	0.85318	0.956681	LRRN2	protein_coding	ENSMUSG00000026443.3
1553.88	0.00244708	0.0640147	0.0382268	0.969507	0.993511	MDM4	protein_coding	ENSMUSG00000054387.13
440.758	-0.101221	0.056046	-1.80603	0.0709131	0.418333	PIK3C2B	protein_coding	ENSMUSG00000026447.17
29.4708	-0.201991	0.195212	-1.03473	0.300796	NA	GM28609	antisense	ENSMUSG00000101102.1
83.17	-0.080236	0.112639	-0.712329	0.476261	0.813681	GM26616	TEC	ENSMUSG00000102425.1
1280.44	-0.00299131	0.0341013	-0.0877183	0.930101	0.979793	PPP1R15B	protein_coding	ENSMUSG00000046062.5
1496.74	-0.10314	0.0528572	-1.95129	0.0510225	0.363323	PLEKHA6	protein_coding	ENSMUSG00000041757.17
81.1549	-0.0538887	0.113907	-0.473093	0.636147	0.880901	GM19461	antisense	ENSMUSG00000101693.1
2.72131	-0.027432	0.713809	-0.0384304	0.969344	NA	GOLT1A	protein_coding	ENSMUSG00000103421.1
3.78654	0.312399	0.560742	0.557117	0.577447	NA	GM28040	protein_coding	ENSMUSG00000115958.1
3.85198	0.386271	0.55663	0.693945	0.487717	NA	GM28040	protein_coding	ENSMUSG00000098306.9
1.64135	0.0504442	0.811343	0.0621738	0.950424	NA	REN1	protein_coding	ENSMUSG00000070645.5
132.124	-0.074371	0.114577	-0.649094	0.516278	0.836485	ETNK2	protein_coding	ENSMUSG00000070644.13
217.217	0.0074202	0.0845042	0.0878087	0.930029	0.979793	SOX13	protein_coding	ENSMUSG00000070643.11
266.426	0.000341377	0.0758916	0.00449822	0.996411	0.998944	SNRPE	protein_coding	ENSMUSG00000090553.8
602.512	-0.0671896	0.0553788	-1.21327	0.225026	0.636193	ZC3H11A	protein_coding	ENSMUSG00000102976.6
602.512	-0.0671896	0.0553788	-1.21327	0.225026	0.636193	ZC3H11A	protein_coding	ENSMUSG00000116275.1
602.469	-0.0671907	0.0553537	-1.21384	0.224808	0.636095	GM38394	protein_coding	ENSMUSG00000094410.8
9.12327	-0.0646345	0.34581	-0.186908	0.851733	NA	LAX1	protein_coding	ENSMUSG00000051998.14
5579.2	-0.0438357	0.0472524	-0.927692	0.353568	0.742647	ATP2B4	protein_coding	ENSMUSG00000026463.17
82.2338	0.175902	0.116477	1.51019	0.130996	0.520948	MIR6903	miRNA	ENSMUSG00000098606.1
14.6196	0.251892	0.282015	0.893186	0.371758	NA	OPTC	protein_coding	ENSMUSG00000010311.15
58.1318	-0.206308	0.133216	-1.54868	0.121459	NA	GM15851	antisense	ENSMUSG00000090208.1
80.4369	-0.244436	0.123884	-1.97311	0.0484834	0.356186	PRELP	protein_coding	ENSMUSG00000041577.5
1.10168	-1.40257	1.04966	-1.33622	0.181477	NA	GM1627	lincRNA	ENSMUSG00000100987.1
298.456	-0.170348	0.142879	-1.19225	0.233163	0.645	FMOD	protein_coding	ENSMUSG00000041559.7
293.392	0.043619	0.134844	0.323477	0.746334	0.917581	BTG2	protein_coding	ENSMUSG00000020423.6
7.3394	0.401133	0.415797	0.964732	0.334679	NA	CHIT1	protein_coding	ENSMUSG00000026450.14
79.0804	-0.14539	0.114634	-1.26831	0.204689	0.61467	CHIL1	protein_coding	ENSMUSG00000064246.10
836.002	0.0887605	0.0428503	2.07141	0.0383206	0.325976	MYBPH	protein_coding	ENSMUSG00000042451.12
3208.95	0.0798365	0.0380576	2.09778	0.0359246	0.316204	ADORA1	protein_coding	ENSMUSG00000042429.8
1.06684	2.79781	1.26175	2.21741	0.0265954	NA	MYOG	protein_coding	ENSMUSG00000026459.5
2418.7	0.0212706	0.0336722	0.631696	0.527585	0.840739	PPFIA4	protein_coding	ENSMUSG00000026458.13
1245.29	-0.0280041	0.0360068	-0.777746	0.436719	0.791876	TMEM183A	protein_coding	ENSMUSG00000042305.12
167.939	0.0190967	0.0853579	0.223725	0.822971	0.949246	CYB5R1	protein_coding	ENSMUSG00000026456.18
1383.12	-0.0219988	0.0385933	-0.570016	0.568667	0.856865	ADIPOR1	protein_coding	ENSMUSG00000026457.14
2.10614	1.05486	0.862408	1.22316	0.221269	NA	GM37935	TEC	ENSMUSG00000102722.1
667.065	0.00921	0.0462646	0.199072	0.842206	0.954593	KLHL12	protein_coding	ENSMUSG00000026455.14
738.168	0.0669453	0.0474559	1.41068	0.158338	0.554238	RABIF	protein_coding	ENSMUSG00000042229.9
5.21184	0.00579878	0.460133	0.0126024	0.989945	NA	GM15454	processed_pseudogene	ENSMUSG00000096712.1
1.10473	0.753173	0.94358	0.798208	0.42475	NA	MGAT4E	protein_coding	ENSMUSG00000046367.10
1175.19	-0.0548997	0.0490885	-1.11838	0.263404	0.671064	KDM5B	protein_coding	ENSMUSG00000042207.17
2.40783	0.492341	0.650175	0.757244	0.448904	NA	GM26783	lincRNA	ENSMUSG00000097435.1
2291.48	-0.0386589	0.0459321	-0.841653	0.399982	0.77084	SYT2	protein_coding	ENSMUSG00000026452.15
2017.35	-0.0422256	0.044782	-0.942913	0.345725	0.73867	PPP1R12B	protein_coding	ENSMUSG00000073557.12
2.79047	-0.749332	0.706621	-1.06044	0.288942	NA	GM37677	TEC	ENSMUSG00000103976.1
173.455	0.043558	0.0850992	0.51185	0.608756	0.870985	GM28892	antisense	ENSMUSG00000101168.1
22.763	0.257829	0.274692	0.938608	0.347932	NA	UBE2T	protein_coding	ENSMUSG00000026429.9
254.919	-0.0859871	0.139437	-0.616674	0.53745	0.844829	LGR6	protein_coding	ENSMUSG00000042793.13
10.8894	0.0885166	0.314547	0.28141	0.778396	NA	PTPRV	polymorphic_pseudogene	ENSMUSG00000097993.7
2.96689	-0.107842	0.598146	-0.180293	0.856922	NA	GM10535	antisense	ENSMUSG00000097988.1
3.68764	-0.438352	0.596109	-0.735356	0.462123	NA	PTPN7	protein_coding	ENSMUSG00000031506.11
4317.76	0.0676146	0.0396451	1.7055	0.0881017	0.4548	ARL8A	protein_coding	ENSMUSG00000026426.10
2.90889	-0.47417	0.623886	-0.760027	0.447238	NA	GM26280	rRNA	ENSMUSG00000087721.1
2.97591	0.689676	0.625435	1.10271	0.270151	NA	GM15445	antisense	ENSMUSG00000085311.1
2500.42	-0.0763268	0.0473642	-1.61149	0.107074	0.486467	GPR37L1	protein_coding	ENSMUSG00000026424.8
557.174	0.0419172	0.0600412	0.698141	0.485089	0.818953	GM4204	processed_pseudogene	ENSMUSG00000079139.4
107.342	-0.323466	0.104951	-3.08207	0.00205563	0.0791902	GM26642	antisense	ENSMUSG00000097680.1
469.579	-0.245328	0.066176	-3.7072	0.000209562	0.020665	RNPEP	protein_coding	ENSMUSG00000041926.15
1144.79	-0.0523558	0.0416313	-1.25761	0.208534	0.617574	TIMM17A	protein_coding	ENSMUSG00000062580.9
41.0754	-0.0336779	0.185092	-0.181952	0.85562	NA	LMOD1	protein_coding	ENSMUSG00000048096.7
1900.14	-0.00864447	0.0441393	-0.195845	0.844731	0.954764	SHISA4	protein_coding	ENSMUSG00000041889.7
2626.97	0.0270663	0.0333599	0.811341	0.41717	0.779154	IPO9	protein_coding	ENSMUSG00000041879.13
6580.5	-0.070069	0.073339	-0.955412	0.339369	0.73372	NAV1	protein_coding	ENSMUSG00000009418.16
0.94923	-0.991756	1.12163	-0.884209	0.376584	NA	GM37333	TEC	ENSMUSG00000104524.1
177.185	-0.0702421	0.0993851	-0.706767	0.479711	0.815674	GM4793	antisense	ENSMUSG00000054412.5
1567.73	-0.0163795	0.055708	-0.294025	0.768739	0.925503	CSRP1	protein_coding	ENSMUSG00000026421.14
344.686	-0.089675	0.0941725	-0.952242	0.340974	0.734195	PHLDA3	protein_coding	ENSMUSG00000041801.5
65.1719	-0.381463	0.166857	-2.28617	0.0222444	NA	TNNI1	protein_coding	ENSMUSG00000026418.16
26.3475	0.0802289	0.231	0.347311	0.728358	NA	LAD1	protein_coding	ENSMUSG00000041782.14
29.0944	0.178515	0.199124	0.896504	0.369984	NA	TNNT2	protein_coding	ENSMUSG00000026414.13
4.21665	-0.395237	0.473508	-0.834699	0.403887	NA	PKP1	protein_coding	ENSMUSG00000026413.12
17.3275	-0.0402516	0.254659	-0.158061	0.874409	NA	IGFN1	protein_coding	ENSMUSG00000051985.12
998.331	0.0755803	0.0514237	1.46976	0.141628	0.532467	TMEM9	protein_coding	ENSMUSG00000026411.17
3.74244	0.922058	0.688909	1.33843	0.180756	NA	ASCL5	protein_coding	ENSMUSG00000097918.1
24.8497	0.134767	0.202676	0.664941	0.506088	NA	CACNA1S	protein_coding	ENSMUSG00000026407.17
4.64017	0.454722	0.471361	0.964701	0.334695	NA	GM37759	antisense	ENSMUSG00000102717.1
4.46478	-0.213555	0.473067	-0.451426	0.651683	NA	GM15850	processed_transcript	ENSMUSG00000086264.9
7955.94	0.0712702	0.0583332	1.22178	0.221792	0.632321	KIF21B	protein_coding	ENSMUSG00000041642.18
33.2679	-0.168295	0.237539	-0.708496	0.478637	NA	MROH3	protein_coding	ENSMUSG00000087230.10
141.191	0.0144219	0.090485	0.159385	0.873366	0.963619	INAVA	protein_coding	ENSMUSG00000041605.16
32.8988	-0.12121	0.177123	-0.684326	0.493769	NA	GM26568	antisense	ENSMUSG00000097315.1
966.595	0.0258199	0.0429349	0.601373	0.547592	0.84963	GM26781	antisense	ENSMUSG00000097433.1
43.7007	0.0177421	0.157212	0.112854	0.910146	NA	GPR25	protein_coding	ENSMUSG00000052759.7
2898.9	0.0119174	0.0365378	0.326167	0.744298	0.916835	CAMSAP2	protein_coding	ENSMUSG00000041570.14
12.0104	0.0939138	0.292444	0.321134	0.748109	NA	9230116N13RIK	processed_transcript	ENSMUSG00000097403.2
118.821	0.0728194	0.0962914	0.75624	0.449506	0.799216	DDX59	protein_coding	ENSMUSG00000026404.12
26.2261	-0.0894354	0.20674	-0.432598	0.665307	NA	KIF14	protein_coding	ENSMUSG00000041498.13
3.76317	0.647832	0.555763	1.16566	0.243751	NA	GM37799	lincRNA	ENSMUSG00000104414.1
1.48624	0.377137	0.853249	0.442001	0.658488	NA	PLATR23	lincRNA	ENSMUSG00000097229.1
823.31	0.0226088	0.0443875	0.50935	0.610507	0.872015	ZFP281	protein_coding	ENSMUSG00000041483.14
14.3274	-0.742711	0.289935	-2.56164	0.0104178	NA	GM19705	lincRNA	ENSMUSG00000097113.7
1.67047	0.406397	0.975833	0.416461	0.677072	NA	PLATR22	lincRNA	ENSMUSG00000097448.1
5.1119	0.474769	0.496393	0.956438	0.338851	NA	NR5A2	protein_coding	ENSMUSG00000026398.14
49.1136	-0.257651	0.203678	-1.26499	0.205875	NA	GM4258	processed_transcript	ENSMUSG00000098243.3
19.5125	-0.400862	0.259097	-1.54715	0.121827	NA	GM26936	lincRNA	ENSMUSG00000098145.1
1.48577	-0.209898	0.859677	-0.24416	0.807107	NA	GM37534	TEC	ENSMUSG00000103427.1
2.60689	0.0650418	0.650831	0.0999366	0.920395	NA	MIR181A-1HG	lincRNA	ENSMUSG00000098206.1
49.7825	-0.0140349	0.156168	-0.0898705	0.92839	NA	PTPRC	protein_coding	ENSMUSG00000026395.16
606.188	-0.101873	0.0501597	-2.03096	0.0422586	0.336978	NEK7	protein_coding	ENSMUSG00000026393.10
67.008	-0.129328	0.124616	-1.03782	0.299355	NA	GM28501	antisense	ENSMUSG00000099510.2
177.092	-0.0332314	0.122301	-0.271717	0.785839	0.933744	LHX9	protein_coding	ENSMUSG00000019230.14
103.85	0.08799	0.102455	0.858814	0.390443	0.763805	2310009B15RIK	protein_coding	ENSMUSG00000079283.2
1.29756	0.803995	0.942035	0.853467	0.393401	NA	GM37045	TEC	ENSMUSG00000102365.1
234.203	-0.0550185	0.0815064	-0.67502	0.499663	0.826176	DENND1B	protein_coding	ENSMUSG00000056268.15
2.0269	0.216731	0.696255	0.311281	0.755587	NA	GM37655	TEC	ENSMUSG00000102451.1
21.1218	0.166958	0.251756	0.663174	0.507219	NA	CRB1	protein_coding	ENSMUSG00000063681.14
1.01377	-0.474218	1.16093	-0.408479	0.682922	NA	4933436E23RIK	lincRNA	ENSMUSG00000103844.1
624.654	0.0354269	0.0687625	0.515207	0.606408	0.870042	ZBTB41	protein_coding	ENSMUSG00000033964.12
64.8223	0.0912506	0.138847	0.657203	0.511051	NA	ASPM	protein_coding	ENSMUSG00000033952.14
2.40425	-0.567978	0.704533	-0.806177	0.420141	NA	GM4788	protein_coding	ENSMUSG00000070594.10
4.26274	0.155347	0.502576	0.309101	0.757244	NA	GM16332	unprocessed_pseudogene	ENSMUSG00000089991.2
1.76894	0.619752	0.774661	0.800031	0.423693	NA	GM5837	processed_pseudogene	ENSMUSG00000104496.1
1.68064	-0.110741	0.969084	-0.114274	0.909021	NA	GM38019	processed_pseudogene	ENSMUSG00000103691.1
378.725	-0.143438	0.0673681	-2.12918	0.0332398	0.307293	CFH	protein_coding	ENSMUSG00000026365.15
519.828	0.0161066	0.07801	0.206469	0.836425	0.953536	KCNT2	protein_coding	ENSMUSG00000052726.16
216.358	-0.0606997	0.0918253	-0.661035	0.50859	0.831372	4930590L20RIK	antisense	ENSMUSG00000102368.1
11.6392	-0.187533	0.337336	-0.555925	0.578262	NA	GM5835	processed_pseudogene	ENSMUSG00000101795.2
1385.43	0.0388199	0.0413177	0.939546	0.347451	0.739403	CDC73	protein_coding	ENSMUSG00000026361.9
648.973	0.178555	0.0515527	3.46354	0.000533108	0.0363863	B3GALT2	protein_coding	ENSMUSG00000033849.3
1.7564	-0.88124	0.94871	-0.928882	0.35295	NA	GM6397	processed_pseudogene	ENSMUSG00000089640.1
1003.34	0.0614904	0.0513383	1.19775	0.231015	0.642356	GLRX2	protein_coding	ENSMUSG00000018196.18
1305.92	-0.0380369	0.0473689	-0.802994	0.421978	0.781892	RO60	protein_coding	ENSMUSG00000018199.9
488.533	0.101127	0.0567973	1.78049	0.0749964	0.426712	UCHL5	protein_coding	ENSMUSG00000018189.12
60.4432	0.0477173	0.131043	0.364135	0.715757	NA	GM29170	sense_intronic	ENSMUSG00000100455.1
3.14813	0.404716	0.57942	0.698485	0.484874	NA	GM25663	snoRNA	ENSMUSG00000088323.1
808.743	0.0680124	0.0501767	1.35546	0.175271	0.577284	RGS2	protein_coding	ENSMUSG00000026360.9
16.4275	0.671921	0.279627	2.40292	0.0162647	NA	RGS13	protein_coding	ENSMUSG00000051079.8
1.59976	0.291613	0.827953	0.352209	0.724681	NA	RGS18	protein_coding	ENSMUSG00000026357.3
107.37	-0.18046	0.116132	-1.55392	0.120204	0.50811	GM29514	antisense	ENSMUSG00000099964.6
5.43734	-0.728584	0.423932	-1.71864	0.0856806	NA	GM5263	processed_pseudogene	ENSMUSG00000090323.2
784.225	0.0309953	0.041623	0.744668	0.456473	0.803464	BRINP3	protein_coding	ENSMUSG00000035131.14
69.3341	0.16281	0.125669	1.29554	0.195133	NA	GM15584	antisense	ENSMUSG00000085822.2
2.10004	1.38217	0.845815	1.63413	0.102232	NA	GM15443	processed_pseudogene	ENSMUSG00000082588.1
3.4554	0.886124	0.765532	1.15753	0.247057	NA	GM29398	lincRNA	ENSMUSG00000101011.6
87.0968	-0.213786	0.131709	-1.62317	0.104553	0.483384	PLA2G4A	protein_coding	ENSMUSG00000056220.14
4.47902	0.355142	0.519795	0.683235	0.494458	NA	PTGS2OS	processed_transcript	ENSMUSG00000097028.2
70.5318	-0.0585191	0.148276	-0.394663	0.693092	NA	PTGS2	protein_coding	ENSMUSG00000032487.8
1.5884	0.680611	0.927247	0.734012	0.462941	NA	GM9687	processed_pseudogene	ENSMUSG00000101199.1
2.07701	-0.0812997	0.783364	-0.103783	0.917342	NA	PTGS2OS2	lincRNA	ENSMUSG00000097754.1
20.8304	0.410819	0.248988	1.64995	0.0989525	NA	RBM3-PS	processed_pseudogene	ENSMUSG00000099875.1
731.935	0.0291989	0.0461409	0.632821	0.52685	0.840739	ODR4	protein_coding	ENSMUSG00000006010.14
1705.24	-0.0603725	0.0456442	-1.32268	0.185943	0.591289	TPR	protein_coding	ENSMUSG00000006005.18
64.4866	-0.096004	0.140181	-0.684858	0.493433	NA	PRG4	protein_coding	ENSMUSG00000006014.16
132.283	-0.223584	0.112084	-1.99479	0.0460658	0.350842	HMCN1	protein_coding	ENSMUSG00000066842.18
36.554	-0.245947	0.185153	-1.32835	0.184063	NA	GM20631	antisense	ENSMUSG00000093650.2
0.911232	0.575779	1.14378	0.503402	0.614682	NA	GM37671	TEC	ENSMUSG00000102628.1
144.311	-0.0315843	0.089785	-0.351777	0.725005	0.910315	GM10138	antisense	ENSMUSG00000100954.4
2278.8	-0.0153211	0.0401764	-0.381345	0.702948	0.903783	IVNS1ABP	protein_coding	ENSMUSG00000023150.14
134.016	0.0842619	0.123257	0.683625	0.494212	0.822905	SWT1	protein_coding	ENSMUSG00000052748.14
377.628	-0.07714	0.0656021	-1.17588	0.239644	0.651052	TRMT1L	protein_coding	ENSMUSG00000053286.11
7.72873	0.45882	0.404352	1.1347	0.256499	NA	GM37893	TEC	ENSMUSG00000103928.1
620.982	0.0680689	0.0537409	1.26661	0.205294	0.614911	RNF2	protein_coding	ENSMUSG00000026484.13
107.337	-0.165924	0.113305	-1.4644	0.143084	0.534388	FAM129A	protein_coding	ENSMUSG00000026483.13
18.6841	-0.30028	0.260253	-1.1538	0.24858	NA	2810414N06RIK	lincRNA	ENSMUSG00000100594.1
1226.82	0.0251109	0.0376663	0.666667	0.504985	0.828955	EDEM3	protein_coding	ENSMUSG00000043019.12
1590.73	-0.0133999	0.0321337	-0.417003	0.676676	0.895048	1700025G04RIK	protein_coding	ENSMUSG00000032666.16
216.902	-0.0675281	0.0705997	-0.956493	0.338823	0.733502	GM28610	antisense	ENSMUSG00000100685.1
215.038	0.047297	0.0756315	0.62536	0.531735	0.843082	TSEN15	protein_coding	ENSMUSG00000014980.14
131.145	-0.0206487	0.100295	-0.205881	0.836884	0.953727	COLGALT2	protein_coding	ENSMUSG00000032649.14
1757.42	-0.0471478	0.035686	-1.32118	0.18644	0.591833	RGL1	protein_coding	ENSMUSG00000026482.13
1.58126	0.978928	0.87276	1.12165	0.262013	NA	GM7278	processed_pseudogene	ENSMUSG00000080950.1
2436.92	0.0963162	0.0415817	2.31631	0.0205412	0.249187	ARPC5	protein_coding	ENSMUSG00000008475.13
65.3114	-0.00950584	0.134887	-0.0704728	0.943817	NA	NCF2	protein_coding	ENSMUSG00000026480.12
1711.25	-0.0627798	0.0382485	-1.64137	0.100721	0.478554	SMG7	protein_coding	ENSMUSG00000042772.15
2597.23	-0.00488158	0.0362723	-0.134581	0.892943	0.969638	NMNAT2	protein_coding	ENSMUSG00000042751.14
196.925	0.00189697	0.0757796	0.0250328	0.980029	0.996291	GM28960	antisense	ENSMUSG00000099969.1
146.567	-0.0338658	0.0920144	-0.368048	0.712837	0.906849	LAMC2	protein_coding	ENSMUSG00000026479.13
1247.73	-0.14329	0.0622333	-2.30246	0.0213092	0.253847	LAMC1	protein_coding	ENSMUSG00000026478.14
5.87667	-0.406501	0.457278	-0.888959	0.374025	NA	E330020D12RIK	processed_transcript	ENSMUSG00000073538.10
53.9291	-0.171387	0.1586	-1.08063	0.279862	NA	SHCBP1L	protein_coding	ENSMUSG00000042708.12
1.44713	-1.01937	0.871878	-1.16917	0.242336	NA	GM37669	TEC	ENSMUSG00000103543.1
2095.47	-0.059653	0.0371673	-1.60499	0.108497	0.490211	DHX9	protein_coding	ENSMUSG00000042699.11
82.7655	-0.193194	0.11819	-1.6346	0.102132	0.480823	NPL	protein_coding	ENSMUSG00000042684.8
2.17612	-0.376077	0.705182	-0.533305	0.593823	NA	GM6652	processed_pseudogene	ENSMUSG00000099858.1
1699.31	-0.0491373	0.0558687	-0.879514	0.379123	0.756634	RGS8	protein_coding	ENSMUSG00000042671.12
73.7749	0.0442907	0.126867	0.349112	0.727006	NA	GM29529	antisense	ENSMUSG00000100945.1
2.74133	-0.634463	0.607089	-1.04509	0.295981	NA	C230024C17RIK	lincRNA	ENSMUSG00000100334.1
96.5786	-0.351779	0.123194	-2.85548	0.00429718	0.116041	RGS16	protein_coding	ENSMUSG00000026475.7
75.5128	-0.380912	0.131692	-2.89244	0.00382265	0.107615	GM28513	antisense	ENSMUSG00000099568.1
238.413	-0.0473619	0.0709229	-0.667794	0.504265	0.828955	RNASEL	protein_coding	ENSMUSG00000066800.11
9.31929	-0.115759	0.332443	-0.348209	0.727684	NA	GM28512	sense_intronic	ENSMUSG00000100183.1
27.3577	-0.232219	0.222339	-1.04444	0.296282	NA	RGSL1	protein_coding	ENSMUSG00000042641.19
409.077	-0.0677552	0.0723896	-0.93598	0.349283	0.740245	TEDDM2	protein_coding	ENSMUSG00000045968.7
307.508	-0.0560643	0.0802202	-0.698881	0.484626	0.818819	MIR8114	miRNA	ENSMUSG00000099227.1
12151.1	0.0119561	0.0465757	0.256702	0.797409	0.939475	GLUL	protein_coding	ENSMUSG00000026473.16
1.35289	-1.06803	0.923149	-1.15695	0.247295	NA	GM29291	lincRNA	ENSMUSG00000101903.1
10.7886	-0.555318	0.347069	-1.60002	0.109594	NA	GM28286	lincRNA	ENSMUSG00000100502.1
16.9632	-0.0903324	0.280188	-0.3224	0.74715	NA	A830008E24RIK	lincRNA	ENSMUSG00000100627.6
23.8198	0.26427	0.223043	1.18484	0.236081	NA	ZFP648	protein_coding	ENSMUSG00000066797.6
1.19205	-0.366793	0.952704	-0.385003	0.700235	NA	4930532M18RIK	lincRNA	ENSMUSG00000100221.6
4600.06	-0.0681225	0.0621653	-1.09583	0.273154	0.680414	CACNA1E	protein_coding	ENSMUSG00000004110.17
4.21229	0.299571	0.563473	0.531651	0.594968	NA	GM29282	lincRNA	ENSMUSG00000101880.1
3.00874	-0.0630874	0.612691	-0.102968	0.917989	NA	GM9530	lincRNA	ENSMUSG00000096950.2
723.168	-0.0256369	0.0716589	-0.357764	0.72052	0.908209	IER5	protein_coding	ENSMUSG00000056708.5
78.2617	-0.0774026	0.123276	-0.627882	0.530081	0.8424	MR1	protein_coding	ENSMUSG00000026471.14
1208.63	0.0898937	0.0384033	2.34078	0.0192434	0.244177	STX6	protein_coding	ENSMUSG00000026470.14
148.809	-0.236165	0.0998928	-2.36418	0.01807	0.23723	BC034090	protein_coding	ENSMUSG00000033722.9
4.58986	-0.119361	0.474416	-0.251595	0.801354	NA	GM37622	antisense	ENSMUSG00000103670.1
3239.72	-0.011268	0.0442971	-0.254373	0.799207	0.940431	XPR1	protein_coding	ENSMUSG00000026469.14
2.42968	0.288961	0.736819	0.392173	0.69493	NA	GM5532	lincRNA	ENSMUSG00000073535.5
979.188	0.0628029	0.0420007	1.49528	0.13484	0.524652	ACBD6	protein_coding	ENSMUSG00000033701.13
3.34202	0.0690779	0.626574	0.110247	0.912213	NA	LHX4	protein_coding	ENSMUSG00000026468.14
455.937	0.109013	0.0536411	2.03226	0.0421275	0.336637	QSOX1	protein_coding	ENSMUSG00000033684.14
31.2401	0.0255161	0.185839	0.137302	0.890792	NA	GM37539	TEC	ENSMUSG00000102299.1
190.089	0.0113115	0.0817299	0.138401	0.889924	0.9685	GM37571	antisense	ENSMUSG00000102558.1
827.84	-0.005867	0.0585867	-0.100142	0.920231	0.976921	CEP350	protein_coding	ENSMUSG00000033671.18
0.836096	-1.4136	1.1592	-1.21946	0.222669	NA	GM9694	TEC	ENSMUSG00000102833.1
508.64	-0.108787	0.0499933	-2.17602	0.0295536	0.29526	TOR1AIP1	protein_coding	ENSMUSG00000026466.16
1.96924	-0.421691	0.704541	-0.598533	0.549485	NA	9430034N14RIK	TEC	ENSMUSG00000102964.1
1150.42	-0.0291915	0.0375441	-0.777524	0.43685	0.791876	TOR1AIP2	protein_coding	ENSMUSG00000050565.16
277.277	-0.241017	0.0774014	-3.11386	0.00184658	0.0750146	FAM163A	protein_coding	ENSMUSG00000015484.3
32.5068	0.162442	0.211579	0.767762	0.442629	NA	TDRD5	protein_coding	ENSMUSG00000060985.15
4.02026	-0.720699	0.596647	-1.20792	0.22708	NA	NPHS2	protein_coding	ENSMUSG00000026602.9
92.0606	-0.0718373	0.112658	-0.637656	0.523698	0.839449	AXDND1	protein_coding	ENSMUSG00000026601.14
76.0902	-0.131431	0.123681	-1.06266	0.287936	0.694399	GM2000	protein_coding	ENSMUSG00000078193.2
424.983	-0.244127	0.0582676	-4.18975	2.79258e-05	0.00588431	SOAT1	protein_coding	ENSMUSG00000026600.12
371.117	-0.0689155	0.159779	-0.431318	0.666237	0.892272	CSNK2A3	processed_pseudogene	ENSMUSG00000101523.2
1547.41	-0.0142187	0.0447085	-0.318032	0.750461	0.918478	ABL2	protein_coding	ENSMUSG00000026596.13
1.86071	-0.75974	0.723432	-1.05019	0.293631	NA	GM38043	TEC	ENSMUSG00000104293.1
109.4	-0.155118	0.104281	-1.48751	0.13688	0.527895	TOR3A	protein_coding	ENSMUSG00000060519.11
1737.75	-0.0484099	0.0336775	-1.43746	0.150588	0.544276	FAM20B	protein_coding	ENSMUSG00000033557.17
110.277	-0.0232577	0.0968028	-0.240259	0.81013	0.943596	GM19918	TEC	ENSMUSG00000102961.1
1206.25	0.0446859	0.0536501	0.832915	0.404893	0.772406	RALGPS2	protein_coding	ENSMUSG00000026594.14
11.1428	-0.172013	0.304754	-0.564432	0.57246	NA	ANGPTL1	protein_coding	ENSMUSG00000033544.6
2.14352	0.144565	0.697333	0.207312	0.835766	NA	4930439D14RIK	antisense	ENSMUSG00000101905.1
1.09142	1.2001	1.16856	1.02699	0.304425	NA	GM28694	lincRNA	ENSMUSG00000101768.1
5.59629	0.205268	0.43371	0.473283	0.636011	NA	TEX35	protein_coding	ENSMUSG00000026592.13
8.8033	0.233211	0.413324	0.564231	0.572597	NA	GM30694	unitary_pseudogene	ENSMUSG00000109913.1
1486.94	-0.0516299	0.038276	-1.34888	0.177374	0.579592	RASAL2	protein_coding	ENSMUSG00000070565.11
186.598	-0.03252	0.0800773	-0.406108	0.684663	0.898542	2810025M15RIK	transcribed_processed_pseudogene	ENSMUSG00000049881.13
104.357	0.0280079	0.108537	0.258049	0.796369	0.939046	CRYZL2	protein_coding	ENSMUSG00000033488.11
17.897	-0.229978	0.252722	-0.910005	0.36282	NA	SEC16B	protein_coding	ENSMUSG00000026589.14
2.05167	-0.183116	0.712278	-0.257085	0.797113	NA	GM38256	TEC	ENSMUSG00000102789.1
2523.72	0.0607867	0.0380061	1.59939	0.109734	0.492728	BRINP2	protein_coding	ENSMUSG00000004031.13
4546.96	-0.0865141	0.0419031	-2.06462	0.0389588	0.328509	ASTN1	protein_coding	ENSMUSG00000026587.15
397.52	-0.12697	0.0742285	-1.71053	0.0871679	0.453095	GM37679	antisense	ENSMUSG00000103971.1
121	0.0262928	0.106646	0.246542	0.805263	0.942421	PAPPA2	protein_coding	ENSMUSG00000073530.11
1023.18	0.0331968	0.0543052	0.6113	0.541001	0.84672	COP1	protein_coding	ENSMUSG00000040782.12
3761.47	-0.125259	0.0724384	-1.72918	0.0837773	0.444238	TNR	protein_coding	ENSMUSG00000015829.13
13.7487	-0.470019	0.337397	-1.39307	0.163598	NA	GM10530	processed_transcript	ENSMUSG00000073528.7
745.869	-0.0915217	0.0674691	-1.3565	0.174941	0.577188	GM38039	antisense	ENSMUSG00000103719.1
25.5123	-0.0144469	0.201887	-0.0715594	0.942953	NA	4930523C07RIK	protein_coding	ENSMUSG00000090394.8
15.5685	-0.274178	0.260392	-1.05295	0.292366	NA	4930562F07RIK	lincRNA	ENSMUSG00000026729.9
10.6816	0.362518	0.329799	1.09921	0.271677	NA	TNN	protein_coding	ENSMUSG00000026725.17
322.023	-0.074179	0.0680215	-1.09052	0.275483	0.682427	MRPS14	protein_coding	ENSMUSG00000058267.13
1189.92	0.0242045	0.0401826	0.602363	0.546932	0.84963	CACYBP	protein_coding	ENSMUSG00000014226.10
3.08106	-0.610136	0.598089	-1.02014	0.307661	NA	4933417C20RIK	TEC	ENSMUSG00000103006.1
2815.4	0.0369969	0.0429281	0.861835	0.388778	0.762575	RABGAP1L	protein_coding	ENSMUSG00000026721.16
170.526	0.0971837	0.0853149	1.13912	0.254654	0.662953	GM36975	antisense	ENSMUSG00000104302.1
1.01759	-0.255298	1.08721	-0.234818	0.81435	NA	GM37529	sense_intronic	ENSMUSG00000103693.1
3.60036	0.241078	0.518233	0.465192	0.641794	NA	GM37212	TEC	ENSMUSG00000104026.1
81.3443	0.00130602	0.111846	0.011677	0.990683	0.998227	GPR52	protein_coding	ENSMUSG00000118401.1
1.96736	0.108744	0.756654	0.143716	0.885724	NA	GM38329	TEC	ENSMUSG00000103632.1
989.65	0.0487611	0.0432619	1.12712	0.259694	0.667732	RC3H1	protein_coding	ENSMUSG00000040423.11
62.0389	0.0742737	0.137015	0.542084	0.587761	NA	SERPINC1	protein_coding	ENSMUSG00000026715.12
414.442	0.00526988	0.0745367	0.0707018	0.943635	0.984555	ZBTB37	protein_coding	ENSMUSG00000043467.19
329.954	0.0858956	0.0760477	1.1295	0.258688	0.667338	GAS5	processed_transcript	ENSMUSG00000053332.13
3.77713	-0.0951735	0.542433	-0.175457	0.860721	NA	GM26224	snoRNA	ENSMUSG00000064440.1
2.61826	-0.238794	0.591063	-0.404008	0.686207	NA	GM22489	snoRNA	ENSMUSG00000080463.1
10.8054	0.216605	0.307808	0.703699	0.48162	NA	GM22357	snoRNA	ENSMUSG00000064816.1
8.36654	0.29649	0.360066	0.823433	0.410262	NA	GM23212	snoRNA	ENSMUSG00000084667.1
14.8835	0.161392	0.268924	0.600142	0.548411	NA	SNORD78	snoRNA	ENSMUSG00000077220.1
6.69231	0.0768262	0.38543	0.199326	0.842008	NA	GM50452	snoRNA	ENSMUSG00000065160.1
2.27005	-0.485065	0.646743	-0.750012	0.453247	NA	SNORD80	snoRNA	ENSMUSG00000065735.1
2.19331	-0.598864	0.661003	-0.905992	0.36494	NA	SNORD80	snoRNA	ENSMUSG00000105780.1
4.17933	0.0862988	0.502428	0.171763	0.863623	NA	SNORD47	snoRNA	ENSMUSG00000064968.1
4.18947	0.694519	0.524903	1.32314	0.18579	NA	GM25789	snoRNA	ENSMUSG00000065228.1
273.03	-0.000843395	0.0662702	-0.0127266	0.989846	0.998227	DARS2	protein_coding	ENSMUSG00000026709.10
5.88327	0.223499	0.42186	0.529794	0.596255	NA	GM37634	antisense	ENSMUSG00000102864.1
33.2467	-0.258049	0.181014	-1.42558	0.153991	NA	CENPL	protein_coding	ENSMUSG00000026708.16
409.668	0.0406941	0.0562761	0.723115	0.469609	0.810481	KLHL20	protein_coding	ENSMUSG00000026705.16
573.728	-0.108405	0.0594692	-1.82287	0.0683225	0.411147	ANKRD45	protein_coding	ENSMUSG00000044835.15
43.7942	-0.0614282	0.15596	-0.393871	0.693676	NA	TEX50	protein_coding	ENSMUSG00000049160.15
9.52523	-0.924212	0.381882	-2.42015	0.015514	NA	GM6185	transcribed_unprocessed_pseudogene	ENSMUSG00000102817.2
1888.75	-0.162033	0.0407579	-3.9755	7.02328e-05	0.00976728	PRDX6	protein_coding	ENSMUSG00000026701.15
10.8514	-0.509338	0.31531	-1.61535	0.106234	NA	GM15429	processed_pseudogene	ENSMUSG00000040323.13
1.87075	-0.641393	0.716813	-0.894785	0.370902	NA	FASL	protein_coding	ENSMUSG00000000817.10
2.93583	0.0902124	0.634007	0.142289	0.886851	NA	GM37357	TEC	ENSMUSG00000103625.1
736.198	0.0796094	0.0487274	1.63377	0.102307	0.481158	SUCO	protein_coding	ENSMUSG00000040297.12
1.56196	-0.329491	0.81611	-0.403733	0.686409	NA	GM7496	processed_pseudogene	ENSMUSG00000102254.1
82.6184	-0.170796	0.111694	-1.52914	0.126229	0.515238	4930558K02RIK	protein_coding	ENSMUSG00000086277.2
75.9714	-0.173548	0.11662	-1.48815	0.136712	0.527686	PIGC	protein_coding	ENSMUSG00000026698.8
1058.97	-0.104057	0.0428837	-2.42649	0.0152455	0.218446	GM38304	antisense	ENSMUSG00000103393.1
1577.64	-0.106926	0.0460533	-2.32179	0.0202441	0.248339	DNM3	protein_coding	ENSMUSG00000040265.16
108.196	-0.0320206	0.103161	-0.310396	0.75626	0.92082	2810442N19RIK	antisense	ENSMUSG00000090260.1
50.7142	0.0228856	0.148458	0.154155	0.877487	NA	GM10176	TEC	ENSMUSG00000066752.4
224.753	0.191299	0.0769313	2.48662	0.0128964	0.201517	EEF1AKNMT	protein_coding	ENSMUSG00000026694.19
1271.51	-0.0903112	0.0433126	-2.0851	0.03706	0.320664	VAMP4	protein_coding	ENSMUSG00000026696.15
271.361	-0.140159	0.0743479	-1.88517	0.0594068	0.389336	MYOC	protein_coding	ENSMUSG00000026697.10
147.044	-0.25838	0.0905274	-2.85416	0.00431504	0.116297	MYOCOS	protein_coding	ENSMUSG00000091060.2
3150.26	-0.0371197	0.0675346	-0.549639	0.582567	0.861464	PRRC2C	protein_coding	ENSMUSG00000040225.15
5.89826	-0.263033	0.414135	-0.635139	0.525338	NA	GM27616	miRNA	ENSMUSG00000098259.1
3.1359	0.243062	0.592144	0.410477	0.681456	NA	FMO4	protein_coding	ENSMUSG00000026692.12
266.075	-0.0597093	0.0884498	-0.675065	0.499635	0.826176	FMO1	protein_coding	ENSMUSG00000040181.14
4.61145	0.810059	0.497675	1.62769	0.103591	NA	FMO2	protein_coding	ENSMUSG00000040170.13
233.354	-0.032843	0.0872734	-0.376323	0.706677	0.904215	PRRX1	protein_coding	ENSMUSG00000026586.16
167.729	0.13548	0.0948148	1.42889	0.153036	0.547254	GORAB	protein_coding	ENSMUSG00000040124.5
1.79089	-0.452888	0.807431	-0.5609	0.574866	NA	RPSA-PS1	processed_pseudogene	ENSMUSG00000102117.1
11.2501	0.41186	0.316056	1.30312	0.192532	NA	METTL11B	protein_coding	ENSMUSG00000040113.14
5668.31	-0.0489627	0.0309189	-1.58358	0.113288	0.497427	KIFAP3	protein_coding	ENSMUSG00000026585.13
305.786	0.0815977	0.0644074	1.2669	0.205191	0.614911	SCYL3	protein_coding	ENSMUSG00000026584.14
191.263	0.099098	0.0768671	1.28921	0.197324	0.606048	BC055324	protein_coding	ENSMUSG00000041406.14
45.6177	-0.003665	0.167451	-0.021887	0.982538	NA	METTL18	protein_coding	ENSMUSG00000041396.13
1.569	0.531998	0.781062	0.681122	0.495795	NA	SELP	protein_coding	ENSMUSG00000026580.16
33.4668	-0.42299	0.200239	-2.11243	0.03465	NA	F5	protein_coding	ENSMUSG00000026579.8
192.734	0.123992	0.0799944	1.55001	0.12114	0.509856	SLC19A2	protein_coding	ENSMUSG00000040918.12
300.748	-0.115558	0.0692309	-1.66917	0.0950845	0.466907	CCDC181	protein_coding	ENSMUSG00000026578.6
405.431	-0.0384465	0.0588655	-0.653124	0.513677	0.835363	BLZF1	protein_coding	ENSMUSG00000026577.13
2485.15	0.0417268	0.0491858	0.84835	0.396243	0.768664	NME7	protein_coding	ENSMUSG00000026575.15
1.26637	-0.183084	0.891474	-0.205372	0.837281	NA	GM37411	TEC	ENSMUSG00000103493.1
21933.8	0.034961	0.0449639	0.777534	0.436844	0.791876	ATP1B1	protein_coding	ENSMUSG00000026576.12
33.4342	0.16682	0.178077	0.936787	0.348868	NA	GM32391	lincRNA	ENSMUSG00000104011.1
1.41141	-1.03617	0.848318	-1.22144	0.221919	NA	GM26685	lincRNA	ENSMUSG00000097281.2
1.19379	1.64355	1.09141	1.50589	0.132094	NA	D630023O14RIK	TEC	ENSMUSG00000102389.1
1.0603	-0.447792	1.04444	-0.428739	0.668113	NA	GM37853	lincRNA	ENSMUSG00000102897.1
10.297	0.0957928	0.319076	0.30022	0.76401	NA	DPT	protein_coding	ENSMUSG00000026574.5
16.5703	-0.0272444	0.258702	-0.105312	0.916128	NA	GM32569	antisense	ENSMUSG00000103659.1
13.3544	0.000528391	0.295951	0.0017854	0.998575	NA	GM20743	processed_transcript	ENSMUSG00000104117.5
5.14046	-0.541086	0.458752	-1.17948	0.238209	NA	4930568G15RIK	lincRNA	ENSMUSG00000102408.1
1.06157	0.981535	1.05562	0.929818	0.352465	NA	TBX19	protein_coding	ENSMUSG00000026572.11
412.397	-0.00675306	0.0639815	-0.105547	0.915942	0.975753	SFT2D2	protein_coding	ENSMUSG00000040848.11
800.603	0.036182	0.0437266	0.82746	0.407976	0.77456	TIPRL	protein_coding	ENSMUSG00000040843.10
16.0264	0.0990756	0.268995	0.368317	0.712637	NA	GM38190	sense_intronic	ENSMUSG00000102302.1
448.868	-0.0527004	0.0567691	-0.928329	0.353237	0.742254	GPR161	protein_coding	ENSMUSG00000040836.15
1718.77	0.0427161	0.0377713	1.13092	0.258091	0.667338	DCAF6	protein_coding	ENSMUSG00000026571.12
1017.93	-0.000884501	0.0492014	-0.0179772	0.985657	0.997049	MPC2	protein_coding	ENSMUSG00000026568.6
1.27929	0.848583	1.11922	0.758194	0.448335	NA	GM37860	TEC	ENSMUSG00000103763.1
47.8135	-0.048654	0.171293	-0.28404	0.77638	NA	ADCY10	protein_coding	ENSMUSG00000026567.16
1072.75	-0.015239	0.0439547	-0.346697	0.728819	0.912339	MPZL1	protein_coding	ENSMUSG00000026566.15
111.322	-0.180855	0.10232	-1.76754	0.0771382	0.429964	RCSD1	protein_coding	ENSMUSG00000040723.14
1.2771	0.50135	0.953078	0.526033	0.598865	NA	GM37073	lincRNA	ENSMUSG00000103686.1
454.187	0.111586	0.0538906	2.0706	0.0383963	0.325976	CREG1	protein_coding	ENSMUSG00000040713.12
2.54366	0.0577248	0.687011	0.084023	0.933038	NA	GM16565	processed_transcript	ENSMUSG00000089829.2
229.696	-0.0384983	0.0720631	-0.53423	0.593182	0.86614	CD247	protein_coding	ENSMUSG00000005763.15
308.868	-0.0785145	0.0717712	-1.09396	0.273974	0.681359	POU2F1	protein_coding	ENSMUSG00000026565.18
0.91381	1.23201	1.14402	1.07692	0.281517	NA	GM26665	lincRNA	ENSMUSG00000097196.2
20.5918	0.257135	0.249557	1.03037	0.302838	NA	DUSP27	protein_coding	ENSMUSG00000026564.9
1.07084	1.63456	1.10482	1.47949	0.139011	NA	GPA33	protein_coding	ENSMUSG00000000544.14
2.54736	-0.463845	0.72309	-0.641476	0.521214	NA	MAEL	protein_coding	ENSMUSG00000040629.8
4211.04	0.0215453	0.0402568	0.535196	0.592514	0.865881	ILDR2	protein_coding	ENSMUSG00000040612.13
309.913	0.0228473	0.0768775	0.297191	0.766321	0.924789	5330438I03RIK	antisense	ENSMUSG00000091393.1
55.8027	0.210651	0.14066	1.49759	0.13424	NA	GM15853	antisense	ENSMUSG00000103400.2
295.236	0.00442083	0.0616193	0.0717443	0.942805	0.983985	TADA1	protein_coding	ENSMUSG00000026563.13
1235.83	0.0250615	0.0350805	0.7144	0.47498	0.813059	POGK	protein_coding	ENSMUSG00000040596.15
100.063	-0.00594927	0.139336	-0.0426973	0.965943	0.991327	GM16418	processed_pseudogene	ENSMUSG00000084093.1
2.02477	-1.04116	0.742832	-1.40161	0.161032	NA	GM6286	processed_pseudogene	ENSMUSG00000086925.1
73.0232	0.0691315	0.122219	0.565638	0.57164	NA	GM16701	lincRNA	ENSMUSG00000102548.1
70.748	0.146941	0.124213	1.18298	0.236818	NA	GM16701	lincRNA	ENSMUSG00000097823.2
711.399	-0.109972	0.0581686	-1.89057	0.0586813	0.386768	FAM78B	protein_coding	ENSMUSG00000060568.14
1529.16	0.00152994	0.0411401	0.0371885	0.970335	0.993573	UCK2	protein_coding	ENSMUSG00000026558.13
26.2934	0.00837775	0.211401	0.0396297	0.968388	NA	GM2453	lincRNA	ENSMUSG00000102909.1
463.875	-0.189521	0.0542753	-3.49186	0.000479678	0.0340351	TMCO1	protein_coding	ENSMUSG00000052428.10
13.6746	0.54882	0.310533	1.76735	0.07717	NA	GM25911	miRNA	ENSMUSG00000088246.1
435.844	-0.0686107	0.0572394	-1.19866	0.23066	0.642348	ALDH9A1	protein_coding	ENSMUSG00000026687.14
1358.66	0.0322539	0.0514807	0.626525	0.530971	0.843082	MGST3	protein_coding	ENSMUSG00000026688.5
0.978478	1.20353	1.18782	1.01323	0.310951	NA	LRRC52	protein_coding	ENSMUSG00000040485.5
283.699	-0.0171448	0.0826155	-0.207526	0.835599	0.953453	RXRG	protein_coding	ENSMUSG00000015843.10
22.076	0.174327	0.23743	0.734224	0.462812	NA	LMX1A	protein_coding	ENSMUSG00000026686.14
45.4292	-0.219058	0.155147	-1.41194	0.157968	NA	GM20711	antisense	ENSMUSG00000093538.2
4008	-0.0146637	0.0409802	-0.357823	0.720476	0.908209	PBX1	protein_coding	ENSMUSG00000052534.15
64.43	-0.0460614	0.138925	-0.331556	0.740224	NA	NUF2	protein_coding	ENSMUSG00000026683.14
2802.76	-0.205893	0.0546233	-3.76934	0.000163683	0.0175606	RGS5	protein_coding	ENSMUSG00000026678.10
5751.29	-0.00844343	0.0412178	-0.204849	0.83769	0.953977	RGS4	protein_coding	ENSMUSG00000038530.11
124.063	-0.303293	0.106671	-2.84324	0.00446572	0.118747	CCDC190	protein_coding	ENSMUSG00000070532.5
63.2314	-0.478102	0.135509	-3.5282	0.000418389	NA	GM15852	processed_transcript	ENSMUSG00000089990.1
560.799	0.00216819	0.061677	0.0351539	0.971957	0.994117	HSD17B7	protein_coding	ENSMUSG00000026675.12
9.97613	-0.336054	0.339556	-0.989686	0.322327	NA	3110045C21RIK	antisense	ENSMUSG00000097503.2
224.506	-0.215406	0.0759394	-2.83656	0.00456027	0.119309	DDR2	protein_coding	ENSMUSG00000026674.9
865.738	-0.00804258	0.0424385	-0.189512	0.849692	0.955485	UAP1	protein_coding	ENSMUSG00000026670.15
1.6233	-1.56691	0.889969	-1.76064	0.0782996	NA	GM37748	lincRNA	ENSMUSG00000104266.1
1.5755	-0.708402	0.87793	-0.8069	0.419724	NA	GM37502	lincRNA	ENSMUSG00000103908.1
6290.06	-0.0508094	0.0297651	-1.70701	0.0878201	0.454189	UHMK1	protein_coding	ENSMUSG00000026667.14
152.714	-0.0900338	0.0945372	-0.952364	0.340912	0.734195	4930500M09RIK	antisense	ENSMUSG00000044306.4
3.04107	0.221861	0.627359	0.353642	0.723607	NA	GM6345	transcribed_unprocessed_pseudogene	ENSMUSG00000096964.1
53.0379	-0.028202	0.161157	-0.174998	0.861081	NA	GM7694	protein_coding	ENSMUSG00000102752.1
2244.11	-0.00385643	0.0526252	-0.0732811	0.941582	0.983964	NOS1AP	protein_coding	ENSMUSG00000038473.14
3.44011	-0.106593	0.564537	-0.188816	0.850237	NA	SPATA46	protein_coding	ENSMUSG00000042800.5
162.68	0.056601	0.0863373	0.65558	0.512094	0.834508	OLFML2B	protein_coding	ENSMUSG00000038463.8
917.616	0.0336014	0.0486717	0.690367	0.489963	0.820855	ATF6	protein_coding	ENSMUSG00000026663.6
90.7602	-0.0144983	0.112257	-0.129153	0.897237	0.970965	GM9929	processed_transcript	ENSMUSG00000053925.4
117.186	-0.0384475	0.103631	-0.371003	0.710636	0.9056	DUSP12	protein_coding	ENSMUSG00000026659.13
21.902	0.129886	0.221656	0.58598	0.557889	NA	GM26620	protein_coding	ENSMUSG00000096968.1
12.0707	0.327243	0.313407	1.04415	0.296418	NA	FCRLB	protein_coding	ENSMUSG00000070524.1
13.8332	0.35881	0.268621	1.33575	0.181632	NA	FCRLA	protein_coding	ENSMUSG00000038421.13
13.1544	0.329516	0.280203	1.17599	0.239599	NA	GM2962	processed_pseudogene	ENSMUSG00000089838.1
49.3435	-0.010212	0.153678	-0.0664505	0.947019	NA	FCGR2B	protein_coding	ENSMUSG00000026656.15
3.52253	-0.347577	0.587817	-0.591301	0.554319	NA	GM38204	antisense	ENSMUSG00000103676.1
1.52791	-0.530392	0.869232	-0.610184	0.54174	NA	FCGR4	protein_coding	ENSMUSG00000059089.4
129.828	-0.0337022	0.105041	-0.320849	0.748325	0.917971	FCGR3	protein_coding	ENSMUSG00000059498.13
20.4641	0.0136454	0.236551	0.0576847	0.954	NA	CFAP126	protein_coding	ENSMUSG00000026649.14
1506.05	-0.0392586	0.0439232	-0.893802	0.371428	0.75342	SDHC	protein_coding	ENSMUSG00000058076.12
6.10839	-0.436692	0.80706	-0.54109	0.588446	NA	MPZ	protein_coding	ENSMUSG00000056569.11
1642.57	-0.0043465	0.0578365	-0.0751516	0.940094	0.98334	PCP4L1	protein_coding	ENSMUSG00000038370.6
291.316	-0.14274	0.0691885	-2.06307	0.0391064	0.32901	NR1I3	protein_coding	ENSMUSG00000005677.14
481.83	-0.134827	0.0649988	-2.07431	0.038051	0.325137	TOMM40L	protein_coding	ENSMUSG00000005674.9
11.7274	-0.167885	0.284434	-0.590241	0.555029	NA	APOA2	protein_coding	ENSMUSG00000005681.12
81.5161	-0.245277	0.132226	-1.85499	0.0635978	0.399122	FCER1G	protein_coding	ENSMUSG00000058715.11
2662.55	0.0452683	0.0438643	1.03201	0.302068	0.704033	NDUFS2	protein_coding	ENSMUSG00000013593.12
657.431	-0.133625	0.0655662	-2.03801	0.0415491	0.33528	ADAMTS4	protein_coding	ENSMUSG00000006403.13
436.13	0.0263985	0.0617309	0.427638	0.668914	0.893195	B4GALT3	protein_coding	ENSMUSG00000052423.14
317.197	-0.00963319	0.0736587	-0.130781	0.895948	0.970628	PPOX	protein_coding	ENSMUSG00000062729.11
535.776	-0.0525177	0.0528408	-0.993886	0.320279	0.719023	USP21	protein_coding	ENSMUSG00000053483.13
755.809	0.00730462	0.0636798	0.114709	0.908676	0.974428	UFC1	protein_coding	ENSMUSG00000062963.10
1.86613	-0.553539	0.8415	-0.6578	0.510667	NA	RPL27-PS1	processed_pseudogene	ENSMUSG00000079137.3
29.2389	0.171431	0.236336	0.725371	0.468224	NA	GM20045	lincRNA	ENSMUSG00000103983.1
280.163	0.0825857	0.0638747	1.29293	0.196034	0.605026	DEDD	protein_coding	ENSMUSG00000013973.12
591.74	-0.0265758	0.0465391	-0.571043	0.56797	0.856651	NIT1	protein_coding	ENSMUSG00000013997.10
707.09	0.0455565	0.0584724	0.77911	0.435915	0.791419	PFDN2	protein_coding	ENSMUSG00000006412.10
2.61555	0.402474	0.634924	0.633892	0.526151	NA	GM37154	TEC	ENSMUSG00000102929.1
164.084	0.146945	0.0972105	1.51161	0.130632	0.520948	KLHDC9	protein_coding	ENSMUSG00000045259.4
36.7917	-0.0165054	0.173931	-0.0948965	0.924397	NA	NECTIN4	protein_coding	ENSMUSG00000006411.12
61.3445	-0.0882656	0.142284	-0.620347	0.535029	NA	ARHGAP30	protein_coding	ENSMUSG00000048865.16
837.656	0.0455372	0.0456588	0.997335	0.318602	0.717073	USF1	protein_coding	ENSMUSG00000026641.13
5.783	-0.144992	0.442626	-0.327573	0.743235	NA	TSTD1	protein_coding	ENSMUSG00000103711.1
158.857	-0.137881	0.0873272	-1.5789	0.114359	0.498872	F11R	protein_coding	ENSMUSG00000038235.4
24.8763	0.21487	0.204492	1.05075	0.293372	NA	B930036N10RIK	antisense	ENSMUSG00000091993.2
44.5213	0.150743	0.159509	0.945042	0.344637	NA	ALYREF2	protein_coding	ENSMUSG00000060244.1
1.885	0.399368	0.772331	0.517094	0.605091	NA	CD244A	protein_coding	ENSMUSG00000004709.14
1.26938	0.0107217	0.868759	0.0123414	0.990153	NA	LY9	protein_coding	ENSMUSG00000004707.14
1.7636	-0.154037	0.951934	-0.161815	0.871451	NA	SLAMF7	protein_coding	ENSMUSG00000038179.13
6.87583	0.11289	0.389389	0.289915	0.771881	NA	CD48	protein_coding	ENSMUSG00000015355.13
62.4039	0.118408	0.178459	0.663502	0.507009	NA	TMA7-PS	processed_pseudogene	ENSMUSG00000059058.7
5.80468	0.0780987	0.457384	0.170751	0.86442	NA	SLAMF1	protein_coding	ENSMUSG00000015316.11
44.8839	-0.0760009	0.158486	-0.479544	0.631552	NA	CD84	protein_coding	ENSMUSG00000038147.13
2.39157	-1.01359	0.671765	-1.50885	0.131338	NA	GM10521	protein_coding	ENSMUSG00000073492.2
3.36245	0.401032	0.630072	0.636486	0.52446	NA	SLAMF6	protein_coding	ENSMUSG00000015314.10
523.524	0.0346072	0.0507974	0.681278	0.495696	0.823908	VANGL2	protein_coding	ENSMUSG00000026556.15
11.2824	0.732744	0.423719	1.72932	0.0837523	NA	NHLH1	protein_coding	ENSMUSG00000051251.3
1226.65	0.0127856	0.0405462	0.315335	0.752507	0.919269	NCSTN	protein_coding	ENSMUSG00000003458.12
3726.08	-0.0327179	0.0285463	-1.14613	0.25174	0.661429	COPA	protein_coding	ENSMUSG00000026553.17
198.461	0.0212033	0.0817468	0.259377	0.795344	0.93832	GM37756	antisense	ENSMUSG00000103380.1
1754.24	0.0269217	0.0388707	0.692595	0.488564	0.820177	PEX19	protein_coding	ENSMUSG00000003464.13
3.34626	0.0213741	0.643552	0.0332126	0.973505	NA	GM10171	processed_pseudogene	ENSMUSG00000089803.3
2487.61	0.0266986	0.0296563	0.90027	0.367977	0.750548	DCAF8	protein_coding	ENSMUSG00000026554.15
6574.82	-0.0216495	0.0295168	-0.733464	0.463275	0.807531	PEA15A	protein_coding	ENSMUSG00000013698.12
13.4223	-0.227247	0.281105	-0.808407	0.418857	NA	CASQ1	protein_coding	ENSMUSG00000007122.11
1.57242	-0.189144	0.797215	-0.237256	0.812458	NA	GM17224	antisense	ENSMUSG00000092085.1
4.71065	0.331581	0.475931	0.6967	0.485991	NA	ATP1A4	protein_coding	ENSMUSG00000007107.6
10058.5	-0.0528177	0.0298374	-1.77018	0.0766966	0.429742	IGSF8	protein_coding	ENSMUSG00000038034.15
7540.16	-0.0659802	0.0385994	-1.70936	0.0873844	0.453284	ATP1A2	protein_coding	ENSMUSG00000007097.14
1845.35	0.0504553	0.0403795	1.24953	0.211472	0.620845	KCNJ9	protein_coding	ENSMUSG00000038026.12
112.405	0.0756314	0.0995114	0.760028	0.447238	0.798023	GM36937	antisense	ENSMUSG00000102413.1
4153.27	-0.146131	0.0587482	-2.48742	0.0128674	0.201458	KCNJ10	protein_coding	ENSMUSG00000044708.5
326.666	-0.0205448	0.062695	-0.327695	0.743143	0.916294	PIGM	protein_coding	ENSMUSG00000050229.3
2.67327	-0.621115	0.629653	-0.986441	0.323917	NA	GM7804	transcribed_processed_pseudogene	ENSMUSG00000103357.1
5.83769	0.154529	0.445641	0.346756	0.728775	NA	SLAMF9	protein_coding	ENSMUSG00000026548.4
133.553	-0.0573959	0.101119	-0.56761	0.5703	0.857502	IGSF9	protein_coding	ENSMUSG00000037995.15
248.709	0.0656047	0.0729182	0.899702	0.368279	0.750558	TAGLN2	protein_coding	ENSMUSG00000026547.15
54.2694	-0.0231711	0.144978	-0.159826	0.873018	NA	CFAP45	protein_coding	ENSMUSG00000026546.16
18.6116	-0.340286	0.239539	-1.42059	0.155437	NA	4933439K11RIK	processed_transcript	ENSMUSG00000085184.9
16.0611	0.0805135	0.282878	0.284623	0.775933	NA	VSIG8	protein_coding	ENSMUSG00000049598.9
1.12441	-1.38646	1.12768	-1.22948	0.218892	NA	SLAMF8	protein_coding	ENSMUSG00000053318.7
1.19778	0.342535	1.12774	0.303735	0.76133	NA	FCRL6	protein_coding	ENSMUSG00000070504.9
76.3579	0.012513	0.125692	0.0995534	0.920699	0.977044	DUSP23	protein_coding	ENSMUSG00000026544.6
2.37704	-0.0747399	0.715723	-0.104426	0.916832	NA	GM2710	processed_pseudogene	ENSMUSG00000060128.5
1.36432	0.147454	0.83137	0.177363	0.859223	NA	CRP	protein_coding	ENSMUSG00000037942.5
971.618	-0.0505685	0.0423802	-1.19321	0.232787	0.644436	ACKR1	protein_coding	ENSMUSG00000037872.5
7886.31	0.0512841	0.0306056	1.67564	0.0938079	0.464952	CADM3	protein_coding	ENSMUSG00000005338.13
359.479	0.0390306	0.0657539	0.593586	0.552789	0.85247	AIM2	protein_coding	ENSMUSG00000037860.15
0.860568	-1.05238	1.19817	-0.878328	0.379766	NA	IFI206	protein_coding	ENSMUSG00000037849.8
2.17188	-0.913104	0.756978	-1.20625	0.227721	NA	IFI213	protein_coding	ENSMUSG00000073491.11
2.1021	0.710072	0.869232	0.816895	0.413988	NA	IFI209	protein_coding	ENSMUSG00000043263.13
6.64706	-1.1249	0.442144	-2.5442	0.0109528	NA	IFI207	protein_coding	ENSMUSG00000073490.11
5.46978	-1.07449	0.57259	-1.87655	0.0605797	NA	IFI204	protein_coding	ENSMUSG00000073489.6
13.0112	-0.319926	0.307918	-1.039	0.298806	NA	IFI203-PS	unprocessed_pseudogene	ENSMUSG00000090222.2
50.3211	0.0946178	0.207712	0.455524	0.648732	NA	MNDAL	protein_coding	ENSMUSG00000090272.9
1.91116	-0.0941527	0.848311	-0.110988	0.911626	NA	IFI211	protein_coding	ENSMUSG00000026536.9
36.9308	-0.222515	0.221813	-1.00316	0.315782	NA	IFI203	protein_coding	ENSMUSG00000039997.16
1.324	-0.816237	0.812942	-1.00405	0.315353	NA	SPTA1	protein_coding	ENSMUSG00000026532.7
1586.77	-0.0592211	0.0409145	-1.44744	0.147775	0.541036	FMN2	protein_coding	ENSMUSG00000028354.13
577.383	-0.017672	0.0491535	-0.359528	0.7192	0.907289	GREM2	protein_coding	ENSMUSG00000050069.3
1404.23	-0.0271681	0.0473916	-0.573269	0.566462	0.856003	RGS7	protein_coding	ENSMUSG00000026527.13
1210.98	0.000829798	0.0408766	0.0203001	0.983804	0.996632	FH1	protein_coding	ENSMUSG00000026526.14
90.1253	-0.199562	0.107288	-1.86006	0.0628771	0.396568	KMO	protein_coding	ENSMUSG00000039783.15
432.561	-0.0841029	0.0593319	-1.4175	0.156337	0.551262	OPN3	protein_coding	ENSMUSG00000026525.9
298.244	-0.142291	0.0660455	-2.15444	0.0312057	0.301583	CHML	protein_coding	ENSMUSG00000078185.3
1.56722	-0.141934	0.924903	-0.153459	0.878037	NA	WDR64	protein_coding	ENSMUSG00000026523.14
29.1765	0.152742	0.204861	0.74559	0.455915	NA	EXO1	protein_coding	ENSMUSG00000039748.11
166.209	-0.0460229	0.0949547	-0.484682	0.627902	0.877405	PLD5	protein_coding	ENSMUSG00000055214.15
16.3215	0.0974246	0.285497	0.341246	0.732919	NA	GM38101	lincRNA	ENSMUSG00000104157.1
1.35429	0.18192	0.871381	0.208772	0.834627	NA	GM36536	lincRNA	ENSMUSG00000104021.1
1829.16	-0.0193456	0.0436795	-0.442898	0.65784	0.888734	CEP170	protein_coding	ENSMUSG00000057335.11
13.8291	0.203568	0.280471	0.725809	0.467956	NA	GM38104	TEC	ENSMUSG00000104154.1
352.682	-0.0658179	0.0639683	-1.02891	0.30352	0.705625	GM36992	antisense	ENSMUSG00000103435.1
523.64	-0.0173561	0.0564689	-0.307357	0.758571	0.921776	SDCCAG8	protein_coding	ENSMUSG00000026504.17
2.1	0.548212	0.677913	0.808676	0.418701	NA	GM38158	processed_pseudogene	ENSMUSG00000103367.1
2.45526	0.253028	0.711999	0.355378	0.722307	NA	GM15423	antisense	ENSMUSG00000087082.1
6594.33	-0.0208024	0.0425644	-0.488726	0.625036	0.876813	AKT3	protein_coding	ENSMUSG00000019699.16
1.22948	0.238888	0.874721	0.273102	0.784774	NA	GM37960	TEC	ENSMUSG00000104391.1
107.864	0.16028	0.118445	1.3532	0.175992	0.5782	GM26801	antisense	ENSMUSG00000097892.2
5600.65	0.0815638	0.041325	1.97372	0.0484139	0.356025	ZBTB18	protein_coding	ENSMUSG00000063659.11
3.89338	0.0360878	0.556051	0.0649001	0.948254	NA	GM29856	processed_transcript	ENSMUSG00000102432.1
1.67339	-0.937989	0.800621	-1.17158	0.241367	NA	2310043L19RIK	lincRNA	ENSMUSG00000101746.1
13.0007	0.209297	0.304199	0.688027	0.491436	NA	1700016C15RIK	protein_coding	ENSMUSG00000015962.5
1365.18	0.0244397	0.0336729	0.725796	0.467964	0.80953	ADSS	protein_coding	ENSMUSG00000015961.8
2.41594	0.732957	0.810403	0.904435	0.365765	NA	CATSPERE1	protein_coding	ENSMUSG00000102483.2
250.791	0.0580466	0.0832497	0.697259	0.485641	0.819483	CATSPERE2	protein_coding	ENSMUSG00000091476.8
7.28395	0.114094	0.388449	0.293716	0.768975	NA	GM37313	unprocessed_pseudogene	ENSMUSG00000104097.1
734.171	0.0998136	0.0558923	1.78582	0.0741282	0.425114	DESI2	protein_coding	ENSMUSG00000026502.13
2.04768	1.13358	0.763846	1.48404	0.137797	NA	4930527J03RIK	processed_transcript	ENSMUSG00000070489.5
3.81736	-0.0161222	0.585627	-0.0275298	0.978037	NA	GM37486	processed_pseudogene	ENSMUSG00000104126.1
35.1715	-0.201354	0.1931	-1.04275	0.297065	NA	B230369F24RIK	antisense	ENSMUSG00000086350.1
177.57	-0.0778569	0.0904526	-0.860748	0.389377	0.762685	COX20	protein_coding	ENSMUSG00000026500.6
6118.21	-0.0877462	0.0343683	-2.55312	0.0106763	0.185594	HNRNPU	protein_coding	ENSMUSG00000039630.10
34.7999	0.18877	0.188782	0.99994	0.31734	NA	GM38300	TEC	ENSMUSG00000104279.1
307.161	-0.0443013	0.0739187	-0.599325	0.548956	0.850527	EFCAB2	protein_coding	ENSMUSG00000026495.8
604.883	-0.153223	0.0573204	-2.6731	0.00751536	0.156124	KIF26B	protein_coding	ENSMUSG00000026494.12
79.0626	-0.0925329	0.11518	-0.803376	0.421758	0.781892	GM16564	antisense	ENSMUSG00000089713.1
638.32	0.0758886	0.0547622	1.38578	0.165813	0.563586	SMYD3	protein_coding	ENSMUSG00000055067.15
4.11987	0.383179	0.51338	0.746385	0.455435	NA	GM5561	processed_pseudogene	ENSMUSG00000096474.2
304.86	0.0557263	0.0663513	0.839867	0.400983	0.77084	TFB2M	protein_coding	ENSMUSG00000026492.11
938.65	0.0194319	0.0392437	0.49516	0.620488	0.875115	CNST	protein_coding	ENSMUSG00000038949.8
1077.99	-0.00572407	0.0457733	-0.125053	0.900482	0.972477	SCCPDH	protein_coding	ENSMUSG00000038936.13
19.8171	-0.272273	0.240537	-1.13194	0.25766	NA	KIF28	protein_coding	ENSMUSG00000087236.3
622.978	-0.0212382	0.0533116	-0.398378	0.690351	0.900968	AHCTF1	protein_coding	ENSMUSG00000026491.13
7.94819	0.244896	0.402201	0.60889	0.542597	NA	GM10518	antisense	ENSMUSG00000073486.2
3.08327	0.435533	0.6462	0.673991	0.500317	NA	GM37070	processed_pseudogene	ENSMUSG00000104418.1
5244.16	-0.0432964	0.0363601	-1.19077	0.233745	0.64516	CDC42BPA	protein_coding	ENSMUSG00000026490.18
108.591	-0.0800158	0.099966	-0.80043	0.423462	0.782629	GM38331	TEC	ENSMUSG00000103636.1
451.941	0.0191682	0.0618545	0.309892	0.756643	0.920877	COQ8A	protein_coding	ENSMUSG00000026489.13
1.38431	2.12155	1.16287	1.8244	0.068091	NA	GM37336	lincRNA	ENSMUSG00000104520.1
280.465	-0.0304671	0.0683866	-0.445512	0.655949	0.887728	PSEN2	protein_coding	ENSMUSG00000010609.15
3.69062	0.199711	0.57809	0.345467	0.729743	NA	GM31728	antisense	ENSMUSG00000102923.1
46.6654	-0.357204	0.174438	-2.04774	0.040585	NA	GM5069	transcribed_processed_pseudogene	ENSMUSG00000055676.4
675.753	-0.11814	0.0587779	-2.00994	0.0444378	0.343965	ITPKB	protein_coding	ENSMUSG00000038855.10
1.12505	0.0745699	0.991466	0.0752118	0.940046	NA	GM37033	TEC	ENSMUSG00000104388.1
5427.03	0.12324	0.0317166	3.88564	0.00010206	0.0125606	STUM	protein_coding	ENSMUSG00000053963.7
1.06734	0.777753	1.07896	0.720836	0.47101	NA	GM37267	lincRNA	ENSMUSG00000102608.1
1463.61	-0.0398076	0.0363689	-1.09455	0.273714	0.681199	PARP1	protein_coding	ENSMUSG00000026496.11
50.2293	-0.0936357	0.146553	-0.63892	0.522875	NA	MIR6904	miRNA	ENSMUSG00000098926.1
96.0312	0.172912	0.105096	1.64528	0.0999112	0.477868	LIN9	protein_coding	ENSMUSG00000058729.13
1.06182	1.59967	1.14169	1.40114	0.161173	NA	MIXL1	protein_coding	ENSMUSG00000026497.7
436.359	-0.075373	0.0532441	-1.41561	0.156889	0.552222	ACBD3	protein_coding	ENSMUSG00000026499.5
328.587	-0.103812	0.063699	-1.62973	0.103158	0.482363	GM37768	antisense	ENSMUSG00000103649.1
1.38752	0.254239	0.927281	0.274177	0.783949	NA	GM38293	lincRNA	ENSMUSG00000103156.1
3015.13	0.0585739	0.0416765	1.40544	0.15989	0.556233	H3F3A	protein_coding	ENSMUSG00000060743.12
9.28032	0.350597	0.349523	1.00307	0.315825	NA	H3F3AOS	antisense	ENSMUSG00000073485.3
400.652	0.166422	0.0612247	2.71821	0.00656356	0.144679	SDE2	protein_coding	ENSMUSG00000038806.7
86.614	0.216297	0.13457	1.60731	0.107986	0.488876	LEFTY2	protein_coding	ENSMUSG00000066652.5
398.826	0.00773655	0.0679215	0.113904	0.909314	0.974525	PYCR2	protein_coding	ENSMUSG00000026520.8
15.1612	0.0425298	0.303403	0.140176	0.888521	NA	LEFTY1	protein_coding	ENSMUSG00000038793.8
152.598	-0.20084	0.0936772	-2.14396	0.0320363	0.304033	TMEM63A	protein_coding	ENSMUSG00000026519.16
21.1842	-0.256445	0.234529	-1.09345	0.274196	NA	2210411M09RIK	antisense	ENSMUSG00000085563.2
192.169	-0.0137235	0.0866151	-0.158443	0.874108	0.963674	EPHX1	protein_coding	ENSMUSG00000038776.13
2.00105	0.491803	0.682174	0.720934	0.47095	NA	GM6606	unprocessed_pseudogene	ENSMUSG00000102219.1
870.842	0.0635491	0.0653146	0.97297	0.330568	0.726832	NVL	protein_coding	ENSMUSG00000026516.8
29.3088	-0.0500047	0.186101	-0.268696	0.788163	NA	FGFR3-PS	processed_pseudogene	ENSMUSG00000103178.1
509.713	0.0300128	0.0509221	0.589387	0.555602	0.85276	CNIH4	protein_coding	ENSMUSG00000062169.13
3492.21	0.0873163	0.0345636	2.52625	0.0115286	0.193672	WDR26	protein_coding	ENSMUSG00000038733.14
11.9531	-0.196944	0.307832	-0.639778	0.522317	NA	A430110L20RIK	lincRNA	ENSMUSG00000054135.2
7.04899	-0.442329	0.463727	-0.953856	0.340156	NA	RPL35A-PS2	processed_pseudogene	ENSMUSG00000081214.3
1059.78	0.118453	0.04592	2.57955	0.00989294	0.178001	CNIH3	protein_coding	ENSMUSG00000026514.14
9.06362	-0.246917	0.359416	-0.686995	0.492086	NA	CCDC121	protein_coding	ENSMUSG00000050625.4
83.5164	0.0743184	0.122778	0.605307	0.544975	0.848994	DNAH14	protein_coding	ENSMUSG00000047369.17
217.189	-0.0114147	0.0756881	-0.150812	0.880124	0.965568	LBR	protein_coding	ENSMUSG00000004880.11
2880.59	-0.0921336	0.0433464	-2.12552	0.0335435	0.308748	ENAH	protein_coding	ENSMUSG00000022995.16
750.612	0.0238985	0.0551762	0.43313	0.66492	0.891698	SRP9	protein_coding	ENSMUSG00000026511.7
1.23631	0.813085	0.930406	0.873903	0.382171	NA	GM17968	processed_pseudogene	ENSMUSG00000103018.1
1102.13	-0.0529816	0.0398914	-1.32815	0.18413	0.589268	DEGS1	protein_coding	ENSMUSG00000038633.5
115.494	-0.12805	0.134679	-0.950781	0.341715	0.735185	1700047M11RIK	lincRNA	ENSMUSG00000100147.2
890.357	0.0550662	0.0399801	1.37734	0.168407	0.567628	FBXO28	protein_coding	ENSMUSG00000047539.9
475.906	-0.0700087	0.0579561	-1.20796	0.227062	0.638575	TRP53BP2	protein_coding	ENSMUSG00000026510.10
1085.77	0.0128448	0.0373351	0.344041	0.730815	0.912788	CAPN2	protein_coding	ENSMUSG00000026509.15
254.03	-0.0375367	0.0668744	-0.561301	0.574592	0.858949	GM37885	antisense	ENSMUSG00000102234.1
14.0611	0.523266	0.281134	1.86127	0.0627066	NA	GM37069	TEC	ENSMUSG00000104415.1
2408.29	-0.0617078	0.0310051	-1.99025	0.0465638	0.351462	SUSD4	protein_coding	ENSMUSG00000038576.15
15.3007	-0.0353753	0.268536	-0.131734	0.895195	NA	TLR5	protein_coding	ENSMUSG00000079164.8
1.45757	-3.33296	1.30606	-2.55192	0.0107132	NA	GM38079	lincRNA	ENSMUSG00000104367.1
117.99	-0.211484	0.119419	-1.77094	0.076571	0.429683	DISP1	protein_coding	ENSMUSG00000030768.12
1290.11	0.0620347	0.0348477	1.78017	0.0750489	0.426712	BROX	protein_coding	ENSMUSG00000046836.13
859.902	0.025818	0.0463983	0.556442	0.577909	0.859841	AIDA	protein_coding	ENSMUSG00000042901.10
2526.23	-0.0153573	0.0405226	-0.378982	0.704701	0.903838	MIA3	protein_coding	ENSMUSG00000056050.13
1.25688	0.255681	0.937784	0.272644	0.785127	NA	GM37339	processed_pseudogene	ENSMUSG00000103415.1
163.65	-0.0763288	0.0905282	-0.84315	0.399145	0.770836	TAF1A	protein_coding	ENSMUSG00000072258.10
3.29169	-0.357455	0.526445	-0.678998	0.497139	NA	GM37986	lincRNA	ENSMUSG00000104212.1
3.86617	-0.297431	0.570493	-0.521359	0.602117	NA	HHIPL2	protein_coding	ENSMUSG00000053461.9
95.974	-0.183343	0.112915	-1.62372	0.104436	0.483166	DUSP10	protein_coding	ENSMUSG00000039384.8
1.23257	1.25786	1.09065	1.15332	0.248778	NA	1700056E22RIK	protein_coding	ENSMUSG00000044854.7
17.5452	0.258488	0.265108	0.975026	0.329547	NA	HLX	protein_coding	ENSMUSG00000039377.7
3.17088	-0.973188	0.581078	-1.6748	0.0939741	NA	MTARC1	protein_coding	ENSMUSG00000026621.13
533.232	0.0213837	0.0570201	0.375019	0.707646	0.904268	MTARC2	protein_coding	ENSMUSG00000073481.9
405.074	-0.0301703	0.0678893	-0.444405	0.65675	0.888147	C130074G19RIK	protein_coding	ENSMUSG00000039349.5
2096.2	0.0102569	0.0363694	0.28202	0.777928	0.929677	MARK1	protein_coding	ENSMUSG00000026620.11
128.091	-0.0478986	0.0966673	-0.4955	0.620247	0.874914	GM38251	antisense	ENSMUSG00000102784.1
1285.37	-0.0580372	0.0381118	-1.52282	0.127805	0.516959	RAB3GAP2	protein_coding	ENSMUSG00000039318.12
44.6463	-0.116998	0.158758	-0.736959	0.461147	NA	GM34882	antisense	ENSMUSG00000103613.1
941.392	0.00963391	0.0396882	0.24274	0.808207	0.943447	IARS2	protein_coding	ENSMUSG00000026618.11
3.10866	-0.0983299	0.558807	-0.175964	0.860322	NA	2010103J01RIK	antisense	ENSMUSG00000104368.1
26.8098	-0.147034	0.239659	-0.613514	0.539537	NA	GM37785	TEC	ENSMUSG00000102526.1
1084.88	-0.037664	0.0390655	-0.964126	0.334983	0.730335	BPNT1	protein_coding	ENSMUSG00000026617.16
3.16096	-0.450817	0.610194	-0.73881	0.460022	NA	4930532G15RIK	lincRNA	ENSMUSG00000097261.2
1824.53	0.0312402	0.0355087	0.879792	0.378972	0.756634	EPRS	protein_coding	ENSMUSG00000026615.14
13.2987	-0.330183	0.285175	-1.15782	0.246936	NA	9630028B13RIK	lincRNA	ENSMUSG00000051295.8
1.3907	-1.33748	0.983264	-1.36025	0.173752	NA	AC131980.1	processed_pseudogene	ENSMUSG00000118510.1
140.688	0.137028	0.0921995	1.48622	0.137222	0.528847	GM2061	antisense	ENSMUSG00000097615.1
619.991	-0.0576804	0.0615099	-0.937742	0.348377	0.739855	SLC30A10	protein_coding	ENSMUSG00000026614.7
3.61611	0.186819	0.534594	0.34946	0.726744	NA	5033404E19RIK	transcribed_processed_pseudogene	ENSMUSG00000102185.1
102.091	-0.101555	0.108293	-0.937781	0.348357	0.739855	LYPLAL1	protein_coding	ENSMUSG00000039246.8
1.75675	-0.545898	0.929781	-0.587125	0.557119	NA	A730004F24RIK	lincRNA	ENSMUSG00000103690.1
407.709	0.0274598	0.0707592	0.388075	0.697961	0.902231	TGFB2	protein_coding	ENSMUSG00000039239.14
7.94799	-0.0450097	0.376998	-0.11939	0.904966	NA	GM29491	antisense	ENSMUSG00000100393.1
129.863	0.0274199	0.10876	0.252112	0.800954	0.940662	RRP15	protein_coding	ENSMUSG00000001305.5
8.10908	0.0310533	0.401327	0.0773765	0.938324	NA	A430105J06RIK	lincRNA	ENSMUSG00000097784.1
31.8505	-0.0233131	0.180959	-0.128831	0.897492	NA	SPATA17	protein_coding	ENSMUSG00000026611.17
4.84928	0.20305	0.483292	0.420139	0.674384	NA	1700007P06RIK	antisense	ENSMUSG00000089730.2
360.892	-0.0326872	0.0665734	-0.490994	0.623431	0.876028	GPATCH2	protein_coding	ENSMUSG00000039210.16
8.62112	-0.0612268	0.340098	-0.180027	0.857132	NA	GM37254	TEC	ENSMUSG00000104394.2
141.554	0.00918368	0.087075	0.105469	0.916004	0.975753	GM38155	antisense	ENSMUSG00000104245.1
1.75717	0.206042	0.813519	0.253273	0.800057	NA	GM37896	lincRNA	ENSMUSG00000103923.1
704.893	-0.0525461	0.0537121	-0.978291	0.327931	0.724984	ESRRG	protein_coding	ENSMUSG00000026610.13
17.4735	0.186193	0.239021	0.778984	0.435989	NA	GM36388	antisense	ENSMUSG00000103961.1
15.4251	0.0529904	0.274129	0.193305	0.84672	NA	USH2A	protein_coding	ENSMUSG00000026609.15
2088.7	0.0248503	0.0297563	0.835126	0.403647	0.772324	KCTD3	protein_coding	ENSMUSG00000026608.13
1344.6	-0.0169761	0.0417135	-0.406969	0.684031	0.898186	KCNK2	protein_coding	ENSMUSG00000037624.15
65.4978	0.174241	0.138987	1.25365	0.20997	NA	PDCD5-PS	processed_pseudogene	ENSMUSG00000102824.1
84.2399	0.0896673	0.117744	0.761544	0.446332	0.797641	A430027H14RIK	antisense	ENSMUSG00000104507.1
93.8145	-0.0966917	0.122177	-0.79141	0.428705	0.785404	CENPF	protein_coding	ENSMUSG00000026605.14
292.598	-0.113401	0.0683474	-1.65919	0.0970769	0.470775	PTPN14	protein_coding	ENSMUSG00000026604.17
5.81541	0.130966	0.405328	0.323112	0.74661	NA	GM26574	antisense	ENSMUSG00000097925.1
266.824	0.0134748	0.0742113	0.181573	0.855917	0.957528	GM37422	antisense	ENSMUSG00000104435.1
823.381	0.0245916	0.0529862	0.464113	0.642567	0.88337	SMYD2	protein_coding	ENSMUSG00000026603.13
0.969664	-0.564554	1.28288	-0.440069	0.659887	NA	GM38245	TEC	ENSMUSG00000103467.1
549.885	-0.0861001	0.0641921	-1.34129	0.179827	0.58262	PROX1	protein_coding	ENSMUSG00000010175.13
1.0869	-0.988017	1.04963	-0.941303	0.34655	NA	GM28172	antisense	ENSMUSG00000099404.1
33.9576	-0.138584	0.193634	-0.715704	0.474174	NA	PROX1OS	antisense	ENSMUSG00000079045.3
1.07158	-0.772215	0.963217	-0.801705	0.422724	NA	GM30932	lincRNA	ENSMUSG00000103963.1
922.525	-0.0773346	0.0376938	-2.05165	0.0402036	0.331438	RPS6KC1	protein_coding	ENSMUSG00000089872.10
1028.76	0.136569	0.0404507	3.37618	0.000735009	0.0427707	ANGEL2	protein_coding	ENSMUSG00000026634.16
200.56	0.143056	0.0825587	1.73278	0.0831352	0.443057	VASH2	protein_coding	ENSMUSG00000037568.12
3.41847	0.349007	0.574645	0.607344	0.543623	NA	GM37095	processed_pseudogene	ENSMUSG00000103723.1
6.04543	-0.0268116	0.459276	-0.058378	0.953448	NA	GM8407	processed_pseudogene	ENSMUSG00000103964.1
299.128	0.104913	0.0703421	1.49147	0.135837	0.526063	FLVCR1	protein_coding	ENSMUSG00000066595.9
39.8325	0.194824	0.165813	1.17496	0.240009	NA	A230020J21RIK	antisense	ENSMUSG00000097845.2
13.8306	0.323178	0.281601	1.14764	0.251116	NA	SPATA45	protein_coding	ENSMUSG00000057072.11
329.733	-0.107345	0.101977	-1.05264	0.292504	0.697037	TATDN3	protein_coding	ENSMUSG00000026632.17
25.5545	-0.0428001	0.218134	-0.19621	0.844446	NA	NSL1	protein_coding	ENSMUSG00000062510.12
9.43247	0.15387	0.359782	0.427676	0.668887	NA	BATF3	protein_coding	ENSMUSG00000026630.9
10.4683	0.504543	0.341625	1.47689	0.139705	NA	ATF3	protein_coding	ENSMUSG00000026628.13
20.7169	-0.0841746	0.223963	-0.375842	0.707034	NA	D730003I15RIK	lincRNA	ENSMUSG00000073478.6
4.44665	-1.22188	0.499169	-2.44784	0.0143716	NA	GM37074	TEC	ENSMUSG00000103685.1
27.6092	-0.454343	0.201209	-2.25807	0.0239412	NA	GM37168	lincRNA	ENSMUSG00000103174.1
618.962	0.0331067	0.0671394	0.493104	0.621939	0.875397	NENF	protein_coding	ENSMUSG00000037499.9
197.011	0.0536976	0.0811553	0.661664	0.508186	0.831355	PACC1	protein_coding	ENSMUSG00000026627.7
1447.56	-0.00440211	0.0382138	-0.115197	0.908289	0.974428	PPP2R5A	protein_coding	ENSMUSG00000026626.11
34.6569	0.0880049	0.181009	0.486192	0.626831	NA	GM32200	lincRNA	ENSMUSG00000103114.1
1.30284	0.576255	1.05418	0.546641	0.584626	NA	9430037O13RIK	TEC	ENSMUSG00000102246.1
140.575	-0.00972932	0.0991986	-0.0980793	0.921869	0.977465	DTL	protein_coding	ENSMUSG00000037474.13
628.219	0.00787578	0.0522617	0.150699	0.880213	0.965568	INTS7	protein_coding	ENSMUSG00000037461.10
3995.06	-0.074023	0.0325166	-2.27647	0.0228179	0.262995	LPGAT1	protein_coding	ENSMUSG00000026623.16
4.82314	0.135652	0.453062	0.299412	0.764626	NA	GM38037	antisense	ENSMUSG00000102840.1
52.4133	0.100028	0.153196	0.652944	0.513792	NA	NEK2	protein_coding	ENSMUSG00000026622.15
124.803	0.0285114	0.0970757	0.293703	0.768985	0.92551	1700034H15RIK	antisense	ENSMUSG00000055833.14
679.104	-0.0706396	0.050665	-1.39425	0.163243	0.559418	SLC30A1	protein_coding	ENSMUSG00000037434.7
14.1402	-0.246806	0.291094	-0.847857	0.396518	NA	RD3	protein_coding	ENSMUSG00000049353.17
0.942944	2.31195	1.22214	1.89172	0.0585277	NA	GM26670	antisense	ENSMUSG00000097416.3
85.2961	0.164886	0.117753	1.40028	0.16143	0.557628	TRAF5	protein_coding	ENSMUSG00000026637.13
39.272	0.14797	0.168281	0.879306	0.379236	NA	GSTP-PS	processed_pseudogene	ENSMUSG00000103653.1
55.9678	0.20983	0.13866	1.51327	0.130212	NA	GM26879	antisense	ENSMUSG00000097089.2
401.815	0.123699	0.0768147	1.61035	0.107321	0.487113	RCOR3	protein_coding	ENSMUSG00000037395.15
151.915	0.0500396	0.0963172	0.519529	0.603392	0.868977	GM10516	antisense	ENSMUSG00000097316.2
851.523	-0.164788	0.0542368	-3.03831	0.00237911	0.0857158	KCNH1	protein_coding	ENSMUSG00000058248.12
508.489	-0.160208	0.0630165	-2.54231	0.0110122	0.188651	HHAT	protein_coding	ENSMUSG00000037375.16
2.80106	0.080206	0.751922	0.106668	0.915052	NA	A730013G03RIK	TEC	ENSMUSG00000047384.3
3.80573	-0.261077	0.582315	-0.448344	0.653905	NA	1700065J18RIK	lincRNA	ENSMUSG00000100872.2
565.285	0.0292797	0.0582519	0.50264	0.615217	0.872954	SERTAD4	protein_coding	ENSMUSG00000016262.14
59.5496	0.0328671	0.154845	0.212258	0.831905	NA	GM15867	antisense	ENSMUSG00000089812.2
4.65439	0.0216085	0.509611	0.0424019	0.966178	NA	GM2367	processed_pseudogene	ENSMUSG00000102162.1
414.339	-0.0202116	0.0639603	-0.316002	0.752001	0.919149	SYT14	protein_coding	ENSMUSG00000016200.14
1.18043	0.445171	1.111	0.400692	0.688647	NA	GM31406	lincRNA	ENSMUSG00000103640.1
302.149	-0.0224088	0.0654641	-0.342306	0.73212	0.913125	UTP25	protein_coding	ENSMUSG00000016181.9
21.6866	-0.02635	0.222032	-0.118677	0.905531	NA	IRF6	protein_coding	ENSMUSG00000026638.15
94.9343	0.0627674	0.109512	0.573157	0.566539	0.856025	A130010J15RIK	protein_coding	ENSMUSG00000079144.7
54.7938	0.0470005	0.140091	0.335499	0.737249	NA	TRAF3IP3	protein_coding	ENSMUSG00000037318.10
44.102	0.0311976	0.153191	0.203651	0.838626	NA	4930570N18RIK	antisense	ENSMUSG00000089683.2
186.944	-0.029888	0.0789152	-0.378736	0.704884	0.903838	LAMB3	protein_coding	ENSMUSG00000026639.18
96.7707	-0.060257	0.103039	-0.584799	0.558683	0.853921	HSD11B1	protein_coding	ENSMUSG00000016194.14
22.8036	0.0287513	0.227266	0.12651	0.899329	NA	G0S2	protein_coding	ENSMUSG00000009633.3
4.2444	-0.0672609	0.460054	-0.146202	0.883762	NA	GM37691	TEC	ENSMUSG00000104348.1
554.593	0.114128	0.0616915	1.84998	0.0643164	0.401458	CAMK1G	protein_coding	ENSMUSG00000016179.11
1.23802	-0.750098	0.92668	-0.809447	0.418258	NA	4930503O07RIK	lincRNA	ENSMUSG00000103692.1
2827.35	0.0360406	0.0617381	0.583766	0.559378	0.854133	PLXNA2	protein_coding	ENSMUSG00000026640.12
426.134	-0.128818	0.0602268	-2.13888	0.0324453	0.305125	CD34	protein_coding	ENSMUSG00000016494.9
315.806	-0.125257	0.0649958	-1.92716	0.0539602	0.370763	GM16897	antisense	ENSMUSG00000097325.2
157.648	0.152238	0.208411	0.73047	0.465103	0.808018	A330023F24RIK	processed_transcript	ENSMUSG00000096929.7
159.402	-0.104033	0.175599	-0.592446	0.553552	0.852559	CD46	protein_coding	ENSMUSG00000016493.13
2.86609	0.104416	0.596693	0.174991	0.861087	NA	MIR29B-2	miRNA	ENSMUSG00000065412.3
5.71986	0.314966	0.416444	0.756323	0.449456	NA	MIR29C	miRNA	ENSMUSG00000065548.1
3.53527	-0.461733	0.523201	-0.882515	0.377498	NA	GM37366	TEC	ENSMUSG00000104010.1
3.59554	0.0842393	0.548192	0.153668	0.877872	NA	GM37132	TEC	ENSMUSG00000103443.1
342.949	-0.133878	0.0687212	-1.94813	0.0513995	0.364329	CR1L	protein_coding	ENSMUSG00000016481.15
17.1669	-0.480717	0.274163	-1.7534	0.0795334	NA	CR2	protein_coding	ENSMUSG00000026616.16
1283.32	0.0358427	0.0364491	0.983362	0.325429	0.723309	FAM171A1	protein_coding	ENSMUSG00000050530.14
1465.05	-0.0918166	0.0452527	-2.02898	0.0424608	0.337303	NMT2	protein_coding	ENSMUSG00000026643.16
64.5468	-0.159601	0.138957	-1.14857	0.250735	NA	RPP38	protein_coding	ENSMUSG00000049950.6
6.78415	0.45447	0.448486	1.01334	0.310896	NA	ACBD7	protein_coding	ENSMUSG00000026644.7
1.82742	0.536111	0.740182	0.724296	0.468884	NA	OLAH	protein_coding	ENSMUSG00000026645.11
23.6286	0.045142	0.213748	0.211193	0.832737	NA	MEIG1	protein_coding	ENSMUSG00000026650.15
219.642	0.0171363	0.0897261	0.190984	0.848538	0.955485	DCLRE1C	protein_coding	ENSMUSG00000026648.18
109.573	0.0221786	0.108325	0.204742	0.837774	0.953977	SUV39H2	protein_coding	ENSMUSG00000026646.16
3.11528	-0.27425	0.568994	-0.481992	0.629812	NA	GM13184	antisense	ENSMUSG00000085043.1
473.247	0.066255	0.0513876	1.28932	0.197287	0.606048	HSPA14	protein_coding	ENSMUSG00000109865.1
103.955	0.118302	0.100768	1.174	0.240395	0.65117	GM45902	protein_coding	ENSMUSG00000051396.15
21.446	0.131318	0.238552	0.550481	0.58199	NA	CDNF	protein_coding	ENSMUSG00000039496.8
451.351	0.0216984	0.0580381	0.373865	0.708505	0.904366	FAM107B	protein_coding	ENSMUSG00000026655.15
2265.16	-0.141097	0.0680932	-2.07212	0.0382545	0.325976	FRMD4A	protein_coding	ENSMUSG00000026657.17
1.03153	-2.85965	1.11109	-2.57373	0.0100609	NA	GM10862	sense_intronic	ENSMUSG00000104284.1
2.58305	-1.31352	0.806112	-1.62946	0.103216	NA	1700080N15RIK	antisense	ENSMUSG00000084859.7
2.21489	-0.975041	0.699512	-1.39389	0.163352	NA	GM13189	lincRNA	ENSMUSG00000086921.1
1.8753	-0.542057	0.727263	-0.745338	0.456067	NA	GM37107	sense_intronic	ENSMUSG00000102136.1
8.14986	-0.602902	0.444712	-1.35571	0.17519	NA	GM13187	processed_transcript	ENSMUSG00000087355.7
48.4271	-0.0553258	0.151292	-0.365689	0.714597	NA	GM13179	antisense	ENSMUSG00000086018.7
785.183	-0.011796	0.0477958	-0.246801	0.805062	0.942421	PRPF18	protein_coding	ENSMUSG00000039449.14
79.2259	-0.0323943	0.125979	-0.257141	0.79707	0.939394	BEND7	protein_coding	ENSMUSG00000048186.14
963.086	0.0836283	0.0449374	1.86099	0.0627451	0.396094	SEPHS1	protein_coding	ENSMUSG00000026662.13
747.919	-0.0286184	0.0498529	-0.574057	0.565929	0.855929	PHYH	protein_coding	ENSMUSG00000026664.7
2.42852	0.329687	0.706867	0.466406	0.640925	NA	GM13194	processed_pseudogene	ENSMUSG00000086670.1
6.17927	0.370772	0.422592	0.877375	0.380283	NA	GM13192	processed_pseudogene	ENSMUSG00000069188.5
15.2137	-0.140705	0.273967	-0.513583	0.607543	NA	UCMA	protein_coding	ENSMUSG00000026668.10
25.1831	0.0447782	0.246208	0.181871	0.855684	NA	MCM10	protein_coding	ENSMUSG00000026669.14
315.789	0.071228	0.0670937	1.06162	0.288408	0.694648	OPTN	protein_coding	ENSMUSG00000026672.11
29.2908	0.215481	0.196276	1.09785	0.272271	NA	4930551O13RIK	antisense	ENSMUSG00000086430.1
242.02	-0.0567708	0.0716079	-0.792802	0.427893	0.785262	CCDC3	protein_coding	ENSMUSG00000026676.7
3107.77	0.0736423	0.052501	1.40268	0.160711	0.556708	CAMK1D	protein_coding	ENSMUSG00000039145.16
771.915	0.0230843	0.0465281	0.496137	0.619798	0.874616	CDC123	protein_coding	ENSMUSG00000039128.13
486.838	-0.0692377	0.0582111	-1.18942	0.234273	0.645329	NUDT5	protein_coding	ENSMUSG00000025817.12
31.7786	-0.301914	0.17792	-1.69691	0.0897132	NA	GM13199	protein_coding	ENSMUSG00000056718.2
1135.38	-0.0281344	0.0467586	-0.601694	0.547378	0.84963	SEC61A2	protein_coding	ENSMUSG00000025816.15
24.4334	-0.045458	0.205134	-0.221602	0.824624	NA	GM13267	antisense	ENSMUSG00000085818.7
103.257	0.0247138	0.12013	0.205725	0.837006	0.953727	DHTKD1	protein_coding	ENSMUSG00000025815.13
533.936	-0.0708281	0.0616238	-1.14936	0.250406	0.659671	UPF2	protein_coding	ENSMUSG00000043241.14
52.6052	-0.0920036	0.143329	-0.641906	0.520934	NA	PROSER2	protein_coding	ENSMUSG00000045319.13
9.18934	-0.0978699	0.34938	-0.280124	0.779382	NA	ECHDC3	protein_coding	ENSMUSG00000039063.5
16.6178	-0.131892	0.261641	-0.504095	0.614195	NA	A230108P19RIK	antisense	ENSMUSG00000087125.1
1.88387	-0.62577	0.758583	-0.824919	0.409417	NA	GM13383	lincRNA	ENSMUSG00000087485.1
20.6805	0.15577	0.225287	0.691429	0.489296	NA	AL845275.1	protein_coding	ENSMUSG00000118578.1
943.545	-0.0196366	0.050031	-0.392488	0.694697	0.901652	USP6NL	protein_coding	ENSMUSG00000039046.15
10.7097	0.0720392	0.345262	0.20865	0.834721	NA	GM13391	lincRNA	ENSMUSG00000086109.2
1.6369	-1.03683	0.869886	-1.19192	0.233294	NA	GM38386	TEC	ENSMUSG00000102599.1
8828.58	0.00887904	0.0549545	0.161571	0.871644	0.963458	CELF2	protein_coding	ENSMUSG00000002107.18
42.9304	-0.0466565	0.162495	-0.287126	0.774016	NA	GM13389	antisense	ENSMUSG00000087079.1
1.54947	-0.742595	0.909628	-0.816373	0.414287	NA	GM37340	TEC	ENSMUSG00000103412.1
2.03598	-1.58777	0.977868	-1.6237	0.104439	NA	GM13211	lincRNA	ENSMUSG00000085070.1
16.1196	0.0505483	0.278983	0.181188	0.85622	NA	GM13217	unprocessed_pseudogene	ENSMUSG00000082953.3
44.4158	-0.0423756	0.340413	-0.124483	0.900933	NA	GATA3	protein_coding	ENSMUSG00000015619.10
4.78211	-0.454276	0.464385	-0.978232	0.327959	NA	GM13256	antisense	ENSMUSG00000086618.1
1.73985	-0.085408	0.754707	-0.113167	0.909898	NA	9230102O04RIK	protein_coding	ENSMUSG00000079602.2
2.47631	-0.0726408	0.700341	-0.103722	0.91739	NA	GM13262	antisense	ENSMUSG00000075534.5
292.073	-0.0195398	0.0772225	-0.253033	0.800243	0.940662	TAF3	protein_coding	ENSMUSG00000025782.12
13.2924	0.303847	0.282998	1.07367	0.282969	NA	C630004M23RIK	TEC	ENSMUSG00000103570.1
3157.05	0.0795664	0.0366181	2.17287	0.0297899	0.296312	ATP5C1	protein_coding	ENSMUSG00000025781.14
154.869	0.0719085	0.0969166	0.741963	0.45811	0.804663	KIN	protein_coding	ENSMUSG00000037262.7
83.4854	0.0767015	0.151499	0.506284	0.612657	0.872315	ITIH2	protein_coding	ENSMUSG00000037254.18
729.467	0.0945059	0.0621044	1.52173	0.128078	0.516959	ITIH5	protein_coding	ENSMUSG00000025780.7
1.68108	-0.207311	0.86401	-0.23994	0.810377	NA	GM13261	processed_transcript	ENSMUSG00000086748.1
114.213	-0.220006	0.137893	-1.59548	0.110605	0.493808	SFMBT2	protein_coding	ENSMUSG00000061186.15
1.79082	-0.83051	0.729635	-1.13825	0.255015	NA	GM13294	processed_pseudogene	ENSMUSG00000083900.2
327.94	-0.112116	0.0691344	-1.6217	0.104867	0.48345	PRKCQ	protein_coding	ENSMUSG00000026778.13
33.27	-0.213182	0.188094	-1.13338	0.257053	NA	8030442B05RIK	lincRNA	ENSMUSG00000102674.1
5.49831	-0.104279	0.428273	-0.243488	0.807627	NA	GM13293	lincRNA	ENSMUSG00000086006.2
10.2103	0.130302	0.325503	0.400308	0.68893	NA	GM13292	processed_pseudogene	ENSMUSG00000082424.4
479.621	-0.151246	0.0644828	-2.34552	0.0190003	0.242917	PFKFB3	protein_coding	ENSMUSG00000026773.19
719.675	-0.0231922	0.0427463	-0.542555	0.587436	0.864141	RBM17	protein_coding	ENSMUSG00000037197.11
3.55712	0.267807	0.559761	0.478432	0.632343	NA	IL2RA	protein_coding	ENSMUSG00000026770.5
52.6325	-0.0242161	0.138501	-0.174845	0.861202	NA	IL15RA	protein_coding	ENSMUSG00000023206.16
1214.4	-0.00384026	0.0364157	-0.105456	0.916014	0.975753	FBH1	protein_coding	ENSMUSG00000058594.15
365.439	0.210259	0.068393	3.07428	0.00211012	0.0801062	ANKRD16	protein_coding	ENSMUSG00000047909.11
113.287	-0.0661914	0.109902	-0.602278	0.546989	0.84963	ITGA8	protein_coding	ENSMUSG00000026768.10
16.97	-0.312898	0.277227	-1.12867	0.259037	NA	E030013I19RIK	antisense	ENSMUSG00000086843.3
785.507	0.0685298	0.0480184	1.42716	0.153534	0.547278	MINDY3	protein_coding	ENSMUSG00000026767.12
739.474	-0.0304938	0.0461091	-0.66134	0.508394	0.831372	PTER	protein_coding	ENSMUSG00000026730.12
769.733	0.0236233	0.0500119	0.472354	0.636674	0.88106	C1QL3	protein_coding	ENSMUSG00000049630.6
77.6814	0.0388419	0.1163	0.33398	0.738395	0.915241	GM37824	TEC	ENSMUSG00000104459.1
367.486	0.0806832	0.0617228	1.30719	0.191149	0.598248	GM37811	TEC	ENSMUSG00000102900.1
2.52735	1.34129	0.690591	1.94224	0.0521077	NA	GM37356	TEC	ENSMUSG00000103599.1
413.89	-0.0530061	0.0657933	-0.805646	0.420447	0.781537	RSU1	protein_coding	ENSMUSG00000026727.10
1.08518	0.282165	1.00033	0.282071	0.777889	NA	GM37780	TEC	ENSMUSG00000102691.1
13.0498	-0.063107	0.287422	-0.219562	0.826212	NA	GM13270	processed_transcript	ENSMUSG00000086358.2
18.8751	0.0163692	0.228538	0.0716257	0.9429	NA	CUBN	protein_coding	ENSMUSG00000026726.10
105.304	0.132673	0.100593	1.31891	0.187198	0.592679	TRDMT1	protein_coding	ENSMUSG00000026723.10
817.509	-0.053523	0.0632643	-0.846021	0.397541	0.769895	VIM	protein_coding	ENSMUSG00000026728.9
72.0353	0.0490233	0.138158	0.354834	0.722714	NA	ST8SIA6	protein_coding	ENSMUSG00000003418.11
1.8111	-0.332166	0.757796	-0.438332	0.661146	NA	GM37126	antisense	ENSMUSG00000104354.1
373.974	0.00335842	0.0644459	0.0521123	0.958439	0.989097	HACD1	protein_coding	ENSMUSG00000063275.15
6.731	0.0454714	0.385343	0.118002	0.906066	NA	D930036K23RIK	TEC	ENSMUSG00000102553.1
3.98095	0.438909	0.54664	0.802921	0.422021	NA	STAMOS	processed_transcript	ENSMUSG00000086657.2
1317.58	-0.0168462	0.0371069	-0.453991	0.649836	0.885086	STAM	protein_coding	ENSMUSG00000026718.17
58.491	-0.091972	0.143536	-0.640759	0.521679	NA	GM37499	TEC	ENSMUSG00000103901.1
5.80253	0.447982	0.423235	1.05847	0.28984	NA	TMEM236	protein_coding	ENSMUSG00000061531.8
142.597	-0.0110988	0.117097	-0.0947827	0.924487	0.978302	MRC1	protein_coding	ENSMUSG00000026712.3
784.936	-0.0848316	0.0446304	-1.90076	0.0573336	0.38205	SLC39A12	protein_coding	ENSMUSG00000036949.16
3.95688	0.831029	0.592963	1.40149	0.161069	NA	GM13266	processed_transcript	ENSMUSG00000084901.6
741.357	0.0874579	0.0542439	1.61231	0.106895	0.486335	CACNB2	protein_coding	ENSMUSG00000057914.15
7.32319	0.0220219	0.370264	0.0594762	0.952573	NA	GM10849	pseudogene	ENSMUSG00000075525.3
32.9254	0.0976047	0.178762	0.546004	0.585063	NA	GM10848	antisense	ENSMUSG00000104106.1
1.76798	0.471911	0.715402	0.659644	0.509482	NA	GM38273	TEC	ENSMUSG00000103050.1
1.61207	-1.33358	0.875195	-1.52375	0.127571	NA	GM13269	antisense	ENSMUSG00000087086.7
2.75989	0.336065	0.618934	0.542974	0.587148	NA	GM37891	TEC	ENSMUSG00000104271.1
127.493	0.10128	0.0941849	1.07533	0.282226	0.689732	NSUN6	protein_coding	ENSMUSG00000026707.15
663.409	-0.0237766	0.0610814	-0.389262	0.697083	0.901966	ARL5B	protein_coding	ENSMUSG00000017418.14
10.8982	-0.241014	0.3166	-0.761258	0.446503	NA	MALRD1	protein_coding	ENSMUSG00000075520.5
865.718	-0.0982656	0.0475992	-2.06444	0.0389761	0.328509	PLXDC2	protein_coding	ENSMUSG00000026748.13
2.87923	-0.316929	0.750294	-0.422406	0.672729	NA	GM13325	processed_pseudogene	ENSMUSG00000081525.1
3.78817	-0.670183	0.593369	-1.12945	0.258706	NA	GM13322	lincRNA	ENSMUSG00000085193.1
1320.16	-0.0785194	0.045972	-1.70798	0.0876396	0.453762	NEBL	protein_coding	ENSMUSG00000053702.16
85.6716	0.0634538	0.115375	0.549978	0.582335	0.861464	A930004D18RIK	protein_coding	ENSMUSG00000054057.2
1.72366	-0.547267	0.783597	-0.698404	0.484925	NA	GM13330	antisense	ENSMUSG00000085319.1
203.394	0.0354093	0.0862136	0.410716	0.681281	0.897298	SKIDA1	protein_coding	ENSMUSG00000054074.9
1.48165	0.700405	0.951795	0.735877	0.461805	NA	1810059C17RIK	processed_transcript	ENSMUSG00000086340.1
588.375	0.0513964	0.0532712	0.964807	0.334642	0.730335	MLLT10	protein_coding	ENSMUSG00000026743.16
545.026	-0.0197102	0.060126	-0.327814	0.743052	0.916294	DNAJC1	protein_coding	ENSMUSG00000026740.12
656.565	0.0750697	0.0441611	1.69991	0.0891487	0.457062	COMMD3	protein_coding	ENSMUSG00000051154.11
632.675	0.0109589	0.0492413	0.222554	0.823883	0.949395	BMI1	protein_coding	ENSMUSG00000026739.13
21.3763	0.626197	0.233386	2.68309	0.00729456	NA	SPAG6	protein_coding	ENSMUSG00000037708.16
3.56226	-0.160294	0.567441	-0.282486	0.777571	NA	GM20539	lincRNA	ENSMUSG00000092353.1
15.472	-0.238413	0.274027	-0.870034	0.384282	NA	CARLR	protein_coding	ENSMUSG00000097638.1
1045.57	-0.0419526	0.045726	-0.917479	0.358892	0.745562	PIP4K2A	protein_coding	ENSMUSG00000026737.12
7.97704	0.243607	0.366527	0.664637	0.506282	NA	4930426L09RIK	bidirectional_promoter_lncRNA	ENSMUSG00000026736.2
22.3788	0.117254	0.233597	0.501948	0.615704	NA	ARMC3	protein_coding	ENSMUSG00000037683.14
56.3284	-0.0369132	0.154967	-0.2382	0.811726	NA	4930447M23RIK	lincRNA	ENSMUSG00000087674.7
181.999	0.0253258	0.0808667	0.31318	0.754144	0.920125	MSRB2	protein_coding	ENSMUSG00000023094.14
14.2087	0.521626	0.295693	1.76408	0.0777183	NA	GM33940	lincRNA	ENSMUSG00000109733.1
9.91728	0.39124	0.332296	1.17739	0.239041	NA	GM13344	antisense	ENSMUSG00000087103.1
6.08645	0.734916	0.463397	1.58593	0.112755	NA	1810010K12RIK	processed_transcript	ENSMUSG00000056329.3
1.05033	-1.74016	1.10473	-1.57519	0.115214	NA	4921504E06RIK	protein_coding	ENSMUSG00000026734.9
391.992	0.20832	0.0731033	2.84967	0.00437644	0.117091	OTUD1	protein_coding	ENSMUSG00000043415.5
1666.98	-0.0692105	0.0429574	-1.61114	0.107149	0.486645	ETL4	protein_coding	ENSMUSG00000036617.17
8.35943	-0.772289	0.397445	-1.94313	0.0520003	NA	GM17171	antisense	ENSMUSG00000091457.1
1.00698	1.03681	1.12998	0.917546	0.358857	NA	GM13335	antisense	ENSMUSG00000085477.7
39.6854	-0.0325199	0.166328	-0.195516	0.844989	NA	GM13362	antisense	ENSMUSG00000086418.1
2912.12	0.0828746	0.0310704	2.66731	0.00764604	0.157418	ARHGAP21	protein_coding	ENSMUSG00000036591.16
1.11993	-0.157043	0.970506	-0.161816	0.871451	NA	GM13380	sense_intronic	ENSMUSG00000085206.1
179.572	0.192523	0.0808083	2.38247	0.0171969	0.232774	GM13375	antisense	ENSMUSG00000075514.4
5.73658	-0.279311	0.431531	-0.647256	0.517466	NA	GM13377	unprocessed_pseudogene	ENSMUSG00000086821.3
57.8615	0.119646	0.156023	0.76685	0.443171	NA	ENKUR	protein_coding	ENSMUSG00000026679.3
379.551	-0.0888964	0.0577688	-1.53883	0.123846	0.514116	THNSL1	protein_coding	ENSMUSG00000048550.17
248.081	-0.0821767	0.0780182	-1.0533	0.292203	0.696866	GM13327	antisense	ENSMUSG00000085680.1
2533.2	-0.103847	0.0446622	-2.32517	0.0200628	0.248339	GPR158	protein_coding	ENSMUSG00000045967.11
185.739	-0.0903224	0.156343	-0.577721	0.563453	0.855218	MYO3A	protein_coding	ENSMUSG00000025716.14
1.17407	-0.75218	1.03481	-0.726881	0.467299	NA	GM13341	unprocessed_pseudogene	ENSMUSG00000083863.1
130.518	-0.0156432	0.153129	-0.102157	0.918632	0.976639	GM13340	unprocessed_pseudogene	ENSMUSG00000083563.1
6.65356	-0.263079	0.416917	-0.631012	0.528033	NA	GM13339	unprocessed_pseudogene	ENSMUSG00000082884.1
4401.2	-0.0352879	0.0375322	-0.940204	0.347113	0.739403	GAD2	protein_coding	ENSMUSG00000026787.3
150.687	-0.196624	0.0931468	-2.11091	0.0347801	0.312818	APBB1IP	protein_coding	ENSMUSG00000026786.14
9.82921	0.318593	0.32895	0.968517	0.332786	NA	A130006I12RIK	pseudogene	ENSMUSG00000069136.4
219.013	0.179353	0.0945086	1.89774	0.0577298	0.383771	PDSS1	protein_coding	ENSMUSG00000026784.14
2005.37	0.0288458	0.0329039	0.876669	0.380666	0.757292	ABI1	protein_coding	ENSMUSG00000058835.14
1390.8	-0.0698744	0.0357179	-1.95628	0.0504316	0.360778	ACBD5	protein_coding	ENSMUSG00000026781.17
52.0605	-0.0443324	0.14549	-0.304711	0.760586	NA	MASTL	protein_coding	ENSMUSG00000026779.6
1449.34	-0.00370206	0.0411571	-0.0899493	0.928328	0.979726	YME1L1	protein_coding	ENSMUSG00000026775.9
6.1886	0.77828	0.451448	1.72397	0.084714	NA	GM13423	processed_pseudogene	ENSMUSG00000081648.1
14.2228	0.516956	0.305103	1.69436	0.0901965	NA	POTEGL	protein_coding	ENSMUSG00000026774.11
2.08125	-0.469635	0.757448	-0.620023	0.535243	NA	GM13422	processed_pseudogene	ENSMUSG00000084098.1
60.5472	-0.0451584	0.159004	-0.284009	0.776403	NA	NXPH2	protein_coding	ENSMUSG00000069132.3
4.95287	0.649499	0.493384	1.31642	0.188035	NA	GM38309	TEC	ENSMUSG00000102704.1
351.07	0.100395	0.0671462	1.49516	0.134871	0.524652	SPOPL	protein_coding	ENSMUSG00000026771.14
20.3801	0.0611658	0.222289	0.275163	0.783191	NA	GM13331	processed_pseudogene	ENSMUSG00000081519.1
1.58743	-0.069039	0.909686	-0.0758932	0.939504	NA	GM13392	processed_pseudogene	ENSMUSG00000083373.1
341.578	0.116066	0.0616765	1.88185	0.0598566	0.390656	HNMT	protein_coding	ENSMUSG00000026986.14
5.94705	0.745037	0.429389	1.73511	0.0827219	NA	GM13410	processed_pseudogene	ENSMUSG00000083116.1
3.37359	0.118896	0.564875	0.210481	0.833292	NA	IL1F5	protein_coding	ENSMUSG00000026983.10
27.0013	-0.00938069	0.207287	-0.0452546	0.963904	NA	PSD4	protein_coding	ENSMUSG00000026979.16
1.91674	0.68259	0.790041	0.863993	0.387592	NA	PAX8	protein_coding	ENSMUSG00000026976.15
7.78998	0.158244	0.410646	0.385354	0.699975	NA	GM38383	TEC	ENSMUSG00000102591.1
14.0787	-0.38333	0.3117	-1.2298	0.21877	NA	GM13416	processed_pseudogene	ENSMUSG00000084241.1
1.38785	-0.924666	0.927524	-0.996918	0.318804	NA	GM25455	misc_RNA	ENSMUSG00000088571.1
3072.72	-0.0144364	0.0486814	-0.296548	0.766812	0.924891	CACNA1B	protein_coding	ENSMUSG00000004113.18
845.586	-0.00251446	0.0484094	-0.0519416	0.958575	0.989097	EHMT1	protein_coding	ENSMUSG00000036893.17
156.939	0.15041	0.0941256	1.59797	0.110051	0.493333	ARRDC1	protein_coding	ENSMUSG00000026972.15
585.507	0.0966778	0.0546645	1.76857	0.0769661	0.429964	ZMYND19	protein_coding	ENSMUSG00000026974.11
279.686	-0.031936	0.0654012	-0.488309	0.625331	0.876933	DPH7	protein_coding	ENSMUSG00000026975.10
587.166	0.0867533	0.0743825	1.16631	0.243488	0.654082	MRPL41	protein_coding	ENSMUSG00000036850.4
159.739	0.03102	0.092954	0.333713	0.738596	0.915241	PNPLA7	protein_coding	ENSMUSG00000036833.16
10.3197	0.278204	0.310991	0.894573	0.371015	NA	GM13370	processed_pseudogene	ENSMUSG00000084383.1
9068.22	0.0347565	0.039009	0.890989	0.372935	0.754167	NSMF	protein_coding	ENSMUSG00000006476.19
0.936883	-0.193182	1.10412	-0.174965	0.861107	NA	MIR7664	miRNA	ENSMUSG00000099320.1
23.9123	0.177396	0.205804	0.861966	0.388706	NA	AL732309.1	unitary_pseudogene	ENSMUSG00000118563.1
4.89007	-0.366038	0.456725	-0.801442	0.422876	NA	GM13387	lincRNA	ENSMUSG00000087028.7
357.853	0.142145	0.0732374	1.94088	0.0522724	0.366012	NRARP	protein_coding	ENSMUSG00000078202.3
357.853	0.142145	0.0732374	1.94088	0.0522724	0.366012	GM38287	antisense	ENSMUSG00000103217.1
45.6712	-0.534529	0.170123	-3.14202	0.00167788	NA	TOR4A	protein_coding	ENSMUSG00000059555.6
723.508	0.0170756	0.0465988	0.366439	0.714037	0.90686	NELFB	protein_coding	ENSMUSG00000013465.19
1.20949	-0.57938	0.999507	-0.579666	0.56214	NA	STPG3	protein_coding	ENSMUSG00000036770.11
203.974	0.0750871	0.0972995	0.771711	0.440286	0.793862	FAM166A	protein_coding	ENSMUSG00000026969.3
4633.72	0.0267058	0.0363279	0.735131	0.46226	0.807112	TUBB4B	protein_coding	ENSMUSG00000036752.4
231.99	0.0462182	0.102478	0.451007	0.651984	0.88581	CYSRT1	protein_coding	ENSMUSG00000036731.7
1725	0.050212	0.0484733	1.03587	0.300263	0.702644	RNF208	protein_coding	ENSMUSG00000044628.5
46.2209	0.0879883	0.149355	0.589123	0.555779	NA	NDOR1	protein_coding	ENSMUSG00000115018.2
242.378	0.0345275	0.0682182	0.506133	0.612763	0.872315	NDOR1	protein_coding	ENSMUSG00000006471.18
177.901	0.0256998	0.0801937	0.320472	0.74861	0.917971	NDOR1	protein_coding	ENSMUSG00000115074.1
84.5689	0.024136	0.117837	0.204825	0.837709	0.953977	TMEM203	protein_coding	ENSMUSG00000078201.5
289.525	-0.086679	0.0867511	-0.999169	0.317713	0.716484	TPRN	protein_coding	ENSMUSG00000048707.9
469.302	0.000477516	0.0621505	0.00768322	0.99387	0.998841	SSNA1	protein_coding	ENSMUSG00000026966.6
1245.7	-0.0496659	0.0434476	-1.14312	0.252988	0.662367	ANAPC2	protein_coding	ENSMUSG00000026965.12
47.6152	0.395444	0.159006	2.48697	0.0128835	NA	TMEM210	protein_coding	ENSMUSG00000026963.4
65.0712	0.1637	0.13115	1.24819	0.211962	NA	LRRC26	protein_coding	ENSMUSG00000026961.6
5814.09	0.0209347	0.0369001	0.567333	0.570488	0.857502	GRIN1	protein_coding	ENSMUSG00000026959.13
3165.65	0.049828	0.0392931	1.26811	0.204759	0.61467	GRIN1OS	antisense	ENSMUSG00000085830.1
1433.02	0.0137057	0.0376293	0.364231	0.715685	0.907092	MAN1B1	protein_coding	ENSMUSG00000036646.13
160.266	0.0754006	0.0895845	0.84167	0.399972	0.77084	DPP7	protein_coding	ENSMUSG00000026958.13
139.324	0.109212	0.121694	0.897433	0.369488	0.751153	UAP1L1	protein_coding	ENSMUSG00000026956.15
101.665	0.142527	0.11107	1.28323	0.199413	0.609235	SAPCD2	protein_coding	ENSMUSG00000026955.13
166.872	-0.243576	0.0839796	-2.90042	0.00372659	0.106232	ENTPD2	protein_coding	ENSMUSG00000015085.8
2981.29	0.0655877	0.046144	1.42137	0.155209	0.549654	NPDC1	protein_coding	ENSMUSG00000015094.16
2.31613	-0.914768	0.681314	-1.34265	0.179384	NA	FUT7	protein_coding	ENSMUSG00000036587.13
3710.02	-0.0792694	0.033254	-2.38376	0.0171369	0.232284	ABCA2	protein_coding	ENSMUSG00000026944.18
445.27	0.152394	0.0657781	2.31679	0.0205152	0.249187	PAXX	protein_coding	ENSMUSG00000047617.11
8.03219	-0.0863704	0.35415	-0.24388	0.807323	NA	CLIC3	protein_coding	ENSMUSG00000015093.15
4878.23	-0.0263873	0.112544	-0.234461	0.814627	0.945266	PTGDS	protein_coding	ENSMUSG00000015090.13
88.5601	0.0643528	0.112171	0.573705	0.566167	0.855929	C8G	protein_coding	ENSMUSG00000015083.11
1447.3	0.0836759	0.0359358	2.32848	0.0198864	0.247731	FBXW5	protein_coding	ENSMUSG00000015095.12
167.197	0.0553939	0.0916298	0.60454	0.545484	0.849043	TRAF2	protein_coding	ENSMUSG00000026942.13
1257.32	0.0272898	0.0630248	0.433001	0.665014	0.891698	EDF1	protein_coding	ENSMUSG00000015092.9
439.401	0.126299	0.0710538	1.77751	0.075485	0.426996	MAMDC4	protein_coding	ENSMUSG00000026941.16
460.757	0.138719	0.075769	1.83081	0.0671289	0.407831	PHPT1	protein_coding	ENSMUSG00000036504.6
2741.75	0.0522407	0.0419124	1.24643	0.212608	0.62234	AJM1	protein_coding	ENSMUSG00000029419.8
1796.77	-0.0769772	0.0355448	-2.16564	0.0303388	0.298628	RABL6	protein_coding	ENSMUSG00000015087.14
273.245	0.000347644	0.0743098	0.0046783	0.996267	0.998944	FCNAOS	antisense	ENSMUSG00000052403.11
12.88	0.12899	0.28477	0.452962	0.650576	NA	CCDC183	protein_coding	ENSMUSG00000026940.3
123.846	-0.0432207	0.0993386	-0.435084	0.663501	0.891291	TMEM141	protein_coding	ENSMUSG00000026939.12
5.90299	0.746478	0.415073	1.79843	0.0721094	NA	FCNA	protein_coding	ENSMUSG00000026938.10
380.757	0.0205642	0.070579	0.291364	0.770773	0.92654	A230005M16RIK	antisense	ENSMUSG00000087612.1
367.837	0.0286034	0.0711505	0.402013	0.687675	0.900263	BMYC	protein_coding	ENSMUSG00000049086.8
1507.12	0.0856409	0.0481393	1.77902	0.0752361	0.426876	KCNT1	protein_coding	ENSMUSG00000058740.14
2412.78	-0.0365137	0.0336175	-1.08615	0.277412	0.683722	CAMSAP1	protein_coding	ENSMUSG00000026933.17
2.01504	-0.0660307	0.784927	-0.0841233	0.932958	NA	GM13542	processed_pseudogene	ENSMUSG00000082357.1
1033.81	0.0487221	0.0434558	1.12119	0.262208	0.66924	UBAC1	protein_coding	ENSMUSG00000036352.16
2013.98	-0.0547436	0.0397768	-1.37627	0.168738	0.568048	NACC2	protein_coding	ENSMUSG00000026932.14
271.576	-0.0444593	0.0754373	-0.589354	0.555624	0.85276	GM13554	antisense	ENSMUSG00000087515.1
676.687	0.0186294	0.0549178	0.339222	0.734442	0.91424	TMEM250-PS	protein_coding	ENSMUSG00000087679.2
136.35	-0.00222643	0.0912612	-0.0243963	0.980537	0.996589	1810012K08RIK	lincRNA	ENSMUSG00000087595.1
1.60685	-0.288964	0.76953	-0.375506	0.707284	NA	LHX3	protein_coding	ENSMUSG00000026934.15
10.7259	-0.0598599	0.313025	-0.19123	0.848345	NA	GM27196	antisense	ENSMUSG00000098977.1
449.926	0.0495096	0.0534662	0.925998	0.354447	0.743486	QSOX2	protein_coding	ENSMUSG00000036327.18
144.554	-0.144527	0.098797	-1.46287	0.143504	0.534612	CCDC187	protein_coding	ENSMUSG00000048038.8
1676.77	0.124702	0.0553254	2.25397	0.0241979	0.270732	GPSM1	protein_coding	ENSMUSG00000026930.15
726.926	-0.0228514	0.0626823	-0.364559	0.715441	0.907092	DNLZ	protein_coding	ENSMUSG00000075467.4
39.9175	-0.0884168	0.163062	-0.542227	0.587662	NA	CARD9	protein_coding	ENSMUSG00000026928.14
212.652	0.137737	0.0774931	1.77741	0.0755009	0.426996	GM13562	processed_transcript	ENSMUSG00000086779.1
337.084	0.17852	0.0671588	2.65818	0.00785645	0.158808	SNAPC4	protein_coding	ENSMUSG00000036281.13
698.419	0.0615534	0.0427736	1.43905	0.150135	0.5434	GM13563	antisense	ENSMUSG00000085767.1
696.914	0.0652339	0.042765	1.5254	0.127158	0.516647	ENTR1	protein_coding	ENSMUSG00000026927.17
1643.54	0.068117	0.036567	1.8628	0.0624906	0.395554	PMPCA	protein_coding	ENSMUSG00000026926.14
596.191	0.0432954	0.0454147	0.953336	0.34042	0.734195	INPP5E	protein_coding	ENSMUSG00000026925.16
1136.44	-0.0582925	0.0569198	-1.02412	0.30578	0.70804	SEC16A	protein_coding	ENSMUSG00000026924.17
110.048	0.172727	0.107877	1.60116	0.109342	0.491952	0610009E02RIK	processed_transcript	ENSMUSG00000086714.1
15.5363	-0.0447181	0.257605	-0.173592	0.862186	NA	GM13568	processed_transcript	ENSMUSG00000085543.1
644.029	0.0362939	0.0697643	0.520237	0.602899	0.868977	NOTCH1	protein_coding	ENSMUSG00000026923.15
203.693	-0.136076	0.0836269	-1.62718	0.103699	0.482363	EGFL7	protein_coding	ENSMUSG00000026921.20
533.192	0.0128568	0.0679134	0.189312	0.849849	0.955521	GM20532	protein_coding	ENSMUSG00000092356.2
8.87296	-0.0919295	0.34411	-0.267152	0.789352	NA	AGPAT2	protein_coding	ENSMUSG00000026922.13
767.616	0.101249	0.0660868	1.53206	0.125508	0.51507	DIPK1B	protein_coding	ENSMUSG00000036186.5
2.80852	0.872858	0.625709	1.39499	0.163019	NA	SNORA43	snoRNA	ENSMUSG00000097052.2
2.72627	0.873498	0.621254	1.40602	0.159717	NA	SNORA43	snoRNA	ENSMUSG00000064858.2
4.69166	0.210293	0.449023	0.468335	0.639545	NA	SNORA17	snoRNA	ENSMUSG00000077192.3
408.271	-0.0335303	0.0580495	-0.577615	0.563524	0.855218	SURF6	protein_coding	ENSMUSG00000036160.13
503.244	0.08541	0.0597118	1.43037	0.152611	0.547254	MED22	protein_coding	ENSMUSG00000015776.12
2552.26	0.0634581	0.0403178	1.57395	0.1155	0.500224	RPL7A	protein_coding	ENSMUSG00000062647.16
4.51342	-0.00436036	0.481134	-0.00906268	0.992769	NA	GM23969	snoRNA	ENSMUSG00000065258.1
1.75429	-0.536122	0.726227	-0.738229	0.460375	NA	GM22879	snoRNA	ENSMUSG00000064829.3
2.23781	0.72541	0.763768	0.949778	0.342225	NA	GM24134	snoRNA	ENSMUSG00000065295.1
565.323	0.0764494	0.0499501	1.53052	0.125889	0.51507	SURF1	protein_coding	ENSMUSG00000015790.16
284.785	0.100374	0.0651966	1.53956	0.123669	0.513851	SURF2	protein_coding	ENSMUSG00000014873.15
1359.53	0.0317085	0.0350943	0.903522	0.366249	0.74994	SURF4	protein_coding	ENSMUSG00000014867.9
6.32254	0.202357	0.446966	0.452734	0.65074	NA	STKLD1	protein_coding	ENSMUSG00000049897.14
640.208	-0.155455	0.0584531	-2.65948	0.00782603	0.158423	REXO4	protein_coding	ENSMUSG00000052406.14
25.6851	-0.307371	0.275528	-1.11557	0.264606	NA	ADAMTS13	protein_coding	ENSMUSG00000014852.16
768.428	0.0685641	0.0472376	1.45147	0.146648	0.539963	CACFD1	protein_coding	ENSMUSG00000015488.14
598.3	-0.117357	0.0690562	-1.69944	0.0892359	0.457161	SLC2A6	protein_coding	ENSMUSG00000036067.12
2.2215	0.427314	0.712193	0.599998	0.548508	NA	GM13398	protein_coding	ENSMUSG00000087364.1
7.56044	0.439213	0.391652	1.12144	0.262102	NA	MYMK	protein_coding	ENSMUSG00000009214.9
197.3	-0.174132	0.0860029	-2.02473	0.0428955	0.338888	ADAMTSL2	protein_coding	ENSMUSG00000036040.14
3035.01	0.0481148	0.0427064	1.12664	0.259893	0.667893	FAM163B	protein_coding	ENSMUSG00000009216.7
11.3833	-0.0903402	0.3863	-0.23386	0.815093	NA	DBHOS	antisense	ENSMUSG00000085008.1
23.1442	-0.334641	0.221874	-1.50825	0.131491	NA	DBH	protein_coding	ENSMUSG00000000889.8
217.712	-0.0283287	0.0770284	-0.367769	0.713045	0.90686	SARDH	protein_coding	ENSMUSG00000009614.16
93.3428	-0.0178176	0.108023	-0.164943	0.868989	0.962632	SARDHOS	antisense	ENSMUSG00000091192.1
537.965	-0.023497	0.0549128	-0.427897	0.668726	0.893195	VAV2	protein_coding	ENSMUSG00000009621.18
422.742	0.123047	0.0638781	1.92628	0.0540698	0.37082	BRD3OS	protein_coding	ENSMUSG00000109946.1
1687.2	0.064859	0.0323571	2.00448	0.0450188	0.347049	BRD3	protein_coding	ENSMUSG00000026918.16
50.0259	0.16626	0.149211	1.11426	0.26517	NA	MIR7578	miRNA	ENSMUSG00000098812.1
696.428	0.0517895	0.0430766	1.20226	0.229261	0.640614	WDR5	protein_coding	ENSMUSG00000026917.15
12.8091	0.284353	0.321857	0.883476	0.376979	NA	GM13421	processed_transcript	ENSMUSG00000085929.1
413.333	-0.0246984	0.0649486	-0.380276	0.70374	0.903783	RXRA	protein_coding	ENSMUSG00000015846.15
14.7943	0.349532	0.272623	1.28211	0.199805	NA	2810430I11RIK	processed_transcript	ENSMUSG00000085766.1
354.977	0.0323214	0.106177	0.304409	0.760816	0.922591	COL5A1	protein_coding	ENSMUSG00000026837.16
15.464	0.21665	0.259504	0.834861	0.403796	NA	GM13372	processed_transcript	ENSMUSG00000086560.1
13.6173	0.452642	0.29889	1.51441	0.129922	NA	F730016J06RIK	lincRNA	ENSMUSG00000086425.7
11447.5	0.0108799	0.0331625	0.328077	0.742853	0.916294	OLFM1	protein_coding	ENSMUSG00000026833.18
4.59878	0.0807195	0.460224	0.175392	0.860772	NA	GM13373	lincRNA	ENSMUSG00000087196.1
605.904	0.0301477	0.0516788	0.583366	0.559647	0.854133	PPP1R26	protein_coding	ENSMUSG00000035829.13
52.2705	-0.103324	0.169305	-0.610283	0.541674	NA	1700007K13RIK	protein_coding	ENSMUSG00000026831.16
453.26	0.0304202	0.0647709	0.469659	0.638599	0.882013	MRPS2	protein_coding	ENSMUSG00000035772.11
7.38176	0.601137	0.424406	1.41642	0.156652	NA	RPSA-PS9	processed_pseudogene	ENSMUSG00000082895.1
23.5943	0.108957	0.231902	0.469843	0.638468	NA	GBGT1	protein_coding	ENSMUSG00000026829.9
21.6722	-0.249638	0.232316	-1.07456	0.282572	NA	GM10134	lincRNA	ENSMUSG00000063611.5
2515.44	0.0801003	0.0364245	2.19908	0.0278724	0.286752	RALGDS	protein_coding	ENSMUSG00000026821.16
118.243	0.0364772	0.0966827	0.377287	0.70596	0.904215	GM13381	antisense	ENSMUSG00000087667.8
175.163	0.000441728	0.0794486	0.00555993	0.995564	0.998841	GTF3C5	protein_coding	ENSMUSG00000026816.14
1210.58	0.0389482	0.0462479	0.842161	0.399698	0.770836	TSC1	protein_coding	ENSMUSG00000026812.16
2.92388	-0.00229474	0.601838	-0.00381288	0.996958	NA	SPACA9	protein_coding	ENSMUSG00000026809.15
30.5718	0.145368	0.207854	0.699374	0.484318	NA	AK8	protein_coding	ENSMUSG00000026807.8
1151.07	0.0288403	0.042135	0.684473	0.493677	0.822715	GTF3C4	protein_coding	ENSMUSG00000035666.14
124.228	0.062372	0.0988715	0.630838	0.528146	0.841247	DDX31	protein_coding	ENSMUSG00000026806.15
39.3173	0.0567659	0.613786	0.0924848	0.926313	NA	BARHL1	protein_coding	ENSMUSG00000026805.14
53.9842	0.0158307	0.148754	0.106422	0.915248	NA	CFAP77	protein_coding	ENSMUSG00000079502.8
32.2847	0.161219	0.199589	0.807756	0.419231	NA	GM13394	processed_pseudogene	ENSMUSG00000083773.4
173.389	-0.127393	0.0996841	-1.27797	0.201259	0.611167	TTF1	protein_coding	ENSMUSG00000026803.17
1498.84	0.0224312	0.0397975	0.563634	0.573003	0.858887	SETX	protein_coding	ENSMUSG00000043535.13
1048.64	-0.048292	0.0533308	-0.905517	0.365191	0.748963	NTNG2	protein_coding	ENSMUSG00000035513.19
315.4	-0.0336442	0.0657465	-0.511727	0.608842	0.871018	6530402F18RIK	processed_transcript	ENSMUSG00000079499.9
328.678	0.0765282	0.0631227	1.21237	0.22537	0.636519	MED27	protein_coding	ENSMUSG00000026799.15
50.9358	0.137294	0.145763	0.941894	0.346247	NA	GM13402	antisense	ENSMUSG00000086994.1
3417.21	0.130481	0.031957	4.08302	4.44541e-05	0.00763239	RAPGEF1	protein_coding	ENSMUSG00000039844.20
209.4	0.128424	0.0755209	1.7005	0.089036	0.456957	GM9823	pseudogene	ENSMUSG00000048316.3
9.39726	0.569992	0.383432	1.48655	0.137134	NA	GM13420	protein_coding	ENSMUSG00000079497.4
12.8162	0.0856767	0.289737	0.295705	0.767455	NA	GM13547	protein_coding	ENSMUSG00000075425.10
685.456	0.122776	0.0468107	2.62281	0.0087207	0.166472	TRUB2	protein_coding	ENSMUSG00000039826.13
361.205	-0.00662832	0.0579542	-0.114372	0.908943	0.974458	COQ4	protein_coding	ENSMUSG00000026798.10
2281.15	0.0348146	0.0362401	0.960665	0.336721	0.731912	SLC27A4	protein_coding	ENSMUSG00000059316.2
750.461	0.0829643	0.0636809	1.30281	0.192639	0.60058	URM1	protein_coding	ENSMUSG00000069020.9
9.73497	0.32349	0.331436	0.976024	0.329053	NA	MIR219A-2	miRNA	ENSMUSG00000065485.1
4.98654	-0.0206568	0.452054	-0.0456954	0.963553	NA	MIR219B	miRNA	ENSMUSG00000105010.1
18.3892	0.233699	0.247705	0.943455	0.345448	NA	2600006K01RIK	antisense	ENSMUSG00000039798.2
124.225	0.175837	0.103885	1.69261	0.0905288	0.459582	CERCAM	protein_coding	ENSMUSG00000039787.13
1136.88	0.0700829	0.059486	1.17814	0.238741	0.650248	ODF2	protein_coding	ENSMUSG00000026790.19
30.2065	-0.191052	0.191354	-0.998423	0.318074	NA	GM23865	snRNA	ENSMUSG00000088348.1
793.958	0.102619	0.0401226	2.55764	0.0105386	0.184584	GLE1	protein_coding	ENSMUSG00000019715.14
17514.2	-0.00856221	0.0302196	-0.283333	0.776921	0.929376	SPTAN1	protein_coding	ENSMUSG00000057738.14
515.525	0.103379	0.0576605	1.79288	0.0729914	0.422011	WDR34	protein_coding	ENSMUSG00000039715.8
2863.42	0.0817353	0.0420865	1.94208	0.0521274	0.366012	SET	protein_coding	ENSMUSG00000054766.13
24.6085	-0.16888	0.206512	-0.817772	0.413488	NA	PKN3	protein_coding	ENSMUSG00000026785.14
135.822	0.0341708	0.0964007	0.354466	0.72299	0.909414	ZDHHC12	protein_coding	ENSMUSG00000015335.16
2622.17	-0.0904043	0.0309281	-2.92305	0.00346623	0.102148	ZER1	protein_coding	ENSMUSG00000039686.14
1169.89	0.0267756	0.0401385	0.667079	0.504722	0.828955	TBC1D13	protein_coding	ENSMUSG00000039678.12
8.02591	-0.28136	0.424997	-0.662027	0.507954	NA	SLC39A1-PS	processed_pseudogene	ENSMUSG00000085401.2
269.684	-0.0100941	0.0729947	-0.138286	0.890015	0.9685	ENDOG	protein_coding	ENSMUSG00000015337.5
[truncated: 24,010 more rows]
