# Supplementary material for: Molecular and long-term behavioral consequences of neonatal opioid exposure and withdrawal in mice
Source: Front Behav Neurosci. 2023 Jun 21;17:1202099. doi: 10.3389/fnbeh.2023.1202099 (PMC10324024; doi:10.3389/fnbeh.2023.1202099)
Supplement: Supplementary file 5 [file Table_4.XLSX]

## Sheet: Sheet1
baseMean	log2FoldChange	lfcSE	stat	pvalue	padj	gene_name	biotype	id
1207.11	-0.120949	0.136356	-0.887013	0.375072	0.81226	XKR4	protein_coding	ENSMUSG00000051951.5
4.66098	0.475106	0.544054	0.87327	0.382516	NA	GM1992	antisense	ENSMUSG00000089699.1
4.78557	-0.0440305	0.52317	-0.084161	0.932928	NA	GM19938	sense_intronic	ENSMUSG00000102331.1
1.62923	0.0333298	0.808526	0.0412229	0.967118	NA	GM10568	TEC	ENSMUSG00000102348.1
6.17079	0.192772	0.398897	0.483262	0.62891	NA	RP1	protein_coding	ENSMUSG00000025900.13
106.451	-0.0773619	0.111123	-0.69618	0.486316	0.865352	SOX17	protein_coding	ENSMUSG00000025902.13
0.957322	-0.12713	1.0444	-0.121726	0.903116	NA	GM37587	processed_transcript	ENSMUSG00000104238.1
9.37832	0.0211918	0.393416	0.0538663	0.957042	NA	GM6085	processed_pseudogene	ENSMUSG00000098104.1
7.41642	0.301148	0.555711	0.541916	0.587877	NA	GM6123	processed_pseudogene	ENSMUSG00000103922.1
341.891	0.0372864	0.079426	0.469448	0.638749	0.917563	MRPL15	protein_coding	ENSMUSG00000033845.13
3.63086	0.373951	0.558647	0.669387	0.503249	NA	GM37144	TEC	ENSMUSG00000102275.1
242.041	-0.05467	0.0694473	-0.787216	0.431156	0.840058	LYPLA1	protein_coding	ENSMUSG00000025903.14
386.277	-0.0227231	0.0559766	-0.405938	0.684788	0.929019	GM37988	protein_coding	ENSMUSG00000104217.1
838.938	0.0172681	0.0558086	0.309416	0.757005	0.949816	TCEA1	protein_coding	ENSMUSG00000033813.15
5.31155	0.48176	0.430832	1.11821	0.263478	NA	GM6104	processed_pseudogene	ENSMUSG00000062588.4
38.9943	0.025462	0.163884	0.155366	0.876532	NA	GM37277	TEC	ENSMUSG00000103280.1
533.507	-0.0104329	0.0862098	-0.121017	0.903678	0.982696	RGS20	protein_coding	ENSMUSG00000002459.17
2014.99	-0.0126979	0.0510456	-0.248756	0.80355	0.960805	ATP6V1H	protein_coding	ENSMUSG00000033793.12
197.989	0.0206217	0.0896793	0.22995	0.818131	0.963724	OPRK1	protein_coding	ENSMUSG00000025905.14
46.3069	0.351663	0.157359	2.23478	0.0254315	NA	NPBWR1	protein_coding	ENSMUSG00000033774.4
1438.82	-0.034561	0.0443957	-0.778476	0.436289	0.842337	RB1CC1	protein_coding	ENSMUSG00000025907.14
54.5691	-0.100163	0.13411	-0.746866	0.455144	0.851947	4732440D04RIK	antisense	ENSMUSG00000090031.2
2.29999	0.158028	0.803018	0.196793	0.84399	NA	ALKAL1	protein_coding	ENSMUSG00000087247.3
37.8573	-0.128642	0.190184	-0.676405	0.498783	NA	GM19026	processed_pseudogene	ENSMUSG00000103845.1
138.901	-0.362713	0.12237	-2.96407	0.00303598	0.116085	ST18	protein_coding	ENSMUSG00000033740.17
3.3895	-0.115025	0.596598	-0.192802	0.847114	NA	GM42492	TEC	ENSMUSG00000103329.2
1339.96	-0.0760501	0.0423501	-1.79575	0.0725345	0.509194	PCMTD1	protein_coding	ENSMUSG00000051285.17
21.9273	0.0480508	0.23666	0.203037	0.839106	NA	GM38372	TEC	ENSMUSG00000103509.1
7.85691	-0.0610804	0.365952	-0.166908	0.867442	NA	GM9826	processed_pseudogene	ENSMUSG00000048538.7
34.6007	0.0870513	0.183332	0.47483	0.634908	NA	GM26901	lincRNA	ENSMUSG00000097797.6
423.787	-0.0968798	0.0889928	-1.08863	0.276319	0.756898	SNTG1	protein_coding	ENSMUSG00000025909.16
1.55161	-0.761406	0.883092	-0.862204	0.388575	NA	GM38024	TEC	ENSMUSG00000102647.1
1.11502	0.351412	0.922963	0.380744	0.703393	NA	GM15452	processed_pseudogene	ENSMUSG00000084353.1
312.275	0.134001	0.101566	1.31935	0.187053	0.683583	RRS1	protein_coding	ENSMUSG00000061024.8
185.552	-0.0705079	0.0794078	-0.887922	0.374583	0.81226	ADHFE1	protein_coding	ENSMUSG00000025911.14
1836.81	-0.136179	0.044649	-3.04999	0.00228848	0.0978014	2610203C22RIK	processed_transcript	ENSMUSG00000079671.8
1773.18	-0.137477	0.0454721	-3.02333	0.00250012	0.103242	VXN	protein_coding	ENSMUSG00000067879.3
76.6497	0.0683879	0.136111	0.502443	0.615356	0.911242	MYBL1	protein_coding	ENSMUSG00000025912.16
1191.41	-0.029925	0.047421	-0.63105	0.528008	0.881638	VCPIP1	protein_coding	ENSMUSG00000045210.8
67.5758	-0.283648	0.158818	-1.786	0.0741	0.513073	1700034P13RIK	antisense	ENSMUSG00000097893.8
232.735	0.00868777	0.0923587	0.0940656	0.925057	0.987091	SGK3	protein_coding	ENSMUSG00000025915.14
47.1672	0.0654394	0.174368	0.375294	0.707442	0.935315	MCMDC2	protein_coding	ENSMUSG00000046101.16
201.795	0.178215	0.0981048	1.81657	0.0692823	0.501553	SNHG6	lincRNA	ENSMUSG00000098234.7
8.41086	0.55096	0.427508	1.28877	0.197478	NA	TCF24	protein_coding	ENSMUSG00000099032.2
6.65546	0.785537	0.400623	1.96079	0.0499034	NA	PPP1R42	protein_coding	ENSMUSG00000025916.10
0.87199	0.362623	1.1325	0.320197	0.748819	NA	GM15818	antisense	ENSMUSG00000087199.1
1042.36	0.0490134	0.0595166	0.823525	0.410209	0.830175	COPS5	protein_coding	ENSMUSG00000025917.9
373.756	-0.0179172	0.106266	-0.168608	0.866105	0.973872	CSPP1	protein_coding	ENSMUSG00000056763.16
1998.8	-0.0885927	0.0481767	-1.83891	0.0659283	0.493909	ARFGEF1	protein_coding	ENSMUSG00000067851.11
21.9287	0.26119	0.276523	0.944553	0.344887	NA	CPA6	protein_coding	ENSMUSG00000042501.12
769.538	-0.306238	0.0864645	-3.54178	0.000397443	0.034826	PREX2	protein_coding	ENSMUSG00000048960.13
1348.22	0.046274	0.0486974	0.950235	0.341993	0.796794	A830018L16RIK	protein_coding	ENSMUSG00000057715.13
323.594	-0.0589094	0.0676089	-0.871327	0.383576	0.816462	SULF1	protein_coding	ENSMUSG00000016918.15
131.012	0.272292	0.115027	2.36721	0.0179228	0.281882	SLCO5A1	protein_coding	ENSMUSG00000025938.16
1488.79	-0.0727358	0.0639666	-1.13709	0.2555	0.740106	NCOA2	protein_coding	ENSMUSG00000005886.14
1.86558	0.438607	0.754297	0.581478	0.560918	NA	GM29570	antisense	ENSMUSG00000101476.1
464.545	0.00393424	0.0627555	0.0626916	0.950012	0.989952	TRAM1	protein_coding	ENSMUSG00000025935.10
208.073	-0.0480449	0.0889469	-0.540153	0.589092	0.903215	LACTB2	protein_coding	ENSMUSG00000025937.6
151.007	-0.0565037	0.0960168	-0.588477	0.556212	0.893887	EYA1	protein_coding	ENSMUSG00000025932.14
23.2401	0.325555	0.209123	1.55677	0.119526	NA	GM9947	antisense	ENSMUSG00000054493.2
14.807	0.370321	0.251317	1.47352	0.14061	NA	MSC	protein_coding	ENSMUSG00000025930.6
3.48146	-0.0615993	0.522008	-0.118004	0.906064	NA	GM37412	TEC	ENSMUSG00000103492.1
3.29679	0.152673	0.581926	0.262358	0.793045	NA	SMT3H2-PS4	processed_pseudogene	ENSMUSG00000081201.1
3.75357	0.818126	0.567812	1.44084	0.14963	NA	RPL5-PS1	processed_pseudogene	ENSMUSG00000082193.1
41.2082	0.323406	0.178147	1.81539	0.0694644	NA	TRPA1	protein_coding	ENSMUSG00000032769.5
4.23166	-0.27265	0.563911	-0.483498	0.628742	NA	GM10566	processed_pseudogene	ENSMUSG00000073737.3
528.487	-0.00340949	0.0860837	-0.0396067	0.968407	0.994258	KCNB2	protein_coding	ENSMUSG00000092083.4
113.28	-0.00498371	0.094118	-0.0529517	0.95777	0.99128	TERF1	protein_coding	ENSMUSG00000025925.14
6.51713	0.00641097	0.377672	0.016975	0.986457	NA	GM37509	TEC	ENSMUSG00000104379.1
30.9747	0.0162368	0.183302	0.0885792	0.929416	NA	SBSPON	protein_coding	ENSMUSG00000032719.4
18.1285	0.117976	0.2769	0.426059	0.670065	NA	4930444P10RIK	protein_coding	ENSMUSG00000067795.13
2155.49	0.0297608	0.0609407	0.488357	0.625297	0.914469	RPL7	protein_coding	ENSMUSG00000043716.13
192.675	-0.0957729	0.0837922	-1.14298	0.253046	0.737677	RDH10	protein_coding	ENSMUSG00000025921.7
2.26275	-0.129246	0.681024	-0.189782	0.84948	NA	GM38249	TEC	ENSMUSG00000104165.1
191.792	0.0691992	0.0786418	0.879929	0.378898	0.813683	GM28095	antisense	ENSMUSG00000100868.1
1687.78	0.0113057	0.0357001	0.316684	0.751483	0.949174	STAU2	protein_coding	ENSMUSG00000025920.19
0.900407	0.0198617	1.13447	0.0175075	0.986032	NA	GM7568	antisense	ENSMUSG00000089982.7
1060	0.0252446	0.0461963	0.546463	0.584747	0.902451	UBE2W	protein_coding	ENSMUSG00000025939.19
29.5168	0.039828	0.179216	0.222234	0.824132	NA	GM38342	TEC	ENSMUSG00000102457.1
1260.03	0.133449	0.0429942	3.1039	0.0019099	0.0877763	ELOC	protein_coding	ENSMUSG00000079658.9
572.375	0.0534901	0.056677	0.94377	0.345287	0.79752	TMEM70	protein_coding	ENSMUSG00000025940.6
12.6147	-0.15925	0.293358	-0.542854	0.587231	NA	LY96	protein_coding	ENSMUSG00000025779.10
1.02847	-0.203272	1.35414	-0.150112	0.880676	NA	GM5828	processed_pseudogene	ENSMUSG00000091020.3
105.54	0.0193105	0.109211	0.176818	0.859651	0.972784	GM28376	antisense	ENSMUSG00000101640.1
133.356	-0.0678078	0.0989644	-0.685173	0.493235	0.868059	JPH1	protein_coding	ENSMUSG00000042686.5
2224.25	0.0300828	0.0328255	0.916445	0.359433	0.805851	GDAP1	protein_coding	ENSMUSG00000025777.8
1.62437	0.454595	0.877403	0.518114	0.604379	NA	GM28784	lincRNA	ENSMUSG00000099899.1
9.91494	0.313134	0.429982	0.728249	0.466461	NA	RBM6-PS1	processed_pseudogene	ENSMUSG00000101589.1
17.0625	0.198997	0.232696	0.855182	0.39245	NA	PI15	protein_coding	ENSMUSG00000067780.3
20.9721	0.248672	0.233662	1.06424	0.287221	NA	GM28154	antisense	ENSMUSG00000100053.1
10.2483	-0.631419	0.325805	-1.93803	0.05262	NA	GM16070	antisense	ENSMUSG00000085125.7
29.8973	0.0937256	0.185616	0.504944	0.613598	NA	CRISPLD1	protein_coding	ENSMUSG00000025776.13
85.3893	-0.121542	0.119648	-1.01582	0.309713	0.779377	GM28153	antisense	ENSMUSG00000099895.1
12.9934	0.0392288	0.267987	0.146383	0.883619	NA	GM18775	transcribed_unprocessed_pseudogene	ENSMUSG00000099473.1
8.44907	0.14066	0.331303	0.424564	0.671154	NA	GM17969	processed_pseudogene	ENSMUSG00000099591.1
24.6408	0.338664	0.195447	1.73277	0.0831364	NA	GM28756	processed_transcript	ENSMUSG00000109887.1
3.1003	0.372374	0.566701	0.657091	0.511122	NA	GM45784	transcribed_unprocessed_pseudogene	ENSMUSG00000101717.2
6.46103	-0.191566	0.401012	-0.477706	0.63286	NA	GM15825	antisense	ENSMUSG00000089787.2
42.1256	0.242625	0.157257	1.54286	0.122865	NA	TFAP2D	protein_coding	ENSMUSG00000042596.7
1.70263	0.434031	0.729352	0.595092	0.551782	NA	GM10075	processed_pseudogene	ENSMUSG00000100720.1
76.2462	-0.146528	0.303682	-0.482505	0.629447	0.915441	TFAP2B	protein_coding	ENSMUSG00000025927.13
7.26927	-0.234192	0.439312	-0.533088	0.593973	NA	PKHD1	protein_coding	ENSMUSG00000043760.16
71.7806	0.0718144	0.177071	0.405569	0.685059	0.929099	MCM3	protein_coding	ENSMUSG00000041859.10
4.83916	-0.353739	0.544502	-0.649655	0.515915	NA	6720483E21RIK	lincRNA	ENSMUSG00000097934.1
2126.22	-0.141586	0.0508503	-2.78437	0.00536324	0.156024	PAQR8	protein_coding	ENSMUSG00000025931.15
8.88562	0.54425	0.35374	1.53856	0.123911	NA	GM28064	processed_pseudogene	ENSMUSG00000100929.1
31.6881	0.0584098	0.219306	0.266339	0.789978	NA	EFHC1	protein_coding	ENSMUSG00000041809.5
57.9629	0.111229	0.15024	0.740345	0.45909	0.853756	TRAM2	protein_coding	ENSMUSG00000041779.5
1.65841	0.540253	0.857132	0.630303	0.528497	NA	GM2693	unprocessed_pseudogene	ENSMUSG00000100819.1
246.177	-0.0434985	0.068608	-0.634015	0.526071	0.881468	TMEM14A	protein_coding	ENSMUSG00000025933.15
9.3057	-0.337761	0.350337	-0.964103	0.334994	NA	GSTA3	protein_coding	ENSMUSG00000025934.15
9.77725	-0.698406	0.346198	-2.01736	0.0436577	NA	GM28836	antisense	ENSMUSG00000099343.1
1639.75	-0.0274211	0.0663311	-0.413397	0.679316	0.926546	KCNQ5	protein_coding	ENSMUSG00000028033.16
11.79	-0.048334	0.304251	-0.158862	0.873777	NA	GM7658	processed_pseudogene	ENSMUSG00000082935.3
3702.4	-0.107402	0.0684995	-1.56793	0.116897	0.593443	RIMS1	protein_coding	ENSMUSG00000041670.17
1.9283	0.772093	0.693388	1.11351	0.26549	NA	GM29506	sense_overlapping	ENSMUSG00000101227.1
1.21598	-0.622838	1.05778	-0.588814	0.555986	NA	GM27028	lincRNA	ENSMUSG00000097970.1
1867.3	-0.0575568	0.0569424	-1.01079	0.312117	0.779993	OGFRL1	protein_coding	ENSMUSG00000026158.11
1016.61	0.0496823	0.04207	1.18094	0.237625	0.728956	B3GAT2	protein_coding	ENSMUSG00000026156.8
1902.33	0.0522531	0.0423059	1.23512	0.216784	0.711829	SMAP1	protein_coding	ENSMUSG00000026155.13
145.792	0.0957532	0.109708	0.8728	0.382772	0.816163	SDHAF4	protein_coding	ENSMUSG00000026154.4
36.3503	0.00545743	0.163003	0.0334805	0.973291	NA	GM26524	TEC	ENSMUSG00000102495.1
653.061	0.0528068	0.0511967	1.03145	0.30233	0.775727	FAM135A	protein_coding	ENSMUSG00000026153.15
4.32003	-0.618157	0.494323	-1.25051	0.211112	NA	GM37580	TEC	ENSMUSG00000102398.1
44.0044	0.266788	0.198199	1.34606	0.178283	NA	COL9A1	protein_coding	ENSMUSG00000026147.16
232.226	-0.183967	0.100666	-1.8275	0.0676241	0.498157	COL19A1	protein_coding	ENSMUSG00000026141.13
3.64538	-0.252835	0.582688	-0.433911	0.664353	NA	TUBB4B-PS2	processed_pseudogene	ENSMUSG00000099997.1
306.274	0.14396	0.250996	0.573555	0.566269	0.89851	GM28439	unprocessed_pseudogene	ENSMUSG00000100131.1
156.571	0.1799	0.21172	0.849708	0.395487	0.824524	GM10222	unprocessed_pseudogene	ENSMUSG00000067736.2
478.715	0.0458683	0.181141	0.253219	0.800099	0.959906	GM28438	unprocessed_pseudogene	ENSMUSG00000101939.1
510.16	0.0645289	0.188851	0.341692	0.732582	0.942942	GM28437	unprocessed_pseudogene	ENSMUSG00000101111.1
529.818	0.0681415	0.24884	0.273836	0.78421	0.955367	GM10925	unprocessed_pseudogene	ENSMUSG00000100862.1
405.507	0.0222103	0.225216	0.0986179	0.921442	0.986512	GM28661	unprocessed_pseudogene	ENSMUSG00000102070.1
289.612	-0.0725094	0.259146	-0.279802	0.77963	0.954689	GM29216	unprocessed_pseudogene	ENSMUSG00000101249.1
2135.47	-0.0883	0.0386884	-2.28234	0.0224695	0.310295	LMBRD1	protein_coding	ENSMUSG00000073725.8
2119.67	0.00566221	0.0605246	0.0935521	0.925465	0.987091	ADGRB3	protein_coding	ENSMUSG00000033569.17
0.845125	0.572052	1.10534	0.517536	0.604782	NA	GM37211	TEC	ENSMUSG00000104027.1
1.25221	-0.352574	0.964778	-0.365445	0.714779	NA	GM37880	TEC	ENSMUSG00000104100.1
1.19417	1.85204	1.11545	1.66035	0.0968438	NA	GM37628	TEC	ENSMUSG00000102317.1
2.3986	0.543851	0.721701	0.753569	0.451108	NA	GM38198	TEC	ENSMUSG00000102465.1
0.824815	0.151716	1.15238	0.131655	0.895257	NA	GM37077	TEC	ENSMUSG00000102659.1
0.982798	1.79683	1.15455	1.5563	0.119638	NA	2900022M07RIK	TEC	ENSMUSG00000102386.1
12.1575	-0.0699383	0.300947	-0.232394	0.816232	NA	GM9884	TEC	ENSMUSG00000104516.1
9.49631	-0.13383	0.319616	-0.418722	0.67542	NA	GM7846	processed_pseudogene	ENSMUSG00000086240.4
2.49426	0.480419	0.682647	0.703759	0.481583	NA	GM5525	processed_pseudogene	ENSMUSG00000099492.1
6.56011	0.202225	0.432763	0.467287	0.640295	NA	GM6473	unprocessed_pseudogene	ENSMUSG00000100261.1
1097.45	-0.0868136	0.0635076	-1.36698	0.171632	0.666295	PHF3	protein_coding	ENSMUSG00000048874.15
552.257	-0.0271348	0.0568905	-0.476966	0.633386	0.915845	PTP4A1	protein_coding	ENSMUSG00000026064.16
554.927	-0.0230531	0.0566577	-0.406884	0.684093	0.928882	PTP4A1	protein_coding	ENSMUSG00000117310.2
10.7371	-0.0956787	0.313317	-0.305374	0.760081	NA	GM19680	processed_pseudogene	ENSMUSG00000070960.4
191.657	0.114548	0.140902	0.812966	0.416238	0.83249	KHDRBS2	protein_coding	ENSMUSG00000026058.11
1.06301	2.4169	1.11402	2.16954	0.0300415	NA	GM37999	TEC	ENSMUSG00000103482.1
1.55957	0.31695	0.760333	0.416857	0.676783	NA	GM5415	protein_coding	ENSMUSG00000091318.2
1.39021	-0.265328	0.881493	-0.300998	0.763416	NA	GM7114	processed_pseudogene	ENSMUSG00000100481.1
129.206	0.233264	0.102558	2.27447	0.022938	0.313528	PRIM2	protein_coding	ENSMUSG00000026134.11
4.14927	0.213844	0.528965	0.404268	0.686015	NA	1700001G17RIK	TEC	ENSMUSG00000103746.1
435.4	-0.057663	0.0564049	-1.0223	0.306637	0.777834	RAB23	protein_coding	ENSMUSG00000004768.14
170.314	0.24693	0.0823791	2.99749	0.00272212	0.108012	BAG2	protein_coding	ENSMUSG00000042215.8
18.7612	0.0412765	0.221444	0.186397	0.852133	NA	GM37905	TEC	ENSMUSG00000103072.1
1002.04	0.0408988	0.0528832	0.77338	0.439298	0.84357	ZFP451	protein_coding	ENSMUSG00000042197.13
1.93868	-1.15422	0.882879	-1.30734	0.191098	NA	GM15455	processed_pseudogene	ENSMUSG00000081402.4
2348.91	0.0961773	0.0489802	1.96359	0.0495773	0.443664	BEND6	protein_coding	ENSMUSG00000042182.16
1.13757	0.632047	1.00279	0.630287	0.528507	NA	GM37067	TEC	ENSMUSG00000104416.1
5243.65	-0.160323	0.0835866	-1.91805	0.0551049	0.464448	DST	protein_coding	ENSMUSG00000026131.20
176.496	-0.347151	0.198958	-1.74484	0.0810119	0.529798	GM26788	processed_transcript	ENSMUSG00000096992.3
102.791	-0.0801837	0.113404	-0.707066	0.479526	0.861812	A930005N03RIK	TEC	ENSMUSG00000103001.1
8.66328	-0.0361112	0.360827	-0.100079	0.920282	NA	GM3052	transcribed_processed_pseudogene	ENSMUSG00000101462.2
32.5511	-0.644946	0.18874	-3.41712	0.000632879	NA	GM37233	lincRNA	ENSMUSG00000102336.1
221.156	0.096779	0.0811422	1.19271	0.232984	0.725695	CCDC115	protein_coding	ENSMUSG00000042111.9
83.7278	-0.0487697	0.109134	-0.44688	0.654962	0.921217	GM28306	antisense	ENSMUSG00000101711.1
211.629	0.0362052	0.0732976	0.493947	0.621343	0.912972	IMP4	protein_coding	ENSMUSG00000026127.13
18.0112	0.144329	0.234447	0.615616	0.538148	NA	PTPN18	protein_coding	ENSMUSG00000026126.15
9.31472	0.457656	0.322292	1.42	0.155607	NA	GM28417	processed_transcript	ENSMUSG00000100280.2
1.38145	-0.392732	0.808147	-0.485966	0.626991	NA	1700101I19RIK	antisense	ENSMUSG00000045815.4
577.606	0.0328226	0.0556588	0.589711	0.555385	0.893746	AMER3	protein_coding	ENSMUSG00000045174.10
1751.02	-0.0186474	0.0353184	-0.527979	0.597514	0.906364	ARHGEF4	protein_coding	ENSMUSG00000037509.21
81.4322	-0.19129	0.129409	-1.47818	0.139359	0.62337	ARHGEF4	protein_coding	ENSMUSG00000118272.1
317.936	-0.0879651	0.0662109	-1.32856	0.183993	0.67969	GM38336	antisense	ENSMUSG00000104002.2
5345.92	-0.0284121	0.0368236	-0.771571	0.440369	0.844215	FAM168B	protein_coding	ENSMUSG00000037503.12
34.9066	-0.132617	0.166749	-0.795308	0.426434	NA	GM37127	TEC	ENSMUSG00000104358.1
3377.17	0.00092206	0.0357386	0.0258001	0.979417	0.996024	PLEKHB2	protein_coding	ENSMUSG00000026123.11
1.96685	0.920288	0.812873	1.13214	0.257574	NA	GM37068	lincRNA	ENSMUSG00000104417.1
2.23102	-1.17526	0.722836	-1.62591	0.10397	NA	1110002O04RIK	lincRNA	ENSMUSG00000102531.1
1615.9	-0.0123179	0.0472198	-0.260864	0.794197	0.958675	HS6ST1	protein_coding	ENSMUSG00000045216.7
335.314	0.0820004	0.0726954	1.128	0.25932	0.742839	GM37335	antisense	ENSMUSG00000104523.1
4.99372	0.32068	0.465733	0.688548	0.491108	NA	GM33280	lincRNA	ENSMUSG00000102202.1
1079.14	-0.0635995	0.0604585	-1.05195	0.292821	0.768532	UGGT1	protein_coding	ENSMUSG00000037470.14
10.6385	0.304084	0.315592	0.963533	0.33528	NA	NEURL3	protein_coding	ENSMUSG00000047180.8
132.351	-0.0247119	0.0994227	-0.248554	0.803706	0.960805	ARID5A	protein_coding	ENSMUSG00000037447.16
1086.38	-0.025857	0.0439261	-0.588648	0.556098	0.893887	KANSL3	protein_coding	ENSMUSG00000010453.12
144.138	0.179772	0.0868386	2.07018	0.0384356	0.395737	FER1L5	protein_coding	ENSMUSG00000037432.15
709.369	0.0307438	0.055635	0.552599	0.580538	0.901107	LMAN2L	protein_coding	ENSMUSG00000001143.13
250.037	-0.0687943	0.0942631	-0.729811	0.465506	0.854751	CNNM4	protein_coding	ENSMUSG00000037408.10
14.1656	0.10243	0.284525	0.360005	0.718843	NA	GM47280	miRNA	ENSMUSG00000106081.1
534.223	-0.10695	0.0511548	-2.09071	0.0365539	0.387367	CNNM3	protein_coding	ENSMUSG00000001138.13
7.02843	-0.0362857	0.378934	-0.0957574	0.923713	NA	GM38033	antisense	ENSMUSG00000102845.1
24.3981	0.016929	0.219899	0.0769853	0.938635	NA	ANKRD23	protein_coding	ENSMUSG00000067653.12
71.4638	0.0149447	0.12142	0.123083	0.902042	0.982317	GM42417	protein_coding	ENSMUSG00000109510.1
94.4928	0.0648375	0.10935	0.592936	0.553224	0.892545	ANKRD39	protein_coding	ENSMUSG00000079610.9
285.661	-0.0882514	0.0777693	-1.13478	0.256466	0.740837	SEMA4C	protein_coding	ENSMUSG00000026121.13
26.7954	-0.287139	0.194052	-1.4797	0.138953	NA	D430040D24RIK	processed_transcript	ENSMUSG00000087589.3
5.82899	-0.147263	0.4539	-0.32444	0.745605	NA	FAM178B	protein_coding	ENSMUSG00000046337.17
1754.08	0.0471753	0.0915861	0.515093	0.606488	0.90819	COX5B	protein_coding	ENSMUSG00000061518.11
3182.35	-0.0220207	0.0363295	-0.606136	0.544424	0.889211	ACTR1B	protein_coding	ENSMUSG00000037351.9
61.6379	-0.167177	0.160258	-1.04317	0.296867	0.770892	4933424G06RIK	protein_coding	ENSMUSG00000102416.4
5.29164	-0.123678	0.395396	-0.312795	0.754436	NA	GM33533	lincRNA	ENSMUSG00000104237.1
33.4933	-0.190739	0.167463	-1.13899	0.254706	NA	ZAP70	protein_coding	ENSMUSG00000026117.10
1151.9	-0.0324948	0.0583842	-0.556568	0.577823	0.899358	TMEM131	protein_coding	ENSMUSG00000026116.11
45.0072	-0.0937481	0.157204	-0.596347	0.550943	NA	VWA3B	protein_coding	ENSMUSG00000050122.19
5.62843	-0.41691	0.435547	-0.957209	0.338462	NA	CNGA3	protein_coding	ENSMUSG00000026114.14
1970.64	-0.0451256	0.0501239	-0.900282	0.36797	0.809337	INPP4A	protein_coding	ENSMUSG00000026113.17
976.966	-0.0500235	0.0525104	-0.95264	0.340773	0.796494	COA5	protein_coding	ENSMUSG00000026112.7
475.243	0.00493802	0.0631269	0.0782237	0.93765	0.989756	UNC50	protein_coding	ENSMUSG00000026111.15
581.547	-0.0332822	0.0574978	-0.578843	0.562695	0.896864	MGAT4A	protein_coding	ENSMUSG00000026110.15
2219.36	-0.10265	0.0498759	-2.05811	0.0395794	0.401555	2010300C02RIK	protein_coding	ENSMUSG00000026090.16
140.79	0.0640596	0.0921616	0.695079	0.487006	0.865496	4930556I23RIK	antisense	ENSMUSG00000089767.1
253.031	-0.0335253	0.0797961	-0.420137	0.674385	0.925868	TSGA10	protein_coding	ENSMUSG00000060771.15
25.3694	0.0674679	0.185126	0.364443	0.715527	NA	GM26805	antisense	ENSMUSG00000097268.1
26.5667	0.30626	0.197851	1.54793	0.121639	NA	LIPT1	protein_coding	ENSMUSG00000037216.5
104.331	0.234021	0.121082	1.93274	0.0532682	0.458574	MITD1	protein_coding	ENSMUSG00000026088.15
481.988	0.0451903	0.0735642	0.614297	0.539019	0.886341	MRPL30	protein_coding	ENSMUSG00000026087.11
1.19687	-0.171597	0.936093	-0.183312	0.854553	NA	LYG2	protein_coding	ENSMUSG00000061584.6
472.828	0.0737354	0.0618421	1.19232	0.233137	0.725695	TXNDC9	protein_coding	ENSMUSG00000058407.12
1121.91	0.0653269	0.0455397	1.4345	0.151429	0.63999	EIF5B	protein_coding	ENSMUSG00000026083.12
379.958	0.00367488	0.0544619	0.0674762	0.946203	0.989756	REV1	protein_coding	ENSMUSG00000026082.11
2.93275	-0.41618	0.596423	-0.697794	0.485306	NA	GM37062	sense_intronic	ENSMUSG00000103804.1
921.545	-0.0606818	0.0719041	-0.843927	0.39871	0.824874	AFF3	protein_coding	ENSMUSG00000037138.18
3.29963	-0.304285	0.524709	-0.579912	0.561974	NA	GM16150	antisense	ENSMUSG00000085391.1
1.98742	-0.415652	0.709781	-0.585606	0.558141	NA	GM16152	antisense	ENSMUSG00000087131.7
3722.47	-0.0179442	0.0480042	-0.373805	0.708549	0.935904	LONRF2	protein_coding	ENSMUSG00000048814.11
922.382	0.00231539	0.0572015	0.0404778	0.967712	0.994085	CHST10	protein_coding	ENSMUSG00000026080.13
1.27412	0.798979	1.11691	0.715348	0.474394	NA	NMS	protein_coding	ENSMUSG00000067604.8
269.89	0.157211	0.0685069	2.29482	0.0217432	0.306692	PDCL3	protein_coding	ENSMUSG00000026078.10
5.40454	-0.0418075	0.417334	-0.100177	0.920203	NA	GM37309	TEC	ENSMUSG00000103046.1
522.361	-0.0972389	0.0672207	-1.44656	0.14802	0.634537	NPAS2	protein_coding	ENSMUSG00000026077.15
1373.71	0.145078	0.0732162	1.9815	0.0475355	0.435034	RPL31	protein_coding	ENSMUSG00000073702.11
358.808	-0.0633928	0.0617023	-1.0274	0.304234	0.776493	TBC1D8	protein_coding	ENSMUSG00000003134.10
442.208	-0.0137396	0.0554247	-0.247896	0.804215	0.961069	CNOT11	protein_coding	ENSMUSG00000003135.15
78.9877	0.0297639	0.118555	0.251056	0.801771	0.960142	GM15832	processed_transcript	ENSMUSG00000085894.1
1.31071	0.208334	0.83663	0.249016	0.803348	NA	SNORD89	snoRNA	ENSMUSG00000077704.1
371.645	-0.0348283	0.0590237	-0.590074	0.555141	0.893676	RNF149	protein_coding	ENSMUSG00000048234.13
1645.98	-0.0483905	0.0624833	-0.774455	0.438662	0.843137	CREG2	protein_coding	ENSMUSG00000050967.5
154.216	-0.0379101	0.110359	-0.343516	0.73121	0.9429	D930019O06RIK	antisense	ENSMUSG00000097083.1
5.89656	0.0957611	0.424097	0.2258	0.821357	NA	RFX8	protein_coding	ENSMUSG00000057173.8
3485.77	-0.0549269	0.0449945	-1.22075	0.222182	0.715427	MAP4K4	protein_coding	ENSMUSG00000026074.15
5.72749	0.165831	0.470215	0.352669	0.724336	NA	4930456G14RIK	TEC	ENSMUSG00000102985.1
22.5049	0.0816262	0.21137	0.386177	0.699365	NA	IL1R2	protein_coding	ENSMUSG00000026073.13
6.14107	-0.00537782	0.391777	-0.0137267	0.989048	NA	GM16894	antisense	ENSMUSG00000097899.2
63.502	0.0833315	0.136849	0.608932	0.54257	0.888122	IL1R1	protein_coding	ENSMUSG00000026072.12
22.8508	0.296884	0.234205	1.26762	0.204932	NA	IL1RL2	protein_coding	ENSMUSG00000070942.8
5.15618	-0.053002	0.48536	-0.109201	0.913043	NA	IL1RL1	protein_coding	ENSMUSG00000026069.15
1.03811	0.0726093	1.01889	0.0712629	0.943189	NA	IL18R1	protein_coding	ENSMUSG00000026070.15
1.72235	1.34118	0.821982	1.63164	0.102755	NA	IL18RAP	protein_coding	ENSMUSG00000026068.11
21.9846	-0.0507572	0.244253	-0.207806	0.83538	NA	SLC9A4	protein_coding	ENSMUSG00000026065.8
1.25149	-1.04735	0.886738	-1.18113	0.237552	NA	GM37435	TEC	ENSMUSG00000102676.1
88.1897	-0.0653749	0.111862	-0.584423	0.558936	0.895526	SLC9A2	protein_coding	ENSMUSG00000026062.12
41.6794	-0.0284146	0.151792	-0.187194	0.851508	NA	GM37915	antisense	ENSMUSG00000103270.1
43.6377	0.0232296	0.149435	0.155449	0.876467	NA	MFSD9	protein_coding	ENSMUSG00000041945.12
13.9172	-0.559194	0.290419	-1.92547	0.05417	NA	TMEM182	protein_coding	ENSMUSG00000079588.3
25.7392	0.104346	0.242545	0.430213	0.66704	NA	GM29260	lincRNA	ENSMUSG00000100832.1
102.984	0.220456	0.129897	1.69716	0.0896656	0.550961	GM28175	lincRNA	ENSMUSG00000101299.2
1.78811	-0.761711	0.724522	-1.05133	0.293107	NA	GM28140	lincRNA	ENSMUSG00000100180.1
2.11851	0.0321318	0.710406	0.0452302	0.963924	NA	GM37047	TEC	ENSMUSG00000103106.1
583.197	0.0628083	0.0674181	0.931624	0.351531	0.800647	PANTR1	lincRNA	ENSMUSG00000060424.14
1082.23	0.0102048	0.0474005	0.215289	0.829542	0.965351	POU3F3	protein_coding	ENSMUSG00000045515.4
1162	-0.00130042	0.0464556	-0.0279928	0.977668	0.995898	GM20646	sense_overlapping	ENSMUSG00000093436.6
23.5146	-0.245349	0.201591	-1.21707	0.223579	NA	PANTR2	processed_transcript	ENSMUSG00000097063.3
11.7024	0.126891	0.319291	0.397415	0.691062	NA	DALIR	lincRNA	ENSMUSG00000099784.1
408.743	0.0597534	0.0694651	0.860193	0.389683	0.821733	MRPS9	protein_coding	ENSMUSG00000060679.14
245.967	-0.128026	0.0792927	-1.6146	0.106398	0.57754	GPR45	protein_coding	ENSMUSG00000041907.9
1015.19	0.000928933	0.0470818	0.0197302	0.984259	0.996542	TGFBRAP1	protein_coding	ENSMUSG00000070939.9
41.2885	-0.120842	0.162426	-0.743981	0.456888	NA	GM28782	antisense	ENSMUSG00000100269.1
5.35171	-0.0647921	0.419374	-0.154497	0.877218	NA	8430432A02RIK	antisense	ENSMUSG00000041878.3
428.909	0.00317948	0.0576134	0.0551864	0.95599	0.990786	AI597479	protein_coding	ENSMUSG00000010290.7
388.223	-0.0805477	0.0754525	-1.06753	0.285733	0.763678	FHL2	protein_coding	ENSMUSG00000008136.14
1.17887	1.06839	1.00032	1.06805	0.285499	NA	GM8210	processed_pseudogene	ENSMUSG00000094497.1
554.783	-0.0248489	0.0501813	-0.495182	0.620472	0.912972	NCK2	protein_coding	ENSMUSG00000066877.11
2.04095	0.252123	0.745277	0.338294	0.735142	NA	GM38228	TEC	ENSMUSG00000103945.1
58.9524	0.0295512	0.152103	0.194284	0.845954	0.968938	ECRG4	protein_coding	ENSMUSG00000026051.8
25.0598	0.171341	0.224608	0.762843	0.445557	NA	GM29155	antisense	ENSMUSG00000100764.1
3.41568	0.296078	0.55634	0.532189	0.594595	NA	GM29156	lincRNA	ENSMUSG00000100480.1
471.802	0.10311	0.0635706	1.62198	0.104807	0.575266	UXS1	protein_coding	ENSMUSG00000057363.12
4.47218	0.750082	0.55665	1.34749	0.177821	NA	GM19587	processed_pseudogene	ENSMUSG00000100701.1
1017.77	0.0497671	0.0442823	1.12386	0.261072	0.745104	TPP2	protein_coding	ENSMUSG00000041763.14
6.00414	0.5502	0.448865	1.22576	0.220289	NA	METTL21C	protein_coding	ENSMUSG00000047343.4
37.9842	0.167686	0.166084	1.00965	0.312665	NA	TEX30	protein_coding	ENSMUSG00000026049.11
42.1597	0.201852	0.150726	1.3392	0.180506	NA	GM29247	processed_transcript	ENSMUSG00000101104.6
103.694	0.0689152	0.108874	0.632984	0.526744	0.88149	POGLUT2	protein_coding	ENSMUSG00000026047.13
407.427	-0.0303481	0.0600549	-0.505339	0.613321	0.910563	BIVM	protein_coding	ENSMUSG00000041684.11
308.382	0.0316852	0.0665639	0.476012	0.634066	0.916	ERCC5	protein_coding	ENSMUSG00000026048.16
1.79012	0.0866852	0.7435	0.116591	0.907184	NA	METTL21E	protein_coding	ENSMUSG00000046828.3
3.34299	-0.558229	0.582227	-0.958782	0.337669	NA	TXN-PS1	processed_pseudogene	ENSMUSG00000101567.1
99.447	-0.0836028	0.121396	-0.688679	0.491025	0.866503	GULP1	protein_coding	ENSMUSG00000056870.9
5.42698	-0.500772	0.428887	-1.16761	0.242965	NA	4930521E06RIK	antisense	ENSMUSG00000101701.1
610.767	0.0380188	0.173342	0.219328	0.826395	0.964739	COL3A1	protein_coding	ENSMUSG00000026043.18
16.8876	-0.20418	0.295009	-0.692117	0.488864	NA	GM47302	miRNA	ENSMUSG00000105211.1
214.145	0.105022	0.179925	0.583698	0.559424	0.895583	COL5A2	protein_coding	ENSMUSG00000026042.16
384.507	-0.032022	0.0617581	-0.518506	0.604105	0.907683	WDR75	protein_coding	ENSMUSG00000025995.16
13.4075	0.425314	0.330078	1.28853	0.197563	NA	GM5526	processed_pseudogene	ENSMUSG00000084817.3
341.942	-0.0333027	0.0770195	-0.432393	0.665456	0.922896	SLC40A1	protein_coding	ENSMUSG00000025993.10
77.4667	-0.0113868	0.133077	-0.0855653	0.931812	0.989294	DNAH7B	protein_coding	ENSMUSG00000041144.12
74.5356	-0.0229453	0.143358	-0.160056	0.872837	0.975203	DNAH7C	protein_coding	ENSMUSG00000101337.6
2807.12	-0.0447314	0.0558782	-0.800516	0.423412	0.83755	SLC39A10	protein_coding	ENSMUSG00000025986.6
7.45137	-0.283625	0.351942	-0.805886	0.420309	NA	GM28151	lincRNA	ENSMUSG00000100213.1
3.59463	0.855232	0.646263	1.32335	0.185719	NA	GM4852	processed_pseudogene	ENSMUSG00000081185.1
1167.87	-0.137843	0.0559193	-2.46503	0.0137003	0.253188	TMEFF2	protein_coding	ENSMUSG00000026109.14
2.84203	-0.234151	0.617044	-0.379472	0.704338	NA	GM29325	lincRNA	ENSMUSG00000099625.1
87.0643	0.0653219	0.113562	0.575207	0.565151	0.898153	9330175M20RIK	antisense	ENSMUSG00000101799.1
67.8507	0.0364694	0.122129	0.298614	0.765235	0.951294	CAVIN2	protein_coding	ENSMUSG00000045954.7
156.311	-0.0722833	0.0900006	-0.803143	0.421892	0.837131	NABP1	protein_coding	ENSMUSG00000026107.11
11.737	-0.0243977	0.309006	-0.0789554	0.937068	NA	GM17767	lincRNA	ENSMUSG00000099413.1
2.11861	0.263264	0.686654	0.383401	0.701422	NA	GM28055	lincRNA	ENSMUSG00000101741.1
736.886	-0.0234963	0.0507783	-0.462724	0.643562	0.918834	MYO1B	protein_coding	ENSMUSG00000018417.14
1.08381	0.249506	1.02571	0.243251	0.807811	NA	GM8419	processed_pseudogene	ENSMUSG00000100696.1
12.4233	0.271914	0.28634	0.949618	0.342306	NA	STAT4	protein_coding	ENSMUSG00000062939.11
93.8088	0.057883	0.106318	0.544432	0.586144	0.902728	GM28177	processed_transcript	ENSMUSG00000101628.1
3.10183	0.324085	0.527866	0.613954	0.539246	NA	GM31812	lincRNA	ENSMUSG00000109599.1
147.37	-0.0299092	0.0948195	-0.315433	0.752433	0.949217	STAT1	protein_coding	ENSMUSG00000026104.14
4541.02	-0.0538112	0.0539993	-0.996517	0.318999	0.783186	GLS	protein_coding	ENSMUSG00000026103.14
466.706	0.0832407	0.0623249	1.33559	0.181682	0.677271	NAB1	protein_coding	ENSMUSG00000002881.14
2.31402	-0.750655	0.774956	-0.968642	0.332724	NA	GM553	lincRNA	ENSMUSG00000100120.1
29.5612	0.293477	0.208984	1.40431	0.160227	NA	GM5527	processed_pseudogene	ENSMUSG00000100007.1
83.5003	0.0204055	0.122179	0.167013	0.86736	0.973912	NEMP2	protein_coding	ENSMUSG00000043015.15
6.15665	-0.619429	0.43105	-1.43702	0.150712	NA	GM37242	TEC	ENSMUSG00000103630.1
1211.82	-0.00393306	0.0481376	-0.0817044	0.934882	0.989756	MFSD6	protein_coding	ENSMUSG00000041439.15
572.453	-0.0341442	0.0521064	-0.655279	0.512288	0.875685	INPP1	protein_coding	ENSMUSG00000026102.9
190.695	-0.0196952	0.0851458	-0.231312	0.817073	0.963578	HIBCH	protein_coding	ENSMUSG00000041426.12
278.489	0.00970278	0.081334	0.119295	0.905041	0.982813	1700019D03RIK	protein_coding	ENSMUSG00000043629.12
15.1499	0.0922735	0.245531	0.375812	0.707057	NA	MSTN	protein_coding	ENSMUSG00000026100.6
15.0968	-0.0399107	0.294815	-0.135375	0.892315	NA	1700019A02RIK	protein_coding	ENSMUSG00000060715.9
58.0382	-0.0153767	0.130874	-0.117492	0.90647	0.982994	PMS1	protein_coding	ENSMUSG00000026098.13
7.96203	-0.0783999	0.344418	-0.22763	0.819934	NA	GM28777	antisense	ENSMUSG00000100763.1
48.76	0.0275208	0.137272	0.200484	0.841102	0.967839	ORMDL1	protein_coding	ENSMUSG00000026097.9
86.5574	-0.0406762	0.107192	-0.379471	0.704338	0.934837	GM28778	protein_coding	ENSMUSG00000100679.1
123.03	0.00554923	0.0993282	0.0558677	0.955447	0.990642	OSGEPL1	protein_coding	ENSMUSG00000026096.14
174.77	0.0589954	0.0800453	0.737025	0.461107	0.854153	GM28551	protein_coding	ENSMUSG00000099913.1
3.64367	0.455101	0.569717	0.79882	0.424395	NA	GM18800	transcribed_unprocessed_pseudogene	ENSMUSG00000101838.6
161.5	0.055985	0.0825094	0.678529	0.497436	0.869048	ASNSD1	protein_coding	ENSMUSG00000026095.15
31.2747	0.012408	0.173092	0.0716845	0.942853	NA	GM50478	protein_coding	ENSMUSG00000117809.1
67.692	0.19549	0.138886	1.40756	0.159262	0.649805	DNAH7A	protein_coding	ENSMUSG00000096141.2
149.187	-0.0130026	0.0994981	-0.130682	0.896027	0.981394	STK17B	protein_coding	ENSMUSG00000026094.14
945.147	-0.0305558	0.0697721	-0.437937	0.661432	0.922495	HECW2	protein_coding	ENSMUSG00000042807.15
11.2666	0.135061	0.305257	0.442449	0.658164	NA	CCDC150	protein_coding	ENSMUSG00000025983.11
527.239	-0.0468307	0.0483468	-0.968642	0.332724	0.793814	GTF3C3	protein_coding	ENSMUSG00000041303.7
1151.2	0.0197628	0.0644756	0.306516	0.759212	0.949836	PGAP1	protein_coding	ENSMUSG00000073678.4
1.00142	0.529048	1.06792	0.4954	0.620318	NA	GM36955	TEC	ENSMUSG00000104136.1
229.501	-0.0208142	0.0855156	-0.243397	0.807698	0.961377	ANKRD44	protein_coding	ENSMUSG00000052331.14
30.0148	-0.0409028	0.186186	-0.219687	0.826115	NA	4930444A19RIK	antisense	ENSMUSG00000101674.6
2964.84	0.047158	0.0428059	1.10167	0.270605	0.753539	SF3B1	protein_coding	ENSMUSG00000025982.13
28.7052	-0.00747996	0.19012	-0.0393433	0.968617	NA	E330011M16RIK	TEC	ENSMUSG00000103030.1
261.202	0.0470911	0.0733334	0.642151	0.520775	0.879469	COQ10B	protein_coding	ENSMUSG00000025981.13
1.33221	-0.337923	0.93969	-0.359611	0.719138	NA	GM17971	processed_pseudogene	ENSMUSG00000101122.1
2418.96	0.0266301	0.0596344	0.446556	0.655196	0.921217	HSPD1	protein_coding	ENSMUSG00000025980.14
615.201	0.156213	0.0839425	1.86095	0.0627508	0.48542	HSPE1	protein_coding	ENSMUSG00000073676.4
5.16121	-0.0687189	0.464288	-0.148009	0.882335	NA	GM16581	processed_pseudogene	ENSMUSG00000089670.1
1107.68	0.0430547	0.0622399	0.691755	0.489091	0.865871	MOB4	protein_coding	ENSMUSG00000025979.13
401.183	-0.116901	0.0661488	-1.76725	0.077187	0.520681	RFTN2	protein_coding	ENSMUSG00000025978.14
79.9935	-0.261865	0.120925	-2.16552	0.0303477	0.351296	GM10561	antisense	ENSMUSG00000097649.2
422.976	0.0225579	0.0751527	0.300161	0.764054	0.951294	MARS2	protein_coding	ENSMUSG00000046994.9
25.89	-0.0664846	0.241112	-0.275741	0.782747	NA	BOLL	protein_coding	ENSMUSG00000025977.15
21.3576	0.0254908	0.254192	0.100282	0.920121	NA	GM8292	processed_pseudogene	ENSMUSG00000100215.1
422.071	-0.0782347	0.074876	-1.04486	0.296089	0.769971	PLCL1	protein_coding	ENSMUSG00000038349.10
1.56182	-0.942162	0.756613	-1.24524	0.213045	NA	GM38056	TEC	ENSMUSG00000102145.1
0.984386	-0.520221	0.945838	-0.550011	0.582312	NA	GM6644	processed_pseudogene	ENSMUSG00000100309.1
15.7148	0.362958	0.28914	1.2553	0.20937	NA	9130227L01RIK	lincRNA	ENSMUSG00000099950.1
1242.12	0.0879005	0.073309	1.19904	0.230512	0.723071	SATB2	protein_coding	ENSMUSG00000038331.15
289.272	0.0294182	0.0749269	0.392626	0.694596	0.931557	9130024F11RIK	processed_transcript	ENSMUSG00000087022.4
3.26678	-0.14924	0.507671	-0.293969	0.768782	NA	GM4081	TEC	ENSMUSG00000104310.1
3.88609	-0.319304	0.539268	-0.592106	0.553779	NA	BC055402	lincRNA	ENSMUSG00000101429.1
1.89523	-0.371039	0.805806	-0.460457	0.645188	NA	4930558J18RIK	lincRNA	ENSMUSG00000097519.2
380.416	0.0387525	0.0663689	0.583895	0.559291	0.895583	1700066M21RIK	protein_coding	ENSMUSG00000038323.3
190.89	0.0328394	0.073705	0.445552	0.655921	0.921486	TYW5	protein_coding	ENSMUSG00000048495.16
213.731	0.0363791	0.0767323	0.474104	0.635426	0.916232	MAIP1	protein_coding	ENSMUSG00000025971.6
548.595	0.0277425	0.05349	0.518648	0.604006	0.907683	SPATS2L	protein_coding	ENSMUSG00000038305.15
194.449	0.0177329	0.0838995	0.211358	0.832608	0.966321	KCTD18	protein_coding	ENSMUSG00000054770.16
18.3692	0.469879	0.237811	1.97585	0.0481713	NA	SGO2A	protein_coding	ENSMUSG00000026039.9
41.8388	0.22635	0.181304	1.24846	0.211864	NA	AOX1	protein_coding	ENSMUSG00000063558.4
34.4946	-0.486207	0.202316	-2.40321	0.016252	NA	AOX3	protein_coding	ENSMUSG00000064294.12
26.6876	0.123152	0.206184	0.597293	0.550312	NA	AOX4	protein_coding	ENSMUSG00000038242.12
10.604	0.156301	0.378273	0.413196	0.679463	NA	GM15759	antisense	ENSMUSG00000089822.1
11.777	-0.893225	0.890868	-1.00265	NA	NA	AOX2	protein_coding	ENSMUSG00000079554.2
21.6487	0.312046	0.209307	1.49085	0.136	NA	GM37607	TEC	ENSMUSG00000103839.1
4390.46	0.0443735	0.0385742	1.15034	0.250003	0.734741	BZW1	protein_coding	ENSMUSG00000051223.14
829.694	0.0626136	0.0812886	0.770263	0.441144	0.844709	CLK1	protein_coding	ENSMUSG00000026034.17
129.453	0.0510818	0.0955539	0.534587	0.592936	0.903745	PPIL3	protein_coding	ENSMUSG00000026035.15
447.263	-0.0474563	0.0540584	-0.87787	0.380014	0.814017	NIF3L1	protein_coding	ENSMUSG00000026036.17
231.556	-0.0670643	0.0690131	-0.971762	0.331169	0.793093	ORC2	protein_coding	ENSMUSG00000026037.14
55.4894	-0.0792275	0.140627	-0.563387	0.573172	0.899165	GM15834	lincRNA	ENSMUSG00000085054.2
1490.02	-0.189692	0.0609444	-3.11254	0.00185486	0.0869596	FAM126B	protein_coding	ENSMUSG00000038174.14
461.028	0.026707	0.0996609	0.267979	0.788716	0.957497	NDUFB3	protein_coding	ENSMUSG00000026032.8
4.13469	0.524374	0.624572	0.839573	0.401148	NA	CBX3-PS7	processed_pseudogene	ENSMUSG00000059647.5
14.0061	0.282235	0.256478	1.10043	0.271146	NA	FLACC1	protein_coding	ENSMUSG00000047528.13
2.90649	0.137505	0.611956	0.224697	0.822215	NA	GM20257	transcribed_unprocessed_pseudogene	ENSMUSG00000102059.1
251.318	-0.0481365	0.105026	-0.458328	0.646717	0.918908	CFLAR	protein_coding	ENSMUSG00000026031.15
52.7401	0.170063	0.146514	1.16073	0.245751	0.733176	CASP8	protein_coding	ENSMUSG00000026029.14
1.64367	-0.55419	0.825459	-0.671372	0.501984	NA	GM28802	unprocessed_pseudogene	ENSMUSG00000099719.1
3543.55	-0.0993649	0.0537898	-1.84728	0.0647062	0.49038	TRAK2	protein_coding	ENSMUSG00000026028.12
725.837	0.103153	0.0499029	2.06708	0.038727	0.39673	STRADB	protein_coding	ENSMUSG00000026027.13
0.909569	0.0491819	0.993847	0.0494864	0.960532	NA	C2CD6	protein_coding	ENSMUSG00000072295.7
315.689	0.102778	0.0618399	1.66201	0.0965117	0.562596	TMEM237	protein_coding	ENSMUSG00000038079.14
15.2967	-0.182639	0.244624	-0.746611	0.455299	NA	G730003C15RIK	antisense	ENSMUSG00000097573.2
36.8713	-0.036514	0.16258	-0.224591	0.822298	NA	MPP4	protein_coding	ENSMUSG00000079550.9
128.428	0.05125	0.0888078	0.577088	0.56388	0.897198	GM29017	antisense	ENSMUSG00000101586.1
693.037	-0.0846236	0.053723	-1.57518	0.115214	0.589685	ALS2	protein_coding	ENSMUSG00000026024.14
11.4877	0.356291	0.320251	1.11254	0.265907	NA	CDK15	protein_coding	ENSMUSG00000026023.16
115.286	0.122979	0.103703	1.18589	0.235667	0.728464	FZD7	protein_coding	ENSMUSG00000041075.8
1.32497	0.371906	1.00784	0.369013	0.712118	NA	GM26813	lincRNA	ENSMUSG00000097819.1
64.6849	-0.20095	0.140846	-1.42673	0.153657	0.641686	GM973	protein_coding	ENSMUSG00000047361.16
5.24639	-0.133892	0.433133	-0.309125	0.757226	NA	GM28411	antisense	ENSMUSG00000099811.6
801.404	0.127819	0.0568998	2.24638	0.0246798	0.324096	SUMO1	protein_coding	ENSMUSG00000026021.15
3.01464	0.08618	0.585236	0.147257	0.882929	NA	D430013B06RIK	TEC	ENSMUSG00000103821.1
631.708	0.0142753	0.0545605	0.261642	0.793598	0.958675	NOP58	protein_coding	ENSMUSG00000026020.9
3333.55	-0.04543	0.0667115	-0.680992	0.495876	0.868059	BMPR2	protein_coding	ENSMUSG00000067336.6
885.63	0.0279701	0.0500071	0.559322	0.575942	0.899165	FAM117B	protein_coding	ENSMUSG00000041040.12
1000.22	0.0888317	0.0433336	2.04995	0.0403694	0.404069	ICA1L	protein_coding	ENSMUSG00000026018.12
405.249	0.0674278	0.0566717	1.1898	0.234127	0.726513	WDR12	protein_coding	ENSMUSG00000026019.15
352.495	0.014493	0.0638758	0.226894	0.820506	0.964076	CARF	protein_coding	ENSMUSG00000026017.13
354.098	0.00806773	0.0901415	0.0895007	0.928684	0.988135	NBEAL1	protein_coding	ENSMUSG00000073664.11
196.773	-0.00633035	0.0887844	-0.0713003	0.943159	0.989756	CYP20A1	protein_coding	ENSMUSG00000049439.13
3756.93	0.0141781	0.0449383	0.315502	0.752381	0.949217	ABI2	protein_coding	ENSMUSG00000026782.15
1526.82	0.0129551	0.0742781	0.174414	0.86154	0.972784	RAPH1	protein_coding	ENSMUSG00000026014.15
5.80573	0.660981	0.678168	0.974657	0.32973	NA	GM11578	processed_pseudogene	ENSMUSG00000082160.1
578.649	0.00656328	0.0806067	0.0814235	0.935105	0.989756	EIF4A-PS4	processed_pseudogene	ENSMUSG00000101188.1
7.95184	0.454206	0.396642	1.14513	0.252156	NA	CD28	protein_coding	ENSMUSG00000026012.2
1.53466	-0.792028	1.08632	-0.729091	0.465946	NA	GM38137	TEC	ENSMUSG00000102549.1
1.73165	1.00256	0.803508	1.24773	0.212131	NA	CTLA4	protein_coding	ENSMUSG00000026011.13
4.1677	-0.0369826	0.56021	-0.0660157	0.947365	NA	ICOS	protein_coding	ENSMUSG00000026009.14
118.776	0.172122	0.139908	1.23025	0.218604	0.713256	PARD3B	protein_coding	ENSMUSG00000052062.14
3.09364	0.601049	0.570184	1.05413	0.291823	NA	PARD3BOS1	antisense	ENSMUSG00000085842.7
2.96496	0.0763098	0.575764	0.132537	0.89456	NA	PARD3BOS3	antisense	ENSMUSG00000085400.1
1008.42	0.0748714	0.0578611	1.29398	0.195671	0.692225	NRP2	protein_coding	ENSMUSG00000025969.15
1.2716	-0.559507	0.840345	-0.665807	0.505535	NA	GM37121	TEC	ENSMUSG00000103032.1
1.46407	0.169006	0.828014	0.20411	0.838267	NA	GM4208	lincRNA	ENSMUSG00000100426.1
550.641	-0.109626	0.0784689	-1.39706	0.162397	0.653575	INO80D	protein_coding	ENSMUSG00000040865.15
680.697	0.0251894	0.0499191	0.504604	0.613837	0.911009	INO80DOS	lincRNA	ENSMUSG00000084799.7
23.7928	-0.081075	0.208985	-0.387946	0.698056	NA	GM20342	lincRNA	ENSMUSG00000101599.1
1348.85	-0.0208936	0.046594	-0.448417	0.653852	0.920839	NDUFS1	protein_coding	ENSMUSG00000025968.16
1546.61	0.139316	0.0584968	2.3816	0.0172375	0.277629	EEF1B2	protein_coding	ENSMUSG00000025967.16
2.76128	0.168569	0.634097	0.265841	0.790362	NA	GM27390	misc_RNA	ENSMUSG00000098850.1
1.57657	-0.520628	0.775977	-0.670932	0.502264	NA	SNORA41	snoRNA	ENSMUSG00000064602.1
10.6659	0.187798	0.321242	0.584602	0.558816	NA	GPR1	protein_coding	ENSMUSG00000046856.13
3.85255	-0.222083	0.494677	-0.448945	0.653471	NA	GM24513	miRNA	ENSMUSG00000092705.1
934.431	-0.0228338	0.0807136	-0.2829	0.777254	0.954212	ZDBF2	protein_coding	ENSMUSG00000027520.16
4.15839	0.634755	0.69074	0.918949	0.358122	NA	GM11605	processed_pseudogene	ENSMUSG00000081643.1
2700.08	-0.0839017	0.0521939	-1.6075	0.107945	0.580218	ADAM23	protein_coding	ENSMUSG00000025964.15
1.16002	-0.1709	1.07807	-0.158524	0.874044	NA	GM39653	protein_coding	ENSMUSG00000115378.1
2.52997	0.802432	0.668043	1.20117	0.229686	NA	DYTN	protein_coding	ENSMUSG00000069085.5
11.5715	-0.0875876	0.301538	-0.290469	0.771458	NA	MDH1B	protein_coding	ENSMUSG00000025963.5
186.256	-0.0390992	0.0832399	-0.469717	0.638557	0.917563	FASTKD2	protein_coding	ENSMUSG00000025962.15
30.6945	-0.00999879	0.195858	-0.0510513	0.959285	NA	4933402D24RIK	protein_coding	ENSMUSG00000025961.1
7.77547	-0.36142	0.337568	-1.07066	0.284324	NA	GM13754	unitary_pseudogene	ENSMUSG00000082373.2
8.31365	0.5103	0.355583	1.43511	0.151257	NA	GM13749	lincRNA	ENSMUSG00000044689.5
1355.68	0.165625	0.0475738	3.48143	0.000498739	0.0396862	KLF7	protein_coding	ENSMUSG00000025959.13
75.9999	-0.0239312	0.132733	-0.180296	0.85692	0.972784	GM13748	antisense	ENSMUSG00000086836.1
6.74566	0.45629	0.4173	1.09343	0.274203	NA	GM28981	lincRNA	ENSMUSG00000101895.1
843.792	-0.0827706	0.0536014	-1.54419	0.122543	0.601548	CREB1	protein_coding	ENSMUSG00000025958.14
118.206	0.139708	0.101803	1.37234	0.169958	0.663122	METTL21A	protein_coding	ENSMUSG00000025956.10
2.33009	0.24221	0.656248	0.369083	0.712065	NA	GM28982	lincRNA	ENSMUSG00000101832.1
3.11707	-0.326311	0.530731	-0.614834	0.538664	NA	2810408I11RIK	processed_transcript	ENSMUSG00000087213.2
439.837	-0.0748446	0.0624786	-1.19792	0.230947	0.723081	CCNYL1	protein_coding	ENSMUSG00000070871.10
58.4035	0.0458197	0.171419	0.267297	0.789241	0.957497	FZD5	protein_coding	ENSMUSG00000045005.9
8.89286	0.0592075	0.34614	0.171051	0.864184	NA	GM38058	TEC	ENSMUSG00000102140.1
585.275	-0.143774	0.0624063	-2.30383	0.0212322	0.303993	PLEKHM3	protein_coding	ENSMUSG00000051344.13
62.3696	0.483349	0.197837	2.44316	0.0145592	0.259788	RPL10A-PS1	processed_pseudogene	ENSMUSG00000084416.3
1.01384	0.340135	1.03002	0.330223	0.741232	NA	GM7329	processed_pseudogene	ENSMUSG00000100774.1
3.44233	-0.0323586	0.584645	-0.0553474	0.955862	NA	CRYGA	protein_coding	ENSMUSG00000044429.8
77.2901	0.168578	0.121983	1.38198	0.166976	0.660604	GM28845	protein_coding	ENSMUSG00000100846.1
81.7298	0.16408	0.120656	1.35991	0.17386	0.669694	D630023F18RIK	protein_coding	ENSMUSG00000044816.10
1160.42	0.157042	0.0544028	2.88665	0.00389361	0.13392	IDH1	protein_coding	ENSMUSG00000025950.16
695.692	-0.0811843	0.0649511	-1.24993	0.211325	0.705399	PIKFYVE	protein_coding	ENSMUSG00000025949.16
64.1571	0.0970149	0.135544	0.715747	0.474148	0.860016	PTH2R	protein_coding	ENSMUSG00000025946.13
14209	-0.00306858	0.0649783	-0.0472247	0.962334	0.993081	MAP2	protein_coding	ENSMUSG00000015222.18
149.537	-0.230284	0.144327	-1.59557	0.110585	0.583923	GM10558	antisense	ENSMUSG00000073656.4
2685.52	-0.247554	0.0753863	-3.28381	0.00102414	0.0617881	UNC80	protein_coding	ENSMUSG00000055567.18
6.09262	-0.0374567	0.407821	-0.0918459	0.926821	NA	GM37181	TEC	ENSMUSG00000103375.1
346.022	0.0333939	0.0655215	0.509664	0.610287	0.909591	RPE	protein_coding	ENSMUSG00000026005.15
326.773	-0.0444122	0.0926744	-0.479228	0.631776	0.915573	KANSL1L	protein_coding	ENSMUSG00000026004.15
7.15147	0.0826373	0.36473	0.226571	0.820757	NA	GM37570	TEC	ENSMUSG00000102559.1
5.00214	0.073075	0.429599	0.1701	0.864931	NA	GM38387	TEC	ENSMUSG00000102374.1
10.2845	-0.236383	0.311215	-0.759549	0.447524	NA	GM38162	TEC	ENSMUSG00000102776.1
2.19863	-0.442342	0.688544	-0.642431	0.520594	NA	GM15789	processed_pseudogene	ENSMUSG00000082057.1
1.72939	1.77715	0.827751	2.14696	0.0317965	NA	6820402A03RIK	TEC	ENSMUSG00000103706.1
3.10967	0.532358	0.567844	0.937507	0.348498	NA	GM37285	TEC	ENSMUSG00000103756.1
2.77582	-0.0648317	0.570083	-0.113723	0.909457	NA	GM37755	TEC	ENSMUSG00000103382.1
1.49833	-1.0504	0.977727	-1.07433	0.282676	NA	GM38218	TEC	ENSMUSG00000103553.1
410.04	-0.0897419	0.0660241	-1.35923	0.174074	0.670062	ACADL	protein_coding	ENSMUSG00000026003.5
6.23392	0.103619	0.415463	0.249407	0.803046	NA	MYL1	protein_coding	ENSMUSG00000061816.15
1580.77	-0.0388706	0.045259	-0.858848	0.390424	0.822254	LANCL1	protein_coding	ENSMUSG00000026000.16
20.3997	0.222134	0.234526	0.947162	0.343556	NA	CPS1	protein_coding	ENSMUSG00000025991.8
1380.52	-0.131843	0.0732073	-1.80095	0.0717107	0.507203	ERBB4	protein_coding	ENSMUSG00000062209.15
1.83511	0.718518	0.8319	0.863707	0.387749	NA	GM16076	sense_intronic	ENSMUSG00000087514.1
33.7961	-0.0978681	0.179946	-0.543875	0.586528	NA	GM29114	antisense	ENSMUSG00000101156.1
42.9349	-0.0913043	0.162195	-0.56293	0.573482	NA	IKZF2	protein_coding	ENSMUSG00000025997.13
31.2316	0.169874	0.190089	0.893657	0.371505	NA	SPAG16	protein_coding	ENSMUSG00000053153.14
348.779	0.121692	0.0793018	1.53454	0.124897	0.604979	VWC2L	protein_coding	ENSMUSG00000045648.15
30.5471	-0.0364291	0.196211	-0.185662	0.852709	NA	BARD1	protein_coding	ENSMUSG00000026196.7
13.6993	0.132515	0.272912	0.485559	0.62728	NA	ABCA12	protein_coding	ENSMUSG00000050296.14
488.76	0.0574349	0.0613346	0.93642	0.349057	0.798875	ATIC	protein_coding	ENSMUSG00000026192.13
1550.68	0.0986662	0.0796431	1.23885	0.2154	0.710211	FN1	protein_coding	ENSMUSG00000026193.15
28.0149	-0.000842369	0.217201	-0.00387829	0.996906	NA	APOL7D	antisense	ENSMUSG00000073652.10
1.18085	-0.19734	0.894324	-0.220658	0.825359	NA	GM5829	processed_pseudogene	ENSMUSG00000101834.1
1.59205	0.22378	0.903715	0.247622	0.804427	NA	GM4319	lincRNA	ENSMUSG00000102123.1
58.3267	0.134118	0.153064	0.876221	0.38091	0.814198	MREG	protein_coding	ENSMUSG00000039395.8
97.0482	0.0250224	0.118186	0.21172	0.832325	0.966183	PECR	protein_coding	ENSMUSG00000026189.13
561.34	0.0264341	0.0578696	0.456787	0.647824	0.919163	TMEM169	protein_coding	ENSMUSG00000026188.11
193.418	-0.018996	0.082113	-0.23134	0.817051	0.963578	XRCC5	protein_coding	ENSMUSG00000026187.9
950.889	0.0797158	0.0524864	1.51879	0.128815	0.611204	MARCHF4	protein_coding	ENSMUSG00000039372.5
615.891	-0.146805	0.0513482	-2.85901	0.0042497	0.139332	SMARCAL1	protein_coding	ENSMUSG00000039354.16
2.70314	0.478997	0.705185	0.679249	0.49698	NA	GM39662	antisense	ENSMUSG00000110712.1
1029.42	0.0971218	0.0875681	1.1091	0.267386	0.750345	RPL37A	protein_coding	ENSMUSG00000046330.10
1115.07	0.0342761	0.0810583	0.422857	0.672399	0.924888	IGFBP2	protein_coding	ENSMUSG00000039323.18
3139.4	-0.0857224	0.0647132	-1.32465	0.185287	0.68016	IGFBP5	protein_coding	ENSMUSG00000026185.8
1.03473	-1.02877	1.10311	-0.932607	0.351023	NA	1700027A15RIK	antisense	ENSMUSG00000101968.6
21.3356	-0.0120792	0.222927	-0.0541844	0.956788	NA	6030407O03RIK	lincRNA	ENSMUSG00000100301.6
2.93735	-0.150971	0.603692	-0.250079	0.802526	NA	GM29183	lincRNA	ENSMUSG00000101344.1
615.967	-0.110543	0.0779923	-1.41736	0.156379	0.646229	TNS1	protein_coding	ENSMUSG00000055322.16
2.4883	0.875021	0.756619	1.15649	0.247481	NA	RUFY4	protein_coding	ENSMUSG00000061815.11
2685.21	0.0660243	0.0536159	1.23143	0.218162	0.712911	ARPC2	protein_coding	ENSMUSG00000006304.14
1239.71	0.0348404	0.059481	0.585741	0.55805	0.895178	AAMP	protein_coding	ENSMUSG00000006299.13
266.263	0.0230843	0.0700534	0.329524	0.741759	0.945714	GM28364	antisense	ENSMUSG00000101503.1
1830.31	-0.0732401	0.0411231	-1.781	0.0749127	0.513577	PNKD	protein_coding	ENSMUSG00000026179.14
149.581	-0.201046	0.0850452	-2.36399	0.0180791	0.28313	TMBIM1	protein_coding	ENSMUSG00000006301.17
1.92944	0.0326495	0.693066	0.0471088	0.962427	NA	GM29358	sense_intronic	ENSMUSG00000099931.1
20.5248	-0.0856751	0.257572	-0.332626	0.739416	NA	CATIP	protein_coding	ENSMUSG00000073650.8
26.3232	-0.164939	0.214252	-0.769837	0.441397	NA	SLC11A1	protein_coding	ENSMUSG00000026177.11
489.529	-0.0168604	0.0821666	-0.205197	0.837418	0.967556	CTDSP1	protein_coding	ENSMUSG00000026176.13
29.8346	0.236552	0.210606	1.1232	0.261354	NA	VIL1	protein_coding	ENSMUSG00000026175.12
673.757	0.0198584	0.055344	0.358818	0.719731	0.939969	USP37	protein_coding	ENSMUSG00000033364.13
299.683	0.055161	0.0611649	0.90184	0.367142	0.809104	CNOT9	protein_coding	ENSMUSG00000026174.9
225.832	-0.159855	0.0798779	-2.00125	0.0453658	0.426184	PLCD4	protein_coding	ENSMUSG00000026173.15
487.046	-0.112072	0.0724957	-1.54591	0.122127	0.600678	ZFP142	protein_coding	ENSMUSG00000026135.17
215.67	0.00102847	0.102409	0.0100427	0.991987	0.998548	BCS1L	protein_coding	ENSMUSG00000026172.12
366.389	-0.0140504	0.0587165	-0.239292	0.810879	0.962353	RNF25	protein_coding	ENSMUSG00000026171.12
83.2961	0.12143	0.142108	0.854495	0.392831	0.823023	STK36	protein_coding	ENSMUSG00000033276.18
343.416	-0.0589698	0.0915234	-0.644314	0.519372	0.879012	TTLL4	protein_coding	ENSMUSG00000033257.14
35.0365	-0.390963	0.202795	-1.92787	0.0538712	NA	CYP27A1	protein_coding	ENSMUSG00000026170.6
0.883107	0.971482	1.12891	0.860549	0.389486	NA	PRKAG3	protein_coding	ENSMUSG00000006542.13
29.3999	0.28351	0.211386	1.3412	0.179857	NA	WNT6	protein_coding	ENSMUSG00000033227.7
28.0787	-0.226282	0.215822	-1.04846	0.294424	NA	WNT10A	protein_coding	ENSMUSG00000026167.14
4795.41	0.0189974	0.0487162	0.389961	0.696566	0.932449	GM16582	processed_transcript	ENSMUSG00000089964.1
4721.25	0.0176496	0.0493871	0.357373	0.720813	0.939969	CDK5R2	protein_coding	ENSMUSG00000090071.4
0.998889	0.985623	1.13605	0.867589	0.38562	NA	FEV	protein_coding	ENSMUSG00000055197.4
53.3922	-0.144326	0.181363	-0.795784	0.426157	0.838843	CFAP65	protein_coding	ENSMUSG00000047021.14
7.25996	-0.0707984	0.376538	-0.188025	0.850857	NA	GM15841	antisense	ENSMUSG00000089653.1
3.98539	-0.0853438	0.617431	-0.138224	0.890063	NA	IHH	protein_coding	ENSMUSG00000006538.12
24.9003	-0.125085	0.240422	-0.520271	0.602875	NA	NHEJ1	protein_coding	ENSMUSG00000026162.7
1.99742	-0.558591	0.68156	-0.819577	0.412457	NA	SLC23A3	protein_coding	ENSMUSG00000026205.8
359.025	0.104971	0.0621046	1.69023	0.0909837	0.552824	CNPPD1	protein_coding	ENSMUSG00000033159.14
2235.1	-0.0357731	0.0391772	-0.913111	0.361184	0.806752	RETREG2	protein_coding	ENSMUSG00000049339.16
140.231	0.213208	0.107987	1.97439	0.0483378	0.439583	ZFAND2B	protein_coding	ENSMUSG00000026197.12
184.197	0.107025	0.0747143	1.43246	0.152012	0.640137	ABCB6	protein_coding	ENSMUSG00000026198.15
807.529	0.0196897	0.0529705	0.371711	0.710108	0.936452	GM29253	processed_transcript	ENSMUSG00000099519.1
1610.65	-0.0973313	0.041248	-2.35966	0.0182915	0.284994	ATG9A	protein_coding	ENSMUSG00000033124.16
212.049	-0.0731929	0.0715395	-1.02311	0.306255	0.777488	ANKZF1	protein_coding	ENSMUSG00000026199.17
155.712	0.0668393	0.0863965	0.773634	0.439147	0.843513	GLB1L	protein_coding	ENSMUSG00000026200.13
1.69879	0.970035	0.848883	1.14272	0.253155	NA	GM27943	miRNA	ENSMUSG00000099204.2
1145.19	-0.0401493	0.0570692	-0.70352	0.481732	0.862935	STK16	protein_coding	ENSMUSG00000026201.12
5207.19	-0.0976961	0.0468316	-2.08612	0.0369682	0.389129	TUBA4A	protein_coding	ENSMUSG00000026202.13
5.96672	0.236029	0.477534	0.494266	0.621118	NA	A630095N17RIK	protein_coding	ENSMUSG00000096094.2
886.78	-0.0761608	0.0479117	-1.58961	0.111924	0.585303	DNAJB2	protein_coding	ENSMUSG00000026203.16
4138.04	-0.160808	0.0519432	-3.09585	0.00196248	0.089222	PTPRN	protein_coding	ENSMUSG00000026204.15
1457.84	-0.130718	0.0585689	-2.23186	0.0256242	0.328298	GM28294	antisense	ENSMUSG00000101840.1
332.19	0.00269984	0.115318	0.023412	0.981322	0.996347	RESP18	protein_coding	ENSMUSG00000033061.15
266.223	0.00793266	0.111695	0.0710206	0.943381	0.989756	GM28902	antisense	ENSMUSG00000100556.1
510.864	0.121255	0.074271	1.6326	0.102554	0.573155	DNPEP	protein_coding	ENSMUSG00000026209.15
30.66	-0.146409	0.178129	-0.821927	0.411118	NA	DES	protein_coding	ENSMUSG00000026208.9
2204.19	-0.129607	0.0564677	-2.29524	0.0217193	0.306692	SPEG	protein_coding	ENSMUSG00000026207.16
1.07601	-0.899163	1.01876	-0.88261	0.377447	NA	GM15178	antisense	ENSMUSG00000086053.1
347.57	-0.0169125	0.0760895	-0.222272	0.824102	0.964103	GMPPA	protein_coding	ENSMUSG00000033021.16
454.94	0.112024	0.0725285	1.54455	0.122456	0.601493	ASIC4	protein_coding	ENSMUSG00000033007.15
94.0371	0.111283	0.105822	1.0516	0.292983	0.768532	GM37264	TEC	ENSMUSG00000102605.1
1345.89	0.00990485	0.0533717	0.185582	0.852772	0.971345	CHPF	protein_coding	ENSMUSG00000032997.16
896.049	-0.0850902	0.0616464	-1.38029	0.167496	0.660662	OBSL1	protein_coding	ENSMUSG00000026211.17
366.575	-0.0995819	0.0666587	-1.49391	0.1352	0.617906	TMEM198	protein_coding	ENSMUSG00000051703.14
425.467	0.019576	0.0840572	0.232889	0.815848	0.963578	INHA	protein_coding	ENSMUSG00000032968.4
481.161	-0.03281	0.0565461	-0.580235	0.561756	0.896484	STK11IP	protein_coding	ENSMUSG00000026213.15
2542.3	-0.0189859	0.0413073	-0.459625	0.645785	0.918908	SLC4A3	protein_coding	ENSMUSG00000006576.16
8.91866	-0.0250323	0.364424	-0.0686899	0.945236	NA	GM29069	lincRNA	ENSMUSG00000100827.1
1.46495	-0.660926	0.792282	-0.834206	0.404165	NA	GM17751	lincRNA	ENSMUSG00000100553.6
3.28385	-0.397932	0.57713	-0.689501	0.490508	NA	GM816	lincRNA	ENSMUSG00000100534.1
3348.42	-0.0441352	0.0626654	-0.704299	0.481247	0.862588	EPHA4	protein_coding	ENSMUSG00000026235.14
8.85644	-0.039438	0.336334	-0.117259	0.906655	NA	GM28386	lincRNA	ENSMUSG00000101849.1
4.82588	-0.76163	0.549016	-1.38726	0.165361	NA	PAX3	protein_coding	ENSMUSG00000004872.15
10.4084	-0.0484938	0.352061	-0.137743	0.890444	NA	GM2102	processed_pseudogene	ENSMUSG00000118426.1
157.4	-0.41539	0.0939073	-4.42341	9.71571e-06	0.00333248	SGPP2	protein_coding	ENSMUSG00000032908.9
794.318	-0.0416687	0.0504145	-0.826522	0.408508	0.829011	FARSB	protein_coding	ENSMUSG00000026245.16
2.65002	0.084265	0.56893	0.148111	0.882255	NA	4833412K13RIK	TEC	ENSMUSG00000104018.1
9.41612	0.216087	0.347243	0.622293	0.533749	NA	BC035947	protein_coding	ENSMUSG00000090486.2
1.30628	-1.11497	0.99268	-1.1232	0.261355	NA	MOGAT1	protein_coding	ENSMUSG00000012187.13
2084.06	-0.167733	0.0459601	-3.64955	0.000262702	0.0256109	ACSL3	protein_coding	ENSMUSG00000032883.15
211.727	-0.0878932	0.0753464	-1.16652	0.243403	0.732592	UTP14B	protein_coding	ENSMUSG00000079470.8
4.22705	-0.308894	0.543583	-0.568255	0.569862	NA	GM6159	processed_pseudogene	ENSMUSG00000099377.1
15.52	0.418507	0.253709	1.64955	0.0990344	NA	GM29536	lincRNA	ENSMUSG00000099706.1
8.80675	0.567094	0.352156	1.61035	0.107322	NA	KCNE4	protein_coding	ENSMUSG00000047330.8
1.55754	-0.625693	0.831775	-0.752239	0.451907	NA	GM5830	processed_pseudogene	ENSMUSG00000072978.3
2900.05	0.0547349	0.0507042	1.07949	0.280368	0.759379	SCG2	protein_coding	ENSMUSG00000050711.7
43.2975	0.213181	0.195365	1.09119	0.275188	NA	AP1S3	protein_coding	ENSMUSG00000054702.14
1034.61	-0.0714606	0.053837	-1.32735	0.184392	0.679719	WDFY1	protein_coding	ENSMUSG00000073643.11
217.592	0.0454798	0.0827409	0.549666	0.582549	0.901851	MRPL44	protein_coding	ENSMUSG00000026248.9
3247.95	0.00179169	0.0453103	0.0395427	0.968458	0.994258	SERPINE2	protein_coding	ENSMUSG00000026249.10
19.6135	0.102777	0.256112	0.401295	0.688203	NA	GM5529	processed_pseudogene	ENSMUSG00000067106.6
4.75772	-2.29489	0.898004	-2.55555	0.0106021	NA	GM28071	processed_pseudogene	ENSMUSG00000100397.1
9.08278	-0.203178	0.352152	-0.576962	0.563965	NA	FAM124B	protein_coding	ENSMUSG00000043230.2
1993.32	0.0193343	0.0522632	0.369941	0.711426	0.936842	CUL3	protein_coding	ENSMUSG00000004364.14
1.95046	-0.116199	0.688078	-0.168875	0.865895	NA	GM37902	TEC	ENSMUSG00000103076.1
534.645	-0.235199	0.0809805	-2.90439	0.00367971	0.129282	DOCK10	protein_coding	ENSMUSG00000038608.15
966.638	-0.0309438	0.0551283	-0.561305	0.57459	0.899165	NYAP2	protein_coding	ENSMUSG00000054976.14
0.814693	1.81346	1.35327	1.34006	0.180227	NA	GM5530	processed_pseudogene	ENSMUSG00000087008.4
422.465	-0.138319	0.0811048	-1.70544	0.0881127	0.54638	IRS1	protein_coding	ENSMUSG00000055980.2
112.957	0.116171	0.0965321	1.20344	0.228805	0.721298	GM9747	protein_coding	ENSMUSG00000022591.5
109.345	-0.0437024	0.0996782	-0.438435	0.661071	0.922201	RHBDD1	protein_coding	ENSMUSG00000026142.15
32.6898	0.20209	0.187723	1.07653	0.281691	NA	COL4A4	protein_coding	ENSMUSG00000067158.9
15.1388	-0.217999	0.260064	-0.838249	0.401891	NA	COL4A3	protein_coding	ENSMUSG00000079465.8
180.914	-0.0997163	0.0941968	-1.0586	0.289784	0.767575	C430014B12RIK	processed_transcript	ENSMUSG00000097564.2
2201.24	0.0327802	0.0365261	0.897445	0.369482	0.81024	MFF	protein_coding	ENSMUSG00000026150.14
7.44367	0.272753	0.364313	0.748678	0.454051	NA	GM28941	sense_intronic	ENSMUSG00000101450.1
0.941543	0.909997	1.04125	0.873946	0.382147	NA	TM4SF20	protein_coding	ENSMUSG00000026149.2
18.4871	-0.00477733	0.223688	-0.0213571	0.982961	NA	GM22396	miRNA	ENSMUSG00000093782.1
1846.07	-0.0374251	0.0420971	-0.889018	0.373993	0.81226	AGFG1	protein_coding	ENSMUSG00000026159.13
2.92332	0.72695	0.589971	1.23218	0.217882	NA	A030005L19RIK	protein_coding	ENSMUSG00000113880.1
3.14477	-0.237396	0.655281	-0.36228	0.717143	NA	GM7553	processed_pseudogene	ENSMUSG00000101784.1
39.4148	0.190901	0.225187	0.847746	0.39658	NA	SLC19A3	protein_coding	ENSMUSG00000038496.16
15.3684	0.258878	0.279367	0.926658	0.354104	NA	DAW1	protein_coding	ENSMUSG00000053161.16
3163.21	-0.061793	0.0532388	-1.16067	0.245774	0.733176	SPHKAP	protein_coding	ENSMUSG00000026163.17
2.6336	-0.375423	0.653395	-0.574573	0.56558	NA	4933436I20RIK	lincRNA	ENSMUSG00000100580.6
585.854	0.0663365	0.047162	1.40657	0.159556	0.650115	PID1	protein_coding	ENSMUSG00000045658.16
3791.95	0.05767	0.0398806	1.44607	0.148158	0.634577	DNER	protein_coding	ENSMUSG00000036766.12
35.2034	-0.210253	0.171521	-1.22582	0.220267	NA	MIR5126	miRNA	ENSMUSG00000093254.1
2558.45	-0.0592476	0.0591373	-1.00187	0.316408	0.781649	TRIP12	protein_coding	ENSMUSG00000026219.14
2.2914	-0.282615	0.706529	-0.400004	0.689153	NA	GM38374	TEC	ENSMUSG00000103505.1
52.3506	-0.0769905	0.154995	-0.49673	0.619379	0.912972	FBXO36	protein_coding	ENSMUSG00000073633.9
289.574	-0.0486865	0.0820458	-0.593406	0.552909	0.892545	SLC16A14	protein_coding	ENSMUSG00000026220.6
7.98973	-0.0470863	0.422365	-0.111483	0.911234	NA	C130026I21RIK	protein_coding	ENSMUSG00000052477.15
1.2497	0.507091	1.09494	0.463121	0.643278	NA	RPL19-PS1	processed_pseudogene	ENSMUSG00000064281.7
2.13629	0.67724	0.721561	0.938576	0.347948	NA	G530012D18RIK	protein_coding	ENSMUSG00000094127.1
14.5856	0.203089	0.273851	0.741603	0.458328	NA	SP110	protein_coding	ENSMUSG00000070034.13
7.58791	-0.177288	0.402385	-0.440593	0.659508	NA	SP140	protein_coding	ENSMUSG00000070031.11
0.889219	-0.8464	1.13216	-0.747596	0.454704	NA	GM10552	antisense	ENSMUSG00000073628.5
2.52577	-0.433374	0.606894	-0.714085	0.475175	NA	GM17017	antisense	ENSMUSG00000090246.1
24.1316	-0.4171	0.207204	-2.01299	0.0441159	NA	SP100	protein_coding	ENSMUSG00000026222.16
29.7799	-0.205518	0.200137	-1.02689	0.304474	NA	A630001G21RIK	protein_coding	ENSMUSG00000052760.16
2519.72	-0.0251065	0.0321584	-0.780716	0.43497	0.842337	CAB39	protein_coding	ENSMUSG00000036707.16
5828.01	-0.090787	0.0611909	-1.48367	0.137896	0.621451	ITM2C	protein_coding	ENSMUSG00000026223.15
49.0375	0.252223	0.160016	1.57623	0.114972	0.589685	4933407L21RIK	protein_coding	ENSMUSG00000026224.11
2.2957	0.0747579	0.61645	0.121272	0.903476	NA	GM28884	antisense	ENSMUSG00000099767.1
61.2273	0.0556737	0.149726	0.371837	0.710014	0.936452	GPR55	protein_coding	ENSMUSG00000049608.8
1.15267	-0.499167	0.978803	-0.509977	0.610068	NA	GM28100	lincRNA	ENSMUSG00000100108.1
9.37188	-0.136973	0.33656	-0.40698	0.684022	NA	GM18180	processed_pseudogene	ENSMUSG00000099342.1
17.1761	-0.295536	0.289514	-1.0208	0.30735	NA	SPATA3	protein_coding	ENSMUSG00000026226.16
202.82	0.00301283	0.0926922	0.0325036	0.97407	0.994871	2810459M11RIK	protein_coding	ENSMUSG00000026227.11
1683.61	-0.0288699	0.043306	-0.666648	0.504997	0.87225	PSMD1	protein_coding	ENSMUSG00000026229.17
6.35312	0.436555	0.380134	1.14842	0.250793	NA	HTR2B	protein_coding	ENSMUSG00000026228.6
0.92423	-0.471118	1.07125	-0.439783	0.660094	NA	GM37914	TEC	ENSMUSG00000103272.1
266.856	0.0547641	0.0643909	0.850495	0.39505	0.824331	GM21972	protein_coding	ENSMUSG00000094638.1
554.811	0.0389232	0.0524881	0.741563	0.458352	0.853728	ARMC9	protein_coding	ENSMUSG00000062590.13
20.0099	-0.0607515	0.22095	-0.274955	0.783351	NA	GM16341	antisense	ENSMUSG00000087538.1
33.0653	0.113208	0.172316	0.656983	0.511192	NA	B3GNT7	protein_coding	ENSMUSG00000079445.3
3.57894	0.151383	0.562909	0.268929	0.787984	NA	GM28626	antisense	ENSMUSG00000099644.1
3544.52	0.0267655	0.047379	0.564923	0.572126	0.899165	NCL	protein_coding	ENSMUSG00000026234.12
29.9169	0.0147299	0.190232	0.0774314	0.93828	NA	C130036L24RIK	processed_transcript	ENSMUSG00000073627.7
4.28367	0.216856	0.503004	0.431121	0.66638	NA	NMUR1	protein_coding	ENSMUSG00000026237.6
2868.68	0.0974756	0.0636195	1.53217	0.125482	0.605321	PTMA	protein_coding	ENSMUSG00000026238.14
533.762	0.121486	0.0678031	1.79175	0.0731728	0.511086	PDE6D	protein_coding	ENSMUSG00000026239.14
368.723	0.0552475	0.057943	0.95348	0.340347	0.796415	COPS7B	protein_coding	ENSMUSG00000026240.12
95.6635	-0.086856	0.117277	-0.740605	0.458933	0.853756	NPPC	protein_coding	ENSMUSG00000026241.5
439.405	0.0196736	0.0570196	0.345031	0.730071	0.942566	DIS3L2	protein_coding	ENSMUSG00000053333.15
158.54	0.0993433	0.10956	0.906745	0.364542	0.808075	GM6136	processed_pseudogene	ENSMUSG00000084106.4
170.456	-0.00411826	0.0787972	-0.052264	0.958318	0.99128	GM28375	antisense	ENSMUSG00000099401.1
1.08295	-0.595906	0.870508	-0.684549	0.493628	NA	GM37447	TEC	ENSMUSG00000103984.1
3.98723	0.0700065	0.564405	0.124036	0.901287	NA	GM29374	lincRNA	ENSMUSG00000099839.1
300.586	0.00382886	0.107601	0.035584	0.971614	0.994344	ECEL1	protein_coding	ENSMUSG00000026247.13
17.5105	-0.0464392	0.307154	-0.151192	0.879824	NA	PRSS56	protein_coding	ENSMUSG00000036480.9
997.736	0.0543638	0.0391607	1.38822	0.165069	0.657986	EIF4E2	protein_coding	ENSMUSG00000026254.17
95.4769	-0.0436438	0.117497	-0.371446	0.710305	0.936452	EFHD1	protein_coding	ENSMUSG00000026255.15
14.8606	-0.0574268	0.254229	-0.225887	0.82129	NA	EFHD1OS	antisense	ENSMUSG00000089821.1
1079.87	-0.00697829	0.0499155	-0.139802	0.888816	0.979088	GIGYF2	protein_coding	ENSMUSG00000048000.15
13.7767	-0.177321	0.278834	-0.635937	0.524817	NA	KCNJ13	protein_coding	ENSMUSG00000079436.3
7.61244	-0.141394	0.348031	-0.406267	0.684546	NA	SNORC	protein_coding	ENSMUSG00000026258.5
2663.74	-0.0708573	0.0497123	-1.42535	0.154057	0.641686	NGEF	protein_coding	ENSMUSG00000026259.14
255.304	-0.154081	0.0916227	-1.68169	0.0926298	0.556119	NEU2	protein_coding	ENSMUSG00000079434.8
209.713	-0.0356205	0.0780342	-0.456473	0.64805	0.919163	INPP5D	protein_coding	ENSMUSG00000026288.14
727.565	0.0203301	0.0490765	0.414253	0.678689	0.926526	ATG16L1	protein_coding	ENSMUSG00000026289.15
24.3845	0.158173	0.208203	0.759705	0.447431	NA	SAG	protein_coding	ENSMUSG00000056055.13
2141.17	-0.0504155	0.0511225	-0.98617	0.324049	0.788094	DGKD	protein_coding	ENSMUSG00000070738.10
40.2015	-0.094625	0.164994	-0.573506	0.566302	NA	GM19582	antisense	ENSMUSG00000101942.1
234.207	0.0333998	0.0848542	0.393613	0.693867	0.931424	USP40	protein_coding	ENSMUSG00000005501.14
6.59399	0.00490243	0.363504	0.0134866	0.98924	NA	UGT1A10	protein_coding	ENSMUSG00000090165.8
6.32699	0.0122438	0.371969	0.0329163	0.973741	NA	GM20528	processed_transcript	ENSMUSG00000092220.1
6.59399	0.00490243	0.363504	0.0134866	0.98924	NA	UGT1A9	protein_coding	ENSMUSG00000090175.1
6.59399	0.00490243	0.363504	0.0134866	0.98924	NA	UGT1A8	protein_coding	ENSMUSG00000089675.1
6.77338	-0.0653802	0.355962	-0.183672	0.854271	NA	UGT1A7C	protein_coding	ENSMUSG00000090124.7
5.07349	0.169091	0.418745	0.403803	0.686358	NA	UGT1A6B	protein_coding	ENSMUSG00000090145.7
5.01426	0.089386	0.423614	0.211008	0.832881	NA	UGT1A6A	protein_coding	ENSMUSG00000054545.17
4.69505	0.04253	0.433671	0.0980698	0.921877	NA	UGT1A5	protein_coding	ENSMUSG00000089943.1
4.47427	0.104691	0.446719	0.234355	0.81471	NA	UGT1A2	protein_coding	ENSMUSG00000090171.1
1.5649	0.025523	0.717441	0.035575	0.971621	NA	DNAJB3	protein_coding	ENSMUSG00000081984.3
1.96655	0.534501	0.697942	0.765824	0.443781	NA	UGT1A1	protein_coding	ENSMUSG00000089960.1
37.4015	0.3477	0.188483	1.84473	0.0650767	NA	MROH2A	protein_coding	ENSMUSG00000079429.9
1000.52	0.0783038	0.0952742	0.821878	0.411146	0.830704	HJURP	protein_coding	ENSMUSG00000044783.16
25.0931	0.124945	0.201838	0.619036	0.535893	NA	TRPM8	protein_coding	ENSMUSG00000036251.16
3.29273	1.03333	0.658886	1.5683	0.116812	NA	SPP2	protein_coding	ENSMUSG00000026295.12
1.79713	0.682193	0.851268	0.801384	0.422909	NA	GM29538	lincRNA	ENSMUSG00000099553.1
3.69283	0.531365	0.616408	0.862034	0.388669	NA	GLRP1	protein_coding	ENSMUSG00000062310.7
1325.62	0.12241	0.0522638	2.34215	0.0191731	0.289781	ARL4C	protein_coding	ENSMUSG00000049866.12
729.307	-0.108766	0.0508369	-2.13951	0.0323941	0.364303	SH3BP4	protein_coding	ENSMUSG00000036206.12
1.8054	1.58317	0.847704	1.8676	0.0618179	NA	C030007H22RIK	lincRNA	ENSMUSG00000099938.1
3144.63	0.000508724	0.0571142	0.00890714	0.992893	0.998887	AGAP1	protein_coding	ENSMUSG00000055013.16
96.7499	-0.0962392	0.124591	-0.772442	0.439853	0.843768	4933400F21RIK	processed_transcript	ENSMUSG00000102009.6
37.0557	0.25626	0.193367	1.32525	0.185089	NA	GBX2	protein_coding	ENSMUSG00000034486.8
22.9894	0.319389	0.255342	1.25083	0.210997	NA	D130058E05RIK	processed_transcript	ENSMUSG00000092627.2
63.4815	0.0318814	0.127942	0.249186	0.803217	0.960775	ASB18	protein_coding	ENSMUSG00000067081.13
13.0913	-0.366168	0.301619	-1.21401	0.224744	NA	IQCA	protein_coding	ENSMUSG00000026301.16
144.427	0.014337	0.0885791	0.161856	0.871419	0.975004	ACKR3	protein_coding	ENSMUSG00000044337.5
1.38674	0.296909	0.798122	0.372009	0.709886	NA	GM28723	lincRNA	ENSMUSG00000101028.1
2.47026	-0.813483	0.598431	-1.35936	0.174033	NA	GM28722	lincRNA	ENSMUSG00000101997.1
919.904	-0.0221052	0.0441786	-0.50036	0.616821	0.9121	COPS8	protein_coding	ENSMUSG00000034432.11
136.305	0.137167	0.152189	0.901297	0.36743	0.809301	COL6A3	protein_coding	ENSMUSG00000048126.16
11.8972	-0.126408	0.312896	-0.403992	0.686218	NA	MLPH	protein_coding	ENSMUSG00000026303.6
1027.79	-0.0154414	0.0669044	-0.230797	0.817472	0.963578	LRRFIP1	protein_coding	ENSMUSG00000026305.15
1.18981	0.452743	0.915292	0.494643	0.620852	NA	RBM44	protein_coding	ENSMUSG00000070732.2
630.541	-0.109567	0.0670835	-1.63329	0.102408	0.57256	RAMP1	protein_coding	ENSMUSG00000034353.14
589.166	-0.0134725	0.0505555	-0.266489	0.789863	0.957553	UBE2F	protein_coding	ENSMUSG00000034343.14
4.60067	-0.515688	0.503862	-1.02347	0.306085	NA	GM7785	processed_pseudogene	ENSMUSG00000083064.1
85.3056	0.103278	0.123559	0.83586	0.403234	0.825829	SCLY	protein_coding	ENSMUSG00000026307.12
76.4838	0.0540655	0.128466	0.420856	0.67386	0.925868	GM17090	antisense	ENSMUSG00000090322.1
6.42498	-0.0824033	0.433612	-0.190039	0.849279	NA	ESPNL	protein_coding	ENSMUSG00000049515.12
6.20133	0.260634	0.527487	0.494106	0.621231	NA	KLHL30	protein_coding	ENSMUSG00000026308.8
5.06026	-0.507677	0.475341	-1.06803	0.285508	NA	ERFE	protein_coding	ENSMUSG00000047443.14
461.92	0.0382427	0.0600304	0.637055	0.524089	0.881223	ILKAP	protein_coding	ENSMUSG00000026309.14
1.12445	-0.110949	1.12197	-0.0988876	0.921228	NA	1700020N18RIK	lincRNA	ENSMUSG00000100253.1
201.66	0.180677	0.104896	1.72244	0.0849907	0.539986	HES6	protein_coding	ENSMUSG00000067071.8
329.519	-0.00824305	0.0758515	-0.108674	0.913461	0.984912	PER2	protein_coding	ENSMUSG00000055866.9
274.853	-0.047357	0.0676799	-0.69972	0.484102	0.863678	TRAF3IP1	protein_coding	ENSMUSG00000034292.13
986.11	-0.0182892	0.056755	-0.322248	0.747265	0.948123	ASB1	protein_coding	ENSMUSG00000026311.16
1.79019	0.618194	0.732341	0.844134	0.398595	NA	GM28380	lincRNA	ENSMUSG00000101705.1
20.1924	-0.213901	0.223133	-0.958624	0.337748	NA	GM29100	antisense	ENSMUSG00000100980.1
13.0823	0.160118	0.280341	0.571155	0.567895	NA	TWIST2	protein_coding	ENSMUSG00000007805.4
1182.54	-0.0366852	0.063634	-0.576503	0.564276	0.897373	HDAC4	protein_coding	ENSMUSG00000026313.16
1730.22	-0.0849795	0.04353	-1.9522	0.0509141	0.449684	NDUFA10	protein_coding	ENSMUSG00000026260.12
543.033	0.0623975	0.0927272	0.672914	0.501002	0.870517	COPS9	protein_coding	ENSMUSG00000073616.10
2.5632	-0.607233	0.648109	-0.936931	0.348794	NA	OTOS	protein_coding	ENSMUSG00000044055.5
2.23552	0.362007	0.669367	0.54082	0.588632	NA	GM29483	lincRNA	ENSMUSG00000100546.1
98.8038	-0.0179082	0.123858	-0.144586	0.885037	0.978493	GM29481	antisense	ENSMUSG00000100781.1
1450.55	0.125932	0.0443696	2.83825	0.0045361	0.144537	GPC1	protein_coding	ENSMUSG00000034220.7
7.19847	0.0862161	0.403782	0.213522	0.83092	NA	GM29480	antisense	ENSMUSG00000101995.1
1.14013	-0.243293	0.848606	-0.286697	0.774344	NA	MIR149	miRNA	ENSMUSG00000065470.1
82.1737	0.23132	0.117671	1.96582	0.0493195	0.442596	ANKMY1	protein_coding	ENSMUSG00000034212.14
128.461	-0.168892	0.107242	-1.57487	0.115286	0.589685	DUSP28	protein_coding	ENSMUSG00000047067.7
26.5662	0.0579781	0.202325	0.286559	0.77445	NA	5033417F24RIK	antisense	ENSMUSG00000097251.2
559.418	-0.064991	0.0511669	-1.27018	0.204022	0.696847	RNPEPL1	protein_coding	ENSMUSG00000026269.14
285.811	0.076525	0.0624507	1.22537	0.220437	0.714987	9430060I03RIK	antisense	ENSMUSG00000100632.1
276.426	0.0829256	0.0637603	1.30058	0.193401	0.690763	CAPN10	protein_coding	ENSMUSG00000026270.11
24.2608	0.00530942	0.21856	0.0242927	0.980619	NA	GPR35	protein_coding	ENSMUSG00000026271.15
1.05665	1.14583	1.02408	1.11889	0.263189	NA	AQP12	protein_coding	ENSMUSG00000045091.4
19218.2	-0.00821152	0.0553946	-0.148237	0.882156	0.977362	KIF1A	protein_coding	ENSMUSG00000014602.15
1.02464	-0.639523	1.18573	-0.539349	0.589646	NA	GM28086	lincRNA	ENSMUSG00000101378.1
2.20267	-0.201606	0.708658	-0.28449	0.776035	NA	MAB21L4	protein_coding	ENSMUSG00000034159.12
30.4095	0.158522	0.20302	0.780818	0.434909	NA	CROCC2	protein_coding	ENSMUSG00000084989.3
207.341	-0.166077	0.109617	-1.51507	0.129754	0.612016	SNED1	protein_coding	ENSMUSG00000047793.13
1.20537	-0.426169	0.984553	-0.432855	0.66512	NA	MIR6901	miRNA	ENSMUSG00000098997.1
160.688	-0.0177958	0.0963922	-0.184619	0.853528	0.971744	MTERF4	protein_coding	ENSMUSG00000026273.13
15.3729	-0.184862	0.24722	-0.747763	0.454603	NA	GM28535	antisense	ENSMUSG00000101172.1
58.9452	0.173589	0.146366	1.18599	0.235625	0.728464	PASK	protein_coding	ENSMUSG00000026274.11
1671.07	-0.0546876	0.0374368	-1.4608	0.14407	0.629149	PPP1R7	protein_coding	ENSMUSG00000026275.13
7.39327	-0.322502	0.4216	-0.764947	0.444303	NA	ANO7	protein_coding	ENSMUSG00000034107.10
2872.12	-0.101266	0.0494798	-2.04661	0.0406961	0.405886	HDLBP	protein_coding	ENSMUSG00000034088.15
682.471	-0.0229573	0.0597772	-0.384048	0.700943	0.934146	SEPTIN2	protein_coding	ENSMUSG00000026276.20
679.415	-0.0247281	0.0602036	-0.410741	0.681262	0.927296	SEPTIN2	protein_coding	ENSMUSG00000116048.1
341.887	-0.0850602	0.0749704	-1.13458	0.25655	0.740837	FARP2	protein_coding	ENSMUSG00000034066.13
2503.66	0.0306339	0.0339165	0.903217	0.366411	0.808765	STK25	protein_coding	ENSMUSG00000026277.14
175.585	0.0850126	0.0965411	0.880585	0.378543	0.813683	GM28536	antisense	ENSMUSG00000100927.1
301.813	0.0804355	0.0945019	0.851153	0.394685	0.82425	BOK	protein_coding	ENSMUSG00000026278.14
173.07	0.0570204	0.0831825	0.685485	0.493038	0.868059	THAP4	protein_coding	ENSMUSG00000026279.14
84.7329	0.0294435	0.107337	0.27431	0.783847	0.955367	GM10550	antisense	ENSMUSG00000101952.1
781.762	-0.0208154	0.0449421	-0.463162	0.643249	0.918639	ATG4B	protein_coding	ENSMUSG00000026280.17
421.106	0.119869	0.0700301	1.71167	0.0869567	0.543332	DTYMK	protein_coding	ENSMUSG00000026281.15
170.295	-0.0345685	0.0932894	-0.370551	0.710972	0.936452	ING5	protein_coding	ENSMUSG00000026283.13
137.619	0.129771	0.102619	1.2646	0.206016	0.69869	D2HGDH	protein_coding	ENSMUSG00000073609.9
1.53691	0.543653	1.08517	0.500986	0.616381	NA	GAL3ST2B	protein_coding	ENSMUSG00000093805.7
1.69755	-0.0289583	1.06327	-0.0272353	0.978272	NA	GAL3ST2C	protein_coding	ENSMUSG00000073608.4
252.183	-0.195168	0.0670263	-2.91182	0.00359332	0.127157	NEU4	protein_coding	ENSMUSG00000034000.15
1.1598	-0.110312	0.974323	-0.11322	0.909856	NA	PDCD1	protein_coding	ENSMUSG00000026285.7
11.313	-0.334702	0.368755	-0.907655	0.364061	NA	GM7895	processed_pseudogene	ENSMUSG00000100347.1
599.511	-0.0445364	0.0632239	-0.704422	0.48117	0.862588	FAM174A	protein_coding	ENSMUSG00000051185.9
2.39347	-0.0110391	0.633522	-0.017425	0.986098	NA	BC055308	TEC	ENSMUSG00000103973.1
268.286	0.0604805	0.131707	0.459205	0.646087	0.918908	GM15427	processed_pseudogene	ENSMUSG00000081051.4
371.579	0.0792549	0.0590275	1.34268	0.179377	0.674384	ST8SIA4	protein_coding	ENSMUSG00000040710.10
57.4633	0.0521295	0.134351	0.388009	0.698009	0.933152	SLCO4C1	protein_coding	ENSMUSG00000040693.7
80.6261	-0.0165362	0.130776	-0.126447	0.899378	0.981521	PANCT2	antisense	ENSMUSG00000097814.5
7.05418	0.51725	0.381069	1.35737	0.174664	NA	SLCO6B1	transcribed_unprocessed_pseudogene	ENSMUSG00000045463.15
7.17642	0.362335	0.467298	0.775383	0.438113	NA	GM28901	lincRNA	ENSMUSG00000100454.1
5.74686	0.249911	0.423819	0.589665	0.555416	NA	GM6430	processed_pseudogene	ENSMUSG00000044757.7
1.36881	1.48792	1.03824	1.43311	0.151825	NA	SLCO6C1	protein_coding	ENSMUSG00000026331.13
3.61303	-0.258207	0.510991	-0.505305	0.613344	NA	GM7133	unprocessed_pseudogene	ENSMUSG00000100484.1
5.50077	0.00624827	0.468983	0.013323	0.98937	NA	GM7135	transcribed_unprocessed_pseudogene	ENSMUSG00000101348.6
756.31	-0.0778103	0.0472223	-1.64774	0.0994052	0.565998	D1ERTD622E	protein_coding	ENSMUSG00000044768.16
69.5273	-0.0811237	0.124508	-0.651555	0.514688	0.876109	AC099860.1	processed_pseudogene	ENSMUSG00000118489.1
451.163	0.0207789	0.0770358	0.269731	0.787367	0.956971	PPIP5K2	protein_coding	ENSMUSG00000040648.14
80.8762	-0.0195035	0.134571	-0.14493	0.884766	0.978493	GIN1	protein_coding	ENSMUSG00000026333.14
2502.33	-0.114731	0.0509289	-2.25277	0.0242739	0.322044	PAM	protein_coding	ENSMUSG00000026335.16
17.3013	0.175227	0.246109	0.71199	0.476471	NA	GM3531	processed_pseudogene	ENSMUSG00000089782.1
47.3272	-0.0592372	0.164263	-0.360624	0.718381	0.93919	B230216N24RIK	processed_transcript	ENSMUSG00000089706.7
1.07516	0.268481	0.893679	0.300423	0.763855	NA	1810006J02RIK	lincRNA	ENSMUSG00000100182.6
1.47377	0.0984651	0.896413	0.109843	0.912534	NA	SLCO6D1	protein_coding	ENSMUSG00000026336.13
1.07089	0.904537	1.03522	0.873764	0.382247	NA	GM3555	processed_pseudogene	ENSMUSG00000089791.1
6.51211	-0.509317	0.417587	-1.21967	0.222591	NA	GM7967	lincRNA	ENSMUSG00000100009.6
317.681	-0.0643414	0.0900967	-0.714137	0.475143	0.860436	CNTNAP5B	protein_coding	ENSMUSG00000067028.11
2.46462	0.733686	0.703548	1.04284	0.297024	NA	PRDX2-PS1	processed_pseudogene	ENSMUSG00000082431.3
1.63412	-0.887789	0.901268	-0.985044	0.324602	NA	PSMB6-PS2	processed_pseudogene	ENSMUSG00000100222.1
5.71175	0.579721	0.486986	1.19043	0.233879	NA	GM18728	unprocessed_pseudogene	ENSMUSG00000100955.1
420.757	-0.128657	0.0648105	-1.98513	0.0471303	0.433357	CDH20	protein_coding	ENSMUSG00000050840.8
1.3357	-0.901265	1.01136	-0.891142	0.372853	NA	GM29012	lincRNA	ENSMUSG00000099669.1
725.284	0.185596	0.0764639	2.42723	0.0152145	0.267138	RNF152	protein_coding	ENSMUSG00000047496.6
26.1556	-0.0894124	0.205676	-0.434725	0.663762	NA	GM17634	antisense	ENSMUSG00000097482.2
137.812	-0.0049793	0.0889907	-0.0559531	0.955379	0.990641	GM28403	sense_overlapping	ENSMUSG00000101214.1
37.0183	-0.107327	0.167976	-0.63894	0.522862	NA	CAPZA1-PS1	pseudogene	ENSMUSG00000067017.5
175.52	-0.028847	0.0925377	-0.311732	0.755244	0.949684	PIGN	protein_coding	ENSMUSG00000056536.14
1181.02	0.00861122	0.0503807	0.170923	0.864284	0.973386	RELCH	protein_coding	ENSMUSG00000026319.13
117.717	-0.0357749	0.121445	-0.294576	0.768318	0.951941	TNFRSF11A	protein_coding	ENSMUSG00000026321.7
30.0655	0.0950661	0.178607	0.532265	0.594542	NA	GM7160	lincRNA	ENSMUSG00000099843.1
496.05	-0.0917375	0.0657974	-1.39424	0.163245	0.65516	ZCCHC2	protein_coding	ENSMUSG00000038866.15
1.746	-0.26095	0.834516	-0.312697	0.754511	NA	GM26509	processed_pseudogene	ENSMUSG00000097612.1
63.6629	0.115993	0.145032	0.799776	0.42384	0.837626	GM20753	lincRNA	ENSMUSG00000101583.1
1314.3	-0.131091	0.0503534	-2.60341	0.00923012	0.205874	PHLPP1	protein_coding	ENSMUSG00000044340.7
286.278	-0.045053	0.0883032	-0.510209	0.609905	0.909391	BCL2	protein_coding	ENSMUSG00000057329.7
39.7659	0.134415	0.199851	0.672579	0.501215	NA	D630008O14RIK	antisense	ENSMUSG00000054006.14
517.176	0.00164257	0.0688635	0.0238525	0.98097	0.996294	KDSR	protein_coding	ENSMUSG00000009905.5
593.214	0.0459422	0.0479102	0.958923	0.337598	0.795595	VPS4B	protein_coding	ENSMUSG00000009907.17
0.996536	-1.69165	1.16619	-1.45058	0.146896	NA	SERPINB5	protein_coding	ENSMUSG00000067006.12
0.900861	-0.558535	1.21836	-0.45843	0.646643	NA	SERPINB3B	protein_coding	ENSMUSG00000073602.10
1.63696	0.408478	0.946285	0.431665	0.665985	NA	SERPINB11	protein_coding	ENSMUSG00000026327.8
1.67555	0.0700018	0.840019	0.0833336	0.933586	NA	SERPINB7	protein_coding	ENSMUSG00000067001.11
2.07151	0.0404098	0.719504	0.0561634	0.955212	NA	SERPINB2	protein_coding	ENSMUSG00000062345.10
55.2758	-0.428558	0.162988	-2.62937	0.00855423	0.197871	SERPINB8	protein_coding	ENSMUSG00000026315.13
0.810176	1.772	1.31711	1.34536	0.178507	NA	D830032E09RIK	lincRNA	ENSMUSG00000100457.6
320.206	0.0208867	0.0674776	0.309536	0.756914	0.949816	CDH7	protein_coding	ENSMUSG00000026312.17
64.5734	-0.20257	0.185637	-1.09121	0.275178	0.75615	CDH19	protein_coding	ENSMUSG00000047216.8
4.8991	-0.731351	0.452225	-1.61723	0.105829	NA	GM29088	lincRNA	ENSMUSG00000101253.1
1.29604	0.429901	0.941953	0.456393	0.648107	NA	GM8173	processed_pseudogene	ENSMUSG00000100555.1
332.595	-0.0427209	0.0642233	-0.665193	0.505927	0.87292	DSEL	protein_coding	ENSMUSG00000038702.6
14.2889	-0.183981	0.275904	-0.666828	0.504882	NA	GM18406	processed_pseudogene	ENSMUSG00000101054.1
5.0764	0.498074	0.482001	1.03335	0.301441	NA	9330185C12RIK	lincRNA	ENSMUSG00000097648.1
16.5241	-0.0992828	0.258879	-0.38351	0.701342	NA	GM17916	transcribed_processed_pseudogene	ENSMUSG00000100515.6
882.679	-0.173791	0.0807248	-2.15288	0.0313281	0.356952	CNTNAP5A	protein_coding	ENSMUSG00000070695.4
1.43882	-0.491191	0.765883	-0.641339	0.521302	NA	GM28363	protein_coding	ENSMUSG00000100265.1
1.38724	1.15392	0.882852	1.30704	0.191199	NA	GM29106	protein_coding	ENSMUSG00000102030.1
1472.06	0.0922678	0.05598	1.64823	0.0993061	0.565998	TSN	protein_coding	ENSMUSG00000026374.14
318.994	0.115374	0.0852272	1.35373	0.175823	0.671268	NIFK	protein_coding	ENSMUSG00000026377.12
2138.54	-0.0647541	0.0536244	-1.20755	0.22722	0.720232	CLASP1	protein_coding	ENSMUSG00000064302.13
49.1556	-0.0981752	0.1496	-0.656253	0.511661	0.87506	TFCP2L1	protein_coding	ENSMUSG00000026380.10
99.6585	-0.250752	0.1435	-1.7474	0.0805674	0.529135	GLI2	protein_coding	ENSMUSG00000048402.14
0.919905	-1.29098	1.06818	-1.20858	0.226825	NA	GM29456	lincRNA	ENSMUSG00000099860.1
1.77848	-0.380844	0.822924	-0.462794	0.643512	NA	GM29455	lincRNA	ENSMUSG00000101179.1
204.322	0.134876	0.0861017	1.56647	0.117239	0.59399	INHBB	protein_coding	ENSMUSG00000037035.5
425.82	0.143686	0.0628931	2.28461	0.0223357	0.309566	RALB	protein_coding	ENSMUSG00000004451.14
23.0587	-0.0461526	0.204194	-0.226024	0.821183	NA	GM27184	antisense	ENSMUSG00000098447.2
127.079	-0.081423	0.117869	-0.690791	0.489697	0.865871	TMEM185B	protein_coding	ENSMUSG00000098923.1
1.87395	-1.38914	0.933362	-1.48832	0.136666	NA	3830432H09RIK	lincRNA	ENSMUSG00000101731.1
166.072	0.0843642	0.0854197	0.987643	0.323327	0.787388	EPB41L5	protein_coding	ENSMUSG00000026383.14
1643.15	-0.0828291	0.0604091	-1.37114	0.170332	0.663877	PTPN4	protein_coding	ENSMUSG00000026384.13
1.59349	-0.288224	0.817748	-0.352461	0.724493	NA	GM3551	processed_pseudogene	ENSMUSG00000100636.1
1.97132	-0.12776	0.707462	-0.18059	0.85669	NA	GM28209	lincRNA	ENSMUSG00000101224.1
106.586	-0.0691817	0.109248	-0.633251	0.52657	0.881468	TMEM177	protein_coding	ENSMUSG00000036975.5
14.6024	0.153533	0.259891	0.590759	0.554682	NA	CFAP221	protein_coding	ENSMUSG00000036962.12
18.228	-0.221242	0.24879	-0.889274	0.373856	NA	SCTR	protein_coding	ENSMUSG00000026387.15
14.223	0.0195442	0.298566	0.0654604	0.947807	NA	TMEM37	protein_coding	ENSMUSG00000050777.7
1394.58	0.0201323	0.0905484	0.222338	0.824051	0.964103	DBI	protein_coding	ENSMUSG00000026385.16
32.5486	-0.0339968	0.202901	-0.167554	0.866934	NA	3110009E18RIK	protein_coding	ENSMUSG00000026388.15
144.787	0.122168	0.0996781	1.22562	0.22034	0.714987	STEAP3	protein_coding	ENSMUSG00000026389.16
125.85	0.0460845	0.109318	0.421564	0.673343	0.925517	C1QL2	protein_coding	ENSMUSG00000036907.9
17.0023	-0.258835	0.580345	-0.446001	0.655597	NA	EN1	protein_coding	ENSMUSG00000058665.8
80.281	-0.0329043	0.137156	-0.239904	0.810405	0.962219	CELRR	lincRNA	ENSMUSG00000097881.7
484.932	-0.0302621	0.0540508	-0.559882	0.57556	0.899165	INSIG2	protein_coding	ENSMUSG00000003721.14
5.19186	0.364146	0.407571	0.893455	0.371613	NA	GM37174	TEC	ENSMUSG00000104253.1
459.594	-0.0825505	0.0675833	-1.22146	0.221911	0.715427	CCDC93	protein_coding	ENSMUSG00000026339.18
14.0126	-0.181096	0.264053	-0.685833	0.492818	NA	GM15392	antisense	ENSMUSG00000085857.1
34.9244	-0.00492485	0.188424	-0.026137	0.979148	NA	HTR5B	protein_coding	ENSMUSG00000050534.8
234.708	-0.0237314	0.0841463	-0.282026	0.777924	0.95433	DDX18	protein_coding	ENSMUSG00000001674.11
2795.2	-0.0511564	0.0809035	-0.632314	0.527182	0.881606	DPP10	protein_coding	ENSMUSG00000036815.17
5.26772	-0.674111	0.429077	-1.57107	0.116166	NA	GM37478	TEC	ENSMUSG00000102801.1
2757.63	0.0827205	0.0369853	2.23658	0.0253139	0.326024	ACTR3	protein_coding	ENSMUSG00000026341.16
360.029	0.0284711	0.0623949	0.456304	0.648171	0.919163	SLC35F5	protein_coding	ENSMUSG00000026342.10
1047.5	0.0249614	0.0415637	0.600557	0.548135	0.890629	GPR39	protein_coding	ENSMUSG00000026343.6
1167.96	0.0102971	0.0411632	0.250154	0.802468	0.960371	LYPD1	protein_coding	ENSMUSG00000026344.9
191.176	-0.0510948	0.148539	-0.343982	0.73086	0.942778	NCKAP5	protein_coding	ENSMUSG00000049690.15
1945.17	-0.0887755	0.0565903	-1.56874	0.116709	0.593443	MGAT5	protein_coding	ENSMUSG00000036155.13
1.08805	-0.607879	0.903395	-0.672883	0.501022	NA	GM37510	TEC	ENSMUSG00000104378.1
4.08343	0.492379	0.521903	0.94343	0.345461	NA	GM8451	processed_pseudogene	ENSMUSG00000099471.1
1055.88	-0.00544368	0.0474202	-0.114797	0.908606	0.983857	TMEM163	protein_coding	ENSMUSG00000026347.13
8.14282	-0.0394415	0.340406	-0.115866	0.907759	NA	ACMSD	protein_coding	ENSMUSG00000026348.7
10.4833	0.170747	0.294859	0.579078	0.562536	NA	2900009J06RIK	antisense	ENSMUSG00000102014.1
903.299	-0.0673236	0.0825291	-0.815757	0.414639	0.831595	CCNT2	protein_coding	ENSMUSG00000026349.14
85.3136	-0.16334	0.138584	-1.17864	0.238542	0.729149	MAP3K19	protein_coding	ENSMUSG00000051590.10
1131.41	-0.184203	0.0483944	-3.80629	0.000141067	0.0179133	RAB3GAP1	protein_coding	ENSMUSG00000036104.12
203.459	-0.0189551	0.0766501	-0.247294	0.804681	0.961069	ZRANB3	protein_coding	ENSMUSG00000036086.16
33.0834	0.0121852	0.1706	0.0714257	0.943059	NA	GM28800	antisense	ENSMUSG00000099760.1
2.82872	0.299953	0.580759	0.516485	0.605515	NA	GM38248	TEC	ENSMUSG00000104164.1
49.3377	0.0908068	0.156079	0.5818	0.560702	0.896307	RPL28-PS1	processed_pseudogene	ENSMUSG00000058603.10
3341.66	-0.0954179	0.0549107	-1.73769	0.0822648	0.533889	R3HDM1	protein_coding	ENSMUSG00000056211.13
0.91133	-0.823459	1.16414	-0.707355	0.479346	NA	GM37407	TEC	ENSMUSG00000103497.1
1076.03	0.00812875	0.0407392	0.199531	0.841847	0.968045	UBXN4	protein_coding	ENSMUSG00000026353.9
90.0451	-0.219062	0.125976	-1.73892	0.0820485	0.533648	LCT	protein_coding	ENSMUSG00000026354.8
192.727	0.257102	0.0946578	2.71612	0.00660523	0.17271	MCM6	protein_coding	ENSMUSG00000026355.11
789.337	0.0525487	0.0453227	1.15944	0.246278	0.733176	DARS	protein_coding	ENSMUSG00000026356.15
4.81184	0.572091	0.535231	1.06887	0.285129	NA	GM6170	processed_pseudogene	ENSMUSG00000100078.1
71.0248	0.254609	0.145915	1.74491	0.0810007	0.529798	CXCR4	protein_coding	ENSMUSG00000045382.6
303.559	0.0589569	0.0683109	0.863067	0.3881	0.820268	THSD7B	protein_coding	ENSMUSG00000042581.14
2.74026	0.0821696	0.632382	0.129937	0.896617	NA	GM15790	processed_pseudogene	ENSMUSG00000089648.1
0.899822	-1.17466	1.13538	-1.03459	0.30086	NA	RPL31-PS9	processed_pseudogene	ENSMUSG00000094122.1
7.34708	-0.0930782	0.355935	-0.261504	0.793704	NA	CD55OS	antisense	ENSMUSG00000087691.1
4.60713	-0.140081	0.438045	-0.319788	0.749129	NA	GM15675	lincRNA	ENSMUSG00000086825.1
106.779	0.246214	0.106801	2.30534	0.0211474	0.303423	CD55	protein_coding	ENSMUSG00000026399.12
51.0202	0.12885	0.177273	0.726847	0.46732	0.855929	GM16083	antisense	ENSMUSG00000085526.1
7.73663	0.0600101	0.400299	0.149913	0.880833	NA	ZP3R	protein_coding	ENSMUSG00000042554.10
4.72265	-0.156824	0.499893	-0.313714	0.753738	NA	C4BP	protein_coding	ENSMUSG00000026405.14
365.167	-0.135257	0.0614317	-2.20174	0.0276836	0.337979	GM29427	protein_coding	ENSMUSG00000101904.1
4.4922	0.362516	0.500398	0.724456	0.468786	NA	C4BP-PS1	unprocessed_pseudogene	ENSMUSG00000100257.1
493.846	-0.106242	0.0552452	-1.9231	0.0544675	0.463077	PFKFB2	protein_coding	ENSMUSG00000026409.14
117.682	-0.0295227	0.0985122	-0.299685	0.764417	0.951294	YOD1	protein_coding	ENSMUSG00000046404.5
36.6269	-0.176997	0.171079	-1.03459	0.30086	NA	AA986860	protein_coding	ENSMUSG00000042510.7
2.88481	0.00278955	0.567318	0.00491709	0.996077	NA	GM28857	antisense	ENSMUSG00000099556.1
0.884355	1.42317	1.13909	1.24939	0.211522	NA	PIGR	protein_coding	ENSMUSG00000026417.13
1.55191	0.93659	0.95207	0.98374	0.325243	NA	FCMR	protein_coding	ENSMUSG00000042474.6
437.402	0.0510992	0.0571689	0.893829	0.371413	0.811213	MAPKAPK2	protein_coding	ENSMUSG00000016528.10
108.589	0.0536436	0.109799	0.48856	0.625153	0.914469	DYRK3	protein_coding	ENSMUSG00000016526.8
578.543	0.0245159	0.0496442	0.493833	0.621424	0.912972	EIF2D	protein_coding	ENSMUSG00000026427.16
292.308	0.0134561	0.0631541	0.213068	0.831274	0.965828	RASSF5	protein_coding	ENSMUSG00000026430.16
20.2235	0.0521273	0.247661	0.210479	0.833294	NA	IKBKE	protein_coding	ENSMUSG00000042349.13
2.14073	0.0961118	0.667803	0.143922	0.885562	NA	GM28913	antisense	ENSMUSG00000102055.1
1948.83	0.00738588	0.0657332	0.112362	0.910537	0.984066	SRGAP2	protein_coding	ENSMUSG00000026425.15
19.196	-0.282938	0.25211	-1.12228	0.261744	NA	FAM72A	protein_coding	ENSMUSG00000055184.4
4.33242	0.208011	0.519125	0.400696	0.688644	NA	CTSE	protein_coding	ENSMUSG00000004552.16
68.5024	-0.260852	0.154867	-1.68436	0.0921121	0.554895	RAB7B	protein_coding	ENSMUSG00000052688.12
3.1104	0.780691	0.591693	1.31942	0.187029	NA	SLC26A9	protein_coding	ENSMUSG00000042268.10
13.0867	-0.457235	0.278803	-1.63999	0.101006	NA	PM20D1	protein_coding	ENSMUSG00000042251.12
1020.25	-0.0890421	0.0453864	-1.96187	0.0497779	0.444648	SLC41A1	protein_coding	ENSMUSG00000013275.9
52.5602	-0.0817373	0.146562	-0.557696	0.577052	0.899165	RAB29	protein_coding	ENSMUSG00000026433.13
2361.81	0.0378473	0.0647185	0.584799	0.558683	0.895316	NUCKS1	protein_coding	ENSMUSG00000026434.12
155.334	0.0577965	0.10444	0.553393	0.579994	0.900643	GM37676	TEC	ENSMUSG00000103975.1
38.2289	-0.15866	0.164193	-0.966298	0.333895	NA	GM29103	processed_transcript	ENSMUSG00000100037.1
21.9867	-0.379085	0.213376	-1.77661	0.0756328	NA	SLC45A3	protein_coding	ENSMUSG00000026435.15
440.952	-0.0540719	0.0654624	-0.825999	0.408805	0.829342	ELK4	protein_coding	ENSMUSG00000026436.15
1033.36	-0.0882264	0.0453684	-1.94467	0.0518151	0.45376	MFSD4A	protein_coding	ENSMUSG00000059149.17
8.92446	-0.0467922	0.337948	-0.13846	0.889877	NA	GM37120	TEC	ENSMUSG00000103966.1
293.846	-0.252867	0.0879803	-2.87413	0.00405142	0.136167	CDK18	protein_coding	ENSMUSG00000026437.11
12.0332	-0.0736231	0.283317	-0.259862	0.79497	NA	GM29629	antisense	ENSMUSG00000099874.1
79.7777	0.0744808	0.109214	0.681974	0.495256	0.868059	LEMD1	protein_coding	ENSMUSG00000079330.9
59.7778	0.0738292	0.124121	0.594815	0.551967	0.89209	GM29695	protein_coding	ENSMUSG00000118219.1
500.892	-0.0140252	0.0561606	-0.249734	0.802793	0.960494	KLHDC8A	protein_coding	ENSMUSG00000042115.4
23.6154	-0.283102	0.207125	-1.36682	0.171683	NA	NUAK2	protein_coding	ENSMUSG00000009772.15
2733.56	0.0126991	0.0398753	0.318472	0.750127	0.948842	TMCC2	protein_coding	ENSMUSG00000042066.16
132.204	0.00155495	0.0905734	0.0171679	0.986303	0.996661	GM15849	antisense	ENSMUSG00000090079.1
786.193	-0.111335	0.063067	-1.76535	0.0775054	0.52098	DSTYK	protein_coding	ENSMUSG00000042046.15
34.493	-0.0820039	0.183047	-0.447994	0.654157	NA	6030442K20RIK	processed_transcript	ENSMUSG00000097760.2
494.91	-0.118355	0.0556618	-2.12633	0.0334759	0.369268	RBBP5	protein_coding	ENSMUSG00000026439.14
25.2187	-0.20352	0.208475	-0.976234	0.328948	NA	TMEM81	protein_coding	ENSMUSG00000048174.2
1188.4	-0.103934	0.0643549	-1.61501	0.10631	0.57754	CNTN2	protein_coding	ENSMUSG00000053024.14
7018.34	-0.330189	0.0801133	-4.12153	3.76371e-05	0.00839479	NFASC	protein_coding	ENSMUSG00000026442.14
1873.73	-0.0116836	0.0462604	-0.252563	0.800606	0.959906	LRRN2	protein_coding	ENSMUSG00000026443.3
1.06218	-0.912608	1.0224	-0.892617	0.372063	NA	GM38308	TEC	ENSMUSG00000102709.1
1321.53	-0.0474135	0.078846	-0.601343	0.547611	0.890119	MDM4	protein_coding	ENSMUSG00000054387.13
382.574	-0.0447623	0.0873337	-0.512543	0.608271	0.908334	PIK3C2B	protein_coding	ENSMUSG00000026447.17
23.3629	-0.294019	0.22573	-1.30253	0.192737	NA	GM28609	antisense	ENSMUSG00000101102.1
65.6197	-0.267228	0.129842	-2.05811	0.03958	0.401555	GM26616	TEC	ENSMUSG00000102425.1
1069.05	-0.0214166	0.0452017	-0.4738	0.635642	0.916232	PPP1R15B	protein_coding	ENSMUSG00000046062.5
1254.67	-0.118866	0.0737566	-1.61159	0.10705	0.579074	PLEKHA6	protein_coding	ENSMUSG00000041757.17
67.4847	-0.186245	0.13641	-1.36533	0.172148	0.667068	GM19461	antisense	ENSMUSG00000101693.1
1.63324	-0.55715	0.800387	-0.696101	0.486366	NA	GOLT1A	protein_coding	ENSMUSG00000103421.1
2.74637	0.0358756	0.625101	0.0573917	0.954233	NA	GM28040	protein_coding	ENSMUSG00000115958.1
2.86776	0.0187461	0.601832	0.0311483	0.975151	NA	GM28040	protein_coding	ENSMUSG00000098306.9
1.11627	-0.0356249	0.968309	-0.0367908	0.970652	NA	KISS1	protein_coding	ENSMUSG00000116158.1
0.961002	2.00283	1.08646	1.84346	0.0652626	NA	REN1	protein_coding	ENSMUSG00000070645.5
113.128	0.0668278	0.103805	0.643785	0.519715	0.879129	ETNK2	protein_coding	ENSMUSG00000070644.13
191.057	0.0583602	0.0875445	0.666634	0.505006	0.87225	SOX13	protein_coding	ENSMUSG00000070643.11
222.326	0.0143524	0.105855	0.135585	0.892149	0.980097	SNRPE	protein_coding	ENSMUSG00000090553.8
518.197	-0.0208707	0.0680723	-0.306597	0.75915	0.949836	ZC3H11A	protein_coding	ENSMUSG00000102976.6
518.16	-0.020465	0.0680752	-0.300623	0.763702	0.951294	ZC3H11A	protein_coding	ENSMUSG00000116275.1
518.16	-0.020465	0.0680752	-0.300623	0.763702	0.951294	GM38394	protein_coding	ENSMUSG00000094410.8
7.30631	0.0101681	0.382341	0.0265942	0.978783	NA	LAX1	protein_coding	ENSMUSG00000051998.14
4633.5	-0.051915	0.0771667	-0.672764	0.501097	0.870517	ATP2B4	protein_coding	ENSMUSG00000026463.17
64.3815	-0.0400474	0.162518	-0.246418	0.805358	0.961141	MIR6903	miRNA	ENSMUSG00000098606.1
12.5559	0.0727946	0.281841	0.258282	0.796189	NA	OPTC	protein_coding	ENSMUSG00000010311.15
54.4224	-0.0558853	0.14571	-0.383538	0.701321	0.934227	GM15851	antisense	ENSMUSG00000090208.1
74.2276	-0.162791	0.134052	-1.21439	0.2246	0.716589	PRELP	protein_coding	ENSMUSG00000041577.5
261.883	-0.0282829	0.124954	-0.226347	0.820932	0.964076	FMOD	protein_coding	ENSMUSG00000041559.7
243.38	-0.0685759	0.141153	-0.485826	0.62709	0.914614	BTG2	protein_coding	ENSMUSG00000020423.6
6.64055	-0.23567	0.406285	-0.580061	0.561873	NA	CHIT1	protein_coding	ENSMUSG00000026450.14
65.5147	0.0102638	0.135928	0.0755093	0.939809	0.989756	CHIL1	protein_coding	ENSMUSG00000064246.10
709.02	0.101778	0.0567804	1.79249	0.0730545	0.511086	MYBPH	protein_coding	ENSMUSG00000042451.12
2653.57	0.0231834	0.0474219	0.488875	0.62493	0.914469	ADORA1	protein_coding	ENSMUSG00000042429.8
2063.41	-0.0285401	0.0479933	-0.594669	0.552064	0.89209	PPFIA4	protein_coding	ENSMUSG00000026458.13
1036.32	0.0790264	0.0593207	1.33219	0.182798	0.678339	TMEM183A	protein_coding	ENSMUSG00000042305.12
144.093	-0.100671	0.0922977	-1.09072	0.275397	0.75615	CYB5R1	protein_coding	ENSMUSG00000026456.18
1208.09	0.0107621	0.0411388	0.261605	0.793626	0.958675	ADIPOR1	protein_coding	ENSMUSG00000026457.14
1.7044	0.0733981	0.78122	0.0939532	0.925146	NA	GM37935	TEC	ENSMUSG00000102722.1
573.074	-0.0203383	0.0504721	-0.40296	0.686977	0.929363	KLHL12	protein_coding	ENSMUSG00000026455.14
628.79	0.114376	0.0445477	2.5675	0.0102434	0.217282	RABIF	protein_coding	ENSMUSG00000042229.9
5.73852	0.457931	0.450075	1.01746	0.308937	NA	GM15454	processed_pseudogene	ENSMUSG00000096712.1
1.34611	0.310971	0.879274	0.353668	0.723587	NA	GM29376	unprocessed_pseudogene	ENSMUSG00000101955.1
1022.5	0.0187235	0.0515368	0.363305	0.716377	0.938138	KDM5B	protein_coding	ENSMUSG00000042207.17
1.79511	-0.151965	0.775949	-0.195844	0.844733	NA	GM26783	lincRNA	ENSMUSG00000097435.1
1846.18	-0.0671915	0.058699	-1.14468	0.252342	0.73639	SYT2	protein_coding	ENSMUSG00000026452.15
1641.86	-0.0576883	0.0708268	-0.814499	0.415359	0.832365	PPP1R12B	protein_coding	ENSMUSG00000073557.12
2.07573	-0.066581	0.727753	-0.0914885	0.927104	NA	GM37677	TEC	ENSMUSG00000103976.1
138.924	-0.202334	0.117746	-1.71839	0.0857246	0.540851	GM28892	antisense	ENSMUSG00000101168.1
20.1327	0.077863	0.239246	0.325452	0.744839	NA	UBE2T	protein_coding	ENSMUSG00000026429.9
211.735	-0.030756	0.0991573	-0.310173	0.756429	0.949816	LGR6	protein_coding	ENSMUSG00000042793.13
8.95947	0.0615132	0.326485	0.18841	0.850555	NA	PTPRV	polymorphic_pseudogene	ENSMUSG00000097993.7
2.15913	-1.03826	0.761538	-1.36337	0.172765	NA	GM10535	antisense	ENSMUSG00000097988.1
4.15652	0.304054	0.502988	0.604496	0.545514	NA	PTPN7	protein_coding	ENSMUSG00000031506.11
3712.26	0.0692459	0.0364782	1.89828	0.0576588	0.471184	ARL8A	protein_coding	ENSMUSG00000026426.10
1.90191	0.20845	0.693498	0.300578	0.763737	NA	GM26280	rRNA	ENSMUSG00000087721.1
2.93173	0.963419	0.62327	1.54575	0.122165	NA	GM15445	antisense	ENSMUSG00000085311.1
2128.5	-0.125109	0.0675227	-1.85285	0.0639041	0.487173	GPR37L1	protein_coding	ENSMUSG00000026424.8
500.573	-0.0900157	0.0673755	-1.33603	0.18154	0.677083	GM4204	processed_pseudogene	ENSMUSG00000079139.4
98.2782	-0.0247928	0.106204	-0.233446	0.815415	0.963578	GM26642	antisense	ENSMUSG00000097680.1
410.096	-0.0374388	0.0818618	-0.457342	0.647426	0.919163	RNPEP	protein_coding	ENSMUSG00000041926.15
959.87	-0.0161262	0.039127	-0.41215	0.680229	0.927019	TIMM17A	protein_coding	ENSMUSG00000062580.9
34.6032	-0.330155	0.192394	-1.71604	0.0861555	NA	LMOD1	protein_coding	ENSMUSG00000048096.7
1641.89	-0.11337	0.0655215	-1.73028	0.0835803	0.537052	SHISA4	protein_coding	ENSMUSG00000041889.7
2225.69	-0.0357859	0.0476835	-0.750487	0.452962	0.850462	IPO9	protein_coding	ENSMUSG00000041879.13
5610.06	0.0206276	0.0884274	0.233271	0.815551	0.963578	NAV1	protein_coding	ENSMUSG00000009418.16
140.013	-0.151473	0.211034	-0.717767	0.472901	0.859934	GM4793	antisense	ENSMUSG00000054412.5
1327.64	-0.128427	0.0740189	-1.73506	0.0827304	0.534083	CSRP1	protein_coding	ENSMUSG00000026421.14
290.558	-0.122695	0.0802505	-1.5289	0.126289	0.60656	PHLDA3	protein_coding	ENSMUSG00000041801.5
56.2188	-0.399576	0.178139	-2.24306	0.0248929	0.324674	TNNI1	protein_coding	ENSMUSG00000026418.16
24.466	0.178946	0.20306	0.881247	0.378184	NA	LAD1	protein_coding	ENSMUSG00000041782.14
23.7093	-0.184214	0.216933	-0.849174	0.395785	NA	TNNT2	protein_coding	ENSMUSG00000026414.13
3.66743	-1.15757	0.540693	-2.14089	0.0322827	NA	PKP1	protein_coding	ENSMUSG00000026413.12
11.7871	-0.507814	0.358961	-1.41468	0.157163	NA	IGFN1	protein_coding	ENSMUSG00000051985.12
827.632	0.0562718	0.0531158	1.05942	0.28941	0.767169	TMEM9	protein_coding	ENSMUSG00000026411.17
2.89034	-0.0393051	0.616098	-0.0637968	0.949132	NA	ASCL5	protein_coding	ENSMUSG00000097918.1
22.2047	-0.003286	0.222633	-0.0147597	0.988224	NA	CACNA1S	protein_coding	ENSMUSG00000026407.17
3.88334	0.175819	0.552166	0.318417	0.750169	NA	GM37759	antisense	ENSMUSG00000102717.1
4.62463	0.419688	0.598719	0.700976	0.483318	NA	GM15850	processed_transcript	ENSMUSG00000086264.9
6845.98	0.147485	0.0816195	1.80699	0.0707641	0.505803	KIF21B	protein_coding	ENSMUSG00000041642.18
27.4354	-0.220837	0.23818	-0.927186	0.35383	NA	MROH3	protein_coding	ENSMUSG00000087230.10
114.576	-0.0634445	0.104519	-0.607013	0.543842	0.888789	INAVA	protein_coding	ENSMUSG00000041605.16
25.4641	-0.0917389	0.201239	-0.45587	0.648484	NA	GM26568	antisense	ENSMUSG00000097315.1
841.586	0.0640592	0.0407625	1.57152	0.116061	0.591802	GM26781	antisense	ENSMUSG00000097433.1
35.3278	-0.004366	0.161513	-0.0270319	0.978434	NA	GPR25	protein_coding	ENSMUSG00000052759.7
2393.22	-0.108334	0.0687805	-1.57507	0.115239	0.589685	CAMSAP2	protein_coding	ENSMUSG00000041570.14
9.71863	0.0500921	0.319291	0.156886	0.875335	NA	9230116N13RIK	processed_transcript	ENSMUSG00000097403.2
101.673	0.0450194	0.11173	0.402929	0.687	0.929363	DDX59	protein_coding	ENSMUSG00000026404.12
23.0184	0.159015	0.233839	0.68002	0.496492	NA	KIF14	protein_coding	ENSMUSG00000041498.13
2.99648	1.19354	0.675458	1.76701	0.0772267	NA	GM37799	lincRNA	ENSMUSG00000104414.1
1.6475	-0.152711	0.813123	-0.187808	0.851027	NA	PLATR23	lincRNA	ENSMUSG00000097229.1
694.026	-0.0270302	0.0528532	-0.511421	0.609056	0.908769	ZFP281	protein_coding	ENSMUSG00000041483.14
12.2123	-0.46176	0.297183	-1.55379	0.120235	NA	GM19705	lincRNA	ENSMUSG00000097113.7
1.71125	-0.709603	0.881182	-0.805285	0.420655	NA	PLATR22	lincRNA	ENSMUSG00000097448.1
3.80445	0.318698	0.529017	0.602435	0.546885	NA	NR5A2	protein_coding	ENSMUSG00000026398.14
44.0695	0.0807143	0.264223	0.305478	0.760002	NA	GM4258	processed_transcript	ENSMUSG00000098243.3
17.1559	-0.021401	0.259557	-0.0824519	0.934287	NA	GM26936	lincRNA	ENSMUSG00000098145.1
1.19139	0.0736524	0.870269	0.0846317	0.932554	NA	GM37534	TEC	ENSMUSG00000103427.1
2.20858	0.969996	0.660275	1.46908	0.141811	NA	MIR181A-1HG	lincRNA	ENSMUSG00000098206.1
42.7496	0.0585146	0.14896	0.392821	0.694452	NA	PTPRC	protein_coding	ENSMUSG00000026395.16
514.851	-0.155273	0.0622458	-2.49451	0.0126132	0.241044	NEK7	protein_coding	ENSMUSG00000026393.10
54.8842	-0.0557665	0.133248	-0.418516	0.67557	0.925945	GM28501	antisense	ENSMUSG00000099510.2
152.252	0.0381559	0.125185	0.304796	0.760521	0.950111	LHX9	protein_coding	ENSMUSG00000019230.14
84.9797	0.198653	0.119076	1.66829	0.0952578	0.560692	2310009B15RIK	protein_coding	ENSMUSG00000079283.2
1.04185	0.233815	1.05563	0.221493	0.824708	NA	GM37045	TEC	ENSMUSG00000102365.1
205.012	-0.0322056	0.0971396	-0.331539	0.740237	0.945714	DENND1B	protein_coding	ENSMUSG00000056268.15
2.36488	-0.331091	0.709685	-0.466533	0.640834	NA	GM37655	TEC	ENSMUSG00000102451.1
16.9132	-0.147214	0.273241	-0.538769	0.590046	NA	CRB1	protein_coding	ENSMUSG00000063681.14
1.02683	-0.00409764	1.0198	-0.00401808	0.996794	NA	4933436E23RIK	lincRNA	ENSMUSG00000103844.1
518.638	-0.00757311	0.0660592	-0.114641	0.90873	0.983857	ZBTB41	protein_coding	ENSMUSG00000033964.12
52.7354	0.286168	0.15631	1.83078	0.0671341	0.497123	ASPM	protein_coding	ENSMUSG00000033952.14
1.6985	0.0238208	0.866713	0.027484	0.978074	NA	GM4788	protein_coding	ENSMUSG00000070594.10
4.75544	0.227709	0.461904	0.492979	0.622028	NA	GM16332	unprocessed_pseudogene	ENSMUSG00000089991.2
1.40426	1.027	0.878715	1.16876	0.242502	NA	GM5837	processed_pseudogene	ENSMUSG00000104496.1
0.913206	1.14059	1.10669	1.03064	0.30271	NA	GM5834	unprocessed_pseudogene	ENSMUSG00000085867.1
1.84064	0.713376	1.0239	0.696726	0.485975	NA	GM38019	processed_pseudogene	ENSMUSG00000103691.1
319.696	-0.0557174	0.0925518	-0.602014	0.547165	0.890119	CFH	protein_coding	ENSMUSG00000026365.15
459.158	-0.0695594	0.0878692	-0.791624	0.42858	0.840058	KCNT2	protein_coding	ENSMUSG00000052726.16
202.259	0.116762	0.0873016	1.33746	0.181074	0.675876	4930590L20RIK	antisense	ENSMUSG00000102368.1
13.1849	0.580253	0.366893	1.58153	0.113757	NA	GM5835	processed_pseudogene	ENSMUSG00000101795.2
1148.54	0.038747	0.0459384	0.843455	0.398974	0.824874	CDC73	protein_coding	ENSMUSG00000026361.9
535.081	0.0869957	0.0559769	1.55414	0.120152	0.597025	B3GALT2	protein_coding	ENSMUSG00000033849.3
1.28533	0.860665	0.95103	0.904982	0.365475	NA	GM6397	processed_pseudogene	ENSMUSG00000089640.1
848.475	0.0833854	0.0524193	1.59074	0.111668	0.584693	GLRX2	protein_coding	ENSMUSG00000018196.18
1095.86	-0.0200845	0.0578293	-0.347307	0.72836	0.942362	RO60	protein_coding	ENSMUSG00000018199.9
406.055	-0.0582448	0.0636285	-0.915389	0.359987	0.806266	UCHL5	protein_coding	ENSMUSG00000018189.12
49.4342	-0.0141755	0.142079	-0.0997714	0.920526	0.986082	GM29170	sense_intronic	ENSMUSG00000100455.1
2.34433	0.316725	0.634045	0.49953	0.617406	NA	GM25663	snoRNA	ENSMUSG00000088323.1
696.669	0.11681	0.0632198	1.84768	0.0646482	0.490307	RGS2	protein_coding	ENSMUSG00000026360.9
14.5124	0.399118	0.264629	1.50822	0.131499	NA	RGS13	protein_coding	ENSMUSG00000051079.8
1.04211	0.365645	1.49413	0.244722	0.806672	NA	RBM6-PS2	processed_pseudogene	ENSMUSG00000100389.1
1.2985	-0.224445	0.954054	-0.235254	0.814012	NA	GM7266	processed_pseudogene	ENSMUSG00000100441.1
1.44025	2.45373	1.05414	2.3277	0.0199281	NA	RGS18	protein_coding	ENSMUSG00000026357.3
96.7797	-0.0978511	0.122138	-0.801151	0.423045	0.837356	GM29514	antisense	ENSMUSG00000099964.6
5.54091	-0.0543457	0.400045	-0.135849	0.891941	NA	GM5263	processed_pseudogene	ENSMUSG00000090323.2
647.875	0.0644963	0.0641018	1.00615	0.314341	0.780565	BRINP3	protein_coding	ENSMUSG00000035131.14
55.7987	0.0426035	0.136445	0.31224	0.754858	0.949395	GM15584	antisense	ENSMUSG00000085822.2
1.55273	-1.39161	0.886046	-1.57059	0.116279	NA	GM15443	processed_pseudogene	ENSMUSG00000082588.1
1.93049	1.48771	0.996289	1.49325	0.135372	NA	GM29398	lincRNA	ENSMUSG00000101011.6
73.7509	-0.268263	0.140122	-1.9145	0.0555566	0.464448	PLA2G4A	protein_coding	ENSMUSG00000056220.14
2.81509	-0.743377	0.57072	-1.30252	0.192737	NA	PTGS2OS	processed_transcript	ENSMUSG00000097028.2
55.1058	-0.0967264	0.152578	-0.633949	0.526114	0.881468	PTGS2	protein_coding	ENSMUSG00000032487.8
1.20263	-0.430886	0.927439	-0.464598	0.64222	NA	GM9687	processed_pseudogene	ENSMUSG00000101199.1
1.94928	0.604292	0.828999	0.728941	0.466038	NA	PTGS2OS2	lincRNA	ENSMUSG00000097754.1
18.0964	0.227883	0.243387	0.9363	0.349119	NA	RBM3-PS	processed_pseudogene	ENSMUSG00000099875.1
613.342	-0.0438169	0.0607388	-0.7214	0.470664	0.858383	ODR4	protein_coding	ENSMUSG00000006010.14
1451.71	-0.0524569	0.0725914	-0.722632	0.469906	0.857717	TPR	protein_coding	ENSMUSG00000006005.18
57.1817	0.145135	0.146482	0.990808	0.321779	0.78569	PRG4	protein_coding	ENSMUSG00000006014.16
111.238	-0.0937399	0.135391	-0.692365	0.488708	0.865695	HMCN1	protein_coding	ENSMUSG00000066842.18
26.2516	-0.182961	0.227312	-0.80489	0.420883	NA	GM20631	antisense	ENSMUSG00000093650.2
1.2711	0.197753	0.886543	0.223061	0.823488	NA	GM37671	TEC	ENSMUSG00000102628.1
126.934	-0.0692974	0.101591	-0.682121	0.495162	0.868059	GM10138	antisense	ENSMUSG00000100954.4
1983.18	0.0740456	0.0405483	1.82611	0.0678336	0.498157	IVNS1ABP	protein_coding	ENSMUSG00000023150.14
110.078	-0.0519683	0.13028	-0.398896	0.68997	0.930821	SWT1	protein_coding	ENSMUSG00000052748.14
337.06	-0.0296322	0.061096	-0.48501	0.627669	0.914614	TRMT1L	protein_coding	ENSMUSG00000053286.11
6.81884	-0.0681105	0.371865	-0.183159	0.854673	NA	GM37893	TEC	ENSMUSG00000103928.1
539.649	0.0505309	0.0640302	0.789172	0.430011	0.840058	RNF2	protein_coding	ENSMUSG00000026484.13
85.1195	-0.189878	0.126688	-1.49879	0.133928	0.61669	FAM129A	protein_coding	ENSMUSG00000026483.13
15.7285	0.154234	0.256813	0.600569	0.548127	NA	2810414N06RIK	lincRNA	ENSMUSG00000100594.1
1025.69	-0.0211343	0.0480585	-0.439761	0.66011	0.922201	EDEM3	protein_coding	ENSMUSG00000043019.12
1290.72	-0.0516363	0.0525705	-0.98223	0.325987	0.78914	1700025G04RIK	protein_coding	ENSMUSG00000032666.16
177.578	0.0164848	0.075788	0.217512	0.827809	0.964799	GM28610	antisense	ENSMUSG00000100685.1
189.13	0.02979	0.09017	0.330376	0.741116	0.945714	TSEN15	protein_coding	ENSMUSG00000014980.14
120.357	-0.139044	0.105883	-1.31318	0.189122	0.685821	COLGALT2	protein_coding	ENSMUSG00000032649.14
1484.71	-0.100783	0.0579678	-1.7386	0.0821054	0.533648	RGL1	protein_coding	ENSMUSG00000026482.13
1.4163	0.215966	0.871697	0.247753	0.804325	NA	GM7278	processed_pseudogene	ENSMUSG00000080950.1
1.34847	0.34307	0.867479	0.395479	0.692489	NA	GM28792	sense_intronic	ENSMUSG00000099868.1
2088.92	0.152561	0.0454114	3.35953	0.000780754	0.0532135	ARPC5	protein_coding	ENSMUSG00000008475.13
54.2833	0.00913756	0.140914	0.064845	0.948297	0.989782	NCF2	protein_coding	ENSMUSG00000026480.12
1434.64	-0.0897059	0.0552865	-1.62256	0.104683	0.575266	SMG7	protein_coding	ENSMUSG00000042772.15
2261.35	-0.0298698	0.0442878	-0.674447	0.500027	0.870493	NMNAT2	protein_coding	ENSMUSG00000042751.14
159.729	-0.181583	0.097709	-1.8584	0.0631115	0.486257	GM28960	antisense	ENSMUSG00000099969.1
124.133	-0.0901147	0.0999477	-0.901618	0.36726	0.809104	LAMC2	protein_coding	ENSMUSG00000026479.13
1040.41	-0.112597	0.0649382	-1.7339	0.082935	0.534128	LAMC1	protein_coding	ENSMUSG00000026478.14
7.13896	0.314672	0.496351	0.633969	0.526101	NA	E330020D12RIK	processed_transcript	ENSMUSG00000073538.10
46.6676	-0.237216	0.167216	-1.41862	0.15601	NA	SHCBP1L	protein_coding	ENSMUSG00000042708.12
1.18192	0.421527	0.868796	0.485185	0.627545	NA	GM37669	TEC	ENSMUSG00000103543.1
1764.01	0.0375289	0.0694937	0.540033	0.589174	0.903215	DHX9	protein_coding	ENSMUSG00000042699.11
75.3739	0.0736086	0.125735	0.585428	0.55826	0.895316	NPL	protein_coding	ENSMUSG00000042684.8
2.20085	1.41746	0.811047	1.7477	0.0805167	NA	GM6652	processed_pseudogene	ENSMUSG00000099858.1
1454.56	-0.117983	0.0605657	-1.94802	0.0514127	0.45131	RGS8	protein_coding	ENSMUSG00000042671.12
55.051	-0.187256	0.148899	-1.2576	0.208536	0.700954	GM29529	antisense	ENSMUSG00000100945.1
2.12207	0.481855	0.761938	0.632407	0.527121	NA	C230024C17RIK	lincRNA	ENSMUSG00000100334.1
86.8381	-0.204044	0.115937	-1.75996	0.0784147	0.521445	RGS16	protein_coding	ENSMUSG00000026475.7
67.5144	-0.16181	0.13107	-1.23453	0.217004	0.711829	GM28513	antisense	ENSMUSG00000099568.1
207.83	0.257282	0.0820018	3.13752	0.00170382	0.0821076	RNASEL	protein_coding	ENSMUSG00000066800.11
7.00221	-0.0939602	0.381875	-0.246049	0.805644	NA	GM28512	sense_intronic	ENSMUSG00000100183.1
24.3011	0.0101874	0.224771	0.0453236	0.963849	NA	RGSL1	protein_coding	ENSMUSG00000042641.19
356.514	-0.179014	0.087704	-2.04112	0.0412389	0.409156	TEDDM2	protein_coding	ENSMUSG00000045968.7
266.447	-0.208041	0.103796	-2.00432	0.0450355	0.424737	MIR8114	miRNA	ENSMUSG00000099227.1
10408.9	-0.0464456	0.0631253	-0.735768	0.461872	0.854153	GLUL	protein_coding	ENSMUSG00000026473.16
7.48823	-0.139049	0.359878	-0.386377	0.699218	NA	GM28286	lincRNA	ENSMUSG00000100502.1
15.2617	-0.290242	0.26434	-1.09799	0.27221	NA	A830008E24RIK	lincRNA	ENSMUSG00000100627.6
18.7588	0.039119	0.253231	0.154479	0.877232	NA	ZFP648	protein_coding	ENSMUSG00000066797.6
0.805124	0.220349	1.12107	0.196552	0.844178	NA	4930532M18RIK	lincRNA	ENSMUSG00000100221.6
3755.08	-0.090379	0.0872548	-1.03581	0.300293	0.773804	CACNA1E	protein_coding	ENSMUSG00000004110.17
4.47	-0.351127	0.523586	-0.67062	0.502463	NA	GM29282	lincRNA	ENSMUSG00000101880.1
2.74952	0.0211571	0.666969	0.0317213	0.974694	NA	GM9530	lincRNA	ENSMUSG00000096950.2
625.35	-0.140887	0.0915685	-1.5386	0.123902	0.603563	IER5	protein_coding	ENSMUSG00000056708.5
58.6201	-0.0151909	0.147248	-0.103165	0.917832	0.985399	MR1	protein_coding	ENSMUSG00000026471.14
991.586	0.0258407	0.0410725	0.62915	0.529251	0.882372	STX6	protein_coding	ENSMUSG00000026470.14
123.295	-0.0621991	0.109178	-0.569705	0.568878	0.898937	BC034090	protein_coding	ENSMUSG00000033722.9
3.97905	-0.354893	0.499369	-0.710684	0.47728	NA	GM37622	antisense	ENSMUSG00000103670.1
2675.67	0.0905547	0.054689	1.65581	0.0977598	0.562596	XPR1	protein_coding	ENSMUSG00000026469.14
2.22211	-0.737886	0.779555	-0.946548	0.343869	NA	GM5532	lincRNA	ENSMUSG00000073535.5
836.873	0.0791513	0.0433467	1.826	0.0678496	0.498157	ACBD6	protein_coding	ENSMUSG00000033701.13
2.72525	1.0048	0.802145	1.25265	0.210335	NA	LHX4	protein_coding	ENSMUSG00000026468.14
388.373	-0.0690447	0.0605087	-1.14107	0.25384	0.737933	QSOX1	protein_coding	ENSMUSG00000033684.14
25.8027	-0.0596563	0.197259	-0.302427	0.762327	NA	GM37539	TEC	ENSMUSG00000102299.1
165.321	0.0380742	0.0780545	0.48779	0.625699	0.914469	GM37571	antisense	ENSMUSG00000102558.1
671.674	-0.107311	0.0858962	-1.2493	0.211554	0.705706	CEP350	protein_coding	ENSMUSG00000033671.18
0.872229	-0.858021	1.09135	-0.786202	0.431749	NA	GM9694	TEC	ENSMUSG00000102833.1
435.086	-0.0428028	0.061053	-0.701076	0.483256	0.86351	TOR1AIP1	protein_coding	ENSMUSG00000026466.16
1.12734	-2.40272	1.14602	-2.09657	0.0360313	NA	9430034N14RIK	TEC	ENSMUSG00000102964.1
973.381	-0.0368825	0.0430237	-0.857261	0.391301	0.822316	TOR1AIP2	protein_coding	ENSMUSG00000050565.16
236.323	-0.0776514	0.0680684	-1.14078	0.25396	0.737951	FAM163A	protein_coding	ENSMUSG00000015484.3
30.0735	-0.00680197	0.182824	-0.0372049	0.970322	NA	TDRD5	protein_coding	ENSMUSG00000060985.15
3.32704	-0.152757	0.551475	-0.276998	0.781782	NA	NPHS2	protein_coding	ENSMUSG00000026602.9
81.6718	-0.0186788	0.139862	-0.133552	0.893757	0.980739	AXDND1	protein_coding	ENSMUSG00000026601.14
69.831	0.0703529	0.157162	0.447647	0.654408	0.92108	GM2000	protein_coding	ENSMUSG00000078193.2
370.652	-0.139422	0.0804849	-1.73227	0.0832251	0.535239	SOAT1	protein_coding	ENSMUSG00000026600.12
314.259	-0.359672	0.191356	-1.8796	0.0601627	0.478732	CSNK2A3	processed_pseudogene	ENSMUSG00000101523.2
1266.84	-0.0847128	0.0625551	-1.35421	0.175669	0.671268	ABL2	protein_coding	ENSMUSG00000026596.13
1.33887	0.550981	0.883916	0.623341	0.53306	NA	GM38043	TEC	ENSMUSG00000104293.1
91.075	-0.0526509	0.112163	-0.469414	0.638774	0.917563	TOR3A	protein_coding	ENSMUSG00000060519.11
1469.16	-0.0427077	0.0384263	-1.11142	0.266388	0.75026	FAM20B	protein_coding	ENSMUSG00000033557.17
92.1326	-0.031566	0.111409	-0.283336	0.77692	0.953964	GM19918	TEC	ENSMUSG00000102961.1
1012.65	0.0168561	0.04474	0.376758	0.706354	0.935053	RALGPS2	protein_coding	ENSMUSG00000026594.14
9.40796	0.325954	0.334522	0.974387	0.329864	NA	ANGPTL1	protein_coding	ENSMUSG00000033544.6
1.88896	-1.02401	0.73193	-1.39905	0.161797	NA	4930439D14RIK	antisense	ENSMUSG00000101905.1
1.41012	0.207892	0.856172	0.242816	0.808148	NA	GM28694	lincRNA	ENSMUSG00000101768.1
3.94582	-1.12121	0.557386	-2.01154	0.044268	NA	TEX35	protein_coding	ENSMUSG00000026592.13
5.54163	-0.246102	0.554971	-0.443449	0.657441	NA	GM30694	unitary_pseudogene	ENSMUSG00000109913.1
1244.87	-0.113543	0.0707179	-1.60558	0.108366	0.581318	RASAL2	protein_coding	ENSMUSG00000070565.11
158.307	0.0819168	0.0992338	0.825492	0.409092	0.829342	2810025M15RIK	transcribed_processed_pseudogene	ENSMUSG00000049881.13
95.6949	0.169101	0.127936	1.32176	0.186247	0.682799	CRYZL2	protein_coding	ENSMUSG00000033488.11
14.8398	0.0592012	0.298686	0.198206	0.842884	NA	SEC16B	protein_coding	ENSMUSG00000026589.14
2.14124	-0.0502478	0.700714	-0.0717093	0.942833	NA	GM38256	TEC	ENSMUSG00000102789.1
2096.66	-0.0149911	0.0421701	-0.35549	0.722222	0.94018	BRINP2	protein_coding	ENSMUSG00000004031.13
3854.89	-0.0341471	0.0509985	-0.669571	0.503131	0.871821	ASTN1	protein_coding	ENSMUSG00000026587.15
316.746	-0.111482	0.115288	-0.966987	0.33355	0.794421	GM37679	antisense	ENSMUSG00000103971.1
103.136	-0.0708328	0.11927	-0.593886	0.552588	0.892544	PAPPA2	protein_coding	ENSMUSG00000073530.11
885.928	-0.000642474	0.0436114	-0.0147318	0.988246	0.997274	COP1	protein_coding	ENSMUSG00000040782.12
2934.38	-0.165776	0.0983086	-1.68628	0.0917418	0.554803	TNR	protein_coding	ENSMUSG00000015829.13
10.8669	-0.298292	0.421246	-0.708117	0.478873	NA	GM10530	processed_transcript	ENSMUSG00000073528.7
613.9	-0.0545023	0.0800993	-0.680434	0.49623	0.868059	GM38039	antisense	ENSMUSG00000103719.1
19.5424	0.0845073	0.221517	0.381494	0.702837	NA	4930523C07RIK	protein_coding	ENSMUSG00000090394.8
10.9412	0.417198	0.29479	1.41524	0.156998	NA	4930562F07RIK	lincRNA	ENSMUSG00000026729.9
11.6091	1.0523	0.427046	2.46414	0.0137344	NA	TNN	protein_coding	ENSMUSG00000026725.17
271.911	-0.0067986	0.0926433	-0.0733847	0.9415	0.989756	MRPS14	protein_coding	ENSMUSG00000058267.13
1026.94	0.0979651	0.056896	1.72183	0.0851009	0.540453	CACYBP	protein_coding	ENSMUSG00000014226.10
1.42388	0.132698	0.841031	0.15778	0.87463	NA	4933417C20RIK	TEC	ENSMUSG00000103006.1
2328.73	-0.0182557	0.0434943	-0.419727	0.674685	0.925945	RABGAP1L	protein_coding	ENSMUSG00000026721.16
142.186	-0.207514	0.100956	-2.05549	0.0398314	0.402719	GM36975	antisense	ENSMUSG00000104302.1
3.37769	-0.248973	0.534642	-0.465681	0.641444	NA	GM37212	TEC	ENSMUSG00000104026.1
65.239	0.0448804	0.123238	0.364175	0.715727	0.937792	GPR52	protein_coding	ENSMUSG00000118401.1
1.48881	-0.871955	0.798278	-1.09229	0.274704	NA	GM38329	TEC	ENSMUSG00000103632.1
811.436	-0.0798715	0.0673611	-1.18572	0.235732	0.728464	RC3H1	protein_coding	ENSMUSG00000040423.11
53.4712	0.29112	0.137823	2.11228	0.0346626	0.377697	SERPINC1	protein_coding	ENSMUSG00000026715.12
353.286	0.0591237	0.118874	0.497366	0.618931	0.912972	ZBTB37	protein_coding	ENSMUSG00000043467.19
301.854	0.0098608	0.110064	0.0895916	0.928612	0.988135	GAS5	processed_transcript	ENSMUSG00000053332.13
3.55195	0.566355	0.546506	1.03632	0.300054	NA	GM26224	snoRNA	ENSMUSG00000064440.1
2.19261	-0.370786	0.635183	-0.583746	0.559391	NA	GM22489	snoRNA	ENSMUSG00000080463.1
9.56733	0.536268	0.330472	1.62273	0.104646	NA	GM22357	snoRNA	ENSMUSG00000064816.1
8.83768	-0.126539	0.325141	-0.389181	0.697142	NA	GM23212	snoRNA	ENSMUSG00000084667.1
13.8418	0.435976	0.279986	1.55713	0.119439	NA	SNORD78	snoRNA	ENSMUSG00000077220.1
6.06594	0.496297	0.399111	1.24351	0.213682	NA	GM50452	snoRNA	ENSMUSG00000065160.1
2.45177	0.220347	0.656129	0.335829	0.737	NA	SNORD80	snoRNA	ENSMUSG00000065735.1
2.42394	0.129046	0.661219	0.195164	0.845265	NA	SNORD80	snoRNA	ENSMUSG00000105780.1
3.93133	0.622622	0.514017	1.21129	0.225785	NA	SNORD47	snoRNA	ENSMUSG00000064968.1
2.79799	0.511449	0.6507	0.785998	0.431869	NA	GM25789	snoRNA	ENSMUSG00000065228.1
226.411	-0.0435951	0.0736954	-0.591558	0.554147	0.893347	DARS2	protein_coding	ENSMUSG00000026709.10
4.51995	0.382451	0.470223	0.813339	0.416024	NA	GM37634	antisense	ENSMUSG00000102864.1
30.8778	0.244065	0.182767	1.33539	0.181748	NA	CENPL	protein_coding	ENSMUSG00000026708.16
348.857	0.0502065	0.0605608	0.829027	0.407089	0.827922	KLHL20	protein_coding	ENSMUSG00000026705.16
495.001	0.144423	0.057493	2.51201	0.0120046	0.234687	ANKRD45	protein_coding	ENSMUSG00000044835.15
35.6619	0.173838	0.163577	1.06273	0.287906	NA	TEX50	protein_coding	ENSMUSG00000049160.15
6.849	-0.506267	0.403493	-1.25471	0.209584	NA	GM6185	transcribed_unprocessed_pseudogene	ENSMUSG00000102817.2
1618.63	-0.100912	0.0526243	-1.9176	0.0551616	0.464448	PRDX6	protein_coding	ENSMUSG00000026701.15
10.2705	-0.170326	0.386006	-0.441253	0.65903	NA	GM15429	processed_pseudogene	ENSMUSG00000040323.13
1.55054	-1.05048	0.843628	-1.24519	0.21306	NA	FASL	protein_coding	ENSMUSG00000000817.10
2.25449	-0.61634	0.792618	-0.7776	0.436805	NA	GM37357	TEC	ENSMUSG00000103625.1
603.499	-0.0169768	0.0539526	-0.314661	0.753019	0.949376	SUCO	protein_coding	ENSMUSG00000040297.12
1.95091	-0.764925	0.706297	-1.08301	0.278805	NA	GM7496	processed_pseudogene	ENSMUSG00000102254.1
69.7225	-0.007182	0.115426	-0.0622217	0.950386	0.989952	4930558K02RIK	protein_coding	ENSMUSG00000086277.2
64.3176	-0.00388642	0.119947	-0.0324011	0.974152	0.994871	PIGC	protein_coding	ENSMUSG00000026698.8
915.581	0.0115604	0.0483124	0.239285	0.810884	0.962353	GM38304	antisense	ENSMUSG00000103393.1
1334.44	-0.0590469	0.0592752	-0.996148	0.319178	0.783366	DNM3	protein_coding	ENSMUSG00000040265.16
89.8649	-0.0669799	0.117146	-0.571767	0.56748	0.898611	2810442N19RIK	antisense	ENSMUSG00000090260.1
0.98912	0.21352	1.21153	0.17624	0.860105	NA	DNM3OS	antisense	ENSMUSG00000078190.7
39.8309	-0.197137	0.172136	-1.14524	0.252109	NA	GM10176	TEC	ENSMUSG00000066752.4
182.045	-0.00232044	0.0770793	-0.0301045	0.975984	0.995252	EEF1AKNMT	protein_coding	ENSMUSG00000026694.19
1102.41	0.000892626	0.0477223	0.0187046	0.985077	0.996654	VAMP4	protein_coding	ENSMUSG00000026696.15
220.431	-0.335905	0.0819229	-4.10026	4.12685e-05	0.00880454	MYOC	protein_coding	ENSMUSG00000026697.10
125.569	-0.322681	0.110808	-2.91208	0.00359028	0.127157	MYOCOS	protein_coding	ENSMUSG00000091060.2
2648.22	-0.032391	0.0832501	-0.38908	0.697217	0.932897	PRRC2C	protein_coding	ENSMUSG00000040225.15
4.75661	-0.250875	0.455125	-0.551223	0.581481	NA	GM27616	miRNA	ENSMUSG00000098259.1
2.48575	-0.955154	0.724971	-1.31751	0.187669	NA	FMO4	protein_coding	ENSMUSG00000026692.12
231.277	0.00819966	0.0849978	0.096469	0.923148	0.986844	FMO1	protein_coding	ENSMUSG00000040181.14
4.2445	0.562347	0.604623	0.930079	0.35233	NA	FMO2	protein_coding	ENSMUSG00000040170.13
201.05	0.0310763	0.0883198	0.351861	0.724943	0.941249	PRRX1	protein_coding	ENSMUSG00000026586.16
137.667	0.145722	0.0898155	1.62246	0.104705	0.575266	GORAB	protein_coding	ENSMUSG00000040124.5
2.67974	0.445548	0.626196	0.711515	0.476765	NA	RPSA-PS1	processed_pseudogene	ENSMUSG00000102117.1
10.1167	-0.60898	0.316337	-1.9251	0.0542166	NA	METTL11B	protein_coding	ENSMUSG00000040113.14
4888.65	-0.00312379	0.0397507	-0.0785845	0.937363	0.989756	KIFAP3	protein_coding	ENSMUSG00000026585.13
246.157	0.0356501	0.0701381	0.508285	0.611254	0.910258	SCYL3	protein_coding	ENSMUSG00000026584.14
159.976	0.12112	0.0788205	1.53666	0.124377	0.604569	BC055324	protein_coding	ENSMUSG00000041406.14
42.2732	-0.0712501	0.193977	-0.367312	0.713386	NA	METTL18	protein_coding	ENSMUSG00000041396.13
0.847384	0.645226	1.20294	0.536375	0.591699	NA	SELE	protein_coding	ENSMUSG00000026582.6
0.825094	-1.05636	1.16775	-0.904607	0.365674	NA	SELL	protein_coding	ENSMUSG00000026581.14
31.6876	-0.363635	0.190061	-1.91325	0.0557157	NA	F5	protein_coding	ENSMUSG00000026579.8
159.418	-0.0012385	0.0861129	-0.0143823	0.988525	0.99728	SLC19A2	protein_coding	ENSMUSG00000040918.12
256.709	-0.0427425	0.073566	-0.58101	0.561234	0.896484	CCDC181	protein_coding	ENSMUSG00000026578.6
341.815	-0.0443739	0.0601454	-0.737778	0.460649	0.854058	BLZF1	protein_coding	ENSMUSG00000026577.13
2178.23	0.101908	0.0633649	1.60827	0.107776	0.580218	NME7	protein_coding	ENSMUSG00000026575.15
0.758216	1.13849	1.29999	0.875773	0.381153	NA	GM37411	TEC	ENSMUSG00000103493.1
19316.1	0.0097387	0.0621589	0.156674	0.875502	0.975718	ATP1B1	protein_coding	ENSMUSG00000026576.12
27.8796	0.144841	0.192361	0.752961	0.451473	NA	GM32391	lincRNA	ENSMUSG00000104011.1
1.81781	-0.366926	0.862032	-0.425653	0.670361	NA	GM26685	lincRNA	ENSMUSG00000097281.2
1.69739	-0.592808	0.963296	-0.615396	0.538293	NA	D630023O14RIK	TEC	ENSMUSG00000102389.1
0.820983	0.929463	1.17743	0.789397	0.42988	NA	GM37853	lincRNA	ENSMUSG00000102897.1
9.32025	0.099281	0.350118	0.283565	0.776744	NA	DPT	protein_coding	ENSMUSG00000026574.5
13.643	-0.224728	0.279412	-0.804289	0.42123	NA	GM32569	antisense	ENSMUSG00000103659.1
10.7184	-0.285332	0.320623	-0.88993	0.373503	NA	GM20743	processed_transcript	ENSMUSG00000104117.5
5.06771	-0.48861	0.452411	-1.08001	0.280136	NA	4930568G15RIK	lincRNA	ENSMUSG00000102408.1
1.03451	0.930985	0.9885	0.941816	0.346287	NA	TBX19	protein_coding	ENSMUSG00000026572.11
335.731	-0.164323	0.0757795	-2.16843	0.0301259	0.351296	SFT2D2	protein_coding	ENSMUSG00000040848.11
683.969	-0.00195913	0.0492596	-0.0397715	0.968275	0.994258	TIPRL	protein_coding	ENSMUSG00000040843.10
13.9435	-0.224605	0.275183	-0.816204	0.414383	NA	GM38190	sense_intronic	ENSMUSG00000102302.1
370.014	0.00996708	0.08476	0.117592	0.906391	0.982994	GPR161	protein_coding	ENSMUSG00000040836.15
1525.94	-0.00617675	0.0556085	-0.111076	0.911556	0.984522	DCAF6	protein_coding	ENSMUSG00000026571.12
895.356	0.000505822	0.0697576	0.00725114	0.994214	0.999011	MPC2	protein_coding	ENSMUSG00000026568.6
1.03415	-0.916535	1.06118	-0.863697	0.387754	NA	GM37860	TEC	ENSMUSG00000103763.1
41.0728	-0.132638	0.195148	-0.679678	0.496708	NA	ADCY10	protein_coding	ENSMUSG00000026567.16
914.313	0.0513768	0.0469652	1.09393	0.273984	0.754587	MPZL1	protein_coding	ENSMUSG00000026566.15
99.6582	0.035691	0.120236	0.296842	0.766587	0.951294	RCSD1	protein_coding	ENSMUSG00000040723.14
1.0109	-0.392226	1.06646	-0.367782	0.713036	NA	GM37073	lincRNA	ENSMUSG00000103686.1
387.433	0.0670325	0.0754739	0.888155	0.374458	0.81226	CREG1	protein_coding	ENSMUSG00000040713.12
2.45887	-0.110031	0.723577	-0.152065	0.879136	NA	GM16565	processed_transcript	ENSMUSG00000089829.2
195.534	-0.0118522	0.0956568	-0.123903	0.901392	0.982118	CD247	protein_coding	ENSMUSG00000005763.15
255.866	-0.0650497	0.0997872	-0.651885	0.514475	0.876006	POU2F1	protein_coding	ENSMUSG00000026565.18
1.03588	0.300459	1.37555	0.218428	0.827095	NA	GM26665	lincRNA	ENSMUSG00000097196.2
17.6902	0.375662	0.256144	1.46661	0.142483	NA	DUSP27	protein_coding	ENSMUSG00000026564.9
1.92709	-0.917757	0.804471	-1.14082	0.253944	NA	MAEL	protein_coding	ENSMUSG00000040629.8
3438.44	0.00446542	0.0662747	0.0673775	0.946281	0.989756	ILDR2	protein_coding	ENSMUSG00000040612.13
241.679	-0.139196	0.141273	-0.985301	0.324476	0.788293	5330438I03RIK	antisense	ENSMUSG00000091393.1
49.1764	0.000233713	0.161099	0.00145074	0.998842	0.999719	GM15853	antisense	ENSMUSG00000103400.2
259.85	-0.0659612	0.0669451	-0.985302	0.324476	0.788293	TADA1	protein_coding	ENSMUSG00000026563.13
1043.71	-0.0141505	0.041427	-0.341576	0.73267	0.942942	POGK	protein_coding	ENSMUSG00000040596.15
93.0662	0.219205	0.181841	1.20547	0.228021	0.72032	GM16418	processed_pseudogene	ENSMUSG00000084093.1
2.30225	0.134677	0.702115	0.191816	0.847886	NA	GM6286	processed_pseudogene	ENSMUSG00000086925.1
58.6672	0.120781	0.132348	0.9126	0.361453	0.806752	GM16701	lincRNA	ENSMUSG00000102548.1
58.0622	0.0455681	0.139786	0.325985	0.744436	0.946771	GM16701	lincRNA	ENSMUSG00000097823.2
614.027	0.0147514	0.085111	0.173319	0.8624	0.972847	FAM78B	protein_coding	ENSMUSG00000060568.14
1316.92	-0.0366542	0.0425907	-0.860614	0.389451	0.821597	UCK2	protein_coding	ENSMUSG00000026558.13
23.8924	-0.085613	0.206212	-0.415171	0.678017	NA	GM2453	lincRNA	ENSMUSG00000102909.1
412.51	0.0104879	0.0832527	0.125976	0.899751	0.981616	TMCO1	protein_coding	ENSMUSG00000052428.10
19.9274	1.46102	0.649116	2.25078	0.0243992	NA	GM25911	miRNA	ENSMUSG00000088246.1
380.962	0.096369	0.0645288	1.49343	0.135326	0.617906	ALDH9A1	protein_coding	ENSMUSG00000026687.14
1209.75	0.0654794	0.0611131	1.07145	0.283969	0.762558	MGST3	protein_coding	ENSMUSG00000026688.5
244.651	0.0407786	0.0794651	0.513164	0.607837	0.90819	RXRG	protein_coding	ENSMUSG00000015843.10
16.3894	0.233338	0.358497	0.650877	0.515126	NA	LMX1A	protein_coding	ENSMUSG00000026686.14
41.8946	0.20216	0.155063	1.30373	0.192326	NA	GM20711	antisense	ENSMUSG00000093538.2
3495.91	0.0516819	0.0587406	0.879832	0.37895	0.813683	PBX1	protein_coding	ENSMUSG00000052534.15
57.2142	-0.108888	0.151986	-0.716433	0.473724	0.860016	NUF2	protein_coding	ENSMUSG00000026683.14
2372.59	-0.0939375	0.0728553	-1.28937	0.197269	0.693099	RGS5	protein_coding	ENSMUSG00000026678.10
4821.29	-0.102285	0.052043	-1.9654	0.0493678	0.442596	RGS4	protein_coding	ENSMUSG00000038530.11
108.22	0.0893534	0.143777	0.621472	0.534289	0.884415	CCDC190	protein_coding	ENSMUSG00000070532.5
53.1358	0.00337603	0.147709	0.0228559	0.981765	0.99635	GM15852	processed_transcript	ENSMUSG00000089990.1
474.985	-0.0871385	0.062991	-1.38335	0.166559	0.660002	HSD17B7	protein_coding	ENSMUSG00000026675.12
9.36158	-0.279093	0.375505	-0.743246	0.457333	NA	3110045C21RIK	antisense	ENSMUSG00000097503.2
192.479	-0.0477289	0.11067	-0.431272	0.666271	0.922896	DDR2	protein_coding	ENSMUSG00000026674.9
755.048	0.0282245	0.0463572	0.608847	0.542626	0.888122	UAP1	protein_coding	ENSMUSG00000026670.15
1.34072	0.488026	0.853366	0.571884	0.567401	NA	GM37748	lincRNA	ENSMUSG00000104266.1
1.21308	0.710104	0.891954	0.796122	0.425961	NA	GM37502	lincRNA	ENSMUSG00000103908.1
5228.51	-0.121509	0.0584023	-2.08056	0.0374743	0.390971	UHMK1	protein_coding	ENSMUSG00000026667.14
124.097	-0.273462	0.149065	-1.83451	0.0665786	0.495677	4930500M09RIK	antisense	ENSMUSG00000044306.4
2.71128	0.149411	0.625729	0.238779	0.811277	NA	GM6345	transcribed_unprocessed_pseudogene	ENSMUSG00000096964.1
49.1911	-0.0718541	0.150082	-0.478765	0.632106	0.915573	GM7694	protein_coding	ENSMUSG00000102752.1
1885.85	-0.180745	0.0678386	-2.66434	0.007714	0.18642	NOS1AP	protein_coding	ENSMUSG00000038473.14
2.64481	-0.377807	0.61277	-0.616556	0.537528	NA	SPATA46	protein_coding	ENSMUSG00000042800.5
132.939	0.0582532	0.104849	0.555594	0.578489	0.899607	OLFML2B	protein_coding	ENSMUSG00000038463.8
745.612	-0.160003	0.0719097	-2.22506	0.0260775	0.330048	ATF6	protein_coding	ENSMUSG00000026663.6
80.1471	0.077252	0.114672	0.67368	0.500514	0.870517	GM9929	processed_transcript	ENSMUSG00000053925.4
104.228	0.18498	0.0989463	1.8695	0.0615528	0.483825	DUSP12	protein_coding	ENSMUSG00000026659.13
17.3288	0.0765322	0.238964	0.320266	0.748767	NA	GM26620	protein_coding	ENSMUSG00000096968.1
9.55115	-0.203292	0.376973	-0.539274	0.589698	NA	FCRLB	protein_coding	ENSMUSG00000070524.1
13.9352	0.185537	0.304066	0.610187	0.541738	NA	FCRLA	protein_coding	ENSMUSG00000038421.13
12.8867	0.135925	0.309939	0.438554	0.660985	NA	GM2962	processed_pseudogene	ENSMUSG00000089838.1
47.9863	-0.00799734	0.199297	-0.0401278	0.967991	0.994195	FCGR2B	protein_coding	ENSMUSG00000026656.15
3.71468	-0.156615	0.467791	-0.334796	0.737779	NA	GM38204	antisense	ENSMUSG00000103676.1
1.35143	0.191307	0.896883	0.213302	0.831091	NA	FCGR4	protein_coding	ENSMUSG00000059089.4
107.782	0.0749102	0.10837	0.691243	0.489413	0.865871	FCGR3	protein_coding	ENSMUSG00000059498.13
19.1513	0.146287	0.240183	0.609063	0.542482	NA	CFAP126	protein_coding	ENSMUSG00000026649.14
1323.69	0.0498728	0.0710657	0.701785	0.482813	0.86351	SDHC	protein_coding	ENSMUSG00000058076.12
6.76741	-0.520871	0.893684	-0.582836	0.560003	NA	MPZ	protein_coding	ENSMUSG00000056569.11
1382.37	0.0851045	0.0821642	1.03579	0.300302	0.773804	PCP4L1	protein_coding	ENSMUSG00000038370.6
252.352	0.024385	0.0714692	0.341196	0.732956	0.942942	NR1I3	protein_coding	ENSMUSG00000005677.14
409.452	0.0265707	0.0668269	0.397605	0.690921	0.930821	TOMM40L	protein_coding	ENSMUSG00000005674.9
8.5105	0.258274	0.378134	0.683021	0.494593	NA	APOA2	protein_coding	ENSMUSG00000005681.12
69.4449	0.0397979	0.128518	0.309667	0.756814	0.949816	FCER1G	protein_coding	ENSMUSG00000058715.11
2248.1	-0.0089258	0.0456479	-0.195536	0.844973	0.968607	NDUFS2	protein_coding	ENSMUSG00000013593.12
533.816	-0.467785	0.091831	-5.09398	3.50626e-07	0.000344105	ADAMTS4	protein_coding	ENSMUSG00000006403.13
374.825	0.0582858	0.0600475	0.970663	0.331716	0.793339	B4GALT3	protein_coding	ENSMUSG00000052423.14
265.593	-0.0505878	0.0774813	-0.652904	0.513818	0.876006	PPOX	protein_coding	ENSMUSG00000062729.11
460.473	-0.0137899	0.0558625	-0.246855	0.805021	0.961069	USP21	protein_coding	ENSMUSG00000053483.13
644.231	0.0542833	0.0746731	0.726946	0.467259	0.855929	UFC1	protein_coding	ENSMUSG00000062963.10
2.00836	0.853077	0.674446	1.26486	0.205923	NA	RPL27-PS1	processed_pseudogene	ENSMUSG00000079137.3
26.1654	-0.331827	0.224443	-1.47844	0.13929	NA	GM20045	lincRNA	ENSMUSG00000103983.1
241.585	0.0183954	0.0695848	0.26436	0.791503	0.958121	DEDD	protein_coding	ENSMUSG00000013973.12
518.296	-0.00494381	0.0610662	-0.0809582	0.935475	0.989756	NIT1	protein_coding	ENSMUSG00000013997.10
601.528	0.101649	0.0668109	1.52144	0.128149	0.610928	PFDN2	protein_coding	ENSMUSG00000006412.10
1.89651	0.446204	0.704871	0.63303	0.526714	NA	GM37154	TEC	ENSMUSG00000102929.1
136.681	0.0412057	0.0959222	0.429574	0.667506	0.923322	KLHDC9	protein_coding	ENSMUSG00000045259.4
31.4514	-0.411861	0.191186	-2.15424	0.031221	NA	NECTIN4	protein_coding	ENSMUSG00000006411.12
47.1648	0.15188	0.155467	0.976927	0.328606	0.791166	ARHGAP30	protein_coding	ENSMUSG00000048865.16
708.255	0.0573537	0.0562913	1.01887	0.308263	0.778451	USF1	protein_coding	ENSMUSG00000026641.13
5.06463	-0.0629153	0.491329	-0.128051	0.898108	NA	TSTD1	protein_coding	ENSMUSG00000103711.1
135.815	-0.0608541	0.100166	-0.607533	0.543497	0.888684	F11R	protein_coding	ENSMUSG00000038235.4
20.0015	0.35213	0.215894	1.63103	0.102883	NA	B930036N10RIK	antisense	ENSMUSG00000091993.2
38.5639	0.191957	0.167625	1.14516	0.252144	NA	ALYREF2	protein_coding	ENSMUSG00000060244.1
1.73763	0.391044	0.736915	0.530649	0.595662	NA	CD244A	protein_coding	ENSMUSG00000004709.14
1.63669	-0.750811	0.787551	-0.953348	0.340414	NA	SLAMF7	protein_coding	ENSMUSG00000038179.13
5.4421	0.00679923	0.508826	0.0133626	0.989339	NA	CD48	protein_coding	ENSMUSG00000015355.13
56.6995	0.1668	0.172515	0.966874	0.333607	0.794421	TMA7-PS	processed_pseudogene	ENSMUSG00000059058.7
4.71317	0.107935	0.476985	0.226286	0.820979	NA	SLAMF1	protein_coding	ENSMUSG00000015316.11
36.9221	-0.217949	0.176378	-1.23569	0.216573	NA	CD84	protein_coding	ENSMUSG00000038147.13
1.97828	0.41531	0.76475	0.543067	0.587084	NA	GM10521	protein_coding	ENSMUSG00000073492.2
2.81779	-0.600516	0.604777	-0.992954	0.320732	NA	SLAMF6	protein_coding	ENSMUSG00000015314.10
424.135	0.0299622	0.0736656	0.406732	0.684205	0.928882	VANGL2	protein_coding	ENSMUSG00000026556.15
12.0018	-0.625279	0.408292	-1.53145	0.125658	NA	NHLH1	protein_coding	ENSMUSG00000051251.3
1055.85	-0.000570631	0.052661	-0.0108359	0.991354	0.998236	NCSTN	protein_coding	ENSMUSG00000003458.12
3219.85	0.0365583	0.0391125	0.934696	0.349945	0.79968	COPA	protein_coding	ENSMUSG00000026553.17
160.514	-0.0266821	0.109141	-0.244473	0.806865	0.961377	GM37756	antisense	ENSMUSG00000103380.1
1490.81	-0.00528332	0.0433214	-0.121956	0.902934	0.982634	PEX19	protein_coding	ENSMUSG00000003464.13
3.61456	1.09798	0.592363	1.85357	0.0638012	NA	GM10171	processed_pseudogene	ENSMUSG00000089803.3
2055.4	-0.0414195	0.0299595	-1.38251	0.166814	0.660303	DCAF8	protein_coding	ENSMUSG00000026554.15
5573.39	0.0270362	0.0362199	0.746447	0.455398	0.852006	PEA15A	protein_coding	ENSMUSG00000013698.12
11.3756	-0.293113	0.311077	-0.942253	0.346063	NA	CASQ1	protein_coding	ENSMUSG00000007122.11
1.17569	-0.370329	0.941164	-0.39348	0.693965	NA	GM17224	antisense	ENSMUSG00000092085.1
3.23875	0.218612	0.584987	0.373705	0.708624	NA	ATP1A4	protein_coding	ENSMUSG00000007107.6
8633.76	-0.0941138	0.0334119	-2.81678	0.00485084	0.150335	IGSF8	protein_coding	ENSMUSG00000038034.15
6462.67	-0.120567	0.0469176	-2.56976	0.0101769	0.216807	ATP1A2	protein_coding	ENSMUSG00000007097.14
1531.92	-0.110683	0.0630927	-1.75429	0.0793801	0.523771	KCNJ9	protein_coding	ENSMUSG00000038026.12
94.546	0.0429329	0.107965	0.397655	0.690884	0.930821	GM36937	antisense	ENSMUSG00000102413.1
3513.49	-0.250832	0.0980109	-2.55922	0.0104907	0.220935	KCNJ10	protein_coding	ENSMUSG00000044708.5
290.298	-0.0858384	0.0636886	-1.34778	0.177728	0.672877	PIGM	protein_coding	ENSMUSG00000050229.3
3.18282	0.254186	0.670054	0.379351	0.704428	NA	GM7804	transcribed_processed_pseudogene	ENSMUSG00000103357.1
5.67046	0.785415	0.479358	1.63847	0.101323	NA	SLAMF9	protein_coding	ENSMUSG00000026548.4
113.157	0.190495	0.108264	1.75954	0.0784852	0.521445	IGSF9	protein_coding	ENSMUSG00000037995.15
220.904	0.252718	0.0917978	2.75299	0.00590538	0.163045	TAGLN2	protein_coding	ENSMUSG00000026547.15
45.1737	0.210081	0.158392	1.32634	0.184728	NA	CFAP45	protein_coding	ENSMUSG00000026546.16
15.5762	0.263217	0.261102	1.0081	0.313407	NA	4933439K11RIK	processed_transcript	ENSMUSG00000085184.9
12.9998	0.397252	0.311053	1.27712	0.20156	NA	VSIG8	protein_coding	ENSMUSG00000049598.9
1.21382	0.372031	0.895044	0.415657	0.677661	NA	SLAMF8	protein_coding	ENSMUSG00000053318.7
0.841335	0.389005	1.04792	0.371218	0.710475	NA	FCRL6	protein_coding	ENSMUSG00000070504.9
67.0112	0.102464	0.159564	0.642151	0.520775	0.879469	DUSP23	protein_coding	ENSMUSG00000026544.6
2.27455	-0.0773071	0.690134	-0.112017	0.91081	NA	GM2710	processed_pseudogene	ENSMUSG00000060128.5
852.228	0.0467424	0.0520472	0.898077	0.369145	0.809977	ACKR1	protein_coding	ENSMUSG00000037872.5
6745.84	-0.00202985	0.0307228	-0.0660698	0.947322	0.989756	CADM3	protein_coding	ENSMUSG00000005338.13
297.587	-0.0329162	0.077222	-0.426254	0.669923	0.924073	AIM2	protein_coding	ENSMUSG00000037860.15
2.09594	0.440335	0.67923	0.648286	0.5168	NA	IFI213	protein_coding	ENSMUSG00000073491.11
1.62457	-0.345255	0.785919	-0.439301	0.660444	NA	IFI209	protein_coding	ENSMUSG00000043263.13
0.781835	0.771447	1.45869	0.528861	0.596902	NA	IFI208	protein_coding	ENSMUSG00000066677.12
5.90126	-0.491845	0.4867	-1.01057	0.312222	NA	IFI207	protein_coding	ENSMUSG00000073490.11
5.8335	0.471006	0.471939	0.998024	0.318268	NA	IFI204	protein_coding	ENSMUSG00000073489.6
13.5807	-0.0533739	0.343339	-0.155456	0.876462	NA	IFI203-PS	unprocessed_pseudogene	ENSMUSG00000090222.2
42.7295	-0.286617	0.196728	-1.45692	0.145139	NA	MNDAL	protein_coding	ENSMUSG00000090272.9
1.27428	-0.344815	0.841802	-0.409615	0.682088	NA	IFI211	protein_coding	ENSMUSG00000026536.9
31.924	-0.19556	0.23763	-0.82296	0.410531	NA	IFI203	protein_coding	ENSMUSG00000039997.16
1.74316	0.104558	0.956521	0.109311	0.912956	NA	SPTA1	protein_coding	ENSMUSG00000026532.7
1364.19	-0.0877963	0.056363	-1.55769	0.119306	0.596292	FMN2	protein_coding	ENSMUSG00000028354.13
479.105	0.0502821	0.060063	0.837156	0.402505	0.825819	GREM2	protein_coding	ENSMUSG00000050069.3
1215.17	-0.0476257	0.0536	-0.888538	0.374251	0.81226	RGS7	protein_coding	ENSMUSG00000026527.13
1041.43	-0.0345803	0.048289	-0.716112	0.473922	0.860016	FH1	protein_coding	ENSMUSG00000026526.14
74.6089	0.00743231	0.129176	0.0575364	0.954118	0.990426	KMO	protein_coding	ENSMUSG00000039783.15
375.494	0.0320075	0.0610088	0.524638	0.599835	0.90754	OPN3	protein_coding	ENSMUSG00000026525.9
260.723	0.0918116	0.0755661	1.21498	0.224372	0.71644	CHML	protein_coding	ENSMUSG00000078185.3
1.52039	1.44434	1.14161	1.26517	0.205809	NA	WDR64	protein_coding	ENSMUSG00000026523.14
23.3016	0.28435	0.21915	1.29751	0.194455	NA	EXO1	protein_coding	ENSMUSG00000039748.11
146.614	0.0337917	0.11008	0.306974	0.758863	0.949836	PLD5	protein_coding	ENSMUSG00000055214.15
13.5106	0.17813	0.286661	0.621395	0.53434	NA	GM38101	lincRNA	ENSMUSG00000104157.1
1532.11	0.0263468	0.0583144	0.451805	0.651409	0.920119	CEP170	protein_coding	ENSMUSG00000057335.11
11.5312	0.158303	0.280732	0.563893	0.572827	NA	GM38104	TEC	ENSMUSG00000104154.1
283.764	-0.0560538	0.104334	-0.537251	0.591095	0.903301	GM36992	antisense	ENSMUSG00000103435.1
458.658	0.05919	0.058169	1.01755	0.30889	0.778642	SDCCAG8	protein_coding	ENSMUSG00000026504.17
1.71159	-0.0130188	0.702994	-0.0185191	0.985225	NA	GM38158	processed_pseudogene	ENSMUSG00000103367.1
1.78215	0.32476	0.725223	0.447807	0.654293	NA	GM15423	antisense	ENSMUSG00000087082.1
5696.32	0.0215854	0.0575358	0.375164	0.707538	0.935315	AKT3	protein_coding	ENSMUSG00000019699.16
105.019	-0.0216289	0.153265	-0.141121	0.887774	0.978971	GM26801	antisense	ENSMUSG00000097892.2
4827.71	0.0289947	0.0427495	0.678247	0.497615	0.869107	ZBTB18	protein_coding	ENSMUSG00000063659.11
2.84371	-0.768833	0.662036	-1.16132	0.245514	NA	GM29856	processed_transcript	ENSMUSG00000102432.1
1.55929	-1.32836	0.857022	-1.54997	0.121149	NA	2310043L19RIK	lincRNA	ENSMUSG00000101746.1
9.70449	0.595903	0.354536	1.6808	0.0928021	NA	1700016C15RIK	protein_coding	ENSMUSG00000015962.5
1180.82	0.0881059	0.040035	2.20072	0.0277556	0.337979	ADSS	protein_coding	ENSMUSG00000015961.8
1.97722	-0.255091	0.752414	-0.33903	0.734587	NA	CATSPERE1	protein_coding	ENSMUSG00000102483.2
203.226	-0.0281288	0.084367	-0.33341	0.738825	0.945003	CATSPERE2	protein_coding	ENSMUSG00000091476.8
6.34477	-0.0413777	0.386823	-0.106968	0.914814	NA	GM37313	unprocessed_pseudogene	ENSMUSG00000104097.1
624.709	0.0609747	0.0507809	1.20074	0.229852	0.722075	DESI2	protein_coding	ENSMUSG00000026502.13
1.5869	0.140266	0.826638	0.169682	0.86526	NA	4930527J03RIK	processed_transcript	ENSMUSG00000070489.5
3.85312	-0.404923	0.622235	-0.650755	0.515205	NA	GM37486	processed_pseudogene	ENSMUSG00000104126.1
30.3692	-0.0346967	0.188861	-0.183716	0.854236	NA	B230369F24RIK	antisense	ENSMUSG00000086350.1
167.824	0.0742782	0.108497	0.684612	0.493589	0.868059	COX20	protein_coding	ENSMUSG00000026500.6
5380.42	0.0266973	0.0365419	0.730594	0.465027	0.854751	HNRNPU	protein_coding	ENSMUSG00000039630.10
27.8744	0.0173803	0.191067	0.0909645	0.927521	NA	GM38300	TEC	ENSMUSG00000104279.1
246.819	-0.153344	0.0667627	-2.29685	0.0216273	0.306425	EFCAB2	protein_coding	ENSMUSG00000026495.8
515.925	0.00370925	0.0772773	0.0479991	0.961717	0.992807	KIF26B	protein_coding	ENSMUSG00000026494.12
66.2575	-0.100777	0.144554	-0.697156	0.485705	0.864788	GM16564	antisense	ENSMUSG00000089713.1
527.203	0.0930176	0.0656193	1.41753	0.156327	0.646229	SMYD3	protein_coding	ENSMUSG00000055067.15
5.33548	0.100497	0.522735	0.192251	0.847545	NA	GM5561	processed_pseudogene	ENSMUSG00000096474.2
259.821	0.0361801	0.0646376	0.559738	0.575658	0.899165	TFB2M	protein_coding	ENSMUSG00000026492.11
808.022	-0.0989039	0.0470125	-2.10378	0.0353978	0.38183	CNST	protein_coding	ENSMUSG00000038949.8
891.529	0.00525959	0.0449201	0.117088	0.906791	0.983134	SCCPDH	protein_coding	ENSMUSG00000038936.13
16.8184	0.120228	0.273006	0.440386	0.659658	NA	KIF28	protein_coding	ENSMUSG00000087236.3
527.884	-0.0407592	0.0541468	-0.752755	0.451597	0.849406	AHCTF1	protein_coding	ENSMUSG00000026491.13
6.35273	0.191791	0.410721	0.466963	0.640526	NA	GM10518	antisense	ENSMUSG00000073486.2
2.78961	-0.621262	0.645514	-0.962431	0.335833	NA	GM37070	processed_pseudogene	ENSMUSG00000104418.1
4411.08	-0.0785918	0.0665213	-1.18145	0.237422	0.728956	CDC42BPA	protein_coding	ENSMUSG00000026490.18
92.2589	-0.017391	0.11881	-0.146377	0.883624	0.978074	GM38331	TEC	ENSMUSG00000103636.1
379.807	0.00082978	0.0594007	0.0139692	0.988855	0.997475	COQ8A	protein_coding	ENSMUSG00000026489.13
1.06958	-0.968177	1.05595	-0.916881	0.359205	NA	GM37336	lincRNA	ENSMUSG00000104520.1
250.001	-0.0215157	0.0806753	-0.266695	0.789704	0.957497	PSEN2	protein_coding	ENSMUSG00000010609.15
3.72271	0.02512	0.541851	0.0463596	0.963024	NA	GM31728	antisense	ENSMUSG00000102923.1
38.8014	0.0382857	0.174722	0.219123	0.826554	NA	GM5069	transcribed_processed_pseudogene	ENSMUSG00000055676.4
582.085	-0.117793	0.0498837	-2.36135	0.0182085	0.284551	ITPKB	protein_coding	ENSMUSG00000038855.10
4458.11	-0.0213319	0.0426006	-0.500742	0.616553	0.9121	STUM	protein_coding	ENSMUSG00000053963.7
1.13305	-0.197136	0.919284	-0.214445	0.8302	NA	GM37267	lincRNA	ENSMUSG00000102608.1
1254.53	-0.059175	0.0518771	-1.14068	0.254004	0.737951	PARP1	protein_coding	ENSMUSG00000026496.11
42.7017	-0.0443927	0.151554	-0.292917	0.769585	NA	MIR6904	miRNA	ENSMUSG00000098926.1
77.2415	0.0182569	0.114818	0.159007	0.873664	0.975203	LIN9	protein_coding	ENSMUSG00000058729.13
0.935133	0.415964	1.1624	0.357849	0.720456	NA	MIXL1	protein_coding	ENSMUSG00000026497.7
372.253	-0.0311732	0.0647446	-0.481479	0.630176	0.915531	ACBD3	protein_coding	ENSMUSG00000026499.5
281.64	0.0110616	0.064348	0.171903	0.863514	0.973114	GM37768	antisense	ENSMUSG00000103649.1
1.66801	-0.310167	0.701381	-0.442224	0.658327	NA	GM38293	lincRNA	ENSMUSG00000103156.1
2596.14	0.119898	0.0698182	1.71729	0.085927	0.540851	H3F3A	protein_coding	ENSMUSG00000060743.12
7.74282	-0.473037	0.374079	-1.26454	0.206036	NA	H3F3AOS	antisense	ENSMUSG00000073485.3
330.62	-0.0530637	0.0719051	-0.737969	0.460533	0.854058	SDE2	protein_coding	ENSMUSG00000038806.7
74.6587	0.357117	0.127681	2.79694	0.00515894	0.154046	LEFTY2	protein_coding	ENSMUSG00000066652.5
344.853	0.0359861	0.0672061	0.535459	0.592332	0.903505	PYCR2	protein_coding	ENSMUSG00000026520.8
15.3971	-0.0296233	0.281088	-0.105388	0.916068	NA	LEFTY1	protein_coding	ENSMUSG00000038793.8
129.291	-0.330395	0.103691	-3.18634	0.00144086	0.0741641	TMEM63A	protein_coding	ENSMUSG00000026519.16
16.1424	-0.605564	0.240773	-2.51508	0.0119006	NA	2210411M09RIK	antisense	ENSMUSG00000085563.2
158.533	-0.101815	0.0837379	-1.21588	0.224032	0.716357	EPHX1	protein_coding	ENSMUSG00000038776.13
1.92257	1.61674	0.855317	1.89023	0.0587278	NA	GM6606	unprocessed_pseudogene	ENSMUSG00000102219.1
763.806	-0.0220139	0.0629833	-0.34952	0.726699	0.941709	NVL	protein_coding	ENSMUSG00000026516.8
25.2328	-0.114913	0.210925	-0.544804	0.585888	NA	FGFR3-PS	processed_pseudogene	ENSMUSG00000103178.1
437.382	0.0306457	0.0683713	0.448224	0.653991	0.920839	CNIH4	protein_coding	ENSMUSG00000062169.13
2909.48	-0.0641454	0.049456	-1.29702	0.194624	0.691953	WDR26	protein_coding	ENSMUSG00000038733.14
9.26314	-0.218716	0.351963	-0.621417	0.534325	NA	A430110L20RIK	lincRNA	ENSMUSG00000054135.2
6.09012	-0.211239	0.513069	-0.411718	0.680546	NA	RPL35A-PS2	processed_pseudogene	ENSMUSG00000081214.3
879.336	-3.58176e-05	0.0543264	-0.000659304	0.999474	0.999881	CNIH3	protein_coding	ENSMUSG00000026514.14
7.43941	0.268171	0.365417	0.733876	0.463024	NA	CCDC121	protein_coding	ENSMUSG00000050625.4
65.7736	0.393062	0.12264	3.205	0.00135064	0.0712642	DNAH14	protein_coding	ENSMUSG00000047369.17
194.902	0.211112	0.0917304	2.30144	0.0213666	0.304478	LBR	protein_coding	ENSMUSG00000004880.11
2516.16	-0.0548775	0.0560237	-0.979541	0.327313	0.789638	ENAH	protein_coding	ENSMUSG00000022995.16
621.25	0.0304039	0.0591595	0.513931	0.607301	0.90819	SRP9	protein_coding	ENSMUSG00000026511.7
1.22306	0.143212	0.899442	0.159223	0.873493	NA	GM17968	processed_pseudogene	ENSMUSG00000103018.1
927.978	-0.0675661	0.0543175	-1.24391	0.213533	0.708455	DEGS1	protein_coding	ENSMUSG00000038633.5
93.2106	-0.657654	0.135908	-4.83895	1.30524e-06	0.000800601	1700047M11RIK	lincRNA	ENSMUSG00000100147.2
751.201	-0.0465695	0.0425184	-1.09528	0.273395	0.75453	FBXO28	protein_coding	ENSMUSG00000047539.9
404.197	-0.0992539	0.0649544	-1.52806	0.126499	0.606773	TRP53BP2	protein_coding	ENSMUSG00000026510.10
937.531	-0.0648679	0.0389775	-1.66424	0.0960648	0.562206	CAPN2	protein_coding	ENSMUSG00000026509.15
217.414	-0.163054	0.0745822	-2.18624	0.0287984	0.344108	GM37885	antisense	ENSMUSG00000102234.1
11.1265	-0.366187	0.342785	-1.06827	0.285398	NA	GM37069	TEC	ENSMUSG00000104415.1
2009.22	-0.0653936	0.0438726	-1.49054	0.136083	0.619541	SUSD4	protein_coding	ENSMUSG00000038576.15
11.9561	-0.0223141	0.302717	-0.0737129	0.941239	NA	TLR5	protein_coding	ENSMUSG00000079164.8
106.891	-0.0789203	0.103548	-0.762164	0.445962	0.847161	DISP1	protein_coding	ENSMUSG00000030768.12
1063.54	0.0163778	0.0447604	0.365899	0.714441	0.937647	BROX	protein_coding	ENSMUSG00000046836.13
746.958	0.12724	0.0475187	2.67768	0.0074134	0.182749	AIDA	protein_coding	ENSMUSG00000042901.10
2212.14	-0.0370621	0.06205	-0.597295	0.550311	0.891703	MIA3	protein_coding	ENSMUSG00000056050.13
144.239	0.0941237	0.114086	0.825028	0.409356	0.829342	TAF1A	protein_coding	ENSMUSG00000072258.10
3.52392	-0.673096	0.626156	-1.07496	0.282391	NA	GM37986	lincRNA	ENSMUSG00000104212.1
3.62892	0.224013	0.608541	0.368115	0.712788	NA	HHIPL2	protein_coding	ENSMUSG00000053461.9
79.7392	-0.0695371	0.121963	-0.570151	0.568575	0.898936	DUSP10	protein_coding	ENSMUSG00000039384.8
0.843926	0.500083	1.33184	0.375483	0.707301	NA	1700056E22RIK	protein_coding	ENSMUSG00000044854.7
14.8636	0.268205	0.289448	0.926608	0.35413	NA	HLX	protein_coding	ENSMUSG00000039377.7
2.71797	0.286629	0.633699	0.45231	0.651045	NA	MTARC1	protein_coding	ENSMUSG00000026621.13
444.831	-0.0116165	0.0618477	-0.187824	0.851014	0.970845	MTARC2	protein_coding	ENSMUSG00000073481.9
338.302	-0.0154032	0.0821372	-0.18753	0.851245	0.971033	C130074G19RIK	protein_coding	ENSMUSG00000039349.5
1815.77	0.00714799	0.0383372	0.18645	0.852092	0.971309	MARK1	protein_coding	ENSMUSG00000026620.11
105.22	-0.0761374	0.109205	-0.697196	0.48568	0.864788	GM38251	antisense	ENSMUSG00000102784.1
1081.29	-0.0649726	0.057439	-1.13116	0.257988	0.74154	RAB3GAP2	protein_coding	ENSMUSG00000039318.12
38.6977	-0.15343	0.166109	-0.923672	0.355657	NA	GM34882	antisense	ENSMUSG00000103613.1
778.231	-0.0701218	0.0469147	-1.49467	0.135002	0.617906	IARS2	protein_coding	ENSMUSG00000026618.11
2.11196	0.218118	0.65383	0.333601	0.738681	NA	2010103J01RIK	antisense	ENSMUSG00000104368.1
23.8916	-0.0514528	0.212538	-0.242087	0.808713	NA	GM37785	TEC	ENSMUSG00000102526.1
920.289	-0.0368652	0.0571155	-0.645449	0.518636	0.878338	BPNT1	protein_coding	ENSMUSG00000026617.16
1.52485	0.623983	0.884467	0.70549	0.480505	NA	4930532G15RIK	lincRNA	ENSMUSG00000097261.2
1554.8	0.0484755	0.0542136	0.894158	0.371237	0.811213	EPRS	protein_coding	ENSMUSG00000026615.14
11.6859	-0.0136933	0.314276	-0.0435711	0.965246	NA	9630028B13RIK	lincRNA	ENSMUSG00000051295.8
1.12406	-0.0551831	0.906511	-0.0608742	0.951459	NA	AC131980.1	processed_pseudogene	ENSMUSG00000118510.1
113.827	0.23086	0.106618	2.1653	0.0303645	0.351296	GM2061	antisense	ENSMUSG00000097615.1
528.145	0.0645387	0.0635355	1.01579	0.30973	0.779377	SLC30A10	protein_coding	ENSMUSG00000026614.7
2.73943	-0.375851	0.592748	-0.634082	0.526027	NA	5033404E19RIK	transcribed_processed_pseudogene	ENSMUSG00000102185.1
87.7497	-0.0286039	0.113204	-0.252676	0.800519	0.959906	LYPLAL1	protein_coding	ENSMUSG00000039246.8
1.60112	2.31466	1.09549	2.11291	0.0346087	NA	A730004F24RIK	lincRNA	ENSMUSG00000103690.1
337.336	0.0399494	0.0676393	0.590625	0.554772	0.893425	TGFB2	protein_coding	ENSMUSG00000039239.14
7.72877	0.271387	0.36778	0.737908	0.46057	NA	GM29491	antisense	ENSMUSG00000100393.1
108.044	-0.111925	0.103751	-1.07878	0.280684	0.759529	RRP15	protein_coding	ENSMUSG00000001305.5
7.42758	-0.269956	0.422127	-0.639515	0.522488	NA	A430105J06RIK	lincRNA	ENSMUSG00000097784.1
25.2236	0.048	0.202584	0.236939	0.812704	NA	SPATA17	protein_coding	ENSMUSG00000026611.17
4.62556	-0.0818717	0.450012	-0.181932	0.855636	NA	1700007P06RIK	antisense	ENSMUSG00000089730.2
297.967	-0.0287029	0.0801482	-0.358123	0.720251	0.939969	GPATCH2	protein_coding	ENSMUSG00000039210.16
7.55699	-0.162517	0.351799	-0.461961	0.644109	NA	GM37254	TEC	ENSMUSG00000104394.2
121.256	-0.0689249	0.0950189	-0.725381	0.468218	0.856375	GM38155	antisense	ENSMUSG00000104245.1
1.58987	-0.941036	0.945318	-0.99547	0.319508	NA	GM37896	lincRNA	ENSMUSG00000103923.1
597.322	-0.133573	0.0634131	-2.1064	0.0351696	0.381808	ESRRG	protein_coding	ENSMUSG00000026610.13
14.3079	-0.369606	0.247579	-1.49288	0.135468	NA	GM36388	antisense	ENSMUSG00000103961.1
11.8689	-0.00608059	0.335776	-0.0181091	0.985552	NA	USH2A	protein_coding	ENSMUSG00000026609.15
1768.65	0.018602	0.0404153	0.46027	0.645322	0.918908	KCTD3	protein_coding	ENSMUSG00000026608.13
1155.07	0.0217319	0.0445003	0.488353	0.6253	0.914469	KCNK2	protein_coding	ENSMUSG00000037624.15
59.9643	0.129104	0.15303	0.843647	0.398867	0.824874	PDCD5-PS	processed_pseudogene	ENSMUSG00000102824.1
73.3035	-0.0239285	0.123482	-0.193781	0.846347	0.968938	A430027H14RIK	antisense	ENSMUSG00000104507.1
78.4251	0.150094	0.159069	0.943581	0.345384	0.79752	CENPF	protein_coding	ENSMUSG00000026605.14
238.218	-0.280102	0.101509	-2.75937	0.00579137	0.162	PTPN14	protein_coding	ENSMUSG00000026604.17
3.89163	-0.110826	0.483358	-0.229284	0.818648	NA	GM26574	antisense	ENSMUSG00000097925.1
224.78	0.115926	0.0813378	1.42524	0.154089	0.641686	GM37422	antisense	ENSMUSG00000104435.1
692.922	-0.00558154	0.0486383	-0.114756	0.908639	0.983857	SMYD2	protein_coding	ENSMUSG00000026603.13
477.002	-0.0357562	0.0707239	-0.505574	0.613155	0.910548	PROX1	protein_coding	ENSMUSG00000010175.13
1.08289	-0.69504	0.981271	-0.708307	0.478755	NA	GM28172	antisense	ENSMUSG00000099404.1
27.3204	0.25301	0.21155	1.19598	0.231703	NA	PROX1OS	antisense	ENSMUSG00000079045.3
0.866334	-0.940243	1.03291	-0.910281	0.362674	NA	GM30725	lincRNA	ENSMUSG00000103510.1
792.734	-0.0159723	0.0546191	-0.292431	0.769957	0.951989	RPS6KC1	protein_coding	ENSMUSG00000089872.10
857.688	0.0364986	0.0448778	0.813289	0.416053	0.832365	ANGEL2	protein_coding	ENSMUSG00000026634.16
165.222	0.283788	0.12988	2.185	0.028889	0.344353	VASH2	protein_coding	ENSMUSG00000037568.12
1.97999	-0.577512	0.803794	-0.718483	0.472459	NA	GM37095	processed_pseudogene	ENSMUSG00000103723.1
5.56464	-0.387043	0.456133	-0.848532	0.396142	NA	GM8407	processed_pseudogene	ENSMUSG00000103964.1
254.333	-0.0205976	0.0834948	-0.246693	0.805146	0.961069	FLVCR1	protein_coding	ENSMUSG00000066595.9
33.6868	-0.129849	0.179818	-0.722113	0.470225	NA	A230020J21RIK	antisense	ENSMUSG00000097845.2
12.5844	-0.209928	0.285643	-0.73493	0.462382	NA	SPATA45	protein_coding	ENSMUSG00000057072.11
305.629	-0.0569272	0.0863949	-0.658919	0.509948	0.874464	TATDN3	protein_coding	ENSMUSG00000026632.17
22.4819	0.0876692	0.222124	0.394686	0.693075	NA	NSL1	protein_coding	ENSMUSG00000062510.12
7.40292	0.129661	0.356168	0.364045	0.715825	NA	BATF3	protein_coding	ENSMUSG00000026630.9
9.3482	0.377135	0.360341	1.04661	0.295282	NA	ATF3	protein_coding	ENSMUSG00000026628.13
16.0006	0.141999	0.260688	0.544708	0.585955	NA	D730003I15RIK	lincRNA	ENSMUSG00000073478.6
4.32685	-0.140182	0.541691	-0.258786	0.795801	NA	GM37074	TEC	ENSMUSG00000103685.1
24.6239	-0.0955608	0.207727	-0.46003	0.645495	NA	GM37168	lincRNA	ENSMUSG00000103174.1
522.377	0.192005	0.0960335	1.99935	0.0455704	0.42632	NENF	protein_coding	ENSMUSG00000037499.9
159.928	0.0235463	0.100193	0.235009	0.814201	0.963578	PACC1	protein_coding	ENSMUSG00000026627.7
1268.21	-0.0049749	0.0470067	-0.105834	0.915714	0.98523	PPP2R5A	protein_coding	ENSMUSG00000026626.11
30.0587	-0.00407434	0.18174	-0.0224186	0.982114	NA	GM32200	lincRNA	ENSMUSG00000103114.1
0.986726	-0.0249017	0.987177	-0.0252252	0.979875	NA	9430037O13RIK	TEC	ENSMUSG00000102246.1
112.485	0.0738841	0.0974116	0.758474	0.448167	0.84783	DTL	protein_coding	ENSMUSG00000037474.13
548.273	-0.0573383	0.0690498	-0.830391	0.406318	0.827522	INTS7	protein_coding	ENSMUSG00000037461.10
3314.75	-0.127006	0.0519178	-2.4463	0.0144332	0.259035	LPGAT1	protein_coding	ENSMUSG00000026623.16
3.78732	0.0467392	0.480252	0.0973223	0.92247	NA	GM38037	antisense	ENSMUSG00000102840.1
43.0183	0.17254	0.164055	1.05172	0.292927	NA	NEK2	protein_coding	ENSMUSG00000026622.15
101.064	-0.0264714	0.104777	-0.252645	0.800543	0.959906	1700034H15RIK	antisense	ENSMUSG00000055833.14
571.391	0.00342176	0.0516599	0.0662363	0.94719	0.989756	SLC30A1	protein_coding	ENSMUSG00000037434.7
14.8457	-0.208294	0.467379	-0.445664	0.65584	NA	RD3	protein_coding	ENSMUSG00000049353.17
1.88559	0.387608	0.982019	0.394706	0.69306	NA	GM26670	antisense	ENSMUSG00000097416.3
78.8761	0.0133484	0.130973	0.101917	0.918823	0.985698	TRAF5	protein_coding	ENSMUSG00000026637.13
34.9903	0.0388752	0.174733	0.222483	0.823938	NA	GSTP-PS	processed_pseudogene	ENSMUSG00000103653.1
50.7483	0.221468	0.161748	1.36922	0.170931	0.665153	GM26879	antisense	ENSMUSG00000097089.2
338.707	0.107916	0.0886682	1.21708	0.223574	0.715886	RCOR3	protein_coding	ENSMUSG00000037395.15
130.681	0.161743	0.0884211	1.82924	0.0673644	0.497901	GM10516	antisense	ENSMUSG00000097316.2
736.14	-0.122509	0.0726792	-1.68561	0.09187	0.554803	KCNH1	protein_coding	ENSMUSG00000058248.12
441.947	-0.116389	0.0633566	-1.83704	0.066204	0.494465	HHAT	protein_coding	ENSMUSG00000037375.16
2.47398	-0.376728	0.600923	-0.626916	0.530714	NA	A730013G03RIK	TEC	ENSMUSG00000047384.3
3.35531	0.0377237	0.566948	0.0665383	0.946949	NA	1700065J18RIK	lincRNA	ENSMUSG00000100872.2
472.843	0.148706	0.0562478	2.64377	0.00819881	0.193063	SERTAD4	protein_coding	ENSMUSG00000016262.14
44.0425	0.0966408	0.170818	0.565753	0.571562	NA	GM15867	antisense	ENSMUSG00000089812.2
3.29873	-0.218626	0.578058	-0.378208	0.705276	NA	GM2367	processed_pseudogene	ENSMUSG00000102162.1
340.852	0.0126484	0.0781806	0.161785	0.871475	0.975004	SYT14	protein_coding	ENSMUSG00000016200.14
257.32	0.0930531	0.0649826	1.43197	0.152153	0.640137	UTP25	protein_coding	ENSMUSG00000016181.9
17.7575	-0.235745	0.257502	-0.915507	0.359925	NA	IRF6	protein_coding	ENSMUSG00000026638.15
80.5174	0.181359	0.11854	1.52994	0.126031	0.60631	A130010J15RIK	protein_coding	ENSMUSG00000079144.7
48.2997	0.201657	0.153629	1.31262	0.189311	0.685821	TRAF3IP3	protein_coding	ENSMUSG00000037318.10
37.0066	-0.052863	0.16261	-0.32509	0.745113	NA	4930570N18RIK	antisense	ENSMUSG00000089683.2
156.711	-0.0872826	0.0867864	-1.00572	0.314551	0.780837	LAMB3	protein_coding	ENSMUSG00000026639.18
80.3568	-0.14524	0.112223	-1.2942	0.195595	0.692225	HSD11B1	protein_coding	ENSMUSG00000016194.14
20.2099	0.0577145	0.235742	0.24482	0.806596	NA	G0S2	protein_coding	ENSMUSG00000009633.3
2.23255	-0.0702056	0.654758	-0.107224	0.914611	NA	GM37691	TEC	ENSMUSG00000104348.1
465.746	0.000864342	0.0627488	0.0137746	0.98901	0.997475	CAMK1G	protein_coding	ENSMUSG00000016179.11
2368.08	0.00766616	0.0651048	0.117751	0.906265	0.982994	PLXNA2	protein_coding	ENSMUSG00000026640.12
363.115	-0.148848	0.060182	-2.47331	0.013387	0.251019	CD34	protein_coding	ENSMUSG00000016494.9
266.272	-0.144963	0.0706429	-2.05205	0.0401647	0.403855	GM16897	antisense	ENSMUSG00000097325.2
132.939	-0.0514544	0.221963	-0.231815	0.816682	0.963578	A330023F24RIK	processed_transcript	ENSMUSG00000096929.7
143.789	0.152597	0.151552	1.0069	0.313983	0.780028	CD46	protein_coding	ENSMUSG00000016493.13
2.25429	0.200003	0.655345	0.305187	0.760224	NA	MIR29B-2	miRNA	ENSMUSG00000065412.3
4.92468	0.625059	0.470372	1.32886	0.183894	NA	MIR29C	miRNA	ENSMUSG00000065548.1
3.55124	-0.113269	0.558077	-0.202963	0.839164	NA	GM37366	TEC	ENSMUSG00000104010.1
2.64053	-0.101012	0.601929	-0.167815	0.866729	NA	GM37132	TEC	ENSMUSG00000103443.1
302.985	0.0108313	0.0677245	0.159931	0.872935	0.975203	CR1L	protein_coding	ENSMUSG00000016481.15
14.649	0.0207766	0.27725	0.0749381	0.940264	NA	CR2	protein_coding	ENSMUSG00000026616.16
1103.51	0.030744	0.0379336	0.81047	0.41767	0.833441	FAM171A1	protein_coding	ENSMUSG00000050530.14
1296.03	0.0241267	0.0457673	0.527161	0.598082	0.906477	NMT2	protein_coding	ENSMUSG00000026643.16
56.4115	-0.113219	0.149294	-0.758363	0.448234	0.84783	RPP38	protein_coding	ENSMUSG00000049950.6
5.0801	0.217053	0.4653	0.46648	0.640872	NA	ACBD7	protein_coding	ENSMUSG00000026644.7
2.051	-0.0737946	0.683391	-0.107983	0.914009	NA	OLAH	protein_coding	ENSMUSG00000026645.11
22.075	0.00931352	0.210715	0.0441997	0.964745	NA	MEIG1	protein_coding	ENSMUSG00000026650.15
189.237	-0.0362684	0.0956049	-0.379357	0.704423	0.934837	DCLRE1C	protein_coding	ENSMUSG00000026648.18
92.5011	0.0966537	0.114733	0.842422	0.399552	0.824874	SUV39H2	protein_coding	ENSMUSG00000026646.16
2.61492	0.273854	0.597523	0.458315	0.646726	NA	GM13184	antisense	ENSMUSG00000085043.1
393.856	0.115767	0.0598483	1.93434	0.0530712	0.458473	HSPA14	protein_coding	ENSMUSG00000109865.1
86.2187	0.108495	0.111161	0.976012	0.329058	0.791166	GM45902	protein_coding	ENSMUSG00000051396.15
17.48	0.0848621	0.270042	0.314256	0.753327	NA	CDNF	protein_coding	ENSMUSG00000039496.8
377.441	-0.156122	0.0704963	-2.21461	0.026787	0.334907	FAM107B	protein_coding	ENSMUSG00000026655.15
1917.6	-0.0712649	0.0791854	-0.899974	0.368134	0.809438	FRMD4A	protein_coding	ENSMUSG00000026657.17
2.74764	-0.297447	0.691038	-0.430435	0.666879	NA	1700080N15RIK	antisense	ENSMUSG00000084859.7
2.42839	0.292653	0.662577	0.44169	0.658714	NA	GM13189	lincRNA	ENSMUSG00000086921.1
0.847099	0.305627	1.11437	0.27426	0.783885	NA	GM37814	sense_intronic	ENSMUSG00000102816.1
1.53968	-0.387968	0.849417	-0.456746	0.647854	NA	GM37107	sense_intronic	ENSMUSG00000102136.1
8.12805	-0.178984	0.421651	-0.424484	0.671213	NA	GM13187	processed_transcript	ENSMUSG00000087355.7
1.32041	-0.514985	1.01001	-0.509883	0.610134	NA	GM36988	sense_intronic	ENSMUSG00000102494.1
1.1876	1.21202	1.03293	1.17338	0.240644	NA	GM13175	antisense	ENSMUSG00000086874.1
38.697	0.065785	0.173936	0.378215	0.705271	NA	GM13179	antisense	ENSMUSG00000086018.7
672.891	-0.0335777	0.0436635	-0.769011	0.441887	0.845356	PRPF18	protein_coding	ENSMUSG00000039449.14
67.4004	-0.13952	0.14834	-0.940545	0.346938	0.798347	BEND7	protein_coding	ENSMUSG00000048186.14
782.258	0.0873896	0.0543277	1.60856	0.107712	0.580218	SEPHS1	protein_coding	ENSMUSG00000026662.13
621.2	-0.0303492	0.070702	-0.429255	0.667738	0.923322	PHYH	protein_coding	ENSMUSG00000026664.7
2.68373	-1.47326	0.694894	-2.12012	0.0339959	NA	GM13194	processed_pseudogene	ENSMUSG00000086670.1
5.42373	0.0712033	0.490693	0.145108	0.884626	NA	GM13192	processed_pseudogene	ENSMUSG00000069188.5
10.9507	-0.257744	0.33601	-0.767074	0.443037	NA	UCMA	protein_coding	ENSMUSG00000026668.10
20.7361	0.0075913	0.232284	0.0326811	0.973929	NA	MCM10	protein_coding	ENSMUSG00000026669.14
266.147	-0.0995471	0.0737003	-1.3507	0.176791	0.672282	OPTN	protein_coding	ENSMUSG00000026672.11
24.1546	-0.0753683	0.19865	-0.379402	0.704389	NA	4930551O13RIK	antisense	ENSMUSG00000086430.1
207.062	-0.105644	0.0843492	-1.25245	0.210404	0.703466	CCDC3	protein_coding	ENSMUSG00000026676.7
2981.51	0.331432	0.198145	1.67268	0.0943911	0.558605	CAMK1D	protein_coding	ENSMUSG00000039145.16
660.221	0.0250316	0.0503204	0.497444	0.618876	0.912972	CDC123	protein_coding	ENSMUSG00000039128.13
432.844	0.0688155	0.0555705	1.23835	0.215588	0.710211	NUDT5	protein_coding	ENSMUSG00000025817.12
28.2322	0.201378	0.19469	1.03435	0.300971	NA	GM13199	protein_coding	ENSMUSG00000056718.2
974.664	-0.049173	0.0566381	-0.868197	0.385287	0.81797	SEC61A2	protein_coding	ENSMUSG00000025816.15
25.7418	0.133886	0.202314	0.661776	0.508115	NA	GM13267	antisense	ENSMUSG00000085818.7
94.3129	-0.0215498	0.129984	-0.165788	0.868324	0.973912	DHTKD1	protein_coding	ENSMUSG00000025815.13
439.091	-0.0735879	0.0649291	-1.13336	0.257064	0.741135	UPF2	protein_coding	ENSMUSG00000043241.14
48.5959	-0.130567	0.148572	-0.878811	0.379504	0.813909	PROSER2	protein_coding	ENSMUSG00000045319.13
7.00699	0.0118036	0.380181	0.0310473	0.975232	NA	ECHDC3	protein_coding	ENSMUSG00000039063.5
12.9585	0.0188404	0.301641	0.0624597	0.950197	NA	A230108P19RIK	antisense	ENSMUSG00000087125.1
1.31167	-0.352996	0.786338	-0.448911	0.653496	NA	GM13383	lincRNA	ENSMUSG00000087485.1
16.7907	-0.203131	0.277878	-0.731009	0.464773	NA	AL845275.1	protein_coding	ENSMUSG00000118578.1
787.9	-0.11665	0.0505785	-2.30631	0.0210933	0.303237	USP6NL	protein_coding	ENSMUSG00000039046.15
8.55654	-0.408164	0.358539	-1.13841	0.254949	NA	GM13391	lincRNA	ENSMUSG00000086109.2
1.1131	0.916523	1.13183	0.809774	0.41807	NA	GM38386	TEC	ENSMUSG00000102599.1
7770.03	0.040666	0.0617351	0.658718	0.510077	0.874464	CELF2	protein_coding	ENSMUSG00000002107.18
35.9634	-0.0203165	0.174288	-0.116568	0.907202	NA	GM13389	antisense	ENSMUSG00000087079.1
1.64068	-0.228326	0.775875	-0.294281	0.768543	NA	GM37340	TEC	ENSMUSG00000103412.1
2.58983	-0.287305	0.615733	-0.466607	0.640781	NA	GM13211	lincRNA	ENSMUSG00000085070.1
17.3809	0.0577672	0.313829	0.184072	0.853957	NA	GM13217	unprocessed_pseudogene	ENSMUSG00000082953.3
0.978495	1.29784	1.17015	1.10913	0.267375	NA	GM13219	lincRNA	ENSMUSG00000079604.9
36.0901	-0.0227937	0.248678	-0.0916596	0.926969	NA	GATA3	protein_coding	ENSMUSG00000015619.10
3.811	-0.283647	0.541678	-0.523645	0.600526	NA	GM13256	antisense	ENSMUSG00000086618.1
1.24475	-0.0486024	0.875567	-0.0555096	0.955732	NA	9230102O04RIK	protein_coding	ENSMUSG00000079602.2
1.77965	-0.957415	0.786165	-1.21783	0.223289	NA	GM13262	antisense	ENSMUSG00000075534.5
237.383	-0.0863966	0.074069	-1.16643	0.243439	0.732592	TAF3	protein_coding	ENSMUSG00000025782.12
9.92572	-0.249469	0.308158	-0.809547	0.4182	NA	C630004M23RIK	TEC	ENSMUSG00000103570.1
2725.63	0.061722	0.0489684	1.26045	0.207509	0.700077	ATP5C1	protein_coding	ENSMUSG00000025781.14
128.81	-2.58758e-05	0.106331	-0.000243353	0.999806	0.999914	KIN	protein_coding	ENSMUSG00000037262.7
68.3886	0.0870086	0.188796	0.460861	0.644899	0.918908	ITIH2	protein_coding	ENSMUSG00000037254.18
587.065	-0.105153	0.0847679	-1.24048	0.214798	0.709854	ITIH5	protein_coding	ENSMUSG00000025780.7
1.3567	1.02396	0.993143	1.03103	0.302526	NA	GM13261	processed_transcript	ENSMUSG00000086748.1
100.887	-0.00570191	0.109025	-0.0522991	0.95829	0.99128	SFMBT2	protein_coding	ENSMUSG00000061186.15
1.56331	-0.139855	0.89686	-0.155938	0.876082	NA	GM13294	processed_pseudogene	ENSMUSG00000083900.2
278.198	-0.232201	0.0691175	-3.35951	0.000780797	0.0532135	PRKCQ	protein_coding	ENSMUSG00000026778.13
31.9821	0.0951378	0.189941	0.500881	0.616455	NA	8030442B05RIK	lincRNA	ENSMUSG00000102674.1
4.81027	0.299678	0.450235	0.665603	0.505665	NA	GM13293	lincRNA	ENSMUSG00000086006.2
0.826664	0.215328	1.21747	0.176866	0.859614	NA	GM13291	lincRNA	ENSMUSG00000086491.1
12.7312	0.227702	0.348225	0.653894	0.51318	NA	GM13292	processed_pseudogene	ENSMUSG00000082424.4
1.45175	1.51136	0.97912	1.54359	0.122688	NA	GM13296	processed_pseudogene	ENSMUSG00000082314.2
398.532	0.0526906	0.0644306	0.817788	0.413479	0.831595	PFKFB3	protein_coding	ENSMUSG00000026773.19
609.036	0.0353732	0.0524677	0.674191	0.50019	0.870493	RBM17	protein_coding	ENSMUSG00000037197.11
2.18703	0.496079	0.792858	0.625684	0.531522	NA	IL2RA	protein_coding	ENSMUSG00000026770.5
42.7939	-0.021351	0.188914	-0.11302	0.910015	NA	IL15RA	protein_coding	ENSMUSG00000023206.16
1025.84	-0.0816643	0.0367846	-2.22007	0.0264141	0.33206	FBH1	protein_coding	ENSMUSG00000058594.15
302.863	0.102741	0.0847254	1.21263	0.225271	0.717121	ANKRD16	protein_coding	ENSMUSG00000047909.11
100.217	-0.0452897	0.120468	-0.375948	0.706956	0.935133	ITGA8	protein_coding	ENSMUSG00000026768.10
13.9503	-0.0404305	0.258535	-0.156383	0.875731	NA	E030013I19RIK	antisense	ENSMUSG00000086843.3
678.158	0.068783	0.0511551	1.3446	0.178756	0.674216	MINDY3	protein_coding	ENSMUSG00000026767.12
645.593	-0.00354482	0.0606719	-0.0584261	0.953409	0.990426	PTER	protein_coding	ENSMUSG00000026730.12
644.44	-0.132501	0.0677012	-1.95715	0.0503299	0.447137	C1QL3	protein_coding	ENSMUSG00000049630.6
60.2313	0.0518215	0.137575	0.376678	0.706413	0.935053	GM37824	TEC	ENSMUSG00000104459.1
307.264	-0.0988482	0.102868	-0.960924	0.33659	0.795595	GM37811	TEC	ENSMUSG00000102900.1
2.33052	-0.0606165	0.72754	-0.0833171	0.933599	NA	GM37356	TEC	ENSMUSG00000103599.1
365.143	0.0533133	0.0713392	0.747322	0.454869	0.851947	RSU1	protein_coding	ENSMUSG00000026727.10
1.00971	-0.125661	0.994174	-0.126397	0.899417	NA	GM37780	TEC	ENSMUSG00000102691.1
0.876369	-0.0896238	1.0714	-0.0836508	0.933334	NA	GM37160	TEC	ENSMUSG00000103232.1
8.76502	0.27358	0.344786	0.793478	0.427499	NA	GM13270	processed_transcript	ENSMUSG00000086358.2
12.6075	0.0156661	0.289661	0.0540844	0.956868	NA	CUBN	protein_coding	ENSMUSG00000026726.10
88.33	-0.0330643	0.117329	-0.281809	0.77809	0.95433	TRDMT1	protein_coding	ENSMUSG00000026723.10
704.956	0.143097	0.0852271	1.67901	0.0931501	0.556971	VIM	protein_coding	ENSMUSG00000026728.9
57.6546	-0.0366477	0.164715	-0.222492	0.823931	0.964103	ST8SIA6	protein_coding	ENSMUSG00000003418.11
323	0.0662422	0.0590728	1.12137	0.262132	0.746995	HACD1	protein_coding	ENSMUSG00000063275.15
5.224	-0.0349445	0.463132	-0.0754527	0.939855	NA	D930036K23RIK	TEC	ENSMUSG00000102553.1
4.17571	1.11218	0.593855	1.87281	0.0610947	NA	STAMOS	processed_transcript	ENSMUSG00000086657.2
1118.79	-0.0181082	0.0473069	-0.382782	0.701882	0.934478	STAM	protein_coding	ENSMUSG00000026718.17
50.946	-0.0357425	0.145463	-0.245716	0.805902	0.961311	GM37499	TEC	ENSMUSG00000103901.1
4.4479	-0.37727	0.511509	-0.737563	0.46078	NA	TMEM236	protein_coding	ENSMUSG00000061531.8
127.348	0.107047	0.113024	0.947116	0.34358	0.796869	MRC1	protein_coding	ENSMUSG00000026712.3
657.87	-0.150728	0.0579285	-2.60196	0.00926919	0.20612	SLC39A12	protein_coding	ENSMUSG00000036949.16
2.33085	-0.727316	0.842558	-0.863224	0.388014	NA	GM13266	processed_transcript	ENSMUSG00000084901.6
625.161	-0.0677704	0.0590135	-1.14839	0.250809	0.734741	CACNB2	protein_coding	ENSMUSG00000057914.15
5.08325	-0.236504	0.413109	-0.572497	0.566985	NA	GM10849	pseudogene	ENSMUSG00000075525.3
25.8963	0.0276015	0.188972	0.146061	0.883873	NA	GM10848	antisense	ENSMUSG00000104106.1
1.44397	0.389895	0.787296	0.495233	0.620436	NA	GM38273	TEC	ENSMUSG00000103050.1
2.0136	1.04832	0.846121	1.23897	0.215356	NA	GM13269	antisense	ENSMUSG00000087086.7
2.43692	0.126166	0.625936	0.201563	0.840258	NA	GM37891	TEC	ENSMUSG00000104271.1
111.105	-0.111035	0.100654	-1.10314	0.269967	0.753285	NSUN6	protein_coding	ENSMUSG00000026707.15
558.329	0.0634507	0.0692078	0.916815	0.35924	0.805603	ARL5B	protein_coding	ENSMUSG00000017418.14
10.8979	-0.274372	0.357777	-0.766881	0.443152	NA	MALRD1	protein_coding	ENSMUSG00000075520.5
721.237	-0.121963	0.0704065	-1.73227	0.0832254	0.535239	PLXDC2	protein_coding	ENSMUSG00000026748.13
2.35909	0.343496	0.735358	0.467114	0.640418	NA	GM13325	processed_pseudogene	ENSMUSG00000081525.1
2.36267	-0.502524	0.723496	-0.694577	0.487321	NA	GM13322	lincRNA	ENSMUSG00000085193.1
1117.55	-0.101311	0.0511075	-1.9823	0.0474452	0.434624	NEBL	protein_coding	ENSMUSG00000053702.16
76.5746	0.153618	0.125701	1.22209	0.221675	0.715427	A930004D18RIK	protein_coding	ENSMUSG00000054057.2
1.7345	-0.232001	0.739654	-0.313662	0.753778	NA	GM13330	antisense	ENSMUSG00000085319.1
167.966	0.0593585	0.0871753	0.680909	0.495929	0.868059	SKIDA1	protein_coding	ENSMUSG00000054074.9
1.0939	1.09136	1.03378	1.0557	0.291105	NA	1810059C17RIK	processed_transcript	ENSMUSG00000086340.1
498.974	0.00964629	0.0630081	0.153096	0.878323	0.97604	MLLT10	protein_coding	ENSMUSG00000026743.16
466.26	0.00536425	0.0609709	0.0879806	0.929892	0.988367	DNAJC1	protein_coding	ENSMUSG00000026740.12
568.043	0.0538624	0.0673395	0.799864	0.42379	0.837626	COMMD3	protein_coding	ENSMUSG00000051154.11
546.747	0.0512347	0.0604413	0.847676	0.396618	0.824874	BMI1	protein_coding	ENSMUSG00000026739.13
18.5663	-0.237842	0.240998	-0.986904	0.32369	NA	SPAG6	protein_coding	ENSMUSG00000037708.16
2.92105	-0.562532	0.662319	-0.849337	0.395694	NA	GM20539	lincRNA	ENSMUSG00000092353.1
12.7082	0.259143	0.295599	0.876671	0.380665	NA	CARLR	protein_coding	ENSMUSG00000097638.1
883.919	-0.0726998	0.0477768	-1.52166	0.128095	0.610928	PIP4K2A	protein_coding	ENSMUSG00000026737.12
7.79243	-0.675701	0.384231	-1.75858	0.0786487	NA	4930426L09RIK	bidirectional_promoter_lncRNA	ENSMUSG00000026736.2
20.6726	0.0769633	0.229267	0.335693	0.737102	NA	ARMC3	protein_coding	ENSMUSG00000037683.14
47.1253	0.0313174	0.150982	0.207425	0.835678	0.966628	4930447M23RIK	lincRNA	ENSMUSG00000087674.7
152.028	-0.068679	0.0932684	-0.736359	0.461513	0.854153	MSRB2	protein_coding	ENSMUSG00000023094.14
9.22224	-0.0257058	0.325325	-0.0790158	0.93702	NA	GM33940	lincRNA	ENSMUSG00000109733.1
7.66842	0.317486	0.366063	0.867297	0.385779	NA	GM13344	antisense	ENSMUSG00000087103.1
4.22457	-0.181851	0.512401	-0.354899	0.722665	NA	1810010K12RIK	processed_transcript	ENSMUSG00000056329.3
1.16383	-1.12758	1.08881	-1.0356	0.300388	NA	4921504E06RIK	protein_coding	ENSMUSG00000026734.9
331.853	-0.146738	0.0895327	-1.63893	0.101228	0.570863	OTUD1	protein_coding	ENSMUSG00000043415.5
1406.4	-0.271963	0.0505375	-5.3814	7.39106e-08	0.000108804	ETL4	protein_coding	ENSMUSG00000036617.17
6.27211	-0.166734	0.397073	-0.419907	0.674553	NA	GM17171	antisense	ENSMUSG00000091457.1
0.865466	0.16109	0.989075	0.162869	0.870622	NA	GM13335	antisense	ENSMUSG00000085477.7
34.121	-0.388403	0.17513	-2.2178	0.0265685	NA	GM13362	antisense	ENSMUSG00000086418.1
2538.2	0.0232191	0.0758114	0.306274	0.759396	0.949836	ARHGAP21	protein_coding	ENSMUSG00000036591.16
154.026	-0.0152812	0.0868534	-0.175943	0.860339	0.972784	GM13375	antisense	ENSMUSG00000075514.4
6.52897	-0.0648636	0.422333	-0.153584	0.877938	NA	GM13377	unprocessed_pseudogene	ENSMUSG00000086821.3
53.4396	0.0697681	0.148082	0.471146	0.637537	0.917563	ENKUR	protein_coding	ENSMUSG00000026679.3
319.521	-0.0210191	0.0665073	-0.316042	0.75197	0.949217	THNSL1	protein_coding	ENSMUSG00000048550.17
196.42	-0.320306	0.11517	-2.78115	0.00541669	0.156658	GM13327	antisense	ENSMUSG00000085680.1
2106.83	-0.173808	0.0583069	-2.98092	0.00287386	0.111332	GPR158	protein_coding	ENSMUSG00000045967.11
201.048	0.168997	0.280978	0.60146	0.547533	0.890119	MYO3A	protein_coding	ENSMUSG00000025716.14
1.16936	0.550996	0.98003	0.562224	0.573963	NA	GM13341	unprocessed_pseudogene	ENSMUSG00000083863.1
145.45	0.160606	0.31315	0.512872	0.608041	0.90819	GM13340	unprocessed_pseudogene	ENSMUSG00000083563.1
6.46956	-0.352255	0.409478	-0.860254	0.389649	NA	GM13339	unprocessed_pseudogene	ENSMUSG00000082884.1
3652.29	-0.00388037	0.046939	-0.0826684	0.934115	0.989685	GAD2	protein_coding	ENSMUSG00000026787.3
134.147	-0.0809876	0.10723	-0.755272	0.450086	0.848907	APBB1IP	protein_coding	ENSMUSG00000026786.14
8.071	-0.0955668	0.34217	-0.279296	0.780017	NA	A130006I12RIK	pseudogene	ENSMUSG00000069136.4
190.364	0.115582	0.0917146	1.26024	0.207584	0.700077	PDSS1	protein_coding	ENSMUSG00000026784.14
1711.81	0.00912267	0.0421493	0.216437	0.828647	0.96492	ABI1	protein_coding	ENSMUSG00000058835.14
1210.79	-0.0671758	0.0424381	-1.58291	0.113441	0.587784	ACBD5	protein_coding	ENSMUSG00000026781.17
43.3097	-0.185241	0.166577	-1.11205	0.266118	NA	MASTL	protein_coding	ENSMUSG00000026779.6
1269.37	-0.0098566	0.0364089	-0.27072	0.786607	0.95652	YME1L1	protein_coding	ENSMUSG00000026775.9
6.08434	0.205107	0.63409	0.323467	0.746342	NA	GM13423	processed_pseudogene	ENSMUSG00000081648.1
10.0766	-0.116968	0.304126	-0.384602	0.700532	NA	POTEGL	protein_coding	ENSMUSG00000026774.11
2.27453	0.0406128	0.638815	0.0635752	0.949309	NA	GM13422	processed_pseudogene	ENSMUSG00000084098.1
50.329	0.0545107	0.157731	0.345592	0.729649	0.942566	NXPH2	protein_coding	ENSMUSG00000069132.3
4.73981	-0.314684	0.493983	-0.637034	0.524103	NA	GM38309	TEC	ENSMUSG00000102704.1
290.98	0.121099	0.0684679	1.7687	0.076944	0.519822	SPOPL	protein_coding	ENSMUSG00000026771.14
18.0589	0.00653594	0.232092	0.028161	0.977534	NA	GM13331	processed_pseudogene	ENSMUSG00000081519.1
1.69098	0.598423	0.751225	0.796596	0.425685	NA	GM13392	processed_pseudogene	ENSMUSG00000083373.1
289.468	0.152254	0.0680128	2.23861	0.0251811	0.325412	HNMT	protein_coding	ENSMUSG00000026986.14
4.48965	0.0657299	0.50002	0.131455	0.895416	NA	GM13410	processed_pseudogene	ENSMUSG00000083116.1
3.78245	-0.834421	0.528828	-1.57787	0.114595	NA	IL1F5	protein_coding	ENSMUSG00000026983.10
23.56	-0.0554506	0.206123	-0.269018	0.787916	NA	PSD4	protein_coding	ENSMUSG00000026979.16
1.03159	0.45564	1.29414	0.352079	0.724779	NA	PAX8	protein_coding	ENSMUSG00000026976.15
6.51283	-0.211108	0.433303	-0.487206	0.626113	NA	GM38383	TEC	ENSMUSG00000102591.1
12.6052	-0.00436441	0.29764	-0.0146634	0.988301	NA	GM13416	processed_pseudogene	ENSMUSG00000084241.1
1.48656	0.0400956	0.747367	0.0536491	0.957215	NA	GM25455	misc_RNA	ENSMUSG00000088571.1
2549.27	-0.0488326	0.0783692	-0.62311	0.533212	0.883844	CACNA1B	protein_coding	ENSMUSG00000004113.18
722.933	0.0258356	0.0525142	0.491974	0.622738	0.91399	EHMT1	protein_coding	ENSMUSG00000036893.17
138.021	0.266049	0.117141	2.27118	0.023136	0.315065	ARRDC1	protein_coding	ENSMUSG00000026972.15
484.714	0.00920583	0.0671006	0.137194	0.890877	0.979652	ZMYND19	protein_coding	ENSMUSG00000026974.11
229.209	-0.0195725	0.0809783	-0.2417	0.809013	0.961522	DPH7	protein_coding	ENSMUSG00000026975.10
483.587	0.0186404	0.0717238	0.259891	0.794948	0.958933	MRPL41	protein_coding	ENSMUSG00000036850.4
137.154	-0.0247814	0.0991345	-0.249977	0.802605	0.960386	PNPLA7	protein_coding	ENSMUSG00000036833.16
9.34953	0.420703	0.331833	1.26781	0.204864	NA	GM13370	processed_pseudogene	ENSMUSG00000084383.1
8006.72	0.0381695	0.0340863	1.11979	0.262802	0.747973	NSMF	protein_coding	ENSMUSG00000006476.19
18.2788	-0.366833	0.239594	-1.53106	0.125754	NA	AL732309.1	unitary_pseudogene	ENSMUSG00000118563.1
3.42233	-0.338167	0.529817	-0.638272	0.523296	NA	GM13387	lincRNA	ENSMUSG00000087028.7
294.327	0.0211014	0.0614615	0.343328	0.731352	0.942918	NRARP	protein_coding	ENSMUSG00000078202.3
294.288	0.0211015	0.0614593	0.34334	0.731343	0.942918	GM38287	antisense	ENSMUSG00000103217.1
40.7557	0.296231	0.165034	1.79498	0.0726575	NA	TOR4A	protein_coding	ENSMUSG00000059555.6
615.381	0.0175171	0.0474093	0.369486	0.711765	0.936865	NELFB	protein_coding	ENSMUSG00000013465.19
1.09908	-0.148185	0.971443	-0.152541	0.87876	NA	STPG3	protein_coding	ENSMUSG00000036770.11
171.294	0.101183	0.114235	0.885739	0.375758	0.81226	FAM166A	protein_coding	ENSMUSG00000026969.3
3934.98	-0.0376806	0.0441028	-0.854383	0.392893	0.823023	TUBB4B	protein_coding	ENSMUSG00000036752.4
195.279	-0.0860551	0.113865	-0.755764	0.449791	0.848785	CYSRT1	protein_coding	ENSMUSG00000036731.7
1532.42	-0.0270366	0.0602724	-0.448573	0.65374	0.920839	RNF208	protein_coding	ENSMUSG00000044628.5
39.3561	-0.0490099	0.156304	-0.313555	0.753859	NA	NDOR1	protein_coding	ENSMUSG00000115018.2
203.69	-0.0414692	0.075915	-0.546259	0.584888	0.902451	NDOR1	protein_coding	ENSMUSG00000006471.18
152.487	-0.0257294	0.0841697	-0.305684	0.759845	0.949836	NDOR1	protein_coding	ENSMUSG00000115074.1
70.2744	-0.132498	0.123482	-1.07301	0.283264	0.761771	TMEM203	protein_coding	ENSMUSG00000078201.5
234.284	-0.169098	0.105708	-1.59968	0.109671	0.582571	TPRN	protein_coding	ENSMUSG00000048707.9
399.231	0.110735	0.0954905	1.15965	0.246192	0.733176	SSNA1	protein_coding	ENSMUSG00000026966.6
1078.17	-0.00338721	0.0496754	-0.0681869	0.945637	0.989756	ANAPC2	protein_coding	ENSMUSG00000026965.12
39.6418	0.233666	0.176479	1.32404	0.185488	NA	TMEM210	protein_coding	ENSMUSG00000026963.4
53.929	-0.130049	0.161178	-0.806862	0.419746	0.83469	LRRC26	protein_coding	ENSMUSG00000026961.6
4989.38	-0.100977	0.0467454	-2.16015	0.0307613	0.352111	GRIN1	protein_coding	ENSMUSG00000026959.13
2783.17	-0.0266425	0.0403368	-0.660502	0.508932	0.874088	GRIN1OS	antisense	ENSMUSG00000085830.1
1207.01	-0.0142036	0.0369327	-0.38458	0.700548	0.934	MAN1B1	protein_coding	ENSMUSG00000036646.13
132.6	0.0185793	0.112064	0.165791	0.868321	0.973912	DPP7	protein_coding	ENSMUSG00000026958.13
118.016	-0.0399923	0.108721	-0.367842	0.712991	0.936928	UAP1L1	protein_coding	ENSMUSG00000026956.15
79.2929	0.100566	0.122336	0.822048	0.41105	0.830704	SAPCD2	protein_coding	ENSMUSG00000026955.13
143.682	-0.0693638	0.0901147	-0.769728	0.441461	0.844906	ENTPD2	protein_coding	ENSMUSG00000015085.8
2573.67	0.0467365	0.045447	1.02837	0.303775	0.776493	NPDC1	protein_coding	ENSMUSG00000015094.16
2.21128	-0.263004	0.722448	-0.364046	0.715824	NA	FUT7	protein_coding	ENSMUSG00000036587.13
3109.43	-0.189787	0.0547762	-3.46477	0.000530686	0.041117	ABCA2	protein_coding	ENSMUSG00000026944.18
378.049	0.110437	0.0939135	1.17594	0.239618	0.72971	PAXX	protein_coding	ENSMUSG00000047617.11
6.49772	-0.0231569	0.373809	-0.0619485	0.950604	NA	CLIC3	protein_coding	ENSMUSG00000015093.15
4105.58	0.0161527	0.127383	0.126804	0.899095	0.981505	PTGDS	protein_coding	ENSMUSG00000015090.13
70.9211	0.0459535	0.121377	0.378602	0.704984	0.934837	C8G	protein_coding	ENSMUSG00000015083.11
1237.86	0.0467625	0.0424073	1.1027	0.270158	0.75336	FBXW5	protein_coding	ENSMUSG00000015095.12
138.39	-0.00901131	0.0919006	-0.0980549	0.921889	0.986678	TRAF2	protein_coding	ENSMUSG00000026942.13
1086.2	0.0699968	0.0864883	0.809321	0.41833	0.833671	EDF1	protein_coding	ENSMUSG00000015092.9
400.342	0.184173	0.110516	1.66647	0.0956193	0.561697	MAMDC4	protein_coding	ENSMUSG00000026941.16
422.486	0.18743	0.108993	1.71965	0.0854968	0.540851	PHPT1	protein_coding	ENSMUSG00000036504.6
2339.57	-0.0718765	0.0520396	-1.38119	0.167221	0.660662	AJM1	protein_coding	ENSMUSG00000029419.8
1505.89	-0.090818	0.0416764	-2.17912	0.0293226	0.346991	RABL6	protein_coding	ENSMUSG00000015087.14
223.931	-0.164133	0.0747394	-2.19607	0.0280872	0.339191	FCNAOS	antisense	ENSMUSG00000052403.11
9.99924	-0.334756	0.31429	-1.06512	0.286823	NA	CCDC183	protein_coding	ENSMUSG00000026940.3
102.584	-0.104133	0.107694	-0.966928	0.33358	0.794421	TMEM141	protein_coding	ENSMUSG00000026939.12
4.98722	0.216681	0.469768	0.461251	0.644619	NA	FCNA	protein_coding	ENSMUSG00000026938.10
318.853	0.0739972	0.0757834	0.976429	0.328852	0.791166	A230005M16RIK	antisense	ENSMUSG00000087612.1
308.987	0.0759009	0.0779602	0.973585	0.330263	0.792297	BMYC	protein_coding	ENSMUSG00000049086.8
1276.16	-0.00473724	0.0574371	-0.082477	0.934267	0.989685	KCNT1	protein_coding	ENSMUSG00000058740.14
2023.07	-0.0693806	0.0539758	-1.2854	0.198652	0.694785	CAMSAP1	protein_coding	ENSMUSG00000026933.17
1.52768	-0.0332029	0.812117	-0.0408844	0.967388	NA	GM13542	processed_pseudogene	ENSMUSG00000082357.1
881.091	0.0564043	0.0468955	1.20277	0.229067	0.721298	UBAC1	protein_coding	ENSMUSG00000036352.16
1666.83	-0.14365	0.0593383	-2.42087	0.0154833	0.267304	NACC2	protein_coding	ENSMUSG00000026932.14
232.694	-0.157741	0.125202	-1.25989	0.207708	0.700077	GM13554	antisense	ENSMUSG00000087515.1
580.159	-0.0720854	0.0522398	-1.37989	0.167619	0.660662	TMEM250-PS	protein_coding	ENSMUSG00000087679.2
113.065	-0.126532	0.0977443	-1.29452	0.195487	0.692225	1810012K08RIK	lincRNA	ENSMUSG00000087595.1
1.07281	-0.221522	0.986698	-0.224509	0.822361	NA	LHX3	protein_coding	ENSMUSG00000026934.15
9.1858	0.20459	0.327914	0.623912	0.532685	NA	GM27196	antisense	ENSMUSG00000098977.1
377.485	-0.00311153	0.0585167	-0.0531734	0.957594	0.99128	QSOX2	protein_coding	ENSMUSG00000036327.18
128.989	-0.219643	0.156614	-1.40245	0.160782	0.652088	CCDC187	protein_coding	ENSMUSG00000048038.8
1378.33	0.124363	0.0530949	2.34227	0.019167	0.289781	GPSM1	protein_coding	ENSMUSG00000026930.15
644.736	0.147416	0.0845108	1.74435	0.0810979	0.530125	DNLZ	protein_coding	ENSMUSG00000075467.4
35.1538	0.0276519	0.180227	0.153428	0.878061	NA	CARD9	protein_coding	ENSMUSG00000026928.14
177.876	0.0714474	0.0861809	0.829041	0.407081	0.827922	GM13562	processed_transcript	ENSMUSG00000086779.1
274.383	0.00991549	0.0788518	0.125749	0.899931	0.981616	SNAPC4	protein_coding	ENSMUSG00000036281.13
591.552	0.0726179	0.0483332	1.50244	0.132983	0.614741	GM13563	antisense	ENSMUSG00000085767.1
592.654	0.0739815	0.0482812	1.5323	0.125448	0.605321	ENTR1	protein_coding	ENSMUSG00000026927.17
1351.8	0.0239814	0.0325047	0.737784	0.460646	0.854058	PMPCA	protein_coding	ENSMUSG00000026926.14
502.51	0.0339609	0.0577631	0.587934	0.556577	0.893887	INPP5E	protein_coding	ENSMUSG00000026925.16
956.542	-0.0306661	0.0682867	-0.449079	0.653375	0.920839	SEC16A	protein_coding	ENSMUSG00000026924.17
96.3962	0.0830746	0.114606	0.724872	0.468531	0.856375	0610009E02RIK	processed_transcript	ENSMUSG00000086714.1
12.581	-0.0274177	0.299731	-0.0914744	0.927116	NA	GM13568	processed_transcript	ENSMUSG00000085543.1
534.447	-0.12	0.073368	-1.63558	0.101927	0.572236	NOTCH1	protein_coding	ENSMUSG00000026923.15
176.672	0.0362544	0.0927687	0.390805	0.695942	0.932148	EGFL7	protein_coding	ENSMUSG00000026921.20
456.817	0.0371915	0.0622577	0.597379	0.550254	0.891703	GM20532	protein_coding	ENSMUSG00000092356.2
7.60884	0.0103137	0.374402	0.0275471	0.978023	NA	AGPAT2	protein_coding	ENSMUSG00000026922.13
642.45	0.0459132	0.0640757	0.716545	0.473655	0.860016	DIPK1B	protein_coding	ENSMUSG00000036186.5
2.02294	0.43698	0.685026	0.637903	0.523537	NA	SNORA43	snoRNA	ENSMUSG00000097052.2
1.98557	0.436214	0.692516	0.629898	0.528761	NA	SNORA43	snoRNA	ENSMUSG00000064858.2
3.8709	1.36585	0.55773	2.44894	0.0143277	NA	SNORA17	snoRNA	ENSMUSG00000077192.3
339.908	0.0701981	0.0593472	1.18284	0.236873	0.728572	SURF6	protein_coding	ENSMUSG00000036160.13
407.718	0.0742364	0.0646216	1.14879	0.250645	0.734741	MED22	protein_coding	ENSMUSG00000015776.12
2207.58	0.0748625	0.0545713	1.37183	0.170117	0.663262	RPL7A	protein_coding	ENSMUSG00000062647.16
3.87652	-0.0849069	0.498478	-0.170332	0.864749	NA	GM23969	snoRNA	ENSMUSG00000065258.1
1.57278	0.538121	0.940991	0.571866	0.567413	NA	GM22879	snoRNA	ENSMUSG00000064829.3
2.05862	1.15886	0.718419	1.61307	0.106728	NA	GM24134	snoRNA	ENSMUSG00000065295.1
471.538	0.10632	0.067713	1.57016	0.116378	0.592596	SURF1	protein_coding	ENSMUSG00000015790.16
239.746	0.00552817	0.0811128	0.0681541	0.945663	0.989756	SURF2	protein_coding	ENSMUSG00000014873.15
1146.25	-0.00284729	0.038828	-0.0733307	0.941543	0.989756	SURF4	protein_coding	ENSMUSG00000014867.9
5.13306	-0.219126	0.495324	-0.44239	0.658207	NA	STKLD1	protein_coding	ENSMUSG00000049897.14
560.557	0.00079692	0.0599665	0.0132894	0.989397	0.997597	REXO4	protein_coding	ENSMUSG00000052406.14
20.1408	-0.0810061	0.365001	-0.221934	0.824365	NA	ADAMTS13	protein_coding	ENSMUSG00000014852.16
667.258	0.107304	0.050331	2.13197	0.033009	0.367011	CACFD1	protein_coding	ENSMUSG00000015488.14
512.771	0.07265	0.0659337	1.10187	0.27052	0.753539	SLC2A6	protein_coding	ENSMUSG00000036067.12
1.70614	0.0819253	0.839482	0.0975903	0.922258	NA	GM13398	protein_coding	ENSMUSG00000087364.1
6.50349	0.275969	0.412793	0.668541	0.503788	NA	MYMK	protein_coding	ENSMUSG00000009214.9
176.497	-0.0748744	0.101231	-0.739639	0.459519	0.853996	ADAMTSL2	protein_coding	ENSMUSG00000036040.14
2651.79	0.0986618	0.0443372	2.22526	0.0260636	0.330048	FAM163B	protein_coding	ENSMUSG00000009216.7
11.2539	0.141856	0.293079	0.48402	0.628371	NA	DBHOS	antisense	ENSMUSG00000085008.1
22.8483	0.0609523	0.471109	0.12938	NA	NA	DBH	protein_coding	ENSMUSG00000000889.8
184.572	-0.125552	0.0774434	-1.62121	0.104973	0.575266	SARDH	protein_coding	ENSMUSG00000009614.16
79.5939	-0.123117	0.114016	-1.07982	0.280221	0.759272	SARDHOS	antisense	ENSMUSG00000091192.1
448.548	0.0549155	0.0660555	0.831354	0.405773	0.827482	VAV2	protein_coding	ENSMUSG00000009621.18
351.59	0.0395304	0.069927	0.56531	0.571863	0.899165	BRD3OS	protein_coding	ENSMUSG00000109946.1
1419.31	0.0520558	0.0547304	0.95113	0.341538	0.796643	BRD3	protein_coding	ENSMUSG00000026918.16
39.8057	0.141225	0.161078	0.876747	0.380624	NA	MIR7578	miRNA	ENSMUSG00000098812.1
581.474	0.0798464	0.0596952	1.33757	0.181038	0.675876	WDR5	protein_coding	ENSMUSG00000026917.15
9.85823	-0.214096	0.347692	-0.615764	0.53805	NA	GM13421	processed_transcript	ENSMUSG00000085929.1
349.995	-0.180798	0.0688436	-2.62622	0.0086339	0.198904	RXRA	protein_coding	ENSMUSG00000015846.15
12.8167	0.0653038	0.278262	0.234685	0.814453	NA	2810430I11RIK	processed_transcript	ENSMUSG00000085766.1
346.324	0.142529	0.117344	1.21462	0.22451	0.716455	COL5A1	protein_coding	ENSMUSG00000026837.16
14.5692	0.375734	0.268701	1.39833	0.162014	NA	GM13372	processed_transcript	ENSMUSG00000086560.1
11.1518	-0.0299195	0.333426	-0.0897336	0.928499	NA	F730016J06RIK	lincRNA	ENSMUSG00000086425.7
10288.3	-0.0382836	0.0418276	-0.915273	0.360048	0.806266	OLFM1	protein_coding	ENSMUSG00000026833.18
3.74716	-0.359599	0.516978	-0.69558	0.486692	NA	GM13373	lincRNA	ENSMUSG00000087196.1
502.867	-0.0964244	0.0696036	-1.38534	0.16595	0.659165	PPP1R26	protein_coding	ENSMUSG00000035829.13
44.054	0.0601059	0.160726	0.373965	0.70843	NA	1700007K13RIK	protein_coding	ENSMUSG00000026831.16
373.141	-0.0326314	0.0620135	-0.526198	0.59875	0.906718	MRPS2	protein_coding	ENSMUSG00000035772.11
10.222	0.626564	0.530036	1.18212	0.23716	NA	RPSA-PS9	processed_pseudogene	ENSMUSG00000082895.1
20.8678	-0.0895481	0.21693	-0.412797	0.679755	NA	GBGT1	protein_coding	ENSMUSG00000026829.9
17.0078	0.158262	0.258192	0.612962	0.539901	NA	GM10134	lincRNA	ENSMUSG00000063611.5
2156.17	-0.0139865	0.0352325	-0.396977	0.691384	0.930821	RALGDS	protein_coding	ENSMUSG00000026821.16
98.5063	0.0876368	0.107207	0.817451	0.41367	0.831595	GM13381	antisense	ENSMUSG00000087667.8
146.882	0.0465092	0.0905692	0.513521	0.607587	0.90819	GTF3C5	protein_coding	ENSMUSG00000026816.14
994.396	-0.156355	0.0675065	-2.31614	0.0205506	0.29953	TSC1	protein_coding	ENSMUSG00000026812.16
2.60887	-0.0676382	0.614333	-0.1101	0.91233	NA	SPACA9	protein_coding	ENSMUSG00000026809.15
27.4673	0.0257997	0.205743	0.125398	0.900209	NA	AK8	protein_coding	ENSMUSG00000026807.8
957.213	0.0143953	0.0558418	0.257787	0.796571	0.959412	GTF3C4	protein_coding	ENSMUSG00000035666.14
105.534	-0.0290696	0.100962	-0.287925	0.773404	0.952982	DDX31	protein_coding	ENSMUSG00000026806.15
35.1399	-0.652728	0.460829	-1.41642	0.156652	NA	BARHL1	protein_coding	ENSMUSG00000026805.14
51.0466	0.0950702	0.197441	0.481512	0.630153	0.915531	CFAP77	protein_coding	ENSMUSG00000079502.8
32.2514	-0.0494434	0.193844	-0.255068	0.798671	NA	GM13394	processed_pseudogene	ENSMUSG00000083773.4
143.364	0.0239428	0.0931945	0.256913	0.797246	0.959852	TTF1	protein_coding	ENSMUSG00000026803.17
1207.75	-0.0308567	0.0712068	-0.43334	0.664768	0.922896	SETX	protein_coding	ENSMUSG00000043535.13
893.6	0.00951332	0.0568487	0.167345	0.867099	0.973912	NTNG2	protein_coding	ENSMUSG00000035513.19
265.158	-0.00990029	0.0718629	-0.137766	0.890425	0.97957	6530402F18RIK	processed_transcript	ENSMUSG00000079499.9
269.167	0.0357797	0.0747364	0.478745	0.63212	0.915573	MED27	protein_coding	ENSMUSG00000026799.15
40.2226	0.159804	0.15716	1.01683	0.309236	NA	GM13402	antisense	ENSMUSG00000086994.1
2848.94	0.0100952	0.055328	0.182461	0.855221	0.972369	RAPGEF1	protein_coding	ENSMUSG00000039844.20
176.197	0.0701615	0.079147	0.886471	0.375364	0.81226	GM9823	pseudogene	ENSMUSG00000048316.3
7.96654	-0.23679	0.36825	-0.643014	0.520215	NA	GM13420	protein_coding	ENSMUSG00000079497.4
9.81596	0.284521	0.338973	0.839363	0.401266	NA	GM13547	protein_coding	ENSMUSG00000075425.10
552.228	0.0351322	0.0493548	0.71183	0.47657	0.861208	TRUB2	protein_coding	ENSMUSG00000039826.13
302.857	-0.0692472	0.0648906	-1.06714	0.28591	0.763747	COQ4	protein_coding	ENSMUSG00000026798.10
1938.33	-0.0218525	0.0458315	-0.476801	0.633504	0.915845	SLC27A4	protein_coding	ENSMUSG00000059316.2
660.335	0.233399	0.0819704	2.84736	0.00440838	0.142628	URM1	protein_coding	ENSMUSG00000069020.9
10.3203	-0.304899	0.375425	-0.812143	0.416709	NA	MIR219A-2	miRNA	ENSMUSG00000065485.1
5.48383	0.117635	0.443952	0.264971	0.791031	NA	MIR219B	miRNA	ENSMUSG00000105010.1
13.9622	0.33799	0.262952	1.28537	0.198663	NA	2600006K01RIK	antisense	ENSMUSG00000039798.2
114.565	0.32668	0.138666	2.35587	0.0184794	0.285759	CERCAM	protein_coding	ENSMUSG00000039787.13
942.995	0.0309244	0.0640004	0.483191	0.62896	0.914913	ODF2	protein_coding	ENSMUSG00000026790.19
26.8785	0.324489	0.208878	1.55348	0.120307	NA	GM23865	snRNA	ENSMUSG00000088348.1
670.059	0.0444081	0.0459084	0.967319	0.333385	0.794421	GLE1	protein_coding	ENSMUSG00000019715.14
15086.6	-0.0236525	0.0633177	-0.373553	0.708737	0.936059	SPTAN1	protein_coding	ENSMUSG00000057738.14
435.721	0.132043	0.0694036	1.90254	0.0571009	0.469861	WDR34	protein_coding	ENSMUSG00000039715.8
2485.96	0.090625	0.0522231	1.73534	0.0826802	0.534083	SET	protein_coding	ENSMUSG00000054766.13
23.6406	0.25268	0.217654	1.16092	0.245673	NA	PKN3	protein_coding	ENSMUSG00000026785.14
115.42	0.0856471	0.111025	0.771419	0.440459	0.84427	ZDHHC12	protein_coding	ENSMUSG00000015335.16
2264.48	-0.0574364	0.0445435	-1.28944	0.197243	0.693099	ZER1	protein_coding	ENSMUSG00000039686.14
995.37	0.0689954	0.0488124	1.41348	0.157515	0.647963	TBC1D13	protein_coding	ENSMUSG00000039678.12
5.54741	-0.902563	0.557284	-1.61957	0.105324	NA	SLC39A1-PS	processed_pseudogene	ENSMUSG00000085401.2
225.156	0.089796	0.0890969	1.00785	0.313528	0.780028	ENDOG	protein_coding	ENSMUSG00000015337.5
411.887	0.0940322	0.0640278	1.46862	0.141937	0.625264	SPOUT1	protein_coding	ENSMUSG00000039660.16
172.177	0.0209641	0.0905591	0.231496	0.816929	0.963578	KYAT1	protein_coding	ENSMUSG00000039648.14
13.9185	0.156787	0.270841	0.57889	0.562663	NA	1700084E18RIK	antisense	ENSMUSG00000100747.4
357.684	0.0140057	0.0594247	0.235689	0.813674	0.963578	LRRC8A	protein_coding	ENSMUSG00000007476.18
460.494	-0.0090563	0.053326	-0.169829	0.865145	0.97341	GM28035	protein_coding	ENSMUSG00000099041.1
114.284	-0.0551608	0.11231	-0.491148	0.623322	0.914245	PHYHD1	protein_coding	ENSMUSG00000079484.12
238.527	-0.00776543	0.0682482	-0.113782	0.90941	0.983857	GM28038	protein_coding	ENSMUSG00000098794.1
143.064	0.0237698	0.0883808	0.268947	0.78797	0.957151	DOLK	protein_coding	ENSMUSG00000075419.4
317.528	-0.00300489	0.0679861	-0.0441985	0.964746	0.9936	NUP188	protein_coding	ENSMUSG00000052533.14
47.4832	-0.0843205	0.154662	-0.545192	0.585621	0.902728	GM14471	processed_transcript	ENSMUSG00000084892.1
[truncated: 23,680 more rows]
