# Supplementary material for: Molecular and long-term behavioral consequences of neonatal opioid exposure and withdrawal in mice
Source: Front Behav Neurosci. 2023 Jun 21;17:1202099. doi: 10.3389/fnbeh.2023.1202099 (PMC10324024; doi:10.3389/fnbeh.2023.1202099)
Supplement: Supplementary file 6 [file Table_5.XLSX]

## Sheet: Sheet1
baseMean	log2FoldChange	lfcSE	stat	pvalue	padj	gene_name	biotype	id
1207.11	-0.127785	0.143243	-0.892087	0.372346	0.759362	XKR4	protein_coding	ENSMUSG00000051951.5
4.66098	1.66612	0.626527	2.65929	0.00783049	NA	GM1992	antisense	ENSMUSG00000089699.1
4.78557	0.735925	0.529322	1.39032	0.164433	NA	GM19938	sense_intronic	ENSMUSG00000102331.1
1.62923	1.7953	0.896405	2.00278	0.0452008	NA	GM10568	TEC	ENSMUSG00000102348.1
6.17079	0.058576	0.43658	0.13417	0.893268	NA	RP1	protein_coding	ENSMUSG00000025900.13
106.451	-0.17387	0.11783	-1.47561	0.140049	NA	SOX17	protein_coding	ENSMUSG00000025902.13
0.957322	0.0358953	1.09722	0.0327146	0.973902	NA	GM37587	processed_transcript	ENSMUSG00000104238.1
9.37832	-0.236163	0.40743	-0.579642	0.562156	NA	GM6085	processed_pseudogene	ENSMUSG00000098104.1
7.41642	-0.255022	0.565504	-0.450965	0.652015	NA	GM6123	processed_pseudogene	ENSMUSG00000103922.1
341.891	0.0447066	0.0838386	0.533246	0.593863	0.873156	MRPL15	protein_coding	ENSMUSG00000033845.13
3.63086	0.129374	0.582243	0.222199	0.824159	NA	GM37144	TEC	ENSMUSG00000102275.1
242.041	-0.0779474	0.0732337	-1.06437	0.287163	NA	LYPLA1	protein_coding	ENSMUSG00000025903.14
386.277	-0.0955119	0.0590892	-1.6164	0.106008	0.54684	GM37988	protein_coding	ENSMUSG00000104217.1
838.938	-0.0406619	0.0588484	-0.690961	0.48959	0.822898	TCEA1	protein_coding	ENSMUSG00000033813.15
5.31155	-0.0957066	0.455185	-0.210259	0.833466	NA	GM6104	processed_pseudogene	ENSMUSG00000062588.4
38.9943	-0.338848	0.175626	-1.92938	0.0536841	NA	GM37277	TEC	ENSMUSG00000103280.1
533.507	-0.0632812	0.0904767	-0.69942	0.48429	0.819687	RGS20	protein_coding	ENSMUSG00000002459.17
2014.99	0.00919779	0.0537675	0.171066	0.864172	0.960325	ATP6V1H	protein_coding	ENSMUSG00000033793.12
197.989	0.0905196	0.0962297	0.940662	0.346878	NA	OPRK1	protein_coding	ENSMUSG00000025905.14
46.3069	-0.0385911	0.171096	-0.225553	0.821549	NA	NPBWR1	protein_coding	ENSMUSG00000033774.4
1438.82	-0.0886725	0.0468972	-1.89079	0.058653	0.474958	RB1CC1	protein_coding	ENSMUSG00000025907.14
54.5691	-0.232315	0.146684	-1.58378	0.113245	NA	4732440D04RIK	antisense	ENSMUSG00000090031.2
2.29999	0.304827	0.696113	0.437899	0.661459	NA	ALKAL1	protein_coding	ENSMUSG00000087247.3
37.8573	-0.0844491	0.193607	-0.436188	0.662701	NA	GM19026	processed_pseudogene	ENSMUSG00000103845.1
138.901	0.236929	0.129205	1.83374	0.0666919	NA	ST18	protein_coding	ENSMUSG00000033740.17
3.3895	0.951158	0.651891	1.45908	0.144544	NA	GM42492	TEC	ENSMUSG00000103329.2
1339.96	-0.0107168	0.0447039	-0.239728	0.810541	0.946482	PCMTD1	protein_coding	ENSMUSG00000051285.17
21.9273	-0.0082818	0.262015	-0.0316081	0.974785	NA	GM38372	TEC	ENSMUSG00000103509.1
7.85691	-0.60407	0.392565	-1.53878	0.123859	NA	GM9826	processed_pseudogene	ENSMUSG00000048538.7
34.6007	0.207344	0.187857	1.10374	0.269707	NA	GM26901	lincRNA	ENSMUSG00000097797.6
423.787	0.077617	0.093576	0.829454	0.406848	0.7767	SNTG1	protein_coding	ENSMUSG00000025909.16
1.55161	-0.616933	0.956677	-0.644871	0.519011	NA	GM38024	TEC	ENSMUSG00000102647.1
1.11502	0.283037	0.942302	0.300368	0.763897	NA	GM15452	processed_pseudogene	ENSMUSG00000084353.1
312.275	-0.0441128	0.10698	-0.412345	0.680087	NA	RRS1	protein_coding	ENSMUSG00000061024.8
185.552	0.0529656	0.0821893	0.644434	0.519294	NA	ADHFE1	protein_coding	ENSMUSG00000025911.14
1836.81	-0.132857	0.0469931	-2.82717	0.00469621	0.292119	2610203C22RIK	processed_transcript	ENSMUSG00000079671.8
1773.18	-0.144063	0.0478825	-3.00866	0.00262399	0.24961	VXN	protein_coding	ENSMUSG00000067879.3
76.6497	0.298285	0.145127	2.05534	0.0398461	NA	MYBL1	protein_coding	ENSMUSG00000025912.16
1191.41	-0.141482	0.0500909	-2.8245	0.00473548	0.292119	VCPIP1	protein_coding	ENSMUSG00000045210.8
67.5758	-0.188743	0.168322	-1.12132	0.262152	NA	1700034P13RIK	antisense	ENSMUSG00000097893.8
232.735	-0.0735537	0.0982641	-0.748531	0.45414	NA	SGK3	protein_coding	ENSMUSG00000025915.14
47.1672	0.117087	0.17768	0.658977	0.509911	NA	MCMDC2	protein_coding	ENSMUSG00000046101.16
201.795	0.128785	0.102801	1.25276	0.210294	NA	SNHG6	lincRNA	ENSMUSG00000098234.7
8.41086	0.348071	0.455779	0.763684	0.445055	NA	TCF24	protein_coding	ENSMUSG00000099032.2
6.65546	-0.0502629	0.41141	-0.122172	0.902763	NA	PPP1R42	protein_coding	ENSMUSG00000025916.10
0.87199	-0.990656	1.23319	-0.803325	0.421787	NA	GM15818	antisense	ENSMUSG00000087199.1
1042.36	-0.00464646	0.0625357	-0.0743008	0.940771	0.983575	COPS5	protein_coding	ENSMUSG00000025917.9
373.756	0.17805	0.111385	1.59852	0.109927	0.550093	CSPP1	protein_coding	ENSMUSG00000056763.16
1998.8	-0.110263	0.050719	-2.17399	0.0297059	0.414722	ARFGEF1	protein_coding	ENSMUSG00000067851.11
21.9287	-0.724237	0.283323	-2.55622	0.0105816	NA	CPA6	protein_coding	ENSMUSG00000042501.12
769.538	-0.134187	0.0909141	-1.47597	0.139951	0.59166	PREX2	protein_coding	ENSMUSG00000048960.13
1348.22	-0.0110867	0.051372	-0.215812	0.829134	0.949725	A830018L16RIK	protein_coding	ENSMUSG00000057715.13
323.594	-0.0138009	0.0707298	-0.195122	0.845298	NA	SULF1	protein_coding	ENSMUSG00000016918.15
131.012	-0.392152	0.121183	-3.23604	0.00121199	NA	SLCO5A1	protein_coding	ENSMUSG00000025938.16
1488.79	-0.0886067	0.0673311	-1.31599	0.188179	0.630804	NCOA2	protein_coding	ENSMUSG00000005886.14
1.86558	-0.616482	0.805065	-0.765755	0.443822	NA	GM29570	antisense	ENSMUSG00000101476.1
464.545	0.0274881	0.066204	0.415203	0.677993	0.903677	TRAM1	protein_coding	ENSMUSG00000025935.10
208.073	-0.0867052	0.0952033	-0.910737	0.362434	NA	LACTB2	protein_coding	ENSMUSG00000025937.6
151.007	-0.0512505	0.100787	-0.508504	0.6111	NA	EYA1	protein_coding	ENSMUSG00000025932.14
23.2401	-0.062271	0.226993	-0.27433	0.783831	NA	GM9947	antisense	ENSMUSG00000054493.2
14.807	0.0526846	0.272966	0.193008	0.846953	NA	MSC	protein_coding	ENSMUSG00000025930.6
3.48146	0.266115	0.574629	0.463107	0.643288	NA	GM37412	TEC	ENSMUSG00000103492.1
3.29679	-1.00349	0.63131	-1.58953	0.11194	NA	SMT3H2-PS4	processed_pseudogene	ENSMUSG00000081201.1
3.75357	0.664426	0.624008	1.06477	0.28698	NA	RPL5-PS1	processed_pseudogene	ENSMUSG00000082193.1
41.2082	-0.048917	0.194976	-0.250887	0.801901	NA	TRPA1	protein_coding	ENSMUSG00000032769.5
4.23166	-0.495524	0.500489	-0.990079	0.322135	NA	GM10566	processed_pseudogene	ENSMUSG00000073737.3
528.487	-0.12522	0.0904517	-1.38439	0.166239	0.612729	KCNB2	protein_coding	ENSMUSG00000092083.4
113.28	-0.00592628	0.101218	-0.0585496	0.953311	NA	TERF1	protein_coding	ENSMUSG00000025925.14
6.51713	-0.55421	0.405387	-1.36711	0.171589	NA	GM37509	TEC	ENSMUSG00000104379.1
30.9747	-0.155794	0.192131	-0.810874	0.417438	NA	SBSPON	protein_coding	ENSMUSG00000032719.4
18.1285	0.397819	0.271132	1.46725	0.142307	NA	4930444P10RIK	protein_coding	ENSMUSG00000067795.13
2155.49	0.0195766	0.0639311	0.306213	0.759442	0.927759	RPL7	protein_coding	ENSMUSG00000043716.13
192.675	0.0919875	0.0870099	1.05721	0.290417	NA	RDH10	protein_coding	ENSMUSG00000025921.7
2.26275	0.659653	0.726521	0.907961	0.363899	NA	GM38249	TEC	ENSMUSG00000104165.1
191.792	0.146801	0.0820705	1.78872	0.0736602	NA	GM28095	antisense	ENSMUSG00000100868.1
1687.78	-0.0394295	0.0376926	-1.04608	0.295524	0.715694	STAU2	protein_coding	ENSMUSG00000025920.19
0.900407	1.34704	1.11336	1.20989	0.226323	NA	GM7568	antisense	ENSMUSG00000089982.7
1060	0.0240739	0.048677	0.494564	0.620908	0.884777	UBE2W	protein_coding	ENSMUSG00000025939.19
29.5168	-0.108562	0.189826	-0.571904	0.567387	NA	GM38342	TEC	ENSMUSG00000102457.1
1260.03	0.0662033	0.0451076	1.46768	0.142192	0.592471	ELOC	protein_coding	ENSMUSG00000079658.9
572.375	0.0196871	0.0599532	0.328374	0.742629	0.922549	TMEM70	protein_coding	ENSMUSG00000025940.6
12.6147	0.131154	0.297328	0.441108	0.659135	NA	LY96	protein_coding	ENSMUSG00000025779.10
1.02847	-0.105042	1.40384	-0.0748251	0.940354	NA	GM5828	processed_pseudogene	ENSMUSG00000091020.3
105.54	0.118117	0.117016	1.00941	0.312779	NA	GM28376	antisense	ENSMUSG00000101640.1
133.356	-0.0445722	0.106092	-0.420127	0.674393	NA	JPH1	protein_coding	ENSMUSG00000042686.5
2224.25	-0.076063	0.034654	-2.19492	0.028169	0.414722	GDAP1	protein_coding	ENSMUSG00000025777.8
1.62437	0.143886	0.838184	0.171664	0.863702	NA	GM28784	lincRNA	ENSMUSG00000099899.1
9.91494	0.654648	0.448984	1.45806	0.144823	NA	RBM6-PS1	processed_pseudogene	ENSMUSG00000101589.1
17.0625	-0.032464	0.245841	-0.132053	0.894942	NA	PI15	protein_coding	ENSMUSG00000067780.3
20.9721	0.0316886	0.239172	0.132493	0.894594	NA	GM28154	antisense	ENSMUSG00000100053.1
10.2483	0.408589	0.335489	1.21789	0.223266	NA	GM16070	antisense	ENSMUSG00000085125.7
29.8973	-0.175567	0.191432	-0.917123	0.359078	NA	CRISPLD1	protein_coding	ENSMUSG00000025776.13
85.3893	0.130422	0.122971	1.06059	0.288877	NA	GM28153	antisense	ENSMUSG00000099895.1
12.9934	0.325837	0.276964	1.17646	0.239411	NA	GM18775	transcribed_unprocessed_pseudogene	ENSMUSG00000099473.1
8.44907	0.388353	0.347942	1.11614	0.264361	NA	GM17969	processed_pseudogene	ENSMUSG00000099591.1
24.6408	0.306451	0.207161	1.47929	0.139062	NA	GM28756	processed_transcript	ENSMUSG00000109887.1
3.1003	0.968808	0.594188	1.63047	0.103001	NA	GM45784	transcribed_unprocessed_pseudogene	ENSMUSG00000101717.2
6.46103	0.181887	0.40939	0.444288	0.656834	NA	GM15825	antisense	ENSMUSG00000089787.2
42.1256	0.164426	0.164553	0.999233	0.317682	NA	TFAP2D	protein_coding	ENSMUSG00000042596.7
1.70263	-0.0668356	0.788469	-0.0847663	0.932447	NA	GM10075	processed_pseudogene	ENSMUSG00000100720.1
76.2462	0.423368	0.316159	1.3391	0.180539	NA	TFAP2B	protein_coding	ENSMUSG00000025927.13
7.26927	0.820761	0.437097	1.87775	0.0604147	NA	PKHD1	protein_coding	ENSMUSG00000043760.16
71.7806	0.0379613	0.184166	0.206125	0.836693	NA	MCM3	protein_coding	ENSMUSG00000041859.10
4.83916	0.81814	0.629326	1.30003	0.193592	NA	6720483E21RIK	lincRNA	ENSMUSG00000097934.1
2126.22	-0.168352	0.053449	-3.14976	0.00163403	0.224706	PAQR8	protein_coding	ENSMUSG00000025931.15
8.88562	0.223955	0.365121	0.613372	0.53963	NA	GM28064	processed_pseudogene	ENSMUSG00000100929.1
31.6881	0.278456	0.231011	1.20538	0.228055	NA	EFHC1	protein_coding	ENSMUSG00000041809.5
57.9629	0.133177	0.15729	0.846696	0.397165	NA	TRAM2	protein_coding	ENSMUSG00000041779.5
1.65841	0.327467	0.86137	0.38017	0.70382	NA	GM2693	unprocessed_pseudogene	ENSMUSG00000100819.1
246.177	-0.0649029	0.0718578	-0.903213	0.366413	NA	TMEM14A	protein_coding	ENSMUSG00000025933.15
9.3057	0.559845	0.364277	1.53686	0.124326	NA	GSTA3	protein_coding	ENSMUSG00000025934.15
9.77725	0.695854	0.338312	2.05684	0.0397017	NA	GM28836	antisense	ENSMUSG00000099343.1
1639.75	-0.0624478	0.0698654	-0.893829	0.371413	0.758547	KCNQ5	protein_coding	ENSMUSG00000028033.16
11.79	0.156033	0.307523	0.507388	0.611883	NA	GM7658	processed_pseudogene	ENSMUSG00000082935.3
3702.4	-0.120727	0.0719193	-1.67864	0.0932223	0.53286	RIMS1	protein_coding	ENSMUSG00000041670.17
1.9283	-1.03511	0.812957	-1.27326	0.202926	NA	GM29506	sense_overlapping	ENSMUSG00000101227.1
1.21598	0.17703	0.837212	0.211452	0.832535	NA	GM27028	lincRNA	ENSMUSG00000097970.1
1867.3	-0.128386	0.0600036	-2.13964	0.0323841	0.421453	OGFRL1	protein_coding	ENSMUSG00000026158.11
1016.61	0.00959068	0.0445045	0.215499	0.829378	0.949725	B3GAT2	protein_coding	ENSMUSG00000026156.8
1902.33	-0.00194021	0.0446991	-0.043406	0.965378	0.991224	SMAP1	protein_coding	ENSMUSG00000026155.13
145.792	0.0826876	0.115932	0.713239	0.475698	NA	SDHAF4	protein_coding	ENSMUSG00000026154.4
36.3503	0.0171127	0.168178	0.101754	0.918952	NA	GM26524	TEC	ENSMUSG00000102495.1
653.061	0.00868245	0.0546328	0.158924	0.873729	0.96318	FAM135A	protein_coding	ENSMUSG00000026153.15
4.32003	-0.0411029	0.538145	-0.0763789	0.939118	NA	GM37580	TEC	ENSMUSG00000102398.1
44.0044	0.265943	0.198752	1.33806	0.180875	NA	COL9A1	protein_coding	ENSMUSG00000026147.16
232.226	-0.129019	0.106043	-1.21667	0.223731	NA	COL19A1	protein_coding	ENSMUSG00000026141.13
3.64538	-0.742369	0.619084	-1.19914	0.230473	NA	TUBB4B-PS2	processed_pseudogene	ENSMUSG00000099997.1
306.274	0.020371	0.26322	0.0773915	0.938312	NA	GM28439	unprocessed_pseudogene	ENSMUSG00000100131.1
156.571	0.0364317	0.221437	0.164524	0.869319	NA	GM10222	unprocessed_pseudogene	ENSMUSG00000067736.2
478.715	0.122603	0.189873	0.645709	0.518468	0.833614	GM28438	unprocessed_pseudogene	ENSMUSG00000101939.1
510.16	0.159051	0.198148	0.80269	0.422154	0.784832	GM28437	unprocessed_pseudogene	ENSMUSG00000101111.1
529.818	0.0656545	0.261126	0.251428	0.801483	0.942834	GM10925	unprocessed_pseudogene	ENSMUSG00000100862.1
405.507	0.0772737	0.236303	0.32701	0.74366	0.922745	GM28661	unprocessed_pseudogene	ENSMUSG00000102070.1
289.612	-0.093473	0.271589	-0.344171	0.730717	NA	GM29216	unprocessed_pseudogene	ENSMUSG00000101249.1
2135.47	-0.119554	0.0407812	-2.9316	0.00337216	0.278237	LMBRD1	protein_coding	ENSMUSG00000073725.8
2119.67	0.0327992	0.0637499	0.514498	0.606904	0.879071	ADGRB3	protein_coding	ENSMUSG00000033569.17
0.845125	0.982431	1.26564	0.776231	0.437613	NA	GM37211	TEC	ENSMUSG00000104027.1
1.25221	0.196089	1.18025	0.166141	0.868046	NA	GM37880	TEC	ENSMUSG00000104100.1
1.19417	-0.0325233	1.01734	-0.0319688	0.974497	NA	GM37628	TEC	ENSMUSG00000102317.1
2.3986	0.551775	0.677181	0.814812	0.41518	NA	GM38198	TEC	ENSMUSG00000102465.1
0.824815	2.05092	1.24124	1.65232	0.0984696	NA	GM37077	TEC	ENSMUSG00000102659.1
0.982798	0.824111	1.13909	0.723484	0.469382	NA	2900022M07RIK	TEC	ENSMUSG00000102386.1
12.1575	0.0403534	0.319529	0.12629	0.899502	NA	GM9884	TEC	ENSMUSG00000104516.1
9.49631	-0.283893	0.366168	-0.775307	0.438159	NA	GM7846	processed_pseudogene	ENSMUSG00000086240.4
2.49426	-0.969945	0.810846	-1.19621	0.231614	NA	GM5525	processed_pseudogene	ENSMUSG00000099492.1
6.56011	0.296577	0.428112	0.692756	0.488463	NA	GM6473	unprocessed_pseudogene	ENSMUSG00000100261.1
1097.45	-0.130525	0.0667702	-1.95484	0.0506024	0.469834	PHF3	protein_coding	ENSMUSG00000048874.15
552.257	-0.0910103	0.0599411	-1.51833	0.128932	0.579736	PTP4A1	protein_coding	ENSMUSG00000026064.16
554.927	-0.0924607	0.0596856	-1.54913	0.121351	0.569034	PTP4A1	protein_coding	ENSMUSG00000117310.2
10.7371	0.0981398	0.327605	0.299567	0.764507	NA	GM19680	processed_pseudogene	ENSMUSG00000070960.4
191.657	0.253232	0.148867	1.70106	0.0889309	NA	KHDRBS2	protein_coding	ENSMUSG00000026058.11
1.06301	0.655423	0.935336	0.700736	0.483468	NA	GM37999	TEC	ENSMUSG00000103482.1
1.55957	-0.190352	0.861645	-0.220916	0.825157	NA	GM5415	protein_coding	ENSMUSG00000091318.2
1.39021	-0.451882	0.990648	-0.456148	0.648283	NA	GM7114	processed_pseudogene	ENSMUSG00000100481.1
129.206	-0.0564047	0.110328	-0.511248	0.609178	NA	PRIM2	protein_coding	ENSMUSG00000026134.11
4.14927	-0.449311	0.538627	-0.834178	0.404181	NA	1700001G17RIK	TEC	ENSMUSG00000103746.1
435.4	-0.0942715	0.0596995	-1.5791	0.114313	0.558436	RAB23	protein_coding	ENSMUSG00000004768.14
170.314	-0.0390137	0.0866885	-0.450044	0.652678	NA	BAG2	protein_coding	ENSMUSG00000042215.8
18.7612	-0.177734	0.239376	-0.742489	0.457791	NA	GM37905	TEC	ENSMUSG00000103072.1
1002.04	-0.0364922	0.0558328	-0.653598	0.513371	0.832022	ZFP451	protein_coding	ENSMUSG00000042197.13
1.93868	-0.175914	1.0415	-0.168905	0.865871	NA	GM15455	processed_pseudogene	ENSMUSG00000081402.4
2348.91	0.0609878	0.0515375	1.18337	0.236664	0.669808	BEND6	protein_coding	ENSMUSG00000042182.16
1.13757	0.434328	1.17056	0.371043	0.710606	NA	GM37067	TEC	ENSMUSG00000104416.1
5243.65	-0.113856	0.0876817	-1.29852	0.194109	0.634796	DST	protein_coding	ENSMUSG00000026131.20
176.496	-0.264398	0.209795	-1.26027	0.207573	NA	GM26788	processed_transcript	ENSMUSG00000096992.3
102.791	-0.0986754	0.118023	-0.83607	0.403115	NA	A930005N03RIK	TEC	ENSMUSG00000103001.1
8.66328	0.0164166	0.345833	0.0474699	0.962139	NA	GM3052	transcribed_processed_pseudogene	ENSMUSG00000101462.2
32.5511	-0.457293	0.200974	-2.27538	0.0228829	NA	GM37233	lincRNA	ENSMUSG00000102336.1
221.156	0.034361	0.0849154	0.40465	0.685735	NA	CCDC115	protein_coding	ENSMUSG00000042111.9
83.7278	-0.0285074	0.115237	-0.24738	0.804614	NA	GM28306	antisense	ENSMUSG00000101711.1
211.629	-0.0658655	0.0770325	-0.855035	0.392532	NA	IMP4	protein_coding	ENSMUSG00000026127.13
18.0112	0.468822	0.237616	1.97303	0.0484925	NA	PTPN18	protein_coding	ENSMUSG00000026126.15
9.31472	0.414894	0.338616	1.22526	0.220476	NA	GM28417	processed_transcript	ENSMUSG00000100280.2
1.38145	-0.226158	0.939415	-0.240744	0.809754	NA	1700101I19RIK	antisense	ENSMUSG00000045815.4
577.606	0.0216282	0.0589973	0.366596	0.71392	0.913123	AMER3	protein_coding	ENSMUSG00000045174.10
1751.02	-0.0287497	0.0373449	-0.769843	0.441393	0.795572	ARHGEF4	protein_coding	ENSMUSG00000037509.21
81.4322	-0.107173	0.136616	-0.784482	0.432757	NA	ARHGEF4	protein_coding	ENSMUSG00000118272.1
317.936	-0.0363119	0.0695999	-0.521724	0.601862	NA	GM38336	antisense	ENSMUSG00000104002.2
5345.92	-0.0648203	0.0387407	-1.67318	0.094291	0.534209	FAM168B	protein_coding	ENSMUSG00000037503.12
34.9066	-0.0835552	0.185816	-0.449667	0.65295	NA	GM37127	TEC	ENSMUSG00000104358.1
3377.17	-0.0234339	0.0376433	-0.622525	0.533597	0.842095	PLEKHB2	protein_coding	ENSMUSG00000026123.11
1.96685	0.0365694	0.727905	0.0502392	0.959932	NA	GM37068	lincRNA	ENSMUSG00000104417.1
2.23102	0.402023	0.737164	0.545364	0.585503	NA	1110002O04RIK	lincRNA	ENSMUSG00000102531.1
1615.9	-0.0011145	0.0499132	-0.0223287	0.982186	0.994236	HS6ST1	protein_coding	ENSMUSG00000045216.7
335.314	0.00592299	0.0763848	0.0775415	0.938193	0.982532	GM37335	antisense	ENSMUSG00000104523.1
4.99372	0.289465	0.465427	0.621934	0.533985	NA	GM33280	lincRNA	ENSMUSG00000102202.1
1079.14	-0.0437493	0.0634156	-0.689883	0.490268	0.823708	UGGT1	protein_coding	ENSMUSG00000037470.14
10.6385	-0.471597	0.319263	-1.47714	0.139637	NA	NEURL3	protein_coding	ENSMUSG00000047180.8
132.351	-0.0653882	0.105328	-0.620805	0.534728	NA	ARID5A	protein_coding	ENSMUSG00000037447.16
1086.38	-0.0237235	0.0462513	-0.512926	0.608003	0.879782	KANSL3	protein_coding	ENSMUSG00000010453.12
144.138	0.160163	0.0912243	1.75571	0.0791384	NA	FER1L5	protein_coding	ENSMUSG00000037432.15
709.369	0.0609868	0.0585303	1.04197	0.297425	0.71788	LMAN2L	protein_coding	ENSMUSG00000001143.13
250.037	-0.0222403	0.0999393	-0.222538	0.823895	NA	CNNM4	protein_coding	ENSMUSG00000037408.10
14.1656	0.200365	0.283872	0.705828	0.480295	NA	GM47280	miRNA	ENSMUSG00000106081.1
534.223	-0.0678862	0.0549178	-1.23614	0.216406	0.65286	CNNM3	protein_coding	ENSMUSG00000001138.13
7.02843	0.316916	0.408342	0.776105	0.437687	NA	GM38033	antisense	ENSMUSG00000102845.1
24.3981	0.0350147	0.221381	0.158165	0.874327	NA	ANKRD23	protein_coding	ENSMUSG00000067653.12
71.4638	0.0463039	0.124258	0.372644	0.709413	NA	GM42417	protein_coding	ENSMUSG00000109510.1
94.4928	0.132648	0.112457	1.17954	0.238181	NA	ANKRD39	protein_coding	ENSMUSG00000079610.9
285.661	0.0372501	0.0823233	0.452486	0.650919	NA	SEMA4C	protein_coding	ENSMUSG00000026121.13
26.7954	0.16434	0.200139	0.821131	0.411572	NA	D430040D24RIK	processed_transcript	ENSMUSG00000087589.3
5.82899	0.518182	0.478575	1.08276	0.278915	NA	FAM178B	protein_coding	ENSMUSG00000046337.17
1754.08	0.0938974	0.0961212	0.976865	0.328636	0.735102	COX5B	protein_coding	ENSMUSG00000061518.11
3182.35	-0.0165213	0.0381696	-0.432839	0.665131	0.899735	ACTR1B	protein_coding	ENSMUSG00000037351.9
61.6379	0.543566	0.173034	3.14138	0.00168152	NA	4933424G06RIK	protein_coding	ENSMUSG00000102416.4
5.29164	0.0662999	0.466586	0.142096	0.887004	NA	GM33533	lincRNA	ENSMUSG00000104237.1
33.4933	-0.0753019	0.182465	-0.412692	0.679832	NA	ZAP70	protein_coding	ENSMUSG00000026117.10
1151.9	-0.0359047	0.0615125	-0.583697	0.559424	0.854921	TMEM131	protein_coding	ENSMUSG00000026116.11
45.0072	-0.0113211	0.167818	-0.0674609	0.946215	NA	VWA3B	protein_coding	ENSMUSG00000050122.19
5.62843	0.599683	0.504369	1.18898	0.234449	NA	CNGA3	protein_coding	ENSMUSG00000026114.14
1970.64	-0.0803185	0.0528871	-1.51868	0.128844	0.579656	INPP4A	protein_coding	ENSMUSG00000026113.17
976.966	-0.079994	0.0555264	-1.44065	0.149684	0.600211	COA5	protein_coding	ENSMUSG00000026112.7
475.243	0.0145239	0.0661509	0.219557	0.826216	0.949725	UNC50	protein_coding	ENSMUSG00000026111.15
581.547	-0.0322116	0.0606095	-0.531461	0.595099	0.873156	MGAT4A	protein_coding	ENSMUSG00000026110.15
2219.36	-0.107399	0.0525302	-2.04451	0.0409027	0.454173	2010300C02RIK	protein_coding	ENSMUSG00000026090.16
140.79	-0.0328291	0.0958951	-0.342344	0.732092	NA	4930556I23RIK	antisense	ENSMUSG00000089767.1
253.031	-0.00906827	0.0850782	-0.106588	0.915116	NA	TSGA10	protein_coding	ENSMUSG00000060771.15
25.3694	-0.0315098	0.209387	-0.150486	0.880381	NA	GM26805	antisense	ENSMUSG00000097268.1
26.5667	-0.0237029	0.211159	-0.112251	0.910624	NA	LIPT1	protein_coding	ENSMUSG00000037216.5
104.331	0.028067	0.130064	0.215794	0.829148	NA	MITD1	protein_coding	ENSMUSG00000026088.15
481.988	-0.0131789	0.076995	-0.171165	0.864094	0.960325	MRPL30	protein_coding	ENSMUSG00000026087.11
1.19687	-0.831014	1.09207	-0.76095	0.446687	NA	LYG2	protein_coding	ENSMUSG00000061584.6
472.828	-0.0100759	0.0650532	-0.154887	0.876911	0.964076	TXNDC9	protein_coding	ENSMUSG00000058407.12
1121.91	-0.0333374	0.0478795	-0.696277	0.486255	0.820133	EIF5B	protein_coding	ENSMUSG00000026083.12
379.958	0.0562301	0.0580005	0.969476	0.332308	0.736732	REV1	protein_coding	ENSMUSG00000026082.11
2.93275	-0.423453	0.648643	-0.652829	0.513867	NA	GM37062	sense_intronic	ENSMUSG00000103804.1
921.545	-0.0717544	0.0757834	-0.946835	0.343723	0.744372	AFF3	protein_coding	ENSMUSG00000037138.18
3.29963	-0.245191	0.604546	-0.405579	0.685052	NA	GM16150	antisense	ENSMUSG00000085391.1
1.98742	0.378091	0.741183	0.510119	0.609968	NA	GM16152	antisense	ENSMUSG00000087131.7
3722.47	-0.0363909	0.0504477	-0.721359	0.470689	0.812091	LONRF2	protein_coding	ENSMUSG00000048814.11
922.382	-0.0441229	0.060314	-0.731553	0.464441	0.808802	CHST10	protein_coding	ENSMUSG00000026080.13
1.27412	0.561237	0.981049	0.572078	0.567269	NA	NMS	protein_coding	ENSMUSG00000067604.8
269.89	0.0525159	0.0716463	0.732988	0.463566	NA	PDCL3	protein_coding	ENSMUSG00000026078.10
5.40454	0.228753	0.434365	0.526636	0.598446	NA	GM37309	TEC	ENSMUSG00000103046.1
522.361	-0.117047	0.0711659	-1.6447	0.100032	0.538821	NPAS2	protein_coding	ENSMUSG00000026077.15
1373.71	0.088306	0.0768873	1.14851	0.250757	0.681637	RPL31	protein_coding	ENSMUSG00000073702.11
358.808	-0.0687159	0.0653068	-1.0522	0.292707	0.712427	TBC1D8	protein_coding	ENSMUSG00000003134.10
442.208	-0.064899	0.0583259	-1.1127	0.265839	0.694245	CNOT11	protein_coding	ENSMUSG00000003135.15
78.9877	0.180533	0.122501	1.47373	0.140554	NA	GM15832	processed_transcript	ENSMUSG00000085894.1
1.31071	-0.738093	0.935028	-0.78938	0.42989	NA	SNORD89	snoRNA	ENSMUSG00000077704.1
371.645	-0.0647435	0.0625235	-1.03551	0.300433	0.719699	RNF149	protein_coding	ENSMUSG00000048234.13
1645.98	-0.174313	0.0659117	-2.64464	0.00817786	0.325727	CREG2	protein_coding	ENSMUSG00000050967.5
154.216	-0.280903	0.117137	-2.39807	0.0164819	NA	D930019O06RIK	antisense	ENSMUSG00000097083.1
5.89656	-0.290794	0.450124	-0.64603	0.51826	NA	RFX8	protein_coding	ENSMUSG00000057173.8
3485.77	-0.0971013	0.0473599	-2.05029	0.0403365	0.452489	MAP4K4	protein_coding	ENSMUSG00000026074.15
5.72749	0.356472	0.443682	0.80344	0.42172	NA	4930456G14RIK	TEC	ENSMUSG00000102985.1
22.5049	-0.104195	0.228293	-0.456409	0.648096	NA	IL1R2	protein_coding	ENSMUSG00000026073.13
6.14107	-0.661327	0.437952	-1.51004	0.131033	NA	GM16894	antisense	ENSMUSG00000097899.2
63.502	0.109161	0.144528	0.755296	0.450071	NA	IL1R1	protein_coding	ENSMUSG00000026072.12
22.8508	-0.160297	0.243663	-0.657861	0.510627	NA	IL1RL2	protein_coding	ENSMUSG00000070942.8
5.15618	-0.120382	0.494955	-0.243219	0.807836	NA	IL1RL1	protein_coding	ENSMUSG00000026069.15
1.03811	1.5746	1.28217	1.22807	0.219421	NA	IL18R1	protein_coding	ENSMUSG00000026070.15
1.72235	-0.460644	0.775026	-0.59436	0.552272	NA	IL18RAP	protein_coding	ENSMUSG00000026068.11
21.9846	-0.0353849	0.256371	-0.138023	0.890223	NA	SLC9A4	protein_coding	ENSMUSG00000026065.8
1.25149	-0.0204326	0.953073	-0.0214387	0.982896	NA	GM37435	TEC	ENSMUSG00000102676.1
88.1897	0.228617	0.119529	1.91265	0.0557933	NA	SLC9A2	protein_coding	ENSMUSG00000026062.12
41.6794	-0.0115042	0.165373	-0.069565	0.94454	NA	GM37915	antisense	ENSMUSG00000103270.1
43.6377	-0.10219	0.164775	-0.62018	0.535139	NA	MFSD9	protein_coding	ENSMUSG00000041945.12
13.9172	-0.309742	0.302086	-1.02534	0.305201	NA	TMEM182	protein_coding	ENSMUSG00000079588.3
25.7392	-0.0383129	0.254981	-0.150258	0.880561	NA	GM29260	lincRNA	ENSMUSG00000100832.1
102.984	0.128995	0.138215	0.93329	0.35067	NA	GM28175	lincRNA	ENSMUSG00000101299.2
1.78811	1.49985	0.905724	1.65597	0.0977279	NA	GM28140	lincRNA	ENSMUSG00000100180.1
2.11851	-0.0118571	0.761323	-0.0155744	0.987574	NA	GM37047	TEC	ENSMUSG00000103106.1
583.197	0.0558923	0.0712264	0.784714	0.432621	0.791152	PANTR1	lincRNA	ENSMUSG00000060424.14
1082.23	-0.0303482	0.0501866	-0.604707	0.545374	0.850292	POU3F3	protein_coding	ENSMUSG00000045515.4
1162	-0.0275773	0.0491458	-0.561132	0.574707	0.86335	GM20646	sense_overlapping	ENSMUSG00000093436.6
23.5146	-0.0396904	0.212697	-0.186605	0.85197	NA	PANTR2	processed_transcript	ENSMUSG00000097063.3
11.7024	0.17337	0.344488	0.503269	0.614775	NA	DALIR	lincRNA	ENSMUSG00000099784.1
408.743	0.0831387	0.0729071	1.14034	0.254146	0.685504	MRPS9	protein_coding	ENSMUSG00000060679.14
245.967	0.00724408	0.0844835	0.0857455	0.931669	NA	GPR45	protein_coding	ENSMUSG00000041907.9
1015.19	-0.083549	0.0499004	-1.67432	0.0940687	0.53393	TGFBRAP1	protein_coding	ENSMUSG00000070939.9
41.2885	-0.096495	0.174428	-0.553207	0.580122	NA	GM28782	antisense	ENSMUSG00000100269.1
5.35171	-0.442531	0.471185	-0.939189	0.347634	NA	8430432A02RIK	antisense	ENSMUSG00000041878.3
428.909	0.0211422	0.0610844	0.346115	0.729256	0.916073	AI597479	protein_coding	ENSMUSG00000010290.7
388.223	-0.00973004	0.0795568	-0.122303	0.902659	0.972684	FHL2	protein_coding	ENSMUSG00000008136.14
1.17887	1.48904	0.995434	1.49587	0.134687	NA	GM8210	processed_pseudogene	ENSMUSG00000094497.1
554.783	-0.080996	0.052873	-1.5319	0.125548	0.574863	NCK2	protein_coding	ENSMUSG00000066877.11
2.04095	0.000755448	0.740358	0.00102038	0.999186	NA	GM38228	TEC	ENSMUSG00000103945.1
58.9524	-0.00307589	0.157079	-0.0195818	0.984377	NA	ECRG4	protein_coding	ENSMUSG00000026051.8
25.0598	-0.0436458	0.228252	-0.191217	0.848355	NA	GM29155	antisense	ENSMUSG00000100764.1
3.41568	0.757127	0.576031	1.31439	0.188716	NA	GM29156	lincRNA	ENSMUSG00000100480.1
471.802	-0.126414	0.0667795	-1.89301	0.0583568	0.474958	UXS1	protein_coding	ENSMUSG00000057363.12
4.47218	-0.447981	0.553839	-0.808865	0.418593	NA	GM19587	processed_pseudogene	ENSMUSG00000100701.1
1017.77	-0.0902913	0.0467614	-1.93089	0.0534965	0.471424	TPP2	protein_coding	ENSMUSG00000041763.14
6.00414	0.417321	0.495561	0.842118	0.399722	NA	METTL21C	protein_coding	ENSMUSG00000047343.4
37.9842	-0.0238807	0.173308	-0.137794	0.890404	NA	TEX30	protein_coding	ENSMUSG00000026049.11
42.1597	0.10763	0.160152	0.672047	0.501554	NA	GM29247	processed_transcript	ENSMUSG00000101104.6
103.694	0.0315041	0.113269	0.278136	0.780908	NA	POGLUT2	protein_coding	ENSMUSG00000026047.13
407.427	0.0536239	0.0631571	0.849055	0.395851	0.770934	BIVM	protein_coding	ENSMUSG00000041684.11
308.382	0.0382774	0.0698254	0.548188	0.583563	NA	ERCC5	protein_coding	ENSMUSG00000026048.16
1.79012	-0.000575808	0.747427	-0.000770387	0.999385	NA	METTL21E	protein_coding	ENSMUSG00000046828.3
3.34299	0.445086	0.63578	0.700064	0.483888	NA	TXN-PS1	processed_pseudogene	ENSMUSG00000101567.1
99.447	-0.0603618	0.129245	-0.467034	0.640476	NA	GULP1	protein_coding	ENSMUSG00000056870.9
5.42698	-0.924533	0.495275	-1.86671	0.0619425	NA	4930521E06RIK	antisense	ENSMUSG00000101701.1
610.767	0.225161	0.181329	1.24172	0.214338	0.650971	COL3A1	protein_coding	ENSMUSG00000026043.18
16.8876	0.205112	0.303198	0.676494	0.498727	NA	GM47302	miRNA	ENSMUSG00000105211.1
214.145	0.201115	0.187794	1.07093	0.2842	NA	COL5A2	protein_coding	ENSMUSG00000026042.16
384.507	0.0657599	0.0656268	1.00203	0.31633	0.727639	WDR75	protein_coding	ENSMUSG00000025995.16
13.4075	1.10576	0.364755	3.03153	0.00243321	NA	GM5526	processed_pseudogene	ENSMUSG00000084817.3
341.942	-0.0779108	0.0799838	-0.974083	0.330015	0.735272	SLC40A1	protein_coding	ENSMUSG00000025993.10
77.4667	0.074203	0.142191	0.521853	0.601772	NA	DNAH7B	protein_coding	ENSMUSG00000041144.12
74.5356	0.0850099	0.150907	0.563325	0.573214	NA	DNAH7C	protein_coding	ENSMUSG00000101337.6
2807.12	-0.071879	0.0587476	-1.22352	0.221133	0.658451	SLC39A10	protein_coding	ENSMUSG00000025986.6
7.45137	-0.152994	0.379991	-0.402627	0.687223	NA	GM28151	lincRNA	ENSMUSG00000100213.1
3.59463	0.348787	0.60454	0.576946	0.563976	NA	GM4852	processed_pseudogene	ENSMUSG00000081185.1
1167.87	-0.00944852	0.05885	-0.160553	0.872446	0.962391	TMEFF2	protein_coding	ENSMUSG00000026109.14
2.84203	0.200257	0.666535	0.300445	0.763837	NA	GM29325	lincRNA	ENSMUSG00000099625.1
87.0643	-0.131271	0.117856	-1.11383	0.265352	NA	9330175M20RIK	antisense	ENSMUSG00000101799.1
67.8507	-0.0858527	0.125024	-0.686689	0.492279	NA	CAVIN2	protein_coding	ENSMUSG00000045954.7
156.311	-0.0534437	0.0959284	-0.55712	0.577445	NA	NABP1	protein_coding	ENSMUSG00000026107.11
11.737	-0.0612814	0.340875	-0.179777	0.857328	NA	GM17767	lincRNA	ENSMUSG00000099413.1
2.11861	0.84479	0.825249	1.02368	0.305987	NA	GM28055	lincRNA	ENSMUSG00000101741.1
736.886	0.0240567	0.0537759	0.44735	0.654622	0.896479	MYO1B	protein_coding	ENSMUSG00000018417.14
1.08381	2.63697	1.15343	2.2862	0.0222424	NA	GM8419	processed_pseudogene	ENSMUSG00000100696.1
12.4233	0.0239049	0.289128	0.0826792	0.934107	NA	STAT4	protein_coding	ENSMUSG00000062939.11
93.8088	-0.0498215	0.113692	-0.438217	0.661229	NA	GM28177	processed_transcript	ENSMUSG00000101628.1
3.10183	0.0233561	0.619585	0.0376964	0.96993	NA	GM31812	lincRNA	ENSMUSG00000109599.1
147.37	-0.101822	0.101198	-1.00616	0.314339	NA	STAT1	protein_coding	ENSMUSG00000026104.14
4541.02	-0.0528411	0.0567274	-0.931492	0.351599	0.74942	GLS	protein_coding	ENSMUSG00000026103.14
466.706	-0.0717097	0.0665483	-1.07756	0.281231	0.703358	NAB1	protein_coding	ENSMUSG00000002881.14
2.31402	-0.80074	0.657594	-1.21768	0.223345	NA	GM553	lincRNA	ENSMUSG00000100120.1
29.5612	0.0338057	0.220301	0.153452	0.878041	NA	GM5527	processed_pseudogene	ENSMUSG00000100007.1
83.5003	0.209144	0.127613	1.63889	0.101236	NA	NEMP2	protein_coding	ENSMUSG00000043015.15
6.15665	0.433466	0.453542	0.955735	0.339206	NA	GM37242	TEC	ENSMUSG00000103630.1
1211.82	-0.100241	0.051147	-1.95987	0.0500112	0.469834	MFSD6	protein_coding	ENSMUSG00000041439.15
572.453	-0.0219544	0.0549072	-0.399845	0.68927	0.906146	INPP1	protein_coding	ENSMUSG00000026102.9
190.695	-0.0949078	0.0896992	-1.05807	0.290025	NA	HIBCH	protein_coding	ENSMUSG00000041426.12
278.489	0.0428742	0.0857786	0.499824	0.617199	NA	1700019D03RIK	protein_coding	ENSMUSG00000043629.12
15.1499	0.613283	0.280194	2.18878	0.0286126	NA	MSTN	protein_coding	ENSMUSG00000026100.6
15.0968	-0.0503825	0.315739	-0.15957	0.87322	NA	1700019A02RIK	protein_coding	ENSMUSG00000060715.9
58.0382	0.0366464	0.141111	0.259698	0.795096	NA	PMS1	protein_coding	ENSMUSG00000026098.13
7.96203	0.342076	0.352202	0.971249	0.331424	NA	GM28777	antisense	ENSMUSG00000100763.1
48.76	-0.0682367	0.146014	-0.467331	0.640263	NA	ORMDL1	protein_coding	ENSMUSG00000026097.9
86.5574	0.0435571	0.112778	0.386219	0.699334	NA	GM28778	protein_coding	ENSMUSG00000100679.1
123.03	0.091166	0.104966	0.868531	0.385104	NA	OSGEPL1	protein_coding	ENSMUSG00000026096.14
174.77	-0.0112396	0.0847489	-0.132622	0.894493	NA	GM28551	protein_coding	ENSMUSG00000099913.1
3.64367	-0.415619	0.603002	-0.68925	0.490666	NA	GM18800	transcribed_unprocessed_pseudogene	ENSMUSG00000101838.6
161.5	-0.0138312	0.0873669	-0.158312	0.874211	NA	ASNSD1	protein_coding	ENSMUSG00000026095.15
31.2747	-0.0662859	0.183742	-0.360755	0.718282	NA	GM50478	protein_coding	ENSMUSG00000117809.1
67.692	0.0556711	0.146719	0.37944	0.704361	NA	DNAH7A	protein_coding	ENSMUSG00000096141.2
149.187	-0.0131992	0.103285	-0.127793	0.898313	NA	STK17B	protein_coding	ENSMUSG00000026094.14
945.147	0.0344377	0.0735285	0.468359	0.639528	0.89044	HECW2	protein_coding	ENSMUSG00000042807.15
11.2666	0.0750027	0.330284	0.227085	0.820357	NA	CCDC150	protein_coding	ENSMUSG00000025983.11
527.239	-0.0762664	0.0512701	-1.48754	0.136872	0.591273	GTF3C3	protein_coding	ENSMUSG00000041303.7
1151.2	-0.0103471	0.067808	-0.152594	0.878718	0.965034	PGAP1	protein_coding	ENSMUSG00000073678.4
1.00142	-0.20067	1.47775	-0.135794	0.891984	NA	GM36955	TEC	ENSMUSG00000104136.1
229.501	0.154039	0.0907261	1.69785	0.0895367	NA	ANKRD44	protein_coding	ENSMUSG00000052331.14
30.0148	-0.185651	0.201044	-0.92343	0.355783	NA	4930444A19RIK	antisense	ENSMUSG00000101674.6
2964.84	0.0303701	0.0450686	0.673863	0.500399	0.827473	SF3B1	protein_coding	ENSMUSG00000025982.13
28.7052	-0.22294	0.197067	-1.13129	0.257933	NA	E330011M16RIK	TEC	ENSMUSG00000103030.1
261.202	-0.0194313	0.0769151	-0.252633	0.800552	NA	COQ10B	protein_coding	ENSMUSG00000025981.13
1.33221	-0.543594	0.837269	-0.649246	0.516179	NA	GM17971	processed_pseudogene	ENSMUSG00000101122.1
2418.96	-0.0064523	0.0626465	-0.102995	0.917967	0.976912	HSPD1	protein_coding	ENSMUSG00000025980.14
615.201	0.00523569	0.0882207	0.0593477	0.952675	0.987627	HSPE1	protein_coding	ENSMUSG00000073676.4
5.16121	0.0545588	0.473616	0.115196	0.908289	NA	GM16581	processed_pseudogene	ENSMUSG00000089670.1
1107.68	0.0366045	0.0655522	0.558403	0.576569	0.8642	MOB4	protein_coding	ENSMUSG00000025979.13
401.183	-0.234394	0.0702041	-3.33875	0.000841572	0.179641	RFTN2	protein_coding	ENSMUSG00000025978.14
79.9935	-0.409709	0.128149	-3.19714	0.00138799	NA	GM10561	antisense	ENSMUSG00000097649.2
422.976	-0.0820485	0.0803034	-1.02173	0.306908	0.724213	MARS2	protein_coding	ENSMUSG00000046994.9
25.89	0.181742	0.257258	0.706458	0.479903	NA	BOLL	protein_coding	ENSMUSG00000025977.15
21.3576	0.132404	0.270648	0.489212	0.624691	NA	GM8292	processed_pseudogene	ENSMUSG00000100215.1
422.071	-0.0786181	0.0790441	-0.994611	0.319926	0.730186	PLCL1	protein_coding	ENSMUSG00000038349.10
1.56182	0.514909	0.921973	0.558486	0.576513	NA	GM38056	TEC	ENSMUSG00000102145.1
0.984386	-0.0145316	1.1144	-0.0130398	0.989596	NA	GM6644	processed_pseudogene	ENSMUSG00000100309.1
15.7148	0.0747893	0.310511	0.240859	0.809665	NA	9130227L01RIK	lincRNA	ENSMUSG00000099950.1
1242.12	-0.120368	0.0772653	-1.55786	0.119268	0.566336	SATB2	protein_coding	ENSMUSG00000038331.15
289.272	-0.150258	0.0807671	-1.86039	0.0628311	NA	9130024F11RIK	processed_transcript	ENSMUSG00000087022.4
3.26678	0.470669	0.582882	0.807485	0.419387	NA	GM4081	TEC	ENSMUSG00000104310.1
3.88609	0.320951	0.586632	0.547107	0.584305	NA	BC055402	lincRNA	ENSMUSG00000101429.1
1.89523	0.229333	0.838207	0.273599	0.784393	NA	4930558J18RIK	lincRNA	ENSMUSG00000097519.2
380.416	-0.00306728	0.0702074	-0.0436889	0.965152	0.991224	1700066M21RIK	protein_coding	ENSMUSG00000038323.3
190.89	0.0883798	0.0783779	1.12761	0.259484	NA	TYW5	protein_coding	ENSMUSG00000048495.16
213.731	-0.0342652	0.0807294	-0.424445	0.671241	NA	MAIP1	protein_coding	ENSMUSG00000025971.6
548.595	-0.0175311	0.0565372	-0.310081	0.756499	0.927683	SPATS2L	protein_coding	ENSMUSG00000038305.15
194.449	0.0642574	0.0889268	0.722588	0.469933	NA	KCTD18	protein_coding	ENSMUSG00000054770.16
18.3692	0.334845	0.247964	1.35038	0.176894	NA	SGO2A	protein_coding	ENSMUSG00000026039.9
41.8388	0.404541	0.187358	2.15919	0.0308356	NA	AOX1	protein_coding	ENSMUSG00000063558.4
34.4946	-0.246469	0.199097	-1.23793	0.21574	NA	AOX3	protein_coding	ENSMUSG00000064294.12
26.6876	-0.0543884	0.216329	-0.251416	0.801493	NA	AOX4	protein_coding	ENSMUSG00000038242.12
10.604	0.887828	0.38007	2.33596	0.0194932	NA	GM15759	antisense	ENSMUSG00000089822.1
11.777	2.96172	0.884754	3.34751	NA	NA	AOX2	protein_coding	ENSMUSG00000079554.2
21.6487	0.260827	0.230242	1.13284	0.257282	NA	GM37607	TEC	ENSMUSG00000103839.1
4390.46	-0.0249063	0.0405475	-0.61425	0.53905	0.846859	BZW1	protein_coding	ENSMUSG00000051223.14
829.694	0.0833114	0.0855752	0.973547	0.330282	0.735272	CLK1	protein_coding	ENSMUSG00000026034.17
129.453	-0.0546421	0.100738	-0.542416	0.587532	NA	PPIL3	protein_coding	ENSMUSG00000026035.15
447.263	-0.124892	0.057254	-2.18137	0.0291564	0.414722	NIF3L1	protein_coding	ENSMUSG00000026036.17
231.556	-0.13528	0.073892	-1.83077	0.0671342	NA	ORC2	protein_coding	ENSMUSG00000026037.14
55.4894	0.14284	0.143583	0.994821	0.319823	NA	GM15834	lincRNA	ENSMUSG00000085054.2
1490.02	-0.101045	0.0641196	-1.57588	0.115054	0.558746	FAM126B	protein_coding	ENSMUSG00000038174.14
461.028	0.0391863	0.104658	0.374422	0.70809	0.910628	NDUFB3	protein_coding	ENSMUSG00000026032.8
4.13469	-0.818118	0.652913	-1.25303	0.210196	NA	CBX3-PS7	processed_pseudogene	ENSMUSG00000059647.5
14.0061	-0.223288	0.277143	-0.80568	0.420428	NA	FLACC1	protein_coding	ENSMUSG00000047528.13
2.90649	0.120636	0.579798	0.208065	0.835178	NA	GM20257	transcribed_unprocessed_pseudogene	ENSMUSG00000102059.1
251.318	-0.108515	0.110123	-0.985394	0.324431	NA	CFLAR	protein_coding	ENSMUSG00000026031.15
52.7401	0.0849181	0.14759	0.575367	0.565043	NA	CASP8	protein_coding	ENSMUSG00000026029.14
1.64367	-0.592251	0.871594	-0.679504	0.496819	NA	GM28802	unprocessed_pseudogene	ENSMUSG00000099719.1
3543.55	-0.174522	0.056542	-3.0866	0.00202462	0.235513	TRAK2	protein_coding	ENSMUSG00000026028.12
725.837	0.0411667	0.0528533	0.778885	0.436047	0.792474	STRADB	protein_coding	ENSMUSG00000026027.13
0.909569	0.86872	1.22312	0.710251	0.477548	NA	C2CD6	protein_coding	ENSMUSG00000072295.7
315.689	0.014411	0.0648755	0.222133	0.82421	NA	TMEM237	protein_coding	ENSMUSG00000038079.14
15.2967	0.103624	0.256631	0.403786	0.68637	NA	G730003C15RIK	antisense	ENSMUSG00000097573.2
36.8713	0.175415	0.165209	1.06178	0.288335	NA	MPP4	protein_coding	ENSMUSG00000079550.9
128.428	-0.0351661	0.0945687	-0.371858	0.709999	NA	GM29017	antisense	ENSMUSG00000101586.1
693.037	-0.136538	0.0570196	-2.39458	0.0166392	0.35157	ALS2	protein_coding	ENSMUSG00000026024.14
11.4877	-0.335202	0.360507	-0.929807	0.352471	NA	CDK15	protein_coding	ENSMUSG00000026023.16
115.286	0.216147	0.106555	2.02851	0.0425085	NA	FZD7	protein_coding	ENSMUSG00000041075.8
1.32497	0.467966	0.9582	0.48838	0.62528	NA	GM26813	lincRNA	ENSMUSG00000097819.1
64.6849	0.104003	0.147256	0.706274	0.480017	NA	GM973	protein_coding	ENSMUSG00000047361.16
5.24639	0.411071	0.437976	0.938571	0.347951	NA	GM28411	antisense	ENSMUSG00000099811.6
801.404	0.0719627	0.0594885	1.20969	0.226397	0.660583	SUMO1	protein_coding	ENSMUSG00000026021.15
3.01464	-0.405067	0.594851	-0.680956	0.4959	NA	D430013B06RIK	TEC	ENSMUSG00000103821.1
631.708	-0.0234837	0.0578767	-0.405753	0.684924	0.905223	NOP58	protein_coding	ENSMUSG00000026020.9
3333.55	-0.156624	0.0700358	-2.23634	0.0253298	0.401864	BMPR2	protein_coding	ENSMUSG00000067336.6
885.63	-0.130413	0.0530319	-2.45915	0.0139268	0.345235	FAM117B	protein_coding	ENSMUSG00000041040.12
1000.22	0.0777788	0.0457067	1.70169	0.0888127	0.526632	ICA1L	protein_coding	ENSMUSG00000026018.12
405.249	-0.113042	0.0605559	-1.86674	0.0619372	0.481192	WDR12	protein_coding	ENSMUSG00000026019.15
352.495	-0.0126002	0.0679892	-0.185327	0.852973	0.956623	CARF	protein_coding	ENSMUSG00000026017.13
354.098	-0.0398644	0.0945292	-0.421716	0.673233	0.902786	NBEAL1	protein_coding	ENSMUSG00000073664.11
196.773	-0.0246441	0.0929931	-0.265009	0.791002	NA	CYP20A1	protein_coding	ENSMUSG00000049439.13
3756.93	-0.102147	0.0472493	-2.16186	0.0306289	0.41736	ABI2	protein_coding	ENSMUSG00000026782.15
1526.82	-0.0843764	0.0781827	-1.07922	0.28049	0.703358	RAPH1	protein_coding	ENSMUSG00000026014.15
5.80573	0.842171	0.69121	1.2184	0.223072	NA	GM11578	processed_pseudogene	ENSMUSG00000082160.1
578.649	-0.0207311	0.0845252	-0.245266	0.806251	0.94499	EIF4A-PS4	processed_pseudogene	ENSMUSG00000101188.1
7.95184	0.193049	0.404349	0.477431	0.633055	NA	CD28	protein_coding	ENSMUSG00000026012.2
1.53466	-1.21627	1.18647	-1.02512	0.305306	NA	GM38137	TEC	ENSMUSG00000102549.1
1.73165	-0.336609	0.790425	-0.425858	0.670211	NA	CTLA4	protein_coding	ENSMUSG00000026011.13
4.1677	-0.162185	0.557269	-0.291035	0.771025	NA	ICOS	protein_coding	ENSMUSG00000026009.14
118.776	-0.0935354	0.148329	-0.630592	0.528307	NA	PARD3B	protein_coding	ENSMUSG00000052062.14
3.09364	-0.0139235	0.634574	-0.0219415	0.982495	NA	PARD3BOS1	antisense	ENSMUSG00000085842.7
2.96496	0.0163345	0.589162	0.0277249	0.977882	NA	PARD3BOS3	antisense	ENSMUSG00000085400.1
1008.42	0.0310838	0.0611718	0.50814	0.611355	0.881253	NRP2	protein_coding	ENSMUSG00000025969.15
1.2716	-0.552322	1.16181	-0.475397	0.634504	NA	GM37121	TEC	ENSMUSG00000103032.1
1.46407	1.25858	1.00086	1.2575	0.208572	NA	GM4208	lincRNA	ENSMUSG00000100426.1
550.641	-0.194489	0.0824883	-2.35777	0.0183849	0.361177	INO80D	protein_coding	ENSMUSG00000040865.15
680.697	-0.0126105	0.0525138	-0.240138	0.810224	0.946482	INO80DOS	lincRNA	ENSMUSG00000084799.7
23.7928	0.171883	0.219177	0.784218	0.432912	NA	GM20342	lincRNA	ENSMUSG00000101599.1
1348.85	-0.0734429	0.0490457	-1.49744	0.134279	0.588505	NDUFS1	protein_coding	ENSMUSG00000025968.16
1546.61	0.0261913	0.0614674	0.4261	0.670035	0.900627	EEF1B2	protein_coding	ENSMUSG00000025967.16
2.76128	-0.0529712	0.667999	-0.0792982	0.936795	NA	GM27390	misc_RNA	ENSMUSG00000098850.1
1.57657	1.16416	0.845127	1.3775	0.168359	NA	SNORA41	snoRNA	ENSMUSG00000064602.1
10.6659	0.134923	0.357094	0.377835	0.705553	NA	GPR1	protein_coding	ENSMUSG00000046856.13
3.85255	0.276526	0.534943	0.516927	0.605207	NA	GM24513	miRNA	ENSMUSG00000092705.1
934.431	-0.0569147	0.0846763	-0.672145	0.501492	0.827727	ZDBF2	protein_coding	ENSMUSG00000027520.16
4.15839	0.423927	0.704581	0.601673	0.547392	NA	GM11605	processed_pseudogene	ENSMUSG00000081643.1
2700.08	-0.0136493	0.0548953	-0.248643	0.803637	0.943712	ADAM23	protein_coding	ENSMUSG00000025964.15
1.16002	-0.683964	1.16105	-0.589092	0.555799	NA	GM39653	protein_coding	ENSMUSG00000115378.1
2.52997	0.0494836	0.688474	0.0718743	0.942702	NA	DYTN	protein_coding	ENSMUSG00000069085.5
11.5715	0.0595222	0.310732	0.191554	0.848091	NA	MDH1B	protein_coding	ENSMUSG00000025963.5
186.256	0.117163	0.0875417	1.33837	0.180777	NA	FASTKD2	protein_coding	ENSMUSG00000025962.15
30.6945	0.201211	0.211286	0.952317	0.340936	NA	4933402D24RIK	protein_coding	ENSMUSG00000025961.1
7.77547	0.234053	0.389551	0.600829	0.547954	NA	GM13754	unitary_pseudogene	ENSMUSG00000082373.2
8.31365	0.0345204	0.350491	0.0984915	0.921542	NA	GM13749	lincRNA	ENSMUSG00000044689.5
1355.68	-0.066511	0.0504105	-1.31939	0.18704	0.629648	KLF7	protein_coding	ENSMUSG00000025959.13
75.9999	-0.0954135	0.14361	-0.664391	0.50644	NA	GM13748	antisense	ENSMUSG00000086836.1
6.74566	0.578441	0.423778	1.36496	0.172265	NA	GM28981	lincRNA	ENSMUSG00000101895.1
843.792	-0.161109	0.0565937	-2.84676	0.00441662	0.289218	CREB1	protein_coding	ENSMUSG00000025958.14
118.206	-0.0887606	0.109188	-0.812912	0.416269	NA	METTL21A	protein_coding	ENSMUSG00000025956.10
2.33009	0.105016	0.66076	0.158933	0.873722	NA	GM28982	lincRNA	ENSMUSG00000101832.1
3.11707	-0.894757	0.672088	-1.33131	0.183087	NA	2810408I11RIK	processed_transcript	ENSMUSG00000087213.2
439.837	-0.128636	0.0662158	-1.94267	0.0520559	0.469834	CCNYL1	protein_coding	ENSMUSG00000070871.10
58.4035	0.352748	0.17753	1.98697	0.0469254	NA	FZD5	protein_coding	ENSMUSG00000045005.9
8.89286	0.11437	0.355383	0.321821	0.747588	NA	GM38058	TEC	ENSMUSG00000102140.1
585.275	-0.11951	0.0664116	-1.79953	0.0719344	0.500481	PLEKHM3	protein_coding	ENSMUSG00000051344.13
62.3696	0.25193	0.206607	1.21937	0.222705	NA	RPL10A-PS1	processed_pseudogene	ENSMUSG00000084416.3
1.01384	-1.97831	1.28036	-1.54513	0.122316	NA	GM7329	processed_pseudogene	ENSMUSG00000100774.1
3.44233	-0.0542826	0.636117	-0.0853343	0.931996	NA	CRYGA	protein_coding	ENSMUSG00000044429.8
77.2901	0.00743315	0.129657	0.0573291	0.954283	NA	GM28845	protein_coding	ENSMUSG00000100846.1
81.7298	0.0501681	0.128448	0.390572	0.696114	NA	D630023F18RIK	protein_coding	ENSMUSG00000044816.10
1160.42	0.0194759	0.0572788	0.340019	0.733842	0.918481	IDH1	protein_coding	ENSMUSG00000025950.16
695.692	-0.131705	0.068682	-1.91761	0.055161	0.471424	PIKFYVE	protein_coding	ENSMUSG00000025949.16
64.1571	0.0269049	0.147467	0.182447	0.855232	NA	PTH2R	protein_coding	ENSMUSG00000025946.13
14209	-0.0957667	0.0681686	-1.40485	0.160066	0.610013	MAP2	protein_coding	ENSMUSG00000015222.18
149.537	-0.268144	0.152969	-1.75293	0.0796134	NA	GM10558	antisense	ENSMUSG00000073656.4
2685.52	-0.187241	0.0791254	-2.36638	0.017963	0.356891	UNC80	protein_coding	ENSMUSG00000055567.18
6.09262	0.229256	0.456215	0.502518	0.615304	NA	GM37181	TEC	ENSMUSG00000103375.1
346.022	-0.108352	0.0689376	-1.57174	0.11601	0.560335	RPE	protein_coding	ENSMUSG00000026005.15
326.773	0.10652	0.0969114	1.09915	0.271705	NA	KANSL1L	protein_coding	ENSMUSG00000026004.15
7.15147	0.219443	0.375751	0.584012	0.559212	NA	GM37570	TEC	ENSMUSG00000102559.1
5.00214	-0.143891	0.451191	-0.318914	0.749792	NA	GM38387	TEC	ENSMUSG00000102374.1
10.2845	-0.0111751	0.315785	-0.0353885	0.97177	NA	GM38162	TEC	ENSMUSG00000102776.1
2.19863	0.809448	0.713779	1.13403	0.256782	NA	GM15789	processed_pseudogene	ENSMUSG00000082057.1
1.72939	0.404084	0.751924	0.5374	0.590991	NA	6820402A03RIK	TEC	ENSMUSG00000103706.1
3.10967	0.197656	0.546084	0.361952	0.717388	NA	GM37285	TEC	ENSMUSG00000103756.1
2.77582	-0.287212	0.652197	-0.440377	0.659664	NA	GM37755	TEC	ENSMUSG00000103382.1
1.49833	0.308763	0.769247	0.401384	0.688138	NA	GM38218	TEC	ENSMUSG00000103553.1
410.04	-0.0240946	0.0692134	-0.34812	0.72775	0.916057	ACADL	protein_coding	ENSMUSG00000026003.5
6.23392	0.0324715	0.466055	0.0696732	0.944454	NA	MYL1	protein_coding	ENSMUSG00000061816.15
1580.77	-0.0274564	0.0477557	-0.574934	0.565336	0.858407	LANCL1	protein_coding	ENSMUSG00000026000.16
20.3997	0.0221552	0.245557	0.0902243	0.928109	NA	CPS1	protein_coding	ENSMUSG00000025991.8
1380.52	-0.126203	0.0769447	-1.64018	0.100968	0.540968	ERBB4	protein_coding	ENSMUSG00000062209.15
1.83511	0.195189	0.825415	0.236474	0.813065	NA	GM16076	sense_intronic	ENSMUSG00000087514.1
33.7961	-0.060223	0.190406	-0.316287	0.751785	NA	GM29114	antisense	ENSMUSG00000101156.1
42.9349	0.145559	0.171665	0.847924	0.39648	NA	IKZF2	protein_coding	ENSMUSG00000025997.13
31.2316	0.0717192	0.198094	0.362046	0.717317	NA	SPAG16	protein_coding	ENSMUSG00000053153.14
348.779	0.0420286	0.0840164	0.500243	0.616904	0.884276	VWC2L	protein_coding	ENSMUSG00000045648.15
30.5471	0.372762	0.206048	1.8091	0.070436	NA	BARD1	protein_coding	ENSMUSG00000026196.7
13.6993	0.0258365	0.28562	0.0904577	0.927924	NA	ABCA12	protein_coding	ENSMUSG00000050296.14
488.76	0.0416044	0.0651759	0.63834	0.523252	0.83621	ATIC	protein_coding	ENSMUSG00000026192.13
1550.68	-0.00220495	0.0833434	-0.0264562	0.978893	0.993149	FN1	protein_coding	ENSMUSG00000026193.15
28.0149	-0.114741	0.228922	-0.501224	0.616214	NA	APOL7D	antisense	ENSMUSG00000073652.10
1.18085	-0.396475	0.982031	-0.40373	0.686412	NA	GM5829	processed_pseudogene	ENSMUSG00000101834.1
1.59205	0.917876	0.869687	1.05541	0.291238	NA	GM4319	lincRNA	ENSMUSG00000102123.1
58.3267	0.00149823	0.162629	0.00921255	0.99265	NA	MREG	protein_coding	ENSMUSG00000039395.8
97.0482	0.0285231	0.125	0.228185	0.819502	NA	PECR	protein_coding	ENSMUSG00000026189.13
561.34	-0.141469	0.0616905	-2.2932	0.0218366	0.384391	TMEM169	protein_coding	ENSMUSG00000026188.11
193.418	-0.0550599	0.0863511	-0.637629	0.523715	NA	XRCC5	protein_coding	ENSMUSG00000026187.9
950.889	-0.0237128	0.055958	-0.423762	0.67174	0.901663	MARCHF4	protein_coding	ENSMUSG00000039372.5
615.891	-0.103795	0.0545199	-1.90381	0.0569353	0.473134	SMARCAL1	protein_coding	ENSMUSG00000039354.16
2.70314	0.709491	0.654355	1.08426	0.27825	NA	GM39662	antisense	ENSMUSG00000110712.1
1029.42	0.0691852	0.0917831	0.75379	0.450975	0.800092	RPL37A	protein_coding	ENSMUSG00000046330.10
1115.07	0.0224265	0.0848104	0.264431	0.791448	0.938797	IGFBP2	protein_coding	ENSMUSG00000039323.18
3139.4	-0.101611	0.0679109	-1.49623	0.134593	0.589237	IGFBP5	protein_coding	ENSMUSG00000026185.8
1.03473	0.688796	1.12421	0.612693	0.540079	NA	1700027A15RIK	antisense	ENSMUSG00000101968.6
21.3356	0.273288	0.242245	1.12815	0.259258	NA	6030407O03RIK	lincRNA	ENSMUSG00000100301.6
2.93735	0.682548	0.58793	1.16093	0.245669	NA	GM29183	lincRNA	ENSMUSG00000101344.1
615.967	-0.0423959	0.0820396	-0.516774	0.605314	0.878712	TNS1	protein_coding	ENSMUSG00000055322.16
2.4883	-0.163897	0.765919	-0.213987	0.830557	NA	RUFY4	protein_coding	ENSMUSG00000061815.11
2685.21	0.0596908	0.0562955	1.06031	0.289003	0.709691	ARPC2	protein_coding	ENSMUSG00000006304.14
1239.71	0.0190875	0.0625735	0.305042	0.760334	0.927759	AAMP	protein_coding	ENSMUSG00000006299.13
266.263	0.0121957	0.0732122	0.16658	0.867701	NA	GM28364	antisense	ENSMUSG00000101503.1
1830.31	-0.0328439	0.0432742	-0.758972	0.447869	0.799573	PNKD	protein_coding	ENSMUSG00000026179.14
149.581	-0.0469729	0.0887558	-0.529237	0.596641	NA	TMBIM1	protein_coding	ENSMUSG00000006301.17
1.92944	1.36729	0.772225	1.77058	0.0766299	NA	GM29358	sense_intronic	ENSMUSG00000099931.1
20.5248	0.149488	0.25866	0.577933	0.563309	NA	CATIP	protein_coding	ENSMUSG00000073650.8
26.3232	-0.446953	0.222586	-2.008	0.0446428	NA	SLC11A1	protein_coding	ENSMUSG00000026177.11
489.529	0.104723	0.0862951	1.21354	0.224923	0.660583	CTDSP1	protein_coding	ENSMUSG00000026176.13
29.8346	-0.0613459	0.224397	-0.273381	0.78456	NA	VIL1	protein_coding	ENSMUSG00000026175.12
673.757	-0.0414506	0.058755	-0.705482	0.480511	0.818551	USP37	protein_coding	ENSMUSG00000033364.13
299.683	-0.015714	0.064637	-0.243112	0.807919	NA	CNOT9	protein_coding	ENSMUSG00000026174.9
225.832	-0.075626	0.0835265	-0.905414	0.365246	NA	PLCD4	protein_coding	ENSMUSG00000026173.15
487.046	-0.103974	0.0768821	-1.35238	0.176254	0.619158	ZFP142	protein_coding	ENSMUSG00000026135.17
215.67	-0.00575812	0.107948	-0.0533416	0.95746	NA	BCS1L	protein_coding	ENSMUSG00000026172.12
366.389	0.0548763	0.0616676	0.889872	0.373534	0.760432	RNF25	protein_coding	ENSMUSG00000026171.12
83.2961	-0.0970266	0.150081	-0.646496	0.517958	NA	STK36	protein_coding	ENSMUSG00000033276.18
343.416	0.0265636	0.0962717	0.275924	0.782607	0.936822	TTLL4	protein_coding	ENSMUSG00000033257.14
35.0365	-0.00832749	0.194169	-0.0428878	0.965791	NA	CYP27A1	protein_coding	ENSMUSG00000026170.6
0.883107	0.370739	1.27235	0.291381	0.77076	NA	PRKAG3	protein_coding	ENSMUSG00000006542.13
29.3999	-0.0291603	0.213919	-0.136314	0.891573	NA	WNT6	protein_coding	ENSMUSG00000033227.7
28.0787	0.00819862	0.218805	0.03747	0.97011	NA	WNT10A	protein_coding	ENSMUSG00000026167.14
4795.41	-0.0164761	0.0511816	-0.321915	0.747517	0.924899	GM16582	processed_transcript	ENSMUSG00000089964.1
4721.25	-0.0190885	0.051885	-0.3679	0.712948	0.912723	CDK5R2	protein_coding	ENSMUSG00000090071.4
0.998889	-0.340586	1.14776	-0.296741	0.766664	NA	FEV	protein_coding	ENSMUSG00000055197.4
53.3922	-0.0696892	0.185809	-0.375057	0.707618	NA	CFAP65	protein_coding	ENSMUSG00000047021.14
7.25996	0.0817623	0.370912	0.220436	0.825532	NA	GM15841	antisense	ENSMUSG00000089653.1
3.98539	0.741707	0.586566	1.26449	0.206054	NA	IHH	protein_coding	ENSMUSG00000006538.12
24.9003	-0.153246	0.257185	-0.595859	0.551269	NA	NHEJ1	protein_coding	ENSMUSG00000026162.7
1.99742	-0.0301726	0.769202	-0.0392259	0.96871	NA	SLC23A3	protein_coding	ENSMUSG00000026205.8
359.025	0.122271	0.0649912	1.88134	0.0599255	0.476294	CNPPD1	protein_coding	ENSMUSG00000033159.14
2235.1	-0.00784338	0.0412702	-0.190049	0.84927	0.955138	RETREG2	protein_coding	ENSMUSG00000049339.16
140.231	0.0711754	0.111683	0.637296	0.523932	NA	ZFAND2B	protein_coding	ENSMUSG00000026197.12
184.197	-0.00918964	0.0792793	-0.115915	0.90772	NA	ABCB6	protein_coding	ENSMUSG00000026198.15
807.529	-0.0111315	0.0558359	-0.199362	0.84198	0.953396	GM29253	processed_transcript	ENSMUSG00000099519.1
1610.65	-0.0935269	0.0436007	-2.14508	0.0319464	0.419061	ATG9A	protein_coding	ENSMUSG00000033124.16
212.049	-0.0346003	0.0764596	-0.452531	0.650887	NA	ANKZF1	protein_coding	ENSMUSG00000026199.17
155.712	0.114074	0.0895094	1.27443	0.20251	NA	GLB1L	protein_coding	ENSMUSG00000026200.13
1.69879	0.14142	0.750671	0.188391	0.85057	NA	GM27943	miRNA	ENSMUSG00000099204.2
1145.19	0.0291409	0.0599069	0.486436	0.626658	0.88628	STK16	protein_coding	ENSMUSG00000026201.12
5207.19	-0.0698169	0.0491707	-1.41989	0.15564	0.604941	TUBA4A	protein_coding	ENSMUSG00000026202.13
5.96672	-0.368537	0.493509	-0.746769	0.455203	NA	A630095N17RIK	protein_coding	ENSMUSG00000096094.2
886.78	0.0181773	0.0502441	0.361779	0.717517	0.914321	DNAJB2	protein_coding	ENSMUSG00000026203.16
4138.04	-0.0682177	0.0545769	-1.24994	0.211322	0.649393	PTPRN	protein_coding	ENSMUSG00000026204.15
1457.84	-0.0855073	0.0616385	-1.38724	0.165369	0.612729	GM28294	antisense	ENSMUSG00000101840.1
332.19	0.228571	0.120992	1.88914	0.0588734	0.474958	RESP18	protein_coding	ENSMUSG00000033061.15
266.223	0.252159	0.116939	2.15633	0.031058	NA	GM28902	antisense	ENSMUSG00000100556.1
510.864	0.0432915	0.0779976	0.555037	0.57887	0.865243	DNPEP	protein_coding	ENSMUSG00000026209.15
30.66	0.306228	0.188136	1.6277	0.103589	NA	DES	protein_coding	ENSMUSG00000026208.9
2204.19	-0.0882588	0.0593949	-1.48597	0.137288	0.591422	SPEG	protein_coding	ENSMUSG00000026207.16
1.07601	-0.0361377	1.0305	-0.0350681	0.972025	NA	GM15178	antisense	ENSMUSG00000086053.1
347.57	0.130802	0.0794112	1.64715	0.0995279	0.538821	GMPPA	protein_coding	ENSMUSG00000033021.16
454.94	0.0228805	0.0762585	0.300039	0.764148	0.929378	ASIC4	protein_coding	ENSMUSG00000033007.15
94.0371	0.0120682	0.108186	0.111551	0.911179	NA	GM37264	TEC	ENSMUSG00000102605.1
1345.89	0.0561691	0.0561103	1.00105	0.316804	0.728322	CHPF	protein_coding	ENSMUSG00000032997.16
896.049	0.00699855	0.0648003	0.108002	0.913994	0.975705	OBSL1	protein_coding	ENSMUSG00000026211.17
366.575	-0.0621808	0.0703137	-0.884334	0.376516	0.76189	TMEM198	protein_coding	ENSMUSG00000051703.14
425.467	0.123571	0.088303	1.3994	0.161693	0.611917	INHA	protein_coding	ENSMUSG00000032968.4
481.161	0.0330658	0.0590327	0.560127	0.575392	0.86335	STK11IP	protein_coding	ENSMUSG00000026213.15
2542.3	-0.0111902	0.0435462	-0.256972	0.7972	0.94115	SLC4A3	protein_coding	ENSMUSG00000006576.16
8.91866	-0.480388	0.370388	-1.29698	0.194637	NA	GM29069	lincRNA	ENSMUSG00000100827.1
1.46495	-0.555468	0.939611	-0.591168	0.554408	NA	GM17751	lincRNA	ENSMUSG00000100553.6
3.28385	0.0983912	0.616951	0.15948	0.873291	NA	GM816	lincRNA	ENSMUSG00000100534.1
3348.42	-0.122605	0.065872	-1.86126	0.0627081	0.481192	EPHA4	protein_coding	ENSMUSG00000026235.14
8.85644	0.362847	0.368011	0.985969	0.324149	NA	GM28386	lincRNA	ENSMUSG00000101849.1
4.82588	1.01953	0.558487	1.82552	0.0679228	NA	PAX3	protein_coding	ENSMUSG00000004872.15
10.4084	-0.119784	0.422671	-0.283397	0.776873	NA	GM2102	processed_pseudogene	ENSMUSG00000118426.1
157.4	-0.0496059	0.0967082	-0.512944	0.60799	NA	SGPP2	protein_coding	ENSMUSG00000032908.9
794.318	0.0555825	0.0529103	1.0505	0.293486	0.71346	FARSB	protein_coding	ENSMUSG00000026245.16
2.65002	0.94859	0.700614	1.35394	0.175755	NA	4833412K13RIK	TEC	ENSMUSG00000104018.1
9.41612	-0.0891139	0.355918	-0.250378	0.802295	NA	BC035947	protein_coding	ENSMUSG00000090486.2
1.30628	-0.447933	0.831504	-0.538702	0.590092	NA	MOGAT1	protein_coding	ENSMUSG00000012187.13
2084.06	-0.101896	0.0482032	-2.11389	0.0345245	0.428968	ACSL3	protein_coding	ENSMUSG00000032883.15
211.727	-0.102293	0.0791352	-1.29264	0.196137	NA	UTP14B	protein_coding	ENSMUSG00000079470.8
4.22705	0.0354166	0.502593	0.0704677	0.943821	NA	GM6159	processed_pseudogene	ENSMUSG00000099377.1
15.52	0.279757	0.262899	1.06412	0.287274	NA	GM29536	lincRNA	ENSMUSG00000099706.1
8.80675	0.433572	0.343957	1.26054	0.207474	NA	KCNE4	protein_coding	ENSMUSG00000047330.8
1.55754	-0.0861337	0.852083	-0.101086	0.919482	NA	GM5830	processed_pseudogene	ENSMUSG00000072978.3
2900.05	0.0453137	0.0532757	0.85055	0.395019	0.770934	SCG2	protein_coding	ENSMUSG00000050711.7
43.2975	-0.153207	0.20473	-0.748336	0.454257	NA	AP1S3	protein_coding	ENSMUSG00000054702.14
1034.61	-0.0176139	0.05681	-0.31005	0.756523	0.927683	WDFY1	protein_coding	ENSMUSG00000073643.11
217.592	-0.0335522	0.0871	-0.385215	0.700078	NA	MRPL44	protein_coding	ENSMUSG00000026248.9
3247.95	0.0671636	0.0475634	1.41209	0.157925	0.607673	SERPINE2	protein_coding	ENSMUSG00000026249.10
19.6135	-0.432804	0.277893	-1.55745	0.119363	NA	GM5529	processed_pseudogene	ENSMUSG00000067106.6
4.75772	-0.844663	0.79383	-1.06404	0.287313	NA	GM28071	processed_pseudogene	ENSMUSG00000100397.1
9.08278	0.522678	0.357722	1.46113	0.143981	NA	FAM124B	protein_coding	ENSMUSG00000043230.2
1993.32	-0.0992672	0.0550758	-1.80237	0.0714865	0.499495	CUL3	protein_coding	ENSMUSG00000004364.14
1.95046	-0.412223	0.818335	-0.503734	0.614448	NA	GM37902	TEC	ENSMUSG00000103076.1
534.645	-0.211359	0.085035	-2.48556	0.0129349	0.345235	DOCK10	protein_coding	ENSMUSG00000038608.15
966.638	-0.0502293	0.0583074	-0.861458	0.388986	0.768748	NYAP2	protein_coding	ENSMUSG00000054976.14
0.814693	-1.3374	1.54108	-0.867831	0.385487	NA	GM5530	processed_pseudogene	ENSMUSG00000087008.4
422.465	-0.116702	0.0860366	-1.35642	0.174966	0.619158	IRS1	protein_coding	ENSMUSG00000055980.2
112.957	0.0811751	0.0999478	0.812175	0.416691	NA	GM9747	protein_coding	ENSMUSG00000022591.5
109.345	0.102369	0.104285	0.981621	0.326287	NA	RHBDD1	protein_coding	ENSMUSG00000026142.15
32.6898	0.53167	0.197675	2.68961	0.00715351	NA	COL4A4	protein_coding	ENSMUSG00000067158.9
15.1388	0.260458	0.264905	0.983212	0.325503	NA	COL4A3	protein_coding	ENSMUSG00000079465.8
180.914	0.020525	0.0997719	0.205719	0.83701	NA	C430014B12RIK	processed_transcript	ENSMUSG00000097564.2
2201.24	0.055014	0.0384809	1.42964	0.152819	0.603139	MFF	protein_coding	ENSMUSG00000026150.14
7.44367	0.609227	0.378797	1.60832	0.107766	NA	GM28941	sense_intronic	ENSMUSG00000101450.1
0.941543	0.745135	1.02418	0.727546	0.466891	NA	TM4SF20	protein_coding	ENSMUSG00000026149.2
18.4871	-0.292847	0.252572	-1.15946	0.24627	NA	GM22396	miRNA	ENSMUSG00000093782.1
1846.07	-0.0723101	0.0444238	-1.62773	0.103582	0.544977	AGFG1	protein_coding	ENSMUSG00000026159.13
2.92332	0.603617	0.628076	0.961057	0.336524	NA	A030005L19RIK	protein_coding	ENSMUSG00000113880.1
3.14477	-0.145019	0.684963	-0.211718	0.832327	NA	GM7553	processed_pseudogene	ENSMUSG00000101784.1
39.4148	0.0850773	0.234215	0.363244	0.716423	NA	SLC19A3	protein_coding	ENSMUSG00000038496.16
15.3684	0.290845	0.318091	0.914344	0.360536	NA	DAW1	protein_coding	ENSMUSG00000053161.16
3163.21	-0.0951445	0.0559813	-1.69958	0.0892107	0.526632	SPHKAP	protein_coding	ENSMUSG00000026163.17
2.6336	0.426972	0.686931	0.621565	0.534228	NA	4933436I20RIK	lincRNA	ENSMUSG00000100580.6
585.854	-0.043532	0.049935	-0.871772	0.383333	0.766277	PID1	protein_coding	ENSMUSG00000045658.16
3791.95	0.0486188	0.0419564	1.15879	0.24654	0.676787	DNER	protein_coding	ENSMUSG00000036766.12
35.2034	0.0028388	0.177753	0.0159705	0.987258	NA	MIR5126	miRNA	ENSMUSG00000093254.1
2558.45	-0.0907287	0.0621956	-1.45876	0.14463	0.593142	TRIP12	protein_coding	ENSMUSG00000026219.14
2.2914	-0.085676	0.745052	-0.114993	0.90845	NA	GM38374	TEC	ENSMUSG00000103505.1
52.3506	0.201865	0.168329	1.19923	0.230438	NA	FBXO36	protein_coding	ENSMUSG00000073633.9
289.574	-0.0698858	0.088061	-0.793606	0.427425	NA	SLC16A14	protein_coding	ENSMUSG00000026220.6
7.98973	0.0906362	0.445365	0.20351	0.838736	NA	C130026I21RIK	protein_coding	ENSMUSG00000052477.15
1.2497	-0.00495844	0.965315	-0.00513661	0.995902	NA	RPL19-PS1	processed_pseudogene	ENSMUSG00000064281.7
2.13629	-1.41075	0.898959	-1.56932	0.116574	NA	G530012D18RIK	protein_coding	ENSMUSG00000094127.1
14.5856	-0.421738	0.284571	-1.48201	0.138337	NA	SP110	protein_coding	ENSMUSG00000070034.13
7.58791	-0.109985	0.419779	-0.262007	0.793316	NA	SP140	protein_coding	ENSMUSG00000070031.11
0.889219	-0.893153	1.41164	-0.632704	0.526927	NA	GM10552	antisense	ENSMUSG00000073628.5
2.52577	-0.710926	0.660302	-1.07667	0.281629	NA	GM17017	antisense	ENSMUSG00000090246.1
24.1316	0.18424	0.206743	0.891157	0.372845	NA	SP100	protein_coding	ENSMUSG00000026222.16
29.7799	0.0474815	0.206518	0.229915	0.818158	NA	A630001G21RIK	protein_coding	ENSMUSG00000052760.16
2519.72	-0.0381313	0.0339112	-1.12444	0.260824	0.692392	CAB39	protein_coding	ENSMUSG00000036707.16
5828.01	-0.0949951	0.0642196	-1.47922	0.139081	0.591583	ITM2C	protein_coding	ENSMUSG00000026223.15
49.0375	-0.00917518	0.165693	-0.0553746	0.95584	NA	4933407L21RIK	protein_coding	ENSMUSG00000026224.11
2.2957	-1.01099	0.767867	-1.31663	0.187964	NA	GM28884	antisense	ENSMUSG00000099767.1
61.2273	-0.0140781	0.155912	-0.0902955	0.928052	NA	GPR55	protein_coding	ENSMUSG00000049608.8
1.15267	1.36901	1.09402	1.25136	0.210802	NA	GM28100	lincRNA	ENSMUSG00000100108.1
9.37188	0.18038	0.369814	0.487757	0.625722	NA	GM18180	processed_pseudogene	ENSMUSG00000099342.1
17.1761	0.133027	0.286713	0.463971	0.642668	NA	SPATA3	protein_coding	ENSMUSG00000026226.16
202.82	0.0292282	0.0980955	0.297957	0.765736	NA	2810459M11RIK	protein_coding	ENSMUSG00000026227.11
1683.61	-0.0402906	0.0457305	-0.881043	0.378295	0.76241	PSMD1	protein_coding	ENSMUSG00000026229.17
6.35312	0.0822329	0.440683	0.186603	0.851972	NA	HTR2B	protein_coding	ENSMUSG00000026228.6
0.92423	0.00512127	1.2243	0.00418302	0.996662	NA	GM37914	TEC	ENSMUSG00000103272.1
266.856	0.0298668	0.0681235	0.438421	0.661081	NA	GM21972	protein_coding	ENSMUSG00000094638.1
554.811	-0.0576481	0.0554045	-1.0405	0.29811	0.717985	ARMC9	protein_coding	ENSMUSG00000062590.13
20.0099	0.011622	0.24266	0.0478944	0.9618	NA	GM16341	antisense	ENSMUSG00000087538.1
33.0653	0.220529	0.181139	1.21745	0.223432	NA	B3GNT7	protein_coding	ENSMUSG00000079445.3
3.57894	0.976192	0.5734	1.70246	0.0886689	NA	GM28626	antisense	ENSMUSG00000099644.1
3544.52	-0.049461	0.0498036	-0.993119	0.320652	0.73047	NCL	protein_coding	ENSMUSG00000026234.12
29.9169	-0.0764452	0.207666	-0.368117	0.712786	NA	C130036L24RIK	processed_transcript	ENSMUSG00000073627.7
4.28367	-0.0345088	0.484991	-0.0711535	0.943276	NA	NMUR1	protein_coding	ENSMUSG00000026237.6
2868.68	0.06476	0.0667411	0.970315	0.331889	0.736732	PTMA	protein_coding	ENSMUSG00000026238.14
533.762	0.0841115	0.0713071	1.17957	0.238172	0.670703	PDE6D	protein_coding	ENSMUSG00000026239.14
368.723	0.0193556	0.0611346	0.316606	0.751542	0.925856	COPS7B	protein_coding	ENSMUSG00000026240.12
95.6635	0.188974	0.122133	1.54728	0.121795	NA	NPPC	protein_coding	ENSMUSG00000026241.5
439.405	-0.0233363	0.0602064	-0.387604	0.698309	0.907613	DIS3L2	protein_coding	ENSMUSG00000053333.15
158.54	-0.0685719	0.115347	-0.594483	0.552189	NA	GM6136	processed_pseudogene	ENSMUSG00000084106.4
170.456	0.0808779	0.0835501	0.968017	0.333036	NA	GM28375	antisense	ENSMUSG00000099401.1
1.08295	0.299138	1.04891	0.28519	0.775498	NA	GM37447	TEC	ENSMUSG00000103984.1
3.98723	0.871885	0.56075	1.55486	0.11998	NA	GM29374	lincRNA	ENSMUSG00000099839.1
300.586	0.289657	0.113962	2.54169	0.0110318	NA	ECEL1	protein_coding	ENSMUSG00000026247.13
17.5105	-0.290952	0.295358	-0.985082	0.324584	NA	PRSS56	protein_coding	ENSMUSG00000036480.9
997.736	-0.0483172	0.0416103	-1.16118	0.245567	0.676787	EIF4E2	protein_coding	ENSMUSG00000026254.17
95.4769	-0.108235	0.124266	-0.870993	0.383758	NA	EFHD1	protein_coding	ENSMUSG00000026255.15
14.8606	-0.168129	0.277933	-0.604925	0.545229	NA	EFHD1OS	antisense	ENSMUSG00000089821.1
1079.87	-0.0537349	0.0527036	-1.01957	0.307933	0.724636	GIGYF2	protein_coding	ENSMUSG00000048000.15
13.7767	-0.188102	0.291058	-0.64627	0.518104	NA	KCNJ13	protein_coding	ENSMUSG00000079436.3
7.61244	-0.491814	0.393424	-1.25009	0.211268	NA	SNORC	protein_coding	ENSMUSG00000026258.5
2663.74	-0.0463561	0.0523229	-0.885961	0.375639	0.761659	NGEF	protein_coding	ENSMUSG00000026259.14
255.304	-0.0936546	0.0969421	-0.966088	0.334	NA	NEU2	protein_coding	ENSMUSG00000079434.8
209.713	-0.0980697	0.0832923	-1.17742	0.23903	NA	INPP5D	protein_coding	ENSMUSG00000026288.14
727.565	-0.0277212	0.0520607	-0.532479	0.594395	0.873156	ATG16L1	protein_coding	ENSMUSG00000026289.15
24.3845	-0.356749	0.226395	-1.57578	0.115077	NA	SAG	protein_coding	ENSMUSG00000056055.13
2141.17	-0.00413153	0.0537405	-0.0768793	0.93872	0.982666	DGKD	protein_coding	ENSMUSG00000070738.10
40.2015	-0.175795	0.171635	-1.02424	0.305724	NA	GM19582	antisense	ENSMUSG00000101942.1
234.207	-0.0395846	0.0889108	-0.445217	0.656163	NA	USP40	protein_coding	ENSMUSG00000005501.14
6.59399	0.0152725	0.390367	0.0391235	0.968792	NA	UGT1A10	protein_coding	ENSMUSG00000090165.8
6.32699	0.0411498	0.398228	0.103332	0.917699	NA	GM20528	processed_transcript	ENSMUSG00000092220.1
6.59399	0.0152725	0.390367	0.0391235	0.968792	NA	UGT1A9	protein_coding	ENSMUSG00000090175.1
6.59399	0.0152725	0.390367	0.0391235	0.968792	NA	UGT1A8	protein_coding	ENSMUSG00000089675.1
6.77338	0.0561316	0.386638	0.145179	0.88457	NA	UGT1A7C	protein_coding	ENSMUSG00000090124.7
5.07349	0.204993	0.438352	0.467644	0.640039	NA	UGT1A6B	protein_coding	ENSMUSG00000090145.7
5.01426	0.205179	0.43922	0.467144	0.640397	NA	UGT1A6A	protein_coding	ENSMUSG00000054545.17
4.69505	0.186942	0.453539	0.412186	0.680203	NA	UGT1A5	protein_coding	ENSMUSG00000089943.1
4.47427	0.126935	0.467989	0.271236	0.78621	NA	UGT1A2	protein_coding	ENSMUSG00000090171.1
1.5649	0.287931	0.835152	0.344765	0.730271	NA	DNAJB3	protein_coding	ENSMUSG00000081984.3
1.96655	-0.0634033	0.676294	-0.0937511	0.925307	NA	UGT1A1	protein_coding	ENSMUSG00000089960.1
37.4015	0.127173	0.201388	0.631482	0.527725	NA	MROH2A	protein_coding	ENSMUSG00000079429.9
1000.52	0.179755	0.100314	1.79191	0.0731467	0.500481	HJURP	protein_coding	ENSMUSG00000044783.16
25.0931	0.00698524	0.2115	0.0330271	0.973653	NA	TRPM8	protein_coding	ENSMUSG00000036251.16
3.29273	0.957573	0.611516	1.5659	0.117372	NA	SPP2	protein_coding	ENSMUSG00000026295.12
1.79713	0.158751	0.794116	0.199909	0.841552	NA	GM29538	lincRNA	ENSMUSG00000099553.1
3.69283	0.30903	0.646012	0.478366	0.63239	NA	GLRP1	protein_coding	ENSMUSG00000062310.7
1325.62	0.0691556	0.0549514	1.25848	0.208216	0.646787	ARL4C	protein_coding	ENSMUSG00000049866.12
729.307	-0.130005	0.0534664	-2.43152	0.0150357	0.346895	SH3BP4	protein_coding	ENSMUSG00000036206.12
1.8054	0.444817	0.927569	0.479551	0.631546	NA	C030007H22RIK	lincRNA	ENSMUSG00000099938.1
3144.63	-0.0173183	0.0600278	-0.288505	0.772961	0.933388	AGAP1	protein_coding	ENSMUSG00000055013.16
96.7499	-0.278799	0.133582	-2.0871	0.0368788	NA	4933400F21RIK	processed_transcript	ENSMUSG00000102009.6
37.0557	-0.157503	0.202828	-0.776535	0.437433	NA	GBX2	protein_coding	ENSMUSG00000034486.8
22.9894	-0.298823	0.262326	-1.13913	0.25465	NA	D130058E05RIK	processed_transcript	ENSMUSG00000092627.2
63.4815	0.0260243	0.141411	0.184033	0.853987	NA	ASB18	protein_coding	ENSMUSG00000067081.13
13.0913	-0.466849	0.324066	-1.4406	0.149698	NA	IQCA	protein_coding	ENSMUSG00000026301.16
144.427	0.108528	0.08857	1.22533	0.22045	NA	ACKR3	protein_coding	ENSMUSG00000044337.5
1.38674	-0.139816	0.927731	-0.150707	0.880207	NA	GM28723	lincRNA	ENSMUSG00000101028.1
2.47026	0.0479132	0.728944	0.0657296	0.947593	NA	GM28722	lincRNA	ENSMUSG00000101997.1
919.904	-0.0181445	0.0465006	-0.390199	0.69639	0.907154	COPS8	protein_coding	ENSMUSG00000034432.11
136.305	0.334756	0.157284	2.12835	0.0333081	NA	COL6A3	protein_coding	ENSMUSG00000048126.16
11.8972	-0.469761	0.334749	-1.40332	0.160521	NA	MLPH	protein_coding	ENSMUSG00000026303.6
1027.79	0.101813	0.0705506	1.44312	0.148987	0.599362	LRRFIP1	protein_coding	ENSMUSG00000026305.15
1.18981	0.703296	0.944673	0.744487	0.456582	NA	RBM44	protein_coding	ENSMUSG00000070732.2
630.541	-0.0311873	0.0704528	-0.44267	0.658005	0.897536	RAMP1	protein_coding	ENSMUSG00000034353.14
589.166	0.00320737	0.0534171	0.0600438	0.952121	0.987424	UBE2F	protein_coding	ENSMUSG00000034343.14
4.60067	-0.751317	0.513599	-1.46285	0.14351	NA	GM7785	processed_pseudogene	ENSMUSG00000083064.1
85.3056	0.120125	0.129698	0.92619	0.354347	NA	SCLY	protein_coding	ENSMUSG00000026307.12
76.4838	0.0900471	0.134982	0.667105	0.504705	NA	GM17090	antisense	ENSMUSG00000090322.1
6.42498	0.915794	0.439185	2.08522	0.0370497	NA	ESPNL	protein_coding	ENSMUSG00000049515.12
6.20133	-0.697202	0.498403	-1.39887	0.161851	NA	KLHL30	protein_coding	ENSMUSG00000026308.8
5.06026	0.035156	0.486758	0.0722248	0.942423	NA	ERFE	protein_coding	ENSMUSG00000047443.14
461.92	-0.0302871	0.0629867	-0.48085	0.630623	0.88769	ILKAP	protein_coding	ENSMUSG00000026309.14
1.12445	-0.428883	0.953371	-0.44986	0.652811	NA	1700020N18RIK	lincRNA	ENSMUSG00000100253.1
201.66	0.137122	0.109206	1.25563	0.20925	NA	HES6	protein_coding	ENSMUSG00000067071.8
329.519	0.0173317	0.0804561	0.215418	0.829441	0.949725	PER2	protein_coding	ENSMUSG00000055866.9
274.853	0.0576232	0.0713104	0.808062	0.419055	NA	TRAF3IP1	protein_coding	ENSMUSG00000034292.13
986.11	-0.0251958	0.0601049	-0.419197	0.675072	0.90304	ASB1	protein_coding	ENSMUSG00000026311.16
1.79019	0.199023	0.875929	0.227213	0.820258	NA	GM28380	lincRNA	ENSMUSG00000101705.1
20.1924	-0.0725789	0.242756	-0.298978	0.764957	NA	GM29100	antisense	ENSMUSG00000100980.1
13.0823	0.0480576	0.293713	0.163621	0.87003	NA	TWIST2	protein_coding	ENSMUSG00000007805.4
1182.54	-0.0964499	0.0670746	-1.43795	0.150448	0.600846	HDAC4	protein_coding	ENSMUSG00000026313.16
1730.22	0.0196646	0.0457938	0.429417	0.66762	0.900087	NDUFA10	protein_coding	ENSMUSG00000026260.12
543.033	0.0200662	0.0975217	0.205762	0.836977	0.951657	COPS9	protein_coding	ENSMUSG00000073616.10
2.5632	1.03911	0.662824	1.5677	0.116952	NA	OTOS	protein_coding	ENSMUSG00000044055.5
2.23552	-0.545415	0.679877	-0.802226	0.422422	NA	GM29483	lincRNA	ENSMUSG00000100546.1
98.8038	0.0858123	0.132705	0.646639	0.517866	NA	GM29481	antisense	ENSMUSG00000100781.1
1450.55	0.0686484	0.0469254	1.46292	0.143488	0.592835	GPC1	protein_coding	ENSMUSG00000034220.7
7.19847	-0.145649	0.399941	-0.364176	0.715726	NA	GM29480	antisense	ENSMUSG00000101995.1
1.14013	-0.698679	1.1614	-0.601582	0.547452	NA	MIR149	miRNA	ENSMUSG00000065470.1
82.1737	0.205709	0.124317	1.65472	0.0979821	NA	ANKMY1	protein_coding	ENSMUSG00000034212.14
128.461	-0.17185	0.115223	-1.49145	0.135844	NA	DUSP28	protein_coding	ENSMUSG00000047067.7
26.5662	0.304507	0.219357	1.38818	0.165081	NA	5033417F24RIK	antisense	ENSMUSG00000097251.2
559.418	-0.0188	0.0539658	-0.348369	0.727563	0.916057	RNPEPL1	protein_coding	ENSMUSG00000026269.14
285.811	0.0647247	0.0663167	0.975993	0.329068	NA	9430060I03RIK	antisense	ENSMUSG00000100632.1
276.426	0.0666302	0.0675812	0.985929	0.324168	NA	CAPN10	protein_coding	ENSMUSG00000026270.11
24.2608	-0.112511	0.228213	-0.493011	0.622005	NA	GPR35	protein_coding	ENSMUSG00000026271.15
1.05665	0.0265096	0.995251	0.0266361	0.97875	NA	AQP12	protein_coding	ENSMUSG00000045091.4
19218.2	-0.0552999	0.0581227	-0.951434	0.341384	0.74187	KIF1A	protein_coding	ENSMUSG00000014602.15
1.02464	-0.581623	1.27185	-0.457306	0.647451	NA	GM28086	lincRNA	ENSMUSG00000101378.1
2.20267	0.571673	0.705896	0.809855	0.418023	NA	MAB21L4	protein_coding	ENSMUSG00000034159.12
30.4095	0.04226	0.210674	0.200595	0.841016	NA	CROCC2	protein_coding	ENSMUSG00000084989.3
207.341	0.149156	0.114017	1.30819	0.190809	NA	SNED1	protein_coding	ENSMUSG00000047793.13
1.20537	1.14161	1.03248	1.1057	0.268856	NA	MIR6901	miRNA	ENSMUSG00000098997.1
160.688	0.0582962	0.100799	0.57834	0.563035	NA	MTERF4	protein_coding	ENSMUSG00000026273.13
15.3729	0.0375501	0.267415	0.140419	0.888329	NA	GM28535	antisense	ENSMUSG00000101172.1
58.9452	0.0145548	0.16	0.0909679	0.927518	NA	PASK	protein_coding	ENSMUSG00000026274.11
1671.07	-0.0685232	0.0396374	-1.72875	0.0838536	0.517897	PPP1R7	protein_coding	ENSMUSG00000026275.13
7.39327	0.574278	0.415469	1.38224	0.166898	NA	ANO7	protein_coding	ENSMUSG00000034107.10
2872.12	-0.0880899	0.0520162	-1.69351	0.0903587	0.529296	HDLBP	protein_coding	ENSMUSG00000034088.15
682.471	-0.1047	0.0630134	-1.66155	0.0966021	0.537198	SEPTIN2	protein_coding	ENSMUSG00000026276.20
679.415	-0.104281	0.063452	-1.64346	0.100289	0.53901	SEPTIN2	protein_coding	ENSMUSG00000116048.1
341.887	-0.0778421	0.0791077	-0.984002	0.325115	0.733717	FARP2	protein_coding	ENSMUSG00000034066.13
2503.66	0.0330988	0.0357082	0.926923	0.353966	0.750791	STK25	protein_coding	ENSMUSG00000026277.14
175.585	0.0923569	0.101647	0.908608	0.363557	NA	GM28536	antisense	ENSMUSG00000100927.1
301.813	0.112472	0.0994046	1.13146	0.257863	NA	BOK	protein_coding	ENSMUSG00000026278.14
173.07	0.131429	0.0872644	1.5061	0.13204	NA	THAP4	protein_coding	ENSMUSG00000026279.14
84.7329	0.0489366	0.111028	0.440759	0.659388	NA	GM10550	antisense	ENSMUSG00000101952.1
781.762	-0.0494326	0.0475844	-1.03884	0.298879	0.718464	ATG4B	protein_coding	ENSMUSG00000026280.17
421.106	0.143792	0.0735216	1.95577	0.0504918	0.469834	DTYMK	protein_coding	ENSMUSG00000026281.15
170.295	0.0373595	0.0997638	0.374479	0.708048	NA	ING5	protein_coding	ENSMUSG00000026283.13
137.619	0.00658099	0.109029	0.0603602	0.951869	NA	D2HGDH	protein_coding	ENSMUSG00000073609.9
1.53691	3.22952	1.21531	2.65736	0.00787544	NA	GAL3ST2B	protein_coding	ENSMUSG00000093805.7
1.69755	0.932666	0.93233	1.00036	0.317136	NA	GAL3ST2C	protein_coding	ENSMUSG00000073608.4
252.183	-0.0792973	0.0709349	-1.11789	0.263615	NA	NEU4	protein_coding	ENSMUSG00000034000.15
1.1598	-0.811106	0.946519	-0.856936	0.391481	NA	PDCD1	protein_coding	ENSMUSG00000026285.7
11.313	-0.166332	0.386847	-0.429969	0.667218	NA	GM7895	processed_pseudogene	ENSMUSG00000100347.1
599.511	0.116181	0.0664483	1.74843	0.0803887	0.512587	FAM174A	protein_coding	ENSMUSG00000051185.9
2.39347	0.588179	0.665523	0.883786	0.376812	NA	BC055308	TEC	ENSMUSG00000103973.1
268.286	0.133053	0.136927	0.971704	0.331198	NA	GM15427	processed_pseudogene	ENSMUSG00000081051.4
371.579	-0.0170369	0.0627209	-0.271631	0.785906	0.937089	ST8SIA4	protein_coding	ENSMUSG00000040710.10
57.4633	0.0772091	0.14641	0.527349	0.597951	NA	SLCO4C1	protein_coding	ENSMUSG00000040693.7
80.6261	0.0967454	0.137462	0.703796	0.48156	NA	PANCT2	antisense	ENSMUSG00000097814.5
7.05418	-0.0196682	0.424165	-0.0463693	0.963016	NA	SLCO6B1	transcribed_unprocessed_pseudogene	ENSMUSG00000045463.15
7.17642	0.0435738	0.508734	0.0856514	0.931744	NA	GM28901	lincRNA	ENSMUSG00000100454.1
5.74686	-0.123836	0.468052	-0.264578	0.791334	NA	GM6430	processed_pseudogene	ENSMUSG00000044757.7
1.36881	0.151748	0.774608	0.195903	0.844686	NA	SLCO6C1	protein_coding	ENSMUSG00000026331.13
3.61303	-0.198445	0.594543	-0.333777	0.738548	NA	GM7133	unprocessed_pseudogene	ENSMUSG00000100484.1
5.50077	1.31903	0.523735	2.51851	0.0117854	NA	GM7135	transcribed_unprocessed_pseudogene	ENSMUSG00000101348.6
756.31	-0.0333717	0.0495926	-0.672916	0.501001	0.827473	D1ERTD622E	protein_coding	ENSMUSG00000044768.16
69.5273	-0.165847	0.133761	-1.23988	0.21502	NA	AC099860.1	processed_pseudogene	ENSMUSG00000118489.1
451.163	0.00998902	0.0811422	0.123105	0.902024	0.972423	PPIP5K2	protein_coding	ENSMUSG00000040648.14
80.8762	0.0882916	0.141137	0.625574	0.531595	NA	GIN1	protein_coding	ENSMUSG00000026333.14
2502.33	-0.0577879	0.0535661	-1.07881	0.28067	0.703358	PAM	protein_coding	ENSMUSG00000026335.16
17.3013	0.307149	0.263414	1.16603	0.243601	NA	GM3531	processed_pseudogene	ENSMUSG00000089782.1
47.3272	0.28805	0.169166	1.70276	0.0886123	NA	B230216N24RIK	processed_transcript	ENSMUSG00000089706.7
1.07516	0.370121	1.05642	0.350355	0.726072	NA	1810006J02RIK	lincRNA	ENSMUSG00000100182.6
1.47377	0.0827013	0.829892	0.099653	0.92062	NA	SLCO6D1	protein_coding	ENSMUSG00000026336.13
1.07089	-0.00623752	0.991672	-0.0062899	0.994981	NA	GM3555	processed_pseudogene	ENSMUSG00000089791.1
6.51211	0.81053	0.458105	1.76931	0.0768418	NA	GM7967	lincRNA	ENSMUSG00000100009.6
317.681	-0.0260511	0.0956857	-0.272257	0.785424	NA	CNTNAP5B	protein_coding	ENSMUSG00000067028.11
2.46462	0.805429	0.703815	1.14438	0.252467	NA	PRDX2-PS1	processed_pseudogene	ENSMUSG00000082431.3
1.63412	-0.0727212	0.975262	-0.0745657	0.94056	NA	PSMB6-PS2	processed_pseudogene	ENSMUSG00000100222.1
5.71175	-0.0761773	0.495597	-0.153708	0.87784	NA	GM18728	unprocessed_pseudogene	ENSMUSG00000100955.1
420.757	-0.0328169	0.0691023	-0.474902	0.634857	0.888801	CDH20	protein_coding	ENSMUSG00000050840.8
1.3357	-0.498648	1.19512	-0.417238	0.676504	NA	GM29012	lincRNA	ENSMUSG00000099669.1
725.284	0.0821643	0.0804436	1.02139	0.30707	0.724213	RNF152	protein_coding	ENSMUSG00000047496.6
26.1556	-0.0115687	0.22012	-0.0525562	0.958086	NA	GM17634	antisense	ENSMUSG00000097482.2
137.812	0.0109099	0.0932466	0.117	0.90686	NA	GM28403	sense_overlapping	ENSMUSG00000101214.1
37.0183	-0.0506636	0.178815	-0.28333	0.776924	NA	CAPZA1-PS1	pseudogene	ENSMUSG00000067017.5
175.52	-0.100882	0.0964074	-1.04641	0.295371	NA	PIGN	protein_coding	ENSMUSG00000056536.14
1181.02	-0.00644989	0.053216	-0.121202	0.903531	0.972855	RELCH	protein_coding	ENSMUSG00000026319.13
117.717	-0.0901353	0.12761	-0.706337	0.479979	NA	TNFRSF11A	protein_coding	ENSMUSG00000026321.7
30.0655	-0.106696	0.194637	-0.548181	0.583568	NA	GM7160	lincRNA	ENSMUSG00000099843.1
496.05	0.0614475	0.0693432	0.886136	0.375544	0.761659	ZCCHC2	protein_coding	ENSMUSG00000038866.15
1.746	-0.17876	0.914292	-0.195518	0.844988	NA	GM26509	processed_pseudogene	ENSMUSG00000097612.1
63.6629	0.0981634	0.152699	0.642855	0.520318	NA	GM20753	lincRNA	ENSMUSG00000101583.1
1314.3	-0.0772496	0.0530992	-1.45482	0.14572	0.594485	PHLPP1	protein_coding	ENSMUSG00000044340.7
286.278	0.0347132	0.0933543	0.371843	0.71001	NA	BCL2	protein_coding	ENSMUSG00000057329.7
39.7659	-0.130953	0.214628	-0.610138	0.541771	NA	D630008O14RIK	antisense	ENSMUSG00000054006.14
517.176	0.0507787	0.0729752	0.695835	0.486532	0.820265	KDSR	protein_coding	ENSMUSG00000009905.5
593.214	-0.0333179	0.0504816	-0.66	0.509254	0.82975	VPS4B	protein_coding	ENSMUSG00000009907.17
0.996536	0.357061	1.00558	0.355081	0.722529	NA	SERPINB5	protein_coding	ENSMUSG00000067006.12
0.900861	0.313293	1.25376	0.249883	0.802678	NA	SERPINB3B	protein_coding	ENSMUSG00000073602.10
1.63696	0.034511	0.925704	0.0372808	0.970261	NA	SERPINB11	protein_coding	ENSMUSG00000026327.8
1.67555	0.652784	0.849242	0.768666	0.442091	NA	SERPINB7	protein_coding	ENSMUSG00000067001.11
2.07151	-0.00833793	0.806217	-0.010342	0.991748	NA	SERPINB2	protein_coding	ENSMUSG00000062345.10
55.2758	-0.273731	0.171396	-1.59706	0.110251	NA	SERPINB8	protein_coding	ENSMUSG00000026315.13
0.810176	1.17627	1.34647	0.87359	0.382342	NA	D830032E09RIK	lincRNA	ENSMUSG00000100457.6
320.206	0.109341	0.0710982	1.53788	0.124078	NA	CDH7	protein_coding	ENSMUSG00000026312.17
64.5734	0.0645657	0.191115	0.337837	0.735486	NA	CDH19	protein_coding	ENSMUSG00000047216.8
4.8991	0.386629	0.467111	0.827703	0.407839	NA	GM29088	lincRNA	ENSMUSG00000101253.1
1.29604	-1.12428	1.16717	-0.963253	0.33542	NA	GM8173	processed_pseudogene	ENSMUSG00000100555.1
332.595	0.0310796	0.0684638	0.453957	0.64986	0.89484	DSEL	protein_coding	ENSMUSG00000038702.6
14.2889	0.512268	0.295388	1.73422	0.0828788	NA	GM18406	processed_pseudogene	ENSMUSG00000101054.1
5.0764	-0.625409	0.471934	-1.3252	0.185104	NA	9330185C12RIK	lincRNA	ENSMUSG00000097648.1
16.5241	-0.0278819	0.284051	-0.0981582	0.921807	NA	GM17916	transcribed_processed_pseudogene	ENSMUSG00000100515.6
882.679	-0.0835356	0.085041	-0.982298	0.325953	0.733717	CNTNAP5A	protein_coding	ENSMUSG00000070695.4
1.43882	0.735793	0.992358	0.74146	0.458415	NA	GM28363	protein_coding	ENSMUSG00000100265.1
1.38724	0.542467	0.974604	0.556602	0.577799	NA	GM29106	protein_coding	ENSMUSG00000102030.1
1472.06	0.0124362	0.0589023	0.211133	0.832783	0.950829	TSN	protein_coding	ENSMUSG00000026374.14
318.994	0.000327211	0.0898117	0.0036433	0.997093	NA	NIFK	protein_coding	ENSMUSG00000026377.12
2138.54	-0.0863359	0.0564861	-1.52844	0.126402	0.575852	CLASP1	protein_coding	ENSMUSG00000064302.13
49.1556	0.0273317	0.154198	0.177251	0.859311	NA	TFCP2L1	protein_coding	ENSMUSG00000026380.10
99.6585	-0.0236186	0.149267	-0.158231	0.874275	NA	GLI2	protein_coding	ENSMUSG00000048402.14
0.919905	0.556952	1.19666	0.465422	0.64163	NA	GM29456	lincRNA	ENSMUSG00000099860.1
1.77848	-0.921596	0.866977	-1.063	0.287782	NA	GM29455	lincRNA	ENSMUSG00000101179.1
204.322	0.140235	0.0904634	1.55019	0.121097	NA	INHBB	protein_coding	ENSMUSG00000037035.5
425.82	-0.10317	0.0662428	-1.55746	0.119362	0.566336	RALB	protein_coding	ENSMUSG00000004451.14
23.0587	0.124591	0.216013	0.576776	0.564091	NA	GM27184	antisense	ENSMUSG00000098447.2
127.079	-0.0378058	0.126229	-0.299503	0.764556	NA	TMEM185B	protein_coding	ENSMUSG00000098923.1
1.87395	-0.599723	0.867991	-0.690932	0.489608	NA	3830432H09RIK	lincRNA	ENSMUSG00000101731.1
166.072	0.00559587	0.0899157	0.0622346	0.950376	NA	EPB41L5	protein_coding	ENSMUSG00000026383.14
1643.15	-0.138343	0.0635705	-2.17622	0.0295387	0.414722	PTPN4	protein_coding	ENSMUSG00000026384.13
1.59349	0.394413	0.970939	0.406219	0.684582	NA	GM3551	processed_pseudogene	ENSMUSG00000100636.1
1.97132	0.286404	0.706189	0.405563	0.685064	NA	GM28209	lincRNA	ENSMUSG00000101224.1
106.586	0.10853	0.115702	0.938011	0.348239	NA	TMEM177	protein_coding	ENSMUSG00000036975.5
14.6024	-0.441568	0.295567	-1.49397	0.135184	NA	CFAP221	protein_coding	ENSMUSG00000036962.12
18.228	-0.510553	0.278319	-1.83441	0.0665927	NA	SCTR	protein_coding	ENSMUSG00000026387.15
14.223	0.014401	0.30091	0.0478581	0.961829	NA	TMEM37	protein_coding	ENSMUSG00000050777.7
1394.58	0.0117689	0.095067	0.123796	0.901477	0.972047	DBI	protein_coding	ENSMUSG00000026385.16
32.5486	-0.00137784	0.215712	-0.00638743	0.994904	NA	3110009E18RIK	protein_coding	ENSMUSG00000026388.15
144.787	-0.117105	0.104974	-1.11556	0.26461	NA	STEAP3	protein_coding	ENSMUSG00000026389.16
125.85	0.147507	0.11575	1.27436	0.202537	NA	C1QL2	protein_coding	ENSMUSG00000036907.9
17.0023	0.594035	0.605102	0.98171	0.326243	NA	EN1	protein_coding	ENSMUSG00000058665.8
80.281	-0.0870338	0.145535	-0.598027	0.549822	NA	CELRR	lincRNA	ENSMUSG00000097881.7
484.932	-0.0576238	0.0569863	-1.01119	0.311926	0.726048	INSIG2	protein_coding	ENSMUSG00000003721.14
5.19186	-0.484399	0.480073	-1.00901	0.31297	NA	GM37174	TEC	ENSMUSG00000104253.1
459.594	-0.0829353	0.0716231	-1.15794	0.246888	0.677444	CCDC93	protein_coding	ENSMUSG00000026339.18
14.0126	-0.281522	0.280758	-1.00272	0.315997	NA	GM15392	antisense	ENSMUSG00000085857.1
34.9244	-0.0329376	0.206286	-0.15967	0.873141	NA	HTR5B	protein_coding	ENSMUSG00000050534.8
234.708	-0.039199	0.088843	-0.441217	0.659056	NA	DDX18	protein_coding	ENSMUSG00000001674.11
2795.2	0.000639886	0.0850079	0.00752737	0.993994	0.998082	DPP10	protein_coding	ENSMUSG00000036815.17
5.26772	0.206266	0.476571	0.432812	0.665151	NA	GM37478	TEC	ENSMUSG00000102801.1
2757.63	-0.0138231	0.0389391	-0.354993	0.722594	0.915232	ACTR3	protein_coding	ENSMUSG00000026341.16
360.029	-0.0515318	0.0662198	-0.778193	0.436455	0.792474	SLC35F5	protein_coding	ENSMUSG00000026342.10
1047.5	-0.00554268	0.0440079	-0.125948	0.899773	0.97135	GPR39	protein_coding	ENSMUSG00000026343.6
1167.96	-0.00084558	0.0436102	-0.0193895	0.98453	0.994975	LYPD1	protein_coding	ENSMUSG00000026344.9
191.176	0.0623226	0.156667	0.397803	0.690775	NA	NCKAP5	protein_coding	ENSMUSG00000049690.15
1945.17	-0.149913	0.0595925	-2.51563	0.0118819	0.345235	MGAT5	protein_coding	ENSMUSG00000036155.13
1.08805	-1.01481	1.12003	-0.906061	0.364904	NA	GM37510	TEC	ENSMUSG00000104378.1
4.08343	0.334812	0.580375	0.576889	0.564014	NA	GM8451	processed_pseudogene	ENSMUSG00000099471.1
1055.88	0.00709671	0.0496775	0.142856	0.886404	0.967357	TMEM163	protein_coding	ENSMUSG00000026347.13
8.14282	0.17269	0.355564	0.485679	0.627195	NA	ACMSD	protein_coding	ENSMUSG00000026348.7
10.4833	0.414513	0.313784	1.32101	0.186497	NA	2900009J06RIK	antisense	ENSMUSG00000102014.1
903.299	-0.0141372	0.0866899	-0.163077	0.870457	0.961614	CCNT2	protein_coding	ENSMUSG00000026349.14
85.3136	-0.123051	0.144412	-0.852081	0.394169	NA	MAP3K19	protein_coding	ENSMUSG00000051590.10
1131.41	-0.110439	0.0510627	-2.16282	0.0305551	0.41736	RAB3GAP1	protein_coding	ENSMUSG00000036104.12
203.459	0.0131312	0.0814249	0.161267	0.871883	NA	ZRANB3	protein_coding	ENSMUSG00000036086.16
33.0834	0.0496152	0.187113	0.265162	0.790885	NA	GM28800	antisense	ENSMUSG00000099760.1
2.82872	0.589124	0.635769	0.926632	0.354118	NA	GM38248	TEC	ENSMUSG00000104164.1
49.3377	0.174256	0.160459	1.08599	0.277484	NA	RPL28-PS1	processed_pseudogene	ENSMUSG00000058603.10
3341.66	-0.0706525	0.0577432	-1.22356	0.221117	0.658451	R3HDM1	protein_coding	ENSMUSG00000056211.13
0.91133	0.250355	1.29918	0.192703	0.847192	NA	GM37407	TEC	ENSMUSG00000103497.1
1076.03	-0.0478422	0.0429777	-1.11319	0.265628	0.694233	UBXN4	protein_coding	ENSMUSG00000026353.9
90.0451	-0.0766928	0.136153	-0.563284	0.573242	NA	LCT	protein_coding	ENSMUSG00000026354.8
192.727	0.0345509	0.100964	0.342208	0.732194	NA	MCM6	protein_coding	ENSMUSG00000026355.11
789.337	-0.00580105	0.0477217	-0.12156	0.903247	0.972837	DARS	protein_coding	ENSMUSG00000026356.15
4.81184	0.293358	0.549111	0.534242	0.593174	NA	GM6170	processed_pseudogene	ENSMUSG00000100078.1
71.0248	0.128679	0.153802	0.836651	0.402789	NA	CXCR4	protein_coding	ENSMUSG00000045382.6
303.559	0.246681	0.0727873	3.38906	0.000701318	NA	THSD7B	protein_coding	ENSMUSG00000042581.14
2.74026	-0.958068	0.688713	-1.3911	0.164195	NA	GM15790	processed_pseudogene	ENSMUSG00000089648.1
0.899822	0.312814	1.30277	0.240114	0.810242	NA	RPL31-PS9	processed_pseudogene	ENSMUSG00000094122.1
7.34708	0.00972217	0.392189	0.0247895	0.980223	NA	CD55OS	antisense	ENSMUSG00000087691.1
4.60713	0.00916826	0.502457	0.0182469	0.985442	NA	GM15675	lincRNA	ENSMUSG00000086825.1
106.779	-0.0285792	0.110872	-0.257768	0.796586	NA	CD55	protein_coding	ENSMUSG00000026399.12
51.0202	0.0590528	0.189033	0.312395	0.75474	NA	GM16083	antisense	ENSMUSG00000085526.1
7.73663	0.0905426	0.418661	0.216267	0.828779	NA	ZP3R	protein_coding	ENSMUSG00000042554.10
4.72265	0.446308	0.548053	0.814352	0.415443	NA	C4BP	protein_coding	ENSMUSG00000026405.14
365.167	-0.0150693	0.0649585	-0.231983	0.816551	0.947064	GM29427	protein_coding	ENSMUSG00000101904.1
4.4922	-0.540315	0.500307	-1.07997	0.280157	NA	C4BP-PS1	unprocessed_pseudogene	ENSMUSG00000100257.1
493.846	-0.053997	0.0583644	-0.925171	0.354877	0.751915	PFKFB2	protein_coding	ENSMUSG00000026409.14
117.682	-0.127103	0.103944	-1.2228	0.221404	NA	YOD1	protein_coding	ENSMUSG00000046404.5
36.6269	-0.151193	0.174349	-0.867184	0.385841	NA	AA986860	protein_coding	ENSMUSG00000042510.7
2.88481	-0.130685	0.648352	-0.201565	0.840257	NA	GM28857	antisense	ENSMUSG00000099556.1
0.884355	1.88705	1.19828	1.57481	0.115301	NA	PIGR	protein_coding	ENSMUSG00000026417.13
1.55191	0.564198	0.845485	0.667307	0.504576	NA	FCMR	protein_coding	ENSMUSG00000042474.6
437.402	0.0750103	0.0602194	1.24562	0.212905	0.650643	MAPKAPK2	protein_coding	ENSMUSG00000016528.10
108.589	-0.0609654	0.116075	-0.525226	0.599426	NA	DYRK3	protein_coding	ENSMUSG00000016526.8
578.543	0.01807	0.0521094	0.346771	0.728763	0.916057	EIF2D	protein_coding	ENSMUSG00000026427.16
292.308	0.0748978	0.0668376	1.12059	0.262461	NA	RASSF5	protein_coding	ENSMUSG00000026430.16
20.2235	-0.381561	0.258764	-1.47455	0.140333	NA	IKBKE	protein_coding	ENSMUSG00000042349.13
2.14073	-0.0591826	0.691282	-0.0856128	0.931774	NA	GM28913	antisense	ENSMUSG00000102055.1
1948.83	0.0459277	0.0691451	0.664222	0.506548	0.829001	SRGAP2	protein_coding	ENSMUSG00000026425.15
19.196	0.0384553	0.272666	0.141035	0.887843	NA	FAM72A	protein_coding	ENSMUSG00000055184.4
4.33242	-1.31642	0.668283	-1.96985	0.0488558	NA	CTSE	protein_coding	ENSMUSG00000004552.16
68.5024	-0.17017	0.162654	-1.04621	0.295465	NA	RAB7B	protein_coding	ENSMUSG00000052688.12
3.1104	0.0340356	0.676114	0.05034	0.959851	NA	SLC26A9	protein_coding	ENSMUSG00000042268.10
13.0867	-0.0882102	0.304418	-0.289767	0.771995	NA	PM20D1	protein_coding	ENSMUSG00000042251.12
1020.25	-0.0475153	0.0478782	-0.992419	0.320993	0.73047	SLC41A1	protein_coding	ENSMUSG00000013275.9
52.5602	-0.0319723	0.151851	-0.21055	0.833238	NA	RAB29	protein_coding	ENSMUSG00000026433.13
2361.81	-0.0496159	0.0680666	-0.728931	0.466044	0.809647	NUCKS1	protein_coding	ENSMUSG00000026434.12
155.334	-0.00105095	0.110143	-0.0095417	0.992387	NA	GM37676	TEC	ENSMUSG00000103975.1
38.2289	-0.2667	0.17174	-1.55292	0.120442	NA	GM29103	processed_transcript	ENSMUSG00000100037.1
21.9867	-0.256012	0.221386	-1.1564	0.247517	NA	SLC45A3	protein_coding	ENSMUSG00000026435.15
440.952	-0.128115	0.0690451	-1.85552	0.063522	0.481486	ELK4	protein_coding	ENSMUSG00000026436.15
1033.36	-0.0522393	0.0481354	-1.08526	0.277808	0.703282	MFSD4A	protein_coding	ENSMUSG00000059149.17
8.92446	-0.0208596	0.370509	-0.0562999	0.955103	NA	GM37120	TEC	ENSMUSG00000103966.1
293.846	-0.0417846	0.0926089	-0.451195	0.651849	NA	CDK18	protein_coding	ENSMUSG00000026437.11
12.0332	-0.0201926	0.301768	-0.0669141	0.94665	NA	GM29629	antisense	ENSMUSG00000099874.1
79.7777	-0.224957	0.117506	-1.91443	0.0555654	NA	LEMD1	protein_coding	ENSMUSG00000079330.9
59.7778	-0.175388	0.132535	-1.32334	0.185724	NA	GM29695	protein_coding	ENSMUSG00000118219.1
500.892	0.040566	0.0598506	0.677788	0.497906	0.827473	KLHDC8A	protein_coding	ENSMUSG00000042115.4
23.6154	0.125043	0.227879	0.548728	0.583192	NA	NUAK2	protein_coding	ENSMUSG00000009772.15
2733.56	-0.0170408	0.0419646	-0.406076	0.684687	0.905223	TMCC2	protein_coding	ENSMUSG00000042066.16
132.204	-0.0973573	0.0964389	-1.00952	0.312724	NA	GM15849	antisense	ENSMUSG00000090079.1
786.193	-0.146617	0.0667311	-2.19713	0.0280115	0.414722	DSTYK	protein_coding	ENSMUSG00000042046.15
34.493	0.143122	0.18938	0.755739	0.449806	NA	6030442K20RIK	processed_transcript	ENSMUSG00000097760.2
494.91	-0.113208	0.0590287	-1.91785	0.0551301	0.471424	RBBP5	protein_coding	ENSMUSG00000026439.14
25.2187	-0.141102	0.223611	-0.631016	0.52803	NA	TMEM81	protein_coding	ENSMUSG00000048174.2
1188.4	-0.00555645	0.0674671	-0.0823579	0.934362	0.980967	CNTN2	protein_coding	ENSMUSG00000053024.14
7018.34	-0.183477	0.0840458	-2.18306	0.0290312	0.414722	NFASC	protein_coding	ENSMUSG00000026442.14
1873.73	-0.00478333	0.0487359	-0.098148	0.921815	0.978715	LRRN2	protein_coding	ENSMUSG00000026443.3
1.06218	-0.632016	1.16428	-0.542839	0.587241	NA	GM38308	TEC	ENSMUSG00000102709.1
1321.53	0.0226922	0.0829834	0.273455	0.784504	0.936885	MDM4	protein_coding	ENSMUSG00000054387.13
382.574	0.0519354	0.0922265	0.563129	0.573347	0.86335	PIK3C2B	protein_coding	ENSMUSG00000026447.17
23.3629	0.0766057	0.244672	0.313096	0.754208	NA	GM28609	antisense	ENSMUSG00000101102.1
65.6197	-0.331021	0.140667	-2.35323	0.018611	NA	GM26616	TEC	ENSMUSG00000102425.1
1069.05	-0.0696615	0.047667	-1.46142	0.1439	0.593142	PPP1R15B	protein_coding	ENSMUSG00000046062.5
1254.67	0.074081	0.077557	0.955181	0.339486	0.74088	PLEKHA6	protein_coding	ENSMUSG00000041757.17
67.4847	0.0896052	0.143735	0.623404	0.533019	NA	GM19461	antisense	ENSMUSG00000101693.1
1.63324	0.00725865	0.764909	0.00948956	0.992429	NA	GOLT1A	protein_coding	ENSMUSG00000103421.1
2.74637	-0.216976	0.592053	-0.36648	0.714007	NA	GM28040	protein_coding	ENSMUSG00000115958.1
2.86776	-0.122556	0.575379	-0.213001	0.831326	NA	GM28040	protein_coding	ENSMUSG00000098306.9
1.11627	-1.62345	1.04982	-1.5464	0.122008	NA	KISS1	protein_coding	ENSMUSG00000116158.1
0.961002	-0.73563	1.1858	-0.620367	0.535016	NA	REN1	protein_coding	ENSMUSG00000070645.5
113.128	0.253483	0.107772	2.35204	0.0186709	NA	ETNK2	protein_coding	ENSMUSG00000070644.13
191.057	0.0678686	0.0914003	0.742543	0.457759	NA	SOX13	protein_coding	ENSMUSG00000070643.11
222.326	0.171491	0.110596	1.55061	0.120995	NA	SNRPE	protein_coding	ENSMUSG00000090553.8
518.197	-0.0464255	0.0717491	-0.647053	0.517598	0.833373	ZC3H11A	protein_coding	ENSMUSG00000102976.6
518.16	-0.0464255	0.0717506	-0.64704	0.517606	0.833373	ZC3H11A	protein_coding	ENSMUSG00000116275.1
518.16	-0.0464255	0.0717506	-0.64704	0.517606	0.833373	GM38394	protein_coding	ENSMUSG00000094410.8
7.30631	-0.404752	0.425049	-0.952249	0.340971	NA	LAX1	protein_coding	ENSMUSG00000051998.14
4633.5	-0.120919	0.0810243	-1.49237	0.135601	0.590109	ATP2B4	protein_coding	ENSMUSG00000026463.17
64.3815	-0.0679343	0.172959	-0.392778	0.694484	NA	MIR6903	miRNA	ENSMUSG00000098606.1
12.5559	0.161238	0.294364	0.54775	0.583864	NA	OPTC	protein_coding	ENSMUSG00000010311.15
54.4224	-0.120412	0.150184	-0.801764	0.422689	NA	GM15851	antisense	ENSMUSG00000090208.1
74.2276	-0.126486	0.13856	-0.912863	0.361315	NA	PRELP	protein_coding	ENSMUSG00000041577.5
261.883	-0.0561696	0.129676	-0.433153	0.664903	NA	FMOD	protein_coding	ENSMUSG00000041559.7
243.38	-0.0564132	0.145888	-0.386689	0.698986	NA	BTG2	protein_coding	ENSMUSG00000020423.6
6.64055	0.277659	0.406803	0.682539	0.494898	NA	CHIT1	protein_coding	ENSMUSG00000026450.14
65.5147	-0.118567	0.143532	-0.826062	0.408769	NA	CHIL1	protein_coding	ENSMUSG00000064246.10
709.02	0.0194736	0.0600424	0.324331	0.745688	0.923846	MYBPH	protein_coding	ENSMUSG00000042451.12
2653.57	-0.0226953	0.0500203	-0.453721	0.650029	0.89484	ADORA1	protein_coding	ENSMUSG00000042429.8
2063.41	0.115086	0.0503877	2.28402	0.0223703	0.388781	PPFIA4	protein_coding	ENSMUSG00000026458.13
1036.32	0.0502591	0.0622082	0.807919	0.419137	0.783368	TMEM183A	protein_coding	ENSMUSG00000042305.12
144.093	0.0763504	0.0948528	0.804935	0.420857	NA	CYB5R1	protein_coding	ENSMUSG00000026456.18
1208.09	0.01892	0.0430807	0.439175	0.660535	0.898758	ADIPOR1	protein_coding	ENSMUSG00000026457.14
1.7044	0.532323	0.819242	0.649775	0.515837	NA	GM37935	TEC	ENSMUSG00000102722.1
573.074	-0.0671719	0.0536891	-1.25113	0.210888	0.648541	KLHL12	protein_coding	ENSMUSG00000026455.14
628.79	-0.0226428	0.0475072	-0.476619	0.633634	0.888525	RABIF	protein_coding	ENSMUSG00000042229.9
5.73852	-0.0423236	0.470599	-0.0899356	0.928338	NA	GM15454	processed_pseudogene	ENSMUSG00000096712.1
1.34611	-1.31319	1.11859	-1.17397	0.240408	NA	GM29376	unprocessed_pseudogene	ENSMUSG00000101955.1
1022.5	-0.0960108	0.0543065	-1.76794	0.0770704	0.507852	KDM5B	protein_coding	ENSMUSG00000042207.17
1.79511	0.0641648	0.914857	0.0701364	0.944085	NA	GM26783	lincRNA	ENSMUSG00000097435.1
1846.18	0.013218	0.0616288	0.214478	0.830174	0.949814	SYT2	protein_coding	ENSMUSG00000026452.15
1641.86	-0.190292	0.0745386	-2.55293	0.0106821	0.345235	PPP1R12B	protein_coding	ENSMUSG00000073557.12
2.07573	-0.466847	0.834141	-0.559674	0.575702	NA	GM37677	TEC	ENSMUSG00000103976.1
138.924	-0.242783	0.124756	-1.94607	0.0516463	NA	GM28892	antisense	ENSMUSG00000101168.1
20.1327	0.194019	0.245288	0.790986	0.428952	NA	UBE2T	protein_coding	ENSMUSG00000026429.9
211.735	-0.285047	0.102306	-2.78623	0.00533256	NA	LGR6	protein_coding	ENSMUSG00000042793.13
8.95947	0.283692	0.365535	0.7761	0.43769	NA	PTPRV	polymorphic_pseudogene	ENSMUSG00000097993.7
2.15913	0.223323	0.760912	0.293494	0.769145	NA	GM10535	antisense	ENSMUSG00000097988.1
4.15652	-0.9952	0.601792	-1.65373	0.0981832	NA	PTPN7	protein_coding	ENSMUSG00000031506.11
3712.26	0.0257377	0.0384044	0.670175	0.502746	0.827976	ARL8A	protein_coding	ENSMUSG00000026426.10
1.90191	0.413668	0.761058	0.543544	0.586756	NA	GM26280	rRNA	ENSMUSG00000087721.1
2.93173	0.0205482	0.587505	0.0349754	0.972099	NA	GM15445	antisense	ENSMUSG00000085311.1
2128.5	0.000799475	0.0708417	0.0112854	0.990996	0.996916	GPR37L1	protein_coding	ENSMUSG00000026424.8
500.573	-0.073604	0.071173	-1.03416	0.301063	0.719828	GM4204	processed_pseudogene	ENSMUSG00000079139.4
98.2782	0.0397492	0.111028	0.35801	0.720336	NA	GM26642	antisense	ENSMUSG00000097680.1
410.096	-0.0118908	0.0859972	-0.13827	0.890027	0.968108	RNPEP	protein_coding	ENSMUSG00000041926.15
959.87	0.0453979	0.0411574	1.10303	0.270014	0.697568	TIMM17A	protein_coding	ENSMUSG00000062580.9
34.6032	0.00948508	0.202928	0.046741	0.96272	NA	LMOD1	protein_coding	ENSMUSG00000048096.7
1641.89	-0.013721	0.0687767	-0.199501	0.841871	0.953396	SHISA4	protein_coding	ENSMUSG00000041889.7
2225.69	-0.096642	0.0502952	-1.92149	0.0546694	0.471424	IPO9	protein_coding	ENSMUSG00000041879.13
5610.06	-0.0377611	0.0927825	-0.406986	0.684018	0.905041	NAV1	protein_coding	ENSMUSG00000009418.16
140.013	-0.183287	0.222925	-0.822193	0.410967	NA	GM4793	antisense	ENSMUSG00000054412.5
1327.64	-0.0306136	0.0776465	-0.394269	0.693382	0.906464	CSRP1	protein_coding	ENSMUSG00000026421.14
290.558	-0.0682405	0.0839736	-0.812642	0.416424	NA	PHLDA3	protein_coding	ENSMUSG00000041801.5
56.2188	0.000387446	0.182793	0.00211959	0.998309	NA	TNNI1	protein_coding	ENSMUSG00000026418.16
24.466	0.0703038	0.226404	0.310524	0.756163	NA	LAD1	protein_coding	ENSMUSG00000041782.14
23.7093	0.111589	0.215934	0.516775	0.605313	NA	TNNT2	protein_coding	ENSMUSG00000026414.13
3.66743	-0.032707	0.56887	-0.0574947	0.954151	NA	PKP1	protein_coding	ENSMUSG00000026413.12
11.7871	-0.417001	0.389262	-1.07126	0.284052	NA	IGFN1	protein_coding	ENSMUSG00000051985.12
827.632	0.0856097	0.0559486	1.53015	0.12598	0.575559	TMEM9	protein_coding	ENSMUSG00000026411.17
2.89034	0.0734917	0.671862	0.109385	0.912897	NA	ASCL5	protein_coding	ENSMUSG00000097918.1
22.2047	-0.245134	0.225329	-1.08789	0.276642	NA	CACNA1S	protein_coding	ENSMUSG00000026407.17
3.88334	0.193246	0.510527	0.378524	0.705042	NA	GM37759	antisense	ENSMUSG00000102717.1
4.62463	1.1707	0.575852	2.033	0.0420528	NA	GM15850	processed_transcript	ENSMUSG00000086264.9
6845.98	-0.0238094	0.0856613	-0.277948	0.781052	0.936287	KIF21B	protein_coding	ENSMUSG00000041642.18
27.4354	-0.108315	0.259056	-0.418113	0.675865	NA	MROH3	protein_coding	ENSMUSG00000087230.10
114.576	-0.184733	0.111661	-1.65441	0.0980442	NA	INAVA	protein_coding	ENSMUSG00000041605.16
25.4641	-0.162691	0.215186	-0.756049	0.44962	NA	GM26568	antisense	ENSMUSG00000097315.1
841.586	0.0129956	0.0431878	0.300909	0.763484	0.929378	GM26781	antisense	ENSMUSG00000097433.1
35.3278	-0.118024	0.173593	-0.679892	0.496573	NA	GPR25	protein_coding	ENSMUSG00000052759.7
2393.22	-0.115853	0.0723302	-1.60172	0.109217	0.548358	CAMSAP2	protein_coding	ENSMUSG00000041570.14
9.71863	0.315916	0.352758	0.89556	0.370488	NA	9230116N13RIK	processed_transcript	ENSMUSG00000097403.2
101.673	0.0779153	0.118971	0.654909	0.512526	NA	DDX59	protein_coding	ENSMUSG00000026404.12
23.0184	0.0844803	0.249095	0.339149	0.734497	NA	KIF14	protein_coding	ENSMUSG00000041498.13
2.99648	-0.114245	0.679465	-0.168139	0.866474	NA	GM37799	lincRNA	ENSMUSG00000104414.1
1.6475	0.0568577	0.789937	0.0719776	0.94262	NA	PLATR23	lincRNA	ENSMUSG00000097229.1
694.026	-0.107659	0.0562162	-1.9151	0.0554804	0.471424	ZFP281	protein_coding	ENSMUSG00000041483.14
12.2123	0.116827	0.296503	0.394016	0.693569	NA	GM19705	lincRNA	ENSMUSG00000097113.7
1.71125	0.0010732	0.846374	0.001268	0.998988	NA	PLATR22	lincRNA	ENSMUSG00000097448.1
3.80445	0.130904	0.498915	0.262377	0.793031	NA	NR5A2	protein_coding	ENSMUSG00000026398.14
44.0695	0.191647	0.277775	0.689936	0.490234	NA	GM4258	processed_transcript	ENSMUSG00000098243.3
17.1559	0.360303	0.277669	1.2976	0.194426	NA	GM26936	lincRNA	ENSMUSG00000098145.1
1.19139	0.936801	0.900377	1.04045	0.298129	NA	GM37534	TEC	ENSMUSG00000103427.1
2.20858	1.30363	0.787099	1.65625	0.0976708	NA	MIR181A-1HG	lincRNA	ENSMUSG00000098206.1
42.7496	-0.0721009	0.159116	-0.453134	0.650453	NA	PTPRC	protein_coding	ENSMUSG00000026395.16
514.851	-0.135258	0.0653337	-2.07026	0.0384276	0.443449	NEK7	protein_coding	ENSMUSG00000026393.10
54.8842	-0.152668	0.141215	-1.0811	0.279652	NA	GM28501	antisense	ENSMUSG00000099510.2
152.252	0.248177	0.129774	1.91237	0.0558283	NA	LHX9	protein_coding	ENSMUSG00000019230.14
84.9797	0.303154	0.124886	2.42745	0.0152052	NA	2310009B15RIK	protein_coding	ENSMUSG00000079283.2
1.04185	-0.692928	1.19526	-0.579729	0.562098	NA	GM37045	TEC	ENSMUSG00000102365.1
205.012	0.0274744	0.102947	0.266879	0.789562	NA	DENND1B	protein_coding	ENSMUSG00000056268.15
2.36488	0.0737593	0.667919	0.110432	0.912067	NA	GM37655	TEC	ENSMUSG00000102451.1
16.9132	0.131773	0.307051	0.429159	0.667808	NA	CRB1	protein_coding	ENSMUSG00000063681.14
1.02683	0.395801	1.10134	0.359381	0.71931	NA	4933436E23RIK	lincRNA	ENSMUSG00000103844.1
518.638	-0.169243	0.0699204	-2.4205	0.015499	0.346895	ZBTB41	protein_coding	ENSMUSG00000033964.12
52.7354	-0.0657375	0.16848	-0.39018	0.696403	NA	ASPM	protein_coding	ENSMUSG00000033952.14
1.6985	1.51252	0.915537	1.65206	0.0985228	NA	GM4788	protein_coding	ENSMUSG00000070594.10
4.75544	0.035765	0.481428	0.0742894	0.94078	NA	GM16332	unprocessed_pseudogene	ENSMUSG00000089991.2
1.40426	0.472919	0.82169	0.575545	0.564923	NA	GM5837	processed_pseudogene	ENSMUSG00000104496.1
0.913206	0.718277	1.1658	0.616125	0.537812	NA	GM5834	unprocessed_pseudogene	ENSMUSG00000085867.1
1.84064	-0.686325	1.04834	-0.654677	0.512676	NA	GM38019	processed_pseudogene	ENSMUSG00000103691.1
319.696	-0.0402289	0.0961999	-0.418181	0.675815	NA	CFH	protein_coding	ENSMUSG00000026365.15
459.158	0.0651498	0.0931982	0.699045	0.484524	0.819726	KCNT2	protein_coding	ENSMUSG00000052726.16
202.259	0.0745902	0.0925344	0.806081	0.420196	NA	4930590L20RIK	antisense	ENSMUSG00000102368.1
13.1849	-0.199102	0.39555	-0.503356	0.614714	NA	GM5835	processed_pseudogene	ENSMUSG00000101795.2
1148.54	-0.0601492	0.0486017	-1.23759	0.215867	0.652137	CDC73	protein_coding	ENSMUSG00000026361.9
535.081	-0.0160981	0.0592014	-0.27192	0.785683	0.937089	B3GALT2	protein_coding	ENSMUSG00000033849.3
1.28533	0.378135	0.877855	0.430749	0.666651	NA	GM6397	processed_pseudogene	ENSMUSG00000089640.1
848.475	0.0732383	0.0552075	1.3266	0.184641	0.625811	GLRX2	protein_coding	ENSMUSG00000018196.18
1095.86	-0.0766778	0.0610119	-1.25677	0.208838	0.64684	RO60	protein_coding	ENSMUSG00000018199.9
406.055	0.0139224	0.0672671	0.206971	0.836032	0.951331	UCHL5	protein_coding	ENSMUSG00000018189.12
49.4342	0.108438	0.149071	0.72743	0.466963	NA	GM29170	sense_intronic	ENSMUSG00000100455.1
2.34433	0.522415	0.678584	0.76986	0.441383	NA	GM25663	snoRNA	ENSMUSG00000088323.1
696.669	-0.0295604	0.066602	-0.443837	0.657161	0.897126	RGS2	protein_coding	ENSMUSG00000026360.9
14.5124	0.217867	0.281832	0.773038	0.4395	NA	RGS13	protein_coding	ENSMUSG00000051079.8
1.04211	-0.183431	1.54701	-0.118571	0.905615	NA	RBM6-PS2	processed_pseudogene	ENSMUSG00000100389.1
1.2985	0.859218	0.98526	0.872072	0.383169	NA	GM7266	processed_pseudogene	ENSMUSG00000100441.1
1.44025	-0.278831	0.846176	-0.32952	0.741763	NA	RGS18	protein_coding	ENSMUSG00000026357.3
96.7797	0.200094	0.127736	1.56647	0.117239	NA	GM29514	antisense	ENSMUSG00000099964.6
5.54091	-0.648617	0.43867	-1.4786	0.139248	NA	GM5263	processed_pseudogene	ENSMUSG00000090323.2
647.875	0.1008	0.0676944	1.48905	0.136474	0.59053	BRINP3	protein_coding	ENSMUSG00000035131.14
55.7987	0.177569	0.142085	1.24974	0.211393	NA	GM15584	antisense	ENSMUSG00000085822.2
1.55273	-0.226933	0.949045	-0.239117	0.811015	NA	GM15443	processed_pseudogene	ENSMUSG00000082588.1
1.93049	2.6082	0.996255	2.61801	0.0088445	NA	GM29398	lincRNA	ENSMUSG00000101011.6
73.7509	-0.252882	0.147633	-1.71292	0.0867277	NA	PLA2G4A	protein_coding	ENSMUSG00000056220.14
2.81509	-0.338576	0.797351	-0.424626	0.671109	NA	PTGS2OS	processed_transcript	ENSMUSG00000097028.2
55.1058	-0.101364	0.159418	-0.635839	0.524881	NA	PTGS2	protein_coding	ENSMUSG00000032487.8
1.20263	-0.498271	1.01707	-0.489907	0.624199	NA	GM9687	processed_pseudogene	ENSMUSG00000101199.1
1.94928	-1.21993	0.782021	-1.55997	0.118768	NA	PTGS2OS2	lincRNA	ENSMUSG00000097754.1
18.0964	0.521046	0.269359	1.9344	0.0530645	NA	RBM3-PS	processed_pseudogene	ENSMUSG00000099875.1
613.342	-0.0720253	0.0643017	-1.12012	0.262665	0.692784	ODR4	protein_coding	ENSMUSG00000006010.14
1451.71	-0.0969772	0.0762822	-1.2713	0.203624	0.643223	TPR	protein_coding	ENSMUSG00000006005.18
57.1817	0.534742	0.155426	3.4405	0.000580646	NA	PRG4	protein_coding	ENSMUSG00000006014.16
111.238	-0.0194486	0.14012	-0.1388	0.889609	NA	HMCN1	protein_coding	ENSMUSG00000066842.18
26.2516	-0.0830909	0.232095	-0.358004	0.72034	NA	GM20631	antisense	ENSMUSG00000093650.2
1.2711	1.71287	1.22592	1.39721	0.162351	NA	GM37671	TEC	ENSMUSG00000102628.1
126.934	-0.0431559	0.109378	-0.394557	0.69317	NA	GM10138	antisense	ENSMUSG00000100954.4
1983.18	0.0136735	0.042654	0.320568	0.748538	0.92497	IVNS1ABP	protein_coding	ENSMUSG00000023150.14
110.078	-0.0741329	0.135003	-0.549119	0.582924	NA	SWT1	protein_coding	ENSMUSG00000052748.14
337.06	-0.0141848	0.0641515	-0.221114	0.825004	0.949725	TRMT1L	protein_coding	ENSMUSG00000053286.11
6.81884	-0.348516	0.398491	-0.87459	0.381797	NA	GM37893	TEC	ENSMUSG00000103928.1
539.649	-0.011677	0.0674953	-0.173004	0.862648	0.960325	RNF2	protein_coding	ENSMUSG00000026484.13
85.1195	-0.0764679	0.130964	-0.583884	0.559298	NA	FAM129A	protein_coding	ENSMUSG00000026483.13
15.7285	-0.404517	0.268483	-1.50668	0.131893	NA	2810414N06RIK	lincRNA	ENSMUSG00000100594.1
1025.69	-0.0641705	0.0508856	-1.26107	0.207282	0.646787	EDEM3	protein_coding	ENSMUSG00000043019.12
1290.72	-0.0765084	0.0556724	-1.37426	0.169361	0.614511	1700025G04RIK	protein_coding	ENSMUSG00000032666.16
177.578	-0.0302473	0.0809255	-0.373766	0.708578	NA	GM28610	antisense	ENSMUSG00000100685.1
189.13	0.0586752	0.0953883	0.615119	0.538476	NA	TSEN15	protein_coding	ENSMUSG00000014980.14
120.357	-0.0622806	0.111735	-0.557396	0.577257	NA	COLGALT2	protein_coding	ENSMUSG00000032649.14
1484.71	-0.136394	0.0609497	-2.23781	0.0252333	0.401864	RGL1	protein_coding	ENSMUSG00000026482.13
1.4163	-0.807959	0.918413	-0.879734	0.379003	NA	GM7278	processed_pseudogene	ENSMUSG00000080950.1
1.34847	0.506766	0.98622	0.513846	0.607359	NA	GM28792	sense_intronic	ENSMUSG00000099868.1
2088.92	0.0337473	0.0477661	0.706511	0.47987	0.818398	ARPC5	protein_coding	ENSMUSG00000008475.13
54.2833	-0.112984	0.15298	-0.738556	0.460176	NA	NCF2	protein_coding	ENSMUSG00000026480.12
1434.64	-0.111045	0.0583314	-1.9037	0.0569493	0.473134	SMG7	protein_coding	ENSMUSG00000042772.15
2261.35	-0.0135386	0.0466048	-0.290498	0.771435	0.932754	NMNAT2	protein_coding	ENSMUSG00000042751.14
159.729	-0.0605757	0.104275	-0.580923	0.561292	NA	GM28960	antisense	ENSMUSG00000099969.1
124.133	0.019367	0.104358	0.185582	0.852773	NA	LAMC2	protein_coding	ENSMUSG00000026479.13
1040.41	-0.090872	0.0680342	-1.33568	0.181653	0.621918	LAMC1	protein_coding	ENSMUSG00000026478.14
7.13896	1.01234	0.5467	1.85172	0.0640656	NA	E330020D12RIK	processed_transcript	ENSMUSG00000073538.10
46.6676	0.32453	0.177107	1.83239	0.0668933	NA	SHCBP1L	protein_coding	ENSMUSG00000042708.12
1.18192	0.140114	0.920198	0.152265	0.878978	NA	GM37669	TEC	ENSMUSG00000103543.1
1764.01	-0.0851837	0.0730485	-1.16613	0.243564	0.674726	DHX9	protein_coding	ENSMUSG00000042699.11
75.3739	-0.0296196	0.13241	-0.223696	0.822994	NA	NPL	protein_coding	ENSMUSG00000042684.8
2.20085	0.0171502	0.727449	0.0235759	0.981191	NA	GM6652	processed_pseudogene	ENSMUSG00000099858.1
1454.56	0.158521	0.0635088	2.49605	0.0125585	0.345235	RGS8	protein_coding	ENSMUSG00000042671.12
55.051	0.0430718	0.15918	0.270584	0.786711	NA	GM29529	antisense	ENSMUSG00000100945.1
2.12207	-0.9385	0.755733	-1.24184	0.214295	NA	C230024C17RIK	lincRNA	ENSMUSG00000100334.1
86.8381	-0.110759	0.11907	-0.930204	0.352266	NA	RGS16	protein_coding	ENSMUSG00000026475.7
67.5144	-0.184917	0.134566	-1.37418	0.169387	NA	GM28513	antisense	ENSMUSG00000099568.1
207.83	0.0242687	0.0866008	0.280237	0.779296	NA	RNASEL	protein_coding	ENSMUSG00000066800.11
7.00221	-0.0318309	0.434751	-0.0732166	0.941634	NA	GM28512	sense_intronic	ENSMUSG00000100183.1
24.3011	0.158882	0.244903	0.648752	0.516499	NA	RGSL1	protein_coding	ENSMUSG00000042641.19
356.514	-0.134521	0.0925399	-1.45365	0.146043	0.595061	TEDDM2	protein_coding	ENSMUSG00000045968.7
266.447	-0.118186	0.109465	-1.07967	0.28029	NA	MIR8114	miRNA	ENSMUSG00000099227.1
10408.9	-0.0854879	0.0662127	-1.29111	0.196666	0.636808	GLUL	protein_coding	ENSMUSG00000026473.16
7.48823	-0.127622	0.376861	-0.338646	0.734877	NA	GM28286	lincRNA	ENSMUSG00000100502.1
15.2617	0.149312	0.27567	0.541631	0.588072	NA	A830008E24RIK	lincRNA	ENSMUSG00000100627.6
18.7588	-0.511319	0.280716	-1.82148	0.0685343	NA	ZFP648	protein_coding	ENSMUSG00000066797.6
0.805124	-1.27413	1.2953	-0.983658	0.325284	NA	4930532M18RIK	lincRNA	ENSMUSG00000100221.6
3755.08	-0.0840447	0.0915526	-0.917994	0.358622	0.754679	CACNA1E	protein_coding	ENSMUSG00000004110.17
4.47	-0.388467	0.484973	-0.801007	0.423128	NA	GM29282	lincRNA	ENSMUSG00000101880.1
2.74952	0.422456	0.603428	0.700093	0.483869	NA	GM9530	lincRNA	ENSMUSG00000096950.2
625.35	-0.124437	0.0957221	-1.29998	0.193609	0.634665	IER5	protein_coding	ENSMUSG00000056708.5
58.6201	-0.265875	0.156093	-1.70332	0.0885091	NA	MR1	protein_coding	ENSMUSG00000026471.14
991.586	-0.0149517	0.043371	-0.344739	0.730291	0.916864	STX6	protein_coding	ENSMUSG00000026470.14
123.295	-0.119495	0.114739	-1.04145	0.297667	NA	BC034090	protein_coding	ENSMUSG00000033722.9
3.97905	-0.792076	0.545161	-1.45292	0.146246	NA	GM37622	antisense	ENSMUSG00000103670.1
2675.67	-0.0588563	0.0575871	-1.02204	0.306762	0.724213	XPR1	protein_coding	ENSMUSG00000026469.14
2.22211	1.04506	0.763427	1.36891	0.171027	NA	GM5532	lincRNA	ENSMUSG00000073535.5
836.873	0.0227917	0.0457218	0.498487	0.618141	0.884276	ACBD6	protein_coding	ENSMUSG00000033701.13
2.72525	0.387458	0.834415	0.464347	0.642399	NA	LHX4	protein_coding	ENSMUSG00000026468.14
388.373	0.114036	0.0639479	1.78326	0.0745441	0.502133	QSOX1	protein_coding	ENSMUSG00000033684.14
25.8027	-0.154183	0.208862	-0.738202	0.460392	NA	GM37539	TEC	ENSMUSG00000102299.1
165.321	-0.0466713	0.0823644	-0.566645	0.570956	NA	GM37571	antisense	ENSMUSG00000102558.1
671.674	-0.176004	0.0905992	-1.94266	0.0520568	0.469834	CEP350	protein_coding	ENSMUSG00000033671.18
0.872229	2.42576	1.24283	1.9518	0.0509618	NA	GM9694	TEC	ENSMUSG00000102833.1
435.086	-0.00530853	0.0643081	-0.0825484	0.934211	0.980933	TOR1AIP1	protein_coding	ENSMUSG00000026466.16
1.12734	-0.3717	1.05072	-0.353756	0.723522	NA	9430034N14RIK	TEC	ENSMUSG00000102964.1
973.381	0.0483649	0.0451994	1.07004	0.284603	0.704556	TOR1AIP2	protein_coding	ENSMUSG00000050565.16
236.323	-0.0625969	0.0720282	-0.869062	0.384813	NA	FAM163A	protein_coding	ENSMUSG00000015484.3
30.0735	0.443148	0.199035	2.22649	0.0259814	NA	TDRD5	protein_coding	ENSMUSG00000060985.15
3.32704	-0.535641	0.586588	-0.913146	0.361166	NA	NPHS2	protein_coding	ENSMUSG00000026602.9
81.6718	0.228793	0.147792	1.54808	0.121604	NA	AXDND1	protein_coding	ENSMUSG00000026601.14
69.831	0.287427	0.165134	1.74057	0.0817594	NA	GM2000	protein_coding	ENSMUSG00000078193.2
370.652	-0.124504	0.0849358	-1.46586	0.142688	0.592835	SOAT1	protein_coding	ENSMUSG00000026600.12
314.259	-0.122817	0.20097	-0.611119	0.541121	NA	CSNK2A3	processed_pseudogene	ENSMUSG00000101523.2
1266.84	-0.165232	0.0659854	-2.50407	0.0122773	0.345235	ABL2	protein_coding	ENSMUSG00000026596.13
1.33887	0.696349	0.954777	0.729332	0.465799	NA	GM38043	TEC	ENSMUSG00000104293.1
91.075	-0.108492	0.115906	-0.936031	0.349257	NA	TOR3A	protein_coding	ENSMUSG00000060519.11
1469.16	-0.0885102	0.040575	-2.1814	0.0291541	0.414722	FAM20B	protein_coding	ENSMUSG00000033557.17
92.1326	0.0423778	0.115685	0.36632	0.714126	NA	GM19918	TEC	ENSMUSG00000102961.1
1012.65	-0.130138	0.0473664	-2.74747	0.00600562	0.310392	RALGPS2	protein_coding	ENSMUSG00000026594.14
9.40796	0.0492198	0.329971	0.149164	0.881424	NA	ANGPTL1	protein_coding	ENSMUSG00000033544.6
1.88896	-1.27888	0.866033	-1.47671	0.139754	NA	4930439D14RIK	antisense	ENSMUSG00000101905.1
1.41012	-0.765157	0.852474	-0.897573	0.369413	NA	GM28694	lincRNA	ENSMUSG00000101768.1
3.94582	-0.413209	0.496855	-0.831649	0.405607	NA	TEX35	protein_coding	ENSMUSG00000026592.13
5.54163	0.465024	0.575558	0.807954	0.419117	NA	GM30694	unitary_pseudogene	ENSMUSG00000109913.1
1244.87	-0.118592	0.0745313	-1.59117	0.111571	0.552896	RASAL2	protein_coding	ENSMUSG00000070565.11
158.307	0.030193	0.104538	0.288823	0.772717	NA	2810025M15RIK	transcribed_processed_pseudogene	ENSMUSG00000049881.13
95.6949	0.0648232	0.133961	0.483895	0.62846	NA	CRYZL2	protein_coding	ENSMUSG00000033488.11
14.8398	0.445534	0.307739	1.44777	0.147683	NA	SEC16B	protein_coding	ENSMUSG00000026589.14
2.14124	0.235854	0.70977	0.332297	0.739665	NA	GM38256	TEC	ENSMUSG00000102789.1
2096.66	-0.0805404	0.0445115	-1.80943	0.0703844	0.49818	BRINP2	protein_coding	ENSMUSG00000004031.13
3854.89	-0.0955146	0.0535788	-1.78269	0.0746361	0.502133	ASTN1	protein_coding	ENSMUSG00000026587.15
316.746	-0.261539	0.122273	-2.13898	0.0324375	NA	GM37679	antisense	ENSMUSG00000103971.1
103.136	0.033321	0.126954	0.262465	0.792963	NA	PAPPA2	protein_coding	ENSMUSG00000073530.11
885.928	-0.0398516	0.0456667	-0.872661	0.382848	0.766277	COP1	protein_coding	ENSMUSG00000040782.12
2934.38	-0.210753	0.103315	-2.03991	0.0413597	0.455644	TNR	protein_coding	ENSMUSG00000015829.13
10.8669	0.779927	0.448105	1.7405	0.0817713	NA	GM10530	processed_transcript	ENSMUSG00000073528.7
613.9	-0.129036	0.0844241	-1.52842	0.126407	0.575852	GM38039	antisense	ENSMUSG00000103719.1
19.5424	-0.0820533	0.233639	-0.351197	0.72544	NA	4930523C07RIK	protein_coding	ENSMUSG00000090394.8
10.9412	0.104861	0.308931	0.339432	0.734284	NA	4930562F07RIK	lincRNA	ENSMUSG00000026729.9
11.6091	0.642359	0.463739	1.38517	0.165999	NA	TNN	protein_coding	ENSMUSG00000026725.17
271.911	0.072566	0.0973396	0.745493	0.455974	NA	MRPS14	protein_coding	ENSMUSG00000058267.13
1026.94	-0.0137631	0.0598272	-0.230048	0.818054	0.94707	CACYBP	protein_coding	ENSMUSG00000014226.10
1.42388	0.50383	1.01816	0.494844	0.62071	NA	4933417C20RIK	TEC	ENSMUSG00000103006.1
2328.73	-0.0356308	0.0458716	-0.776751	0.437306	0.792474	RABGAP1L	protein_coding	ENSMUSG00000026721.16
142.186	0.0332092	0.108338	0.306534	0.759198	NA	GM36975	antisense	ENSMUSG00000104302.1
3.37769	0.1145	0.529113	0.216401	0.828675	NA	GM37212	TEC	ENSMUSG00000104026.1
65.239	-0.0918372	0.133349	-0.6887	0.491012	NA	GPR52	protein_coding	ENSMUSG00000118401.1
1.48881	0.628233	0.806608	0.778858	0.436064	NA	GM38329	TEC	ENSMUSG00000103632.1
811.436	-0.135606	0.0709676	-1.91082	0.056028	0.471424	RC3H1	protein_coding	ENSMUSG00000040423.11
53.4712	0.000652182	0.143212	0.00455397	0.996366	NA	SERPINC1	protein_coding	ENSMUSG00000026715.12
353.286	-0.121736	0.125541	-0.96969	0.332201	0.736732	ZBTB37	protein_coding	ENSMUSG00000043467.19
301.854	0.145636	0.115408	1.26193	0.206975	NA	GAS5	processed_transcript	ENSMUSG00000053332.13
3.55195	0.428461	0.529909	0.808555	0.418771	NA	GM26224	snoRNA	ENSMUSG00000064440.1
2.19261	0.268079	0.687475	0.389946	0.696576	NA	GM22489	snoRNA	ENSMUSG00000080463.1
9.56733	0.398615	0.357567	1.1148	0.264937	NA	GM22357	snoRNA	ENSMUSG00000064816.1
8.83768	0.233038	0.353765	0.658737	0.510064	NA	GM23212	snoRNA	ENSMUSG00000084667.1
13.8418	-0.0377827	0.285324	-0.13242	0.894652	NA	SNORD78	snoRNA	ENSMUSG00000077220.1
6.06594	0.361687	0.415018	0.871497	0.383483	NA	GM50452	snoRNA	ENSMUSG00000065160.1
2.45177	0.38759	0.617373	0.627805	0.530131	NA	SNORD80	snoRNA	ENSMUSG00000065735.1
2.42394	0.387404	0.615125	0.629797	0.528827	NA	SNORD80	snoRNA	ENSMUSG00000105780.1
3.93133	0.733878	0.509726	1.43975	0.149939	NA	SNORD47	snoRNA	ENSMUSG00000064968.1
2.79799	0.242464	0.644	0.376498	0.706547	NA	GM25789	snoRNA	ENSMUSG00000065228.1
226.411	0.0472122	0.0775848	0.608524	0.54284	NA	DARS2	protein_coding	ENSMUSG00000026709.10
4.51995	-0.482446	0.473514	-1.01886	0.308267	NA	GM37634	antisense	ENSMUSG00000102864.1
30.8778	0.111059	0.196304	0.56575	0.571563	NA	CENPL	protein_coding	ENSMUSG00000026708.16
348.857	-0.110167	0.0642056	-1.71584	0.0861907	0.525161	KLHL20	protein_coding	ENSMUSG00000026705.16
495.001	0.0511884	0.0606138	0.844501	0.398389	0.773291	ANKRD45	protein_coding	ENSMUSG00000044835.15
35.6619	-0.115755	0.176071	-0.657437	0.5109	NA	TEX50	protein_coding	ENSMUSG00000049160.15
6.849	0.216107	0.394874	0.547282	0.584185	NA	GM6185	transcribed_unprocessed_pseudogene	ENSMUSG00000102817.2
1618.63	-0.108098	0.0551757	-1.95917	0.0500933	0.469834	PRDX6	protein_coding	ENSMUSG00000026701.15
10.2705	0.737386	0.371146	1.98678	0.0469465	NA	GM15429	processed_pseudogene	ENSMUSG00000040323.13
1.55054	0.0709756	0.84973	0.0835272	0.933432	NA	FASL	protein_coding	ENSMUSG00000000817.10
2.25449	0.117012	0.766697	0.152618	0.878699	NA	GM37357	TEC	ENSMUSG00000103625.1
603.499	-0.156338	0.0569432	-2.74551	0.00604164	0.310392	SUCO	protein_coding	ENSMUSG00000040297.12
1.95091	-0.74425	0.78744	-0.945151	0.344582	NA	GM7496	processed_pseudogene	ENSMUSG00000102254.1
69.7225	-0.115888	0.122938	-0.942658	0.345856	NA	4930558K02RIK	protein_coding	ENSMUSG00000086277.2
64.3176	-0.127336	0.12849	-0.991017	0.321677	NA	PIGC	protein_coding	ENSMUSG00000026698.8
915.581	-0.0154984	0.0509652	-0.304099	0.761053	0.927869	GM38304	antisense	ENSMUSG00000103393.1
1334.44	-0.0435218	0.0623798	-0.697691	0.48537	0.819728	DNM3	protein_coding	ENSMUSG00000040265.16
89.8649	-0.213939	0.125719	-1.70172	0.0888086	NA	2810442N19RIK	antisense	ENSMUSG00000090260.1
0.98912	0.407908	1.08907	0.374547	0.707998	NA	DNM3OS	antisense	ENSMUSG00000078190.7
39.8309	-0.229456	0.186709	-1.22895	0.219091	NA	GM10176	TEC	ENSMUSG00000066752.4
182.045	-0.0140023	0.0827839	-0.169143	0.865684	NA	EEF1AKNMT	protein_coding	ENSMUSG00000026694.19
1102.41	0.0151262	0.0502292	0.301144	0.763305	0.929378	VAMP4	protein_coding	ENSMUSG00000026696.15
220.431	-0.164195	0.0838296	-1.95868	0.0501503	NA	MYOC	protein_coding	ENSMUSG00000026697.10
125.569	-0.0892447	0.113312	-0.787602	0.43093	NA	MYOCOS	protein_coding	ENSMUSG00000091060.2
2648.22	-0.0931884	0.087397	-1.06626	0.286304	0.706444	PRRC2C	protein_coding	ENSMUSG00000040225.15
4.75661	0.173062	0.457437	0.37833	0.705185	NA	GM27616	miRNA	ENSMUSG00000098259.1
2.48575	0.439275	0.732987	0.599294	0.548977	NA	FMO4	protein_coding	ENSMUSG00000026692.12
231.277	0.00158292	0.088866	0.0178124	0.985788	NA	FMO1	protein_coding	ENSMUSG00000040181.14
4.2445	0.640833	0.570292	1.12369	0.261143	NA	FMO2	protein_coding	ENSMUSG00000040170.13
201.05	-0.0163936	0.0934668	-0.175395	0.860769	NA	PRRX1	protein_coding	ENSMUSG00000026586.16
137.667	0.0857984	0.0951068	0.902127	0.36699	NA	GORAB	protein_coding	ENSMUSG00000040124.5
2.67974	-0.0574138	0.640405	-0.0896522	0.928564	NA	RPSA-PS1	processed_pseudogene	ENSMUSG00000102117.1
10.1167	0.266668	0.329076	0.810355	0.417736	NA	METTL11B	protein_coding	ENSMUSG00000040113.14
4888.65	-0.0440955	0.0417416	-1.05639	0.290789	0.71052	KIFAP3	protein_coding	ENSMUSG00000026585.13
246.157	-0.0914633	0.0748294	-1.22229	0.221598	NA	SCYL3	protein_coding	ENSMUSG00000026584.14
159.976	-0.0301642	0.0830696	-0.36312	0.716516	NA	BC055324	protein_coding	ENSMUSG00000041406.14
42.2732	0.0873924	0.204895	0.426524	0.669726	NA	METTL18	protein_coding	ENSMUSG00000041396.13
0.847384	0.277354	1.17862	0.235321	0.81396	NA	SELE	protein_coding	ENSMUSG00000026582.6
0.825094	1.4791	1.18437	1.24884	0.211723	NA	SELL	protein_coding	ENSMUSG00000026581.14
31.6876	-0.168285	0.201329	-0.835869	0.403229	NA	F5	protein_coding	ENSMUSG00000026579.8
159.418	0.0200828	0.0914728	0.21955	0.826222	NA	SLC19A2	protein_coding	ENSMUSG00000040918.12
256.709	0.031954	0.0773923	0.412883	0.679692	NA	CCDC181	protein_coding	ENSMUSG00000026578.6
341.815	-0.0342781	0.0637695	-0.537531	0.590901	0.872242	BLZF1	protein_coding	ENSMUSG00000026577.13
2178.23	0.0779764	0.0665112	1.17238	0.241045	0.672432	NME7	protein_coding	ENSMUSG00000026575.15
0.758216	-0.431343	1.28537	-0.335578	0.737189	NA	GM37411	TEC	ENSMUSG00000103493.1
19316.1	-0.00618464	0.0652073	-0.094846	0.924437	0.978758	ATP1B1	protein_coding	ENSMUSG00000026576.12
27.8796	0.111369	0.195473	0.569741	0.568854	NA	GM32391	lincRNA	ENSMUSG00000104011.1
1.81781	1.00629	0.860308	1.16968	0.242129	NA	GM26685	lincRNA	ENSMUSG00000097281.2
1.69739	-0.346964	1.0431	-0.332628	0.739415	NA	D630023O14RIK	TEC	ENSMUSG00000102389.1
0.820983	-0.691006	1.10586	-0.624858	0.532065	NA	GM37853	lincRNA	ENSMUSG00000102897.1
9.32025	-0.127238	0.36228	-0.351214	0.725428	NA	DPT	protein_coding	ENSMUSG00000026574.5
13.643	-0.0976299	0.290015	-0.336637	0.736391	NA	GM32569	antisense	ENSMUSG00000103659.1
10.7184	-0.191347	0.335037	-0.571121	0.567918	NA	GM20743	processed_transcript	ENSMUSG00000104117.5
5.06771	-0.286376	0.461864	-0.620043	0.535229	NA	4930568G15RIK	lincRNA	ENSMUSG00000102408.1
1.03451	0.166635	1.0967	0.151943	0.879232	NA	TBX19	protein_coding	ENSMUSG00000026572.11
335.731	-0.0771532	0.0798582	-0.966127	0.333981	0.738391	SFT2D2	protein_coding	ENSMUSG00000040848.11
683.969	-0.0241245	0.0519302	-0.464556	0.642249	0.891433	TIPRL	protein_coding	ENSMUSG00000040843.10
13.9435	0.00819006	0.290069	0.0282349	0.977475	NA	GM38190	sense_intronic	ENSMUSG00000102302.1
370.014	-0.0599829	0.0903524	-0.663878	0.506769	0.829001	GPR161	protein_coding	ENSMUSG00000040836.15
1525.94	-0.0329212	0.0585916	-0.561876	0.574201	0.86335	DCAF6	protein_coding	ENSMUSG00000026571.12
895.356	-0.0318289	0.0732543	-0.434498	0.663927	0.899735	MPC2	protein_coding	ENSMUSG00000026568.6
1.03415	-0.230507	0.98928	-0.233005	0.815757	NA	GM37860	TEC	ENSMUSG00000103763.1
41.0728	0.109873	0.208663	0.526558	0.5985	NA	ADCY10	protein_coding	ENSMUSG00000026567.16
914.313	-0.0230144	0.0495321	-0.464637	0.642192	0.891433	MPZL1	protein_coding	ENSMUSG00000026566.15
99.6582	0.265402	0.127041	2.08911	0.036698	NA	RCSD1	protein_coding	ENSMUSG00000040723.14
1.0109	-0.650576	1.0072	-0.645922	0.51833	NA	GM37073	lincRNA	ENSMUSG00000103686.1
387.433	0.0774732	0.0796939	0.972134	0.330984	0.736188	CREG1	protein_coding	ENSMUSG00000040713.12
2.45887	0.876627	0.712086	1.23107	0.218297	NA	GM16565	processed_transcript	ENSMUSG00000089829.2
195.534	-0.0623131	0.100477	-0.620173	0.535144	NA	CD247	protein_coding	ENSMUSG00000005763.15
255.866	-0.0563548	0.105161	-0.535892	0.592033	NA	POU2F1	protein_coding	ENSMUSG00000026565.18
1.03588	0.644932	1.16542	0.553392	0.579995	NA	GM26665	lincRNA	ENSMUSG00000097196.2
17.6902	0.0997488	0.247705	0.402692	0.687174	NA	DUSP27	protein_coding	ENSMUSG00000026564.9
1.92709	-0.323048	0.768637	-0.420287	0.674276	NA	MAEL	protein_coding	ENSMUSG00000040629.8
3438.44	-0.129427	0.0697045	-1.85679	0.0633405	0.481192	ILDR2	protein_coding	ENSMUSG00000040612.13
241.679	-0.214533	0.149742	-1.43269	0.151947	NA	5330438I03RIK	antisense	ENSMUSG00000091393.1
49.1764	-0.0641786	0.171016	-0.375278	0.707454	NA	GM15853	antisense	ENSMUSG00000103400.2
259.85	0.0406468	0.0703976	0.577389	0.563677	NA	TADA1	protein_coding	ENSMUSG00000026563.13
1043.71	0.00374009	0.0436988	0.085588	0.931794	0.97992	POGK	protein_coding	ENSMUSG00000040596.15
93.0662	-0.0161168	0.19033	-0.0846781	0.932517	NA	GM16418	processed_pseudogene	ENSMUSG00000084093.1
2.30225	-0.0334407	0.773053	-0.043258	0.965496	NA	GM6286	processed_pseudogene	ENSMUSG00000086925.1
58.6672	-0.118351	0.136992	-0.86393	0.387626	NA	GM16701	lincRNA	ENSMUSG00000102548.1
58.0622	0.00843755	0.145598	0.0579509	0.953788	NA	GM16701	lincRNA	ENSMUSG00000097823.2
614.027	-0.134444	0.0898992	-1.49549	0.134786	0.589357	FAM78B	protein_coding	ENSMUSG00000060568.14
1316.92	-0.0137401	0.0449813	-0.305462	0.760014	0.927759	UCK2	protein_coding	ENSMUSG00000026558.13
23.8924	-0.0168587	0.221826	-0.0759999	0.939419	NA	GM2453	lincRNA	ENSMUSG00000102909.1
412.51	0.026716	0.0873442	0.30587	0.759704	0.927759	TMCO1	protein_coding	ENSMUSG00000052428.10
19.9274	1.17973	0.663403	1.7783	0.0753544	NA	GM25911	miRNA	ENSMUSG00000088246.1
380.962	0.163864	0.0678451	2.41526	0.015724	0.346895	ALDH9A1	protein_coding	ENSMUSG00000026687.14
1209.75	0.114637	0.0641349	1.78743	0.0738673	0.501311	MGST3	protein_coding	ENSMUSG00000026688.5
244.651	-0.138779	0.0851779	-1.62928	0.103253	NA	RXRG	protein_coding	ENSMUSG00000015843.10
16.3894	0.232803	0.376325	0.618622	0.536165	NA	LMX1A	protein_coding	ENSMUSG00000026686.14
41.8946	-0.0907409	0.156828	-0.578601	0.562859	NA	GM20711	antisense	ENSMUSG00000093538.2
3495.91	-0.0681626	0.0617061	-1.10463	0.269318	0.697472	PBX1	protein_coding	ENSMUSG00000052534.15
57.2142	0.0422977	0.158074	0.267582	0.789021	NA	NUF2	protein_coding	ENSMUSG00000026683.14
2372.59	-0.149284	0.0763676	-1.95482	0.0506048	0.469834	RGS5	protein_coding	ENSMUSG00000026678.10
4821.29	-0.134805	0.054674	-2.46561	0.0136782	0.345235	RGS4	protein_coding	ENSMUSG00000038530.11
108.22	-0.0199673	0.150447	-0.13272	0.894415	NA	CCDC190	protein_coding	ENSMUSG00000070532.5
53.1358	-0.133992	0.153103	-0.875175	0.381479	NA	GM15852	processed_transcript	ENSMUSG00000089990.1
474.985	-0.0828073	0.0667135	-1.24124	0.214518	0.650971	HSD17B7	protein_coding	ENSMUSG00000026675.12
9.36158	0.168862	0.368839	0.457821	0.647081	NA	3110045C21RIK	antisense	ENSMUSG00000097503.2
192.479	-0.183233	0.11489	-1.59486	0.110744	NA	DDR2	protein_coding	ENSMUSG00000026674.9
755.048	-0.0527665	0.048682	-1.0839	0.278409	0.703312	UAP1	protein_coding	ENSMUSG00000026670.15
1.34072	0.266014	0.847381	0.313926	0.753578	NA	GM37748	lincRNA	ENSMUSG00000104266.1
1.21308	-0.0820031	0.906181	-0.0904931	0.927895	NA	GM37502	lincRNA	ENSMUSG00000103908.1
5228.51	-0.124054	0.0613154	-2.02321	0.0430511	0.456201	UHMK1	protein_coding	ENSMUSG00000026667.14
124.097	-0.129912	0.158025	-0.822102	0.411019	NA	4930500M09RIK	antisense	ENSMUSG00000044306.4
2.71128	-0.173385	0.679879	-0.255023	0.798705	NA	GM6345	transcribed_unprocessed_pseudogene	ENSMUSG00000096964.1
49.1911	0.248371	0.149782	1.65822	0.0972723	NA	GM7694	protein_coding	ENSMUSG00000102752.1
1885.85	-0.153378	0.0713634	-2.14926	0.0316142	0.418687	NOS1AP	protein_coding	ENSMUSG00000038473.14
2.64481	-0.19557	0.618839	-0.316027	0.751982	NA	SPATA46	protein_coding	ENSMUSG00000042800.5
132.939	0.00153724	0.114013	0.013483	0.989242	NA	OLFML2B	protein_coding	ENSMUSG00000038463.8
745.612	-0.0959038	0.0757915	-1.26536	0.205741	0.646692	ATF6	protein_coding	ENSMUSG00000026663.6
80.1471	0.163953	0.12164	1.34786	0.177705	NA	GM9929	processed_transcript	ENSMUSG00000053925.4
104.228	0.178222	0.104128	1.71156	0.086977	NA	DUSP12	protein_coding	ENSMUSG00000026659.13
17.3288	-0.230164	0.248078	-0.92779	0.353517	NA	GM26620	protein_coding	ENSMUSG00000096968.1
9.55115	-0.0134028	0.37788	-0.0354683	0.971706	NA	FCRLB	protein_coding	ENSMUSG00000070524.1
13.9352	-0.185147	0.32014	-0.578333	0.563039	NA	FCRLA	protein_coding	ENSMUSG00000038421.13
12.8867	-0.123897	0.330438	-0.374948	0.707699	NA	GM2962	processed_pseudogene	ENSMUSG00000089838.1
47.9863	-0.372789	0.209448	-1.77987	0.0750975	NA	FCGR2B	protein_coding	ENSMUSG00000026656.15
3.71468	0.0889079	0.560084	0.15874	0.873873	NA	GM38204	antisense	ENSMUSG00000103676.1
1.35143	0.281302	0.874932	0.321514	0.747821	NA	FCGR4	protein_coding	ENSMUSG00000059089.4
107.782	-0.0741136	0.111393	-0.665332	0.505838	NA	FCGR3	protein_coding	ENSMUSG00000059498.13
19.1513	-0.0871306	0.26034	-0.33468	0.737867	NA	CFAP126	protein_coding	ENSMUSG00000026649.14
1323.69	0.042651	0.0744793	0.572655	0.566878	0.8598	SDHC	protein_coding	ENSMUSG00000058076.12
6.76741	-0.250844	0.864701	-0.290093	0.771745	NA	MPZ	protein_coding	ENSMUSG00000056569.11
1382.37	-0.130822	0.0861957	-1.51773	0.129083	0.5801	PCP4L1	protein_coding	ENSMUSG00000038370.6
252.352	0.0180556	0.0754407	0.239335	0.810846	NA	NR1I3	protein_coding	ENSMUSG00000005677.14
409.452	0.055626	0.0703772	0.790399	0.429295	0.789241	TOMM40L	protein_coding	ENSMUSG00000005674.9
8.5105	0.304099	0.354222	0.858497	0.390618	NA	APOA2	protein_coding	ENSMUSG00000005681.12
69.4449	0.0356583	0.12895	0.276529	0.782142	NA	FCER1G	protein_coding	ENSMUSG00000058715.11
2248.1	-0.00516284	0.0478951	-0.107795	0.914159	0.975705	NDUFS2	protein_coding	ENSMUSG00000013593.12
533.816	-0.214668	0.0963541	-2.22791	0.0258865	0.405217	ADAMTS4	protein_coding	ENSMUSG00000006403.13
374.825	-0.00889268	0.0635044	-0.140033	0.888634	0.967697	B4GALT3	protein_coding	ENSMUSG00000052423.14
265.593	0.073282	0.0814972	0.899197	0.368548	NA	PPOX	protein_coding	ENSMUSG00000062729.11
460.473	-0.0731187	0.0586301	-1.24712	0.212353	0.649658	USP21	protein_coding	ENSMUSG00000053483.13
644.231	0.0309441	0.0785013	0.394186	0.693444	0.906464	UFC1	protein_coding	ENSMUSG00000062963.10
2.00836	-0.417255	0.765021	-0.545417	0.585467	NA	RPL27-PS1	processed_pseudogene	ENSMUSG00000079137.3
26.1654	0.131943	0.229831	0.574087	0.565909	NA	GM20045	lincRNA	ENSMUSG00000103983.1
241.585	0.0427687	0.073029	0.58564	0.558117	NA	DEDD	protein_coding	ENSMUSG00000013973.12
518.296	0.0301821	0.0640391	0.471308	0.637421	0.890161	NIT1	protein_coding	ENSMUSG00000013997.10
601.528	-0.0453505	0.0699874	-0.647981	0.516997	0.833373	PFDN2	protein_coding	ENSMUSG00000006412.10
1.89651	-0.348912	0.889992	-0.392039	0.695029	NA	GM37154	TEC	ENSMUSG00000102929.1
136.681	0.00990978	0.0993113	0.0997851	0.920515	NA	KLHDC9	protein_coding	ENSMUSG00000045259.4
31.4514	0.332792	0.203526	1.63513	0.102022	NA	NECTIN4	protein_coding	ENSMUSG00000006411.12
47.1648	-0.0744657	0.158498	-0.469822	0.638482	NA	ARHGAP30	protein_coding	ENSMUSG00000048865.16
708.255	0.0493292	0.0592676	0.832314	0.405232	0.776455	USF1	protein_coding	ENSMUSG00000026641.13
5.06463	-0.347534	0.504722	-0.688567	0.491096	NA	TSTD1	protein_coding	ENSMUSG00000103711.1
135.815	-0.111453	0.106876	-1.04282	0.297029	NA	F11R	protein_coding	ENSMUSG00000038235.4
20.0015	0.074281	0.225474	0.329443	0.741821	NA	B930036N10RIK	antisense	ENSMUSG00000091993.2
38.5639	0.12194	0.176318	0.691595	0.489192	NA	ALYREF2	protein_coding	ENSMUSG00000060244.1
1.73763	0.0103825	0.800742	0.0129661	0.989655	NA	CD244A	protein_coding	ENSMUSG00000004709.14
1.63669	-0.141119	0.820272	-0.172039	0.863407	NA	SLAMF7	protein_coding	ENSMUSG00000038179.13
5.4421	0.332838	0.472875	0.70386	0.48152	NA	CD48	protein_coding	ENSMUSG00000015355.13
56.6995	0.189791	0.182865	1.03787	0.299329	NA	TMA7-PS	processed_pseudogene	ENSMUSG00000059058.7
4.71317	0.584724	0.538104	1.08664	0.277197	NA	SLAMF1	protein_coding	ENSMUSG00000015316.11
36.9221	-0.110993	0.195865	-0.566684	0.570929	NA	CD84	protein_coding	ENSMUSG00000038147.13
1.97828	0.407757	0.788862	0.516893	0.605231	NA	GM10521	protein_coding	ENSMUSG00000073492.2
2.81779	-0.189217	0.639365	-0.295944	0.767272	NA	SLAMF6	protein_coding	ENSMUSG00000015314.10
424.135	0.00862106	0.0784066	0.109953	0.912447	0.975455	VANGL2	protein_coding	ENSMUSG00000026556.15
12.0018	1.58841	0.415545	3.82247	0.000132121	NA	NHLH1	protein_coding	ENSMUSG00000051251.3
1055.85	-0.0592226	0.0557682	-1.06194	0.288262	0.708504	NCSTN	protein_coding	ENSMUSG00000003458.12
3219.85	-0.0441297	0.0412227	-1.07052	0.284386	0.704536	COPA	protein_coding	ENSMUSG00000026553.17
160.514	-0.194207	0.116748	-1.66346	0.0962194	NA	GM37756	antisense	ENSMUSG00000103380.1
1490.81	0.0177228	0.04563	0.388402	0.697718	0.907613	PEX19	protein_coding	ENSMUSG00000003464.13
3.61456	0.017747	0.519118	0.0341869	0.972728	NA	GM10171	processed_pseudogene	ENSMUSG00000089803.3
2055.4	-0.0629537	0.0317134	-1.98508	0.0471353	0.466473	DCAF8	protein_coding	ENSMUSG00000026554.15
5573.39	0.00070681	0.0380543	0.0185737	0.985181	0.994992	PEA15A	protein_coding	ENSMUSG00000013698.12
11.3756	0.461973	0.324876	1.422	0.155027	NA	CASQ1	protein_coding	ENSMUSG00000007122.11
1.17569	0.74988	0.989416	0.757901	0.44851	NA	GM17224	antisense	ENSMUSG00000092085.1
3.23875	-0.76946	0.684123	-1.12474	0.260699	NA	ATP1A4	protein_coding	ENSMUSG00000007107.6
8633.76	-0.0242244	0.0350358	-0.691418	0.489303	0.822583	IGSF8	protein_coding	ENSMUSG00000038034.15
6462.67	-0.0315806	0.0491868	-0.642055	0.520837	0.83429	ATP1A2	protein_coding	ENSMUSG00000007097.14
1531.92	-0.0981871	0.0664773	-1.477	0.139675	0.59166	KCNJ9	protein_coding	ENSMUSG00000038026.12
94.546	-0.184688	0.11684	-1.5807	0.113947	NA	GM36937	antisense	ENSMUSG00000102413.1
3513.49	-0.107584	0.102739	-1.04715	0.295028	0.715435	KCNJ10	protein_coding	ENSMUSG00000044708.5
290.298	0.0854084	0.0674278	1.26667	0.205275	NA	PIGM	protein_coding	ENSMUSG00000050229.3
3.18282	1.14112	0.718678	1.5878	0.112332	NA	GM7804	transcribed_processed_pseudogene	ENSMUSG00000103357.1
5.67046	-0.713671	0.519709	-1.37321	0.169687	NA	SLAMF9	protein_coding	ENSMUSG00000026548.4
113.157	0.0526618	0.111463	0.472458	0.6366	NA	IGSF9	protein_coding	ENSMUSG00000037995.15
220.904	-0.00143815	0.0952526	-0.0150982	0.987954	NA	TAGLN2	protein_coding	ENSMUSG00000026547.15
45.1737	-0.142478	0.162817	-0.875076	0.381533	NA	CFAP45	protein_coding	ENSMUSG00000026546.16
15.5762	-0.199625	0.264614	-0.754399	0.45061	NA	4933439K11RIK	processed_transcript	ENSMUSG00000085184.9
12.9998	0.653344	0.327979	1.99203	0.0463677	NA	VSIG8	protein_coding	ENSMUSG00000049598.9
1.21382	-0.00552185	1.05506	-0.00523368	0.995824	NA	SLAMF8	protein_coding	ENSMUSG00000053318.7
0.841335	0.273087	1.37383	0.198777	0.842437	NA	FCRL6	protein_coding	ENSMUSG00000070504.9
67.0112	0.244492	0.166625	1.46732	0.14229	NA	DUSP23	protein_coding	ENSMUSG00000026544.6
2.27455	-0.438618	0.803754	-0.545711	0.585264	NA	GM2710	processed_pseudogene	ENSMUSG00000060128.5
852.228	0.101492	0.054703	1.85534	0.0635484	0.481486	ACKR1	protein_coding	ENSMUSG00000037872.5
6745.84	-0.0135859	0.0323505	-0.419958	0.674516	0.902852	CADM3	protein_coding	ENSMUSG00000005338.13
297.587	-0.0230457	0.0814277	-0.283021	0.777161	NA	AIM2	protein_coding	ENSMUSG00000037860.15
2.09594	0.430009	0.726115	0.592206	0.553713	NA	IFI213	protein_coding	ENSMUSG00000073491.11
1.62457	0.672392	0.95106	0.706992	0.479571	NA	IFI209	protein_coding	ENSMUSG00000043263.13
0.781835	0.864244	1.51077	0.572054	0.567285	NA	IFI208	protein_coding	ENSMUSG00000066677.12
5.90126	0.462779	0.480035	0.964052	0.33502	NA	IFI207	protein_coding	ENSMUSG00000073490.11
5.8335	-0.169116	0.469478	-0.36022	0.718682	NA	IFI204	protein_coding	ENSMUSG00000073489.6
13.5807	-0.271995	0.356053	-0.763916	0.444917	NA	IFI203-PS	unprocessed_pseudogene	ENSMUSG00000090222.2
42.7295	0.100243	0.204928	0.489163	0.624726	NA	MNDAL	protein_coding	ENSMUSG00000090272.9
1.27428	-0.425584	1.20089	-0.354391	0.723046	NA	IFI211	protein_coding	ENSMUSG00000026536.9
31.924	0.509367	0.236983	2.14938	0.031604	NA	IFI203	protein_coding	ENSMUSG00000039997.16
1.74316	0.260729	0.899937	0.28972	0.772031	NA	SPTA1	protein_coding	ENSMUSG00000026532.7
1364.19	-0.114601	0.0593312	-1.93155	0.0534153	0.471424	FMN2	protein_coding	ENSMUSG00000028354.13
479.105	0.0603018	0.0632487	0.953408	0.340383	0.741033	GREM2	protein_coding	ENSMUSG00000050069.3
1215.17	0.0165125	0.0565351	0.292075	0.770229	0.932252	RGS7	protein_coding	ENSMUSG00000026527.13
1041.43	0.0180733	0.0508354	0.355527	0.722195	0.915232	FH1	protein_coding	ENSMUSG00000026526.14
74.6089	-0.196497	0.133988	-1.46653	0.142504	NA	KMO	protein_coding	ENSMUSG00000039783.15
375.494	-0.00102265	0.0645837	-0.0158345	0.987366	0.99545	OPN3	protein_coding	ENSMUSG00000026525.9
260.723	0.0042923	0.0802233	0.0535044	0.95733	NA	CHML	protein_coding	ENSMUSG00000078185.3
1.52039	0.552781	0.914243	0.604633	0.545423	NA	WDR64	protein_coding	ENSMUSG00000026523.14
23.3016	-0.515573	0.232934	-2.21339	0.0268711	NA	EXO1	protein_coding	ENSMUSG00000039748.11
146.614	0.0468358	0.116547	0.401861	0.687786	NA	PLD5	protein_coding	ENSMUSG00000055214.15
13.5106	0.140877	0.29763	0.473328	0.635979	NA	GM38101	lincRNA	ENSMUSG00000104157.1
1532.11	-0.0714131	0.0615567	-1.16012	0.246	0.676787	CEP170	protein_coding	ENSMUSG00000057335.11
11.5312	0.170463	0.316719	0.538216	0.590428	NA	GM38104	TEC	ENSMUSG00000104154.1
283.764	-0.151519	0.110881	-1.3665	0.171783	NA	GM36992	antisense	ENSMUSG00000103435.1
458.658	0.0648434	0.0614303	1.05556	0.291169	0.71076	SDCCAG8	protein_coding	ENSMUSG00000026504.17
1.71159	0.248789	0.801108	0.310556	0.756138	NA	GM38158	processed_pseudogene	ENSMUSG00000103367.1
1.78215	0.763296	0.82388	0.926464	0.354205	NA	GM15423	antisense	ENSMUSG00000087082.1
5696.32	-0.0491034	0.0604536	-0.812251	0.416648	0.782697	AKT3	protein_coding	ENSMUSG00000019699.16
105.019	-0.0883146	0.163621	-0.53975	0.58937	NA	GM26801	antisense	ENSMUSG00000097892.2
4827.71	-0.00468106	0.0449368	-0.10417	0.917034	0.976892	ZBTB18	protein_coding	ENSMUSG00000063659.11
2.84371	0.561717	0.620361	0.905468	0.365218	NA	GM29856	processed_transcript	ENSMUSG00000102432.1
1.55929	-0.546207	0.925028	-0.590476	0.554872	NA	2310043L19RIK	lincRNA	ENSMUSG00000101746.1
9.70449	0.188976	0.379432	0.49805	0.618449	NA	1700016C15RIK	protein_coding	ENSMUSG00000015962.5
1180.82	0.0321635	0.0423624	0.759247	0.447705	0.799573	ADSS	protein_coding	ENSMUSG00000015961.8
1.97722	0.232453	0.762382	0.304904	0.760439	NA	CATSPERE1	protein_coding	ENSMUSG00000102483.2
203.226	0.150007	0.08811	1.70249	0.0886627	NA	CATSPERE2	protein_coding	ENSMUSG00000091476.8
6.34477	0.521359	0.411838	1.26593	0.205537	NA	GM37313	unprocessed_pseudogene	ENSMUSG00000104097.1
624.709	-0.0446358	0.0540285	-0.826153	0.408717	0.777962	DESI2	protein_coding	ENSMUSG00000026502.13
1.5869	0.47412	0.934095	0.507572	0.611754	NA	4930527J03RIK	processed_transcript	ENSMUSG00000070489.5
3.85312	0.371746	0.63276	0.5875	0.556868	NA	GM37486	processed_pseudogene	ENSMUSG00000104126.1
30.3692	0.0348335	0.193043	0.180444	0.856804	NA	B230369F24RIK	antisense	ENSMUSG00000086350.1
167.824	0.234865	0.112345	2.09056	0.0365674	NA	COX20	protein_coding	ENSMUSG00000026500.6
5380.42	-0.0440685	0.0384178	-1.14708	0.251347	0.681637	HNRNPU	protein_coding	ENSMUSG00000039630.10
27.8744	0.25053	0.202094	1.23967	0.215099	NA	GM38300	TEC	ENSMUSG00000104279.1
246.819	-0.0546188	0.0716263	-0.762553	0.44573	NA	EFCAB2	protein_coding	ENSMUSG00000026495.8
515.925	0.000398037	0.0813519	0.00489277	0.996096	0.998257	KIF26B	protein_coding	ENSMUSG00000026494.12
66.2575	-0.0523264	0.153825	-0.340169	0.733729	NA	GM16564	antisense	ENSMUSG00000089713.1
527.203	0.0601776	0.0693013	0.868347	0.385204	0.766277	SMYD3	protein_coding	ENSMUSG00000055067.15
5.33548	0.344808	0.521735	0.660887	0.508685	NA	GM5561	processed_pseudogene	ENSMUSG00000096474.2
259.821	-0.0910636	0.0686734	-1.32604	0.184827	NA	TFB2M	protein_coding	ENSMUSG00000026492.11
808.022	-0.0567035	0.049778	-1.13913	0.25465	0.685504	CNST	protein_coding	ENSMUSG00000038949.8
891.529	0.0654915	0.0472969	1.38469	0.166148	0.612729	SCCPDH	protein_coding	ENSMUSG00000038936.13
16.8184	0.238349	0.282119	0.844854	0.398193	NA	KIF28	protein_coding	ENSMUSG00000087236.3
527.884	-0.102226	0.0572656	-1.78512	0.0742426	0.502112	AHCTF1	protein_coding	ENSMUSG00000026491.13
6.35273	-0.170017	0.416314	-0.408387	0.682989	NA	GM10518	antisense	ENSMUSG00000073486.2
2.78961	-0.694214	0.590196	-1.17624	0.239498	NA	GM37070	processed_pseudogene	ENSMUSG00000104418.1
4411.08	-0.0618237	0.0698503	-0.885088	0.376109	0.76189	CDC42BPA	protein_coding	ENSMUSG00000026490.18
92.2589	0.0550751	0.124213	0.443392	0.657483	NA	GM38331	TEC	ENSMUSG00000103636.1
379.807	-0.0575449	0.0628114	-0.916155	0.359586	0.754723	COQ8A	protein_coding	ENSMUSG00000026489.13
1.06958	-0.254127	1.10274	-0.230451	0.817741	NA	GM37336	lincRNA	ENSMUSG00000104520.1
250.001	0.151111	0.083939	1.80025	0.0718206	NA	PSEN2	protein_coding	ENSMUSG00000010609.15
3.72271	-0.225991	0.547188	-0.413005	0.679603	NA	GM31728	antisense	ENSMUSG00000102923.1
38.8014	-0.142212	0.180949	-0.78592	0.431914	NA	GM5069	transcribed_processed_pseudogene	ENSMUSG00000055676.4
582.085	-0.0255594	0.0524442	-0.487364	0.626001	0.886109	ITPKB	protein_coding	ENSMUSG00000038855.10
4458.11	-0.103738	0.0449191	-2.30943	0.0209198	0.378528	STUM	protein_coding	ENSMUSG00000053963.7
1.13305	-0.869252	1.04779	-0.829604	0.406763	NA	GM37267	lincRNA	ENSMUSG00000102608.1
1254.53	-0.069689	0.0546246	-1.27578	0.202033	0.641955	PARP1	protein_coding	ENSMUSG00000026496.11
42.7017	-0.178209	0.161824	-1.10125	0.270789	NA	MIR6904	miRNA	ENSMUSG00000098926.1
77.2415	0.0181274	0.123666	0.146583	0.883461	NA	LIN9	protein_coding	ENSMUSG00000058729.13
0.935133	-1.31407	1.39154	-0.944322	0.345005	NA	MIXL1	protein_coding	ENSMUSG00000026497.7
372.253	-0.116028	0.0687398	-1.68793	0.0914243	0.531163	ACBD3	protein_coding	ENSMUSG00000026499.5
281.64	-0.0232471	0.0674623	-0.344594	0.7304	NA	GM37768	antisense	ENSMUSG00000103649.1
1.66801	-0.0864401	0.847146	-0.102037	0.918727	NA	GM38293	lincRNA	ENSMUSG00000103156.1
2596.14	0.0518874	0.0732231	0.708621	0.47856	0.817972	H3F3A	protein_coding	ENSMUSG00000060743.12
7.74282	0.786715	0.393112	2.00125	0.0453652	NA	H3F3AOS	antisense	ENSMUSG00000073485.3
330.62	-0.00892891	0.0759403	-0.117578	0.906402	0.97348	SDE2	protein_coding	ENSMUSG00000038806.7
74.6587	0.527548	0.141399	3.73092	0.000190781	NA	LEFTY2	protein_coding	ENSMUSG00000066652.5
344.853	0.0963283	0.0702429	1.37136	0.170263	0.615357	PYCR2	protein_coding	ENSMUSG00000026520.8
15.3971	0.107697	0.276827	0.389041	0.697245	NA	LEFTY1	protein_coding	ENSMUSG00000038793.8
129.291	-0.228136	0.10997	-2.07452	0.038031	NA	TMEM63A	protein_coding	ENSMUSG00000026519.16
16.1424	-0.42569	0.265461	-1.60359	0.108805	NA	2210411M09RIK	antisense	ENSMUSG00000085563.2
158.533	-0.126048	0.0896605	-1.40583	0.159774	NA	EPHX1	protein_coding	ENSMUSG00000038776.13
1.92257	0.246672	0.716908	0.344077	0.730788	NA	GM6606	unprocessed_pseudogene	ENSMUSG00000102219.1
763.806	0.0716437	0.0664593	1.07801	0.28103	0.703358	NVL	protein_coding	ENSMUSG00000026516.8
25.2328	-0.000790922	0.22346	-0.00353944	0.997176	NA	FGFR3-PS	processed_pseudogene	ENSMUSG00000103178.1
437.382	-0.0174658	0.0721573	-0.242051	0.808741	0.945976	CNIH4	protein_coding	ENSMUSG00000062169.13
2909.48	-0.11299	0.0520278	-2.17173	0.0298764	0.414722	WDR26	protein_coding	ENSMUSG00000038733.14
9.26314	0.935395	0.369978	2.52824	0.0114635	NA	A430110L20RIK	lincRNA	ENSMUSG00000054135.2
6.09012	-0.200614	0.485415	-0.413283	0.679399	NA	RPL35A-PS2	processed_pseudogene	ENSMUSG00000081214.3
879.336	-0.0789195	0.0578833	-1.36342	0.172749	0.617093	CNIH3	protein_coding	ENSMUSG00000026514.14
7.43941	-0.274274	0.396985	-0.690892	0.489633	NA	CCDC121	protein_coding	ENSMUSG00000050625.4
65.7736	0.0409538	0.133838	0.305994	0.759609	NA	DNAH14	protein_coding	ENSMUSG00000047369.17
194.902	0.173035	0.0969188	1.78536	0.0742034	NA	LBR	protein_coding	ENSMUSG00000004880.11
2516.16	-0.0489122	0.0588297	-0.831419	0.405737	0.7767	ENAH	protein_coding	ENSMUSG00000022995.16
621.25	-0.024737	0.0619648	-0.399211	0.689737	0.906146	SRP9	protein_coding	ENSMUSG00000026511.7
1.22306	0.292692	1.02601	0.285272	0.775436	NA	GM17968	processed_pseudogene	ENSMUSG00000103018.1
927.978	-0.0529934	0.0570989	-0.928099	0.353356	0.75047	DEGS1	protein_coding	ENSMUSG00000038633.5
93.2106	-0.0587072	0.141875	-0.413794	0.679025	NA	1700047M11RIK	lincRNA	ENSMUSG00000100147.2
751.201	-0.114257	0.0450649	-2.53538	0.0112326	0.345235	FBXO28	protein_coding	ENSMUSG00000047539.9
404.197	-0.1641	0.0685232	-2.39481	0.0166291	0.35157	TRP53BP2	protein_coding	ENSMUSG00000026510.10
937.531	-0.0624364	0.0408223	-1.52947	0.126148	0.575692	CAPN2	protein_coding	ENSMUSG00000026509.15
217.414	-0.0876322	0.0782782	-1.1195	0.262928	NA	GM37885	antisense	ENSMUSG00000102234.1
11.1265	0.0894472	0.347861	0.257135	0.797075	NA	GM37069	TEC	ENSMUSG00000104415.1
2009.22	-0.050608	0.046146	-1.09669	0.272776	0.698921	SUSD4	protein_coding	ENSMUSG00000038576.15
11.9561	-0.282712	0.30982	-0.912503	0.361504	NA	TLR5	protein_coding	ENSMUSG00000079164.8
106.891	-0.131062	0.108505	-1.2079	0.227087	NA	DISP1	protein_coding	ENSMUSG00000030768.12
1063.54	0.0012122	0.0474041	0.0255716	0.979599	0.993201	BROX	protein_coding	ENSMUSG00000046836.13
746.958	0.0261308	0.0504358	0.5181	0.604388	0.878533	AIDA	protein_coding	ENSMUSG00000042901.10
2212.14	-0.0467861	0.0651631	-0.717984	0.472767	0.813684	MIA3	protein_coding	ENSMUSG00000056050.13
144.239	0.1161	0.119303	0.973154	0.330477	NA	TAF1A	protein_coding	ENSMUSG00000072258.10
3.52392	-0.450817	0.531808	-0.847706	0.396602	NA	GM37986	lincRNA	ENSMUSG00000104212.1
3.62892	0.420928	0.533393	0.789152	0.430023	NA	HHIPL2	protein_coding	ENSMUSG00000053461.9
79.7392	0.0797647	0.128782	0.619379	0.535667	NA	DUSP10	protein_coding	ENSMUSG00000039384.8
0.843926	-0.975352	1.23768	-0.788047	0.430669	NA	1700056E22RIK	protein_coding	ENSMUSG00000044854.7
14.8636	0.113716	0.325257	0.349618	0.726625	NA	HLX	protein_coding	ENSMUSG00000039377.7
2.71797	0.0186863	0.625935	0.0298535	0.976184	NA	MTARC1	protein_coding	ENSMUSG00000026621.13
444.831	0.0146382	0.0645957	0.226613	0.820725	0.948033	MTARC2	protein_coding	ENSMUSG00000073481.9
338.302	-0.06732	0.0856699	-0.785806	0.431981	0.790917	C130074G19RIK	protein_coding	ENSMUSG00000039349.5
1815.77	-0.011525	0.0404532	-0.284898	0.775722	0.934242	MARK1	protein_coding	ENSMUSG00000026620.11
105.22	-0.0816996	0.115046	-0.710148	0.477613	NA	GM38251	antisense	ENSMUSG00000102784.1
1081.29	-0.0331236	0.0605397	-0.547138	0.584284	0.867424	RAB3GAP2	protein_coding	ENSMUSG00000039318.12
38.6977	-0.179779	0.176766	-1.01705	0.309131	NA	GM34882	antisense	ENSMUSG00000103613.1
778.231	-0.000337845	0.0496775	-0.00680077	0.994574	0.998082	IARS2	protein_coding	ENSMUSG00000026618.11
2.11196	0.304269	0.73354	0.414795	0.678292	NA	2010103J01RIK	antisense	ENSMUSG00000104368.1
23.8916	0.110652	0.223001	0.496193	0.619758	NA	GM37785	TEC	ENSMUSG00000102526.1
920.289	0.0286455	0.0603244	0.474857	0.634889	0.888801	BPNT1	protein_coding	ENSMUSG00000026617.16
1.52485	1.48547	0.936182	1.58674	0.112573	NA	4930532G15RIK	lincRNA	ENSMUSG00000097261.2
1554.8	0.0193978	0.0570423	0.34006	0.733812	0.918481	EPRS	protein_coding	ENSMUSG00000026615.14
11.6859	0.103366	0.315829	0.327283	0.743454	NA	9630028B13RIK	lincRNA	ENSMUSG00000051295.8
1.12406	-0.143243	0.944064	-0.151731	0.879399	NA	AC131980.1	processed_pseudogene	ENSMUSG00000118510.1
113.827	0.021364	0.113943	0.187498	0.85127	NA	GM2061	antisense	ENSMUSG00000097615.1
528.145	0.0746958	0.0670391	1.11421	0.265189	0.693507	SLC30A10	protein_coding	ENSMUSG00000026614.7
2.73943	0.533433	0.639132	0.83462	0.403932	NA	5033404E19RIK	transcribed_processed_pseudogene	ENSMUSG00000102185.1
87.7497	0.0739048	0.11829	0.624777	0.532118	NA	LYPLAL1	protein_coding	ENSMUSG00000039246.8
1.60112	1.92848	1.00677	1.91552	0.0554267	NA	A730004F24RIK	lincRNA	ENSMUSG00000103690.1
337.336	0.00809371	0.0717499	0.112804	0.910186	0.974489	TGFB2	protein_coding	ENSMUSG00000039239.14
7.72877	-0.208134	0.420044	-0.495505	0.620244	NA	GM29491	antisense	ENSMUSG00000100393.1
108.044	0.0298695	0.110387	0.270589	0.786707	NA	RRP15	protein_coding	ENSMUSG00000001305.5
7.42758	0.269424	0.462457	0.582593	0.560167	NA	A430105J06RIK	lincRNA	ENSMUSG00000097784.1
25.2236	-0.0332128	0.219741	-0.151145	0.879861	NA	SPATA17	protein_coding	ENSMUSG00000026611.17
4.62556	-0.219717	0.50419	-0.435783	0.662994	NA	1700007P06RIK	antisense	ENSMUSG00000089730.2
297.967	0.000525731	0.0842582	0.00623952	0.995022	NA	GPATCH2	protein_coding	ENSMUSG00000039210.16
7.55699	0.194253	0.379372	0.51204	0.608623	NA	GM37254	TEC	ENSMUSG00000104394.2
121.256	0.0265078	0.100331	0.264205	0.791622	NA	GM38155	antisense	ENSMUSG00000104245.1
1.58987	0.563439	0.803138	0.701546	0.482962	NA	GM37896	lincRNA	ENSMUSG00000103923.1
597.322	0.0579977	0.0668204	0.867964	0.385414	0.766277	ESRRG	protein_coding	ENSMUSG00000026610.13
14.3079	0.13579	0.279608	0.485647	0.627218	NA	GM36388	antisense	ENSMUSG00000103961.1
11.8689	0.264625	0.34772	0.761028	0.44664	NA	USH2A	protein_coding	ENSMUSG00000026609.15
1768.65	-0.0458804	0.0427453	-1.07334	0.283117	0.703826	KCTD3	protein_coding	ENSMUSG00000026608.13
1155.07	-0.046121	0.0470072	-0.981147	0.32652	0.734092	KCNK2	protein_coding	ENSMUSG00000037624.15
59.9643	0.146808	0.161883	0.906879	0.364471	NA	PDCD5-PS	processed_pseudogene	ENSMUSG00000102824.1
73.3035	-0.0860727	0.131899	-0.652566	0.514036	NA	A430027H14RIK	antisense	ENSMUSG00000104507.1
78.4251	0.0912919	0.164753	0.554115	0.5795	NA	CENPF	protein_coding	ENSMUSG00000026605.14
238.218	-0.165912	0.107005	-1.55051	0.121019	NA	PTPN14	protein_coding	ENSMUSG00000026604.17
3.89163	-0.50785	0.532217	-0.954216	0.339974	NA	GM26574	antisense	ENSMUSG00000097925.1
224.78	0.12408	0.0853023	1.45459	0.145782	NA	GM37422	antisense	ENSMUSG00000104435.1
692.922	0.105075	0.0510145	2.0597	0.0394273	0.447475	SMYD2	protein_coding	ENSMUSG00000026603.13
477.002	0.0494108	0.0746456	0.661938	0.508011	0.829141	PROX1	protein_coding	ENSMUSG00000010175.13
1.08289	0.278779	0.963778	0.289257	0.772385	NA	GM28172	antisense	ENSMUSG00000099404.1
27.3204	0.00331665	0.219942	0.0150797	0.987969	NA	PROX1OS	antisense	ENSMUSG00000079045.3
0.866334	-0.339931	1.23689	-0.274827	0.783449	NA	GM30725	lincRNA	ENSMUSG00000103510.1
792.734	-0.0270428	0.0575158	-0.47018	0.638226	0.890188	RPS6KC1	protein_coding	ENSMUSG00000089872.10
857.688	-0.0156841	0.0474825	-0.330313	0.741163	0.921961	ANGEL2	protein_coding	ENSMUSG00000026634.16
165.222	0.1014	0.13601	0.745536	0.455948	NA	VASH2	protein_coding	ENSMUSG00000037568.12
1.97999	-0.750935	0.924988	-0.811832	0.416888	NA	GM37095	processed_pseudogene	ENSMUSG00000103723.1
5.56464	-0.275121	0.472018	-0.582861	0.559987	NA	GM8407	processed_pseudogene	ENSMUSG00000103964.1
254.333	0.0417706	0.0897137	0.465599	0.641502	NA	FLVCR1	protein_coding	ENSMUSG00000066595.9
33.6868	-0.132338	0.197174	-0.671176	0.502108	NA	A230020J21RIK	antisense	ENSMUSG00000097845.2
12.5844	0.276079	0.295199	0.93523	0.34967	NA	SPATA45	protein_coding	ENSMUSG00000057072.11
305.629	0.24943	0.0917844	2.71756	0.00657652	NA	TATDN3	protein_coding	ENSMUSG00000026632.17
22.4819	-0.169982	0.217714	-0.780757	0.434945	NA	NSL1	protein_coding	ENSMUSG00000062510.12
7.40292	0.69481	0.407763	1.70396	0.0883892	NA	BATF3	protein_coding	ENSMUSG00000026630.9
9.3482	-0.0853513	0.338899	-0.251849	0.801158	NA	ATF3	protein_coding	ENSMUSG00000026628.13
16.0006	-0.299233	0.264785	-1.1301	0.258434	NA	D730003I15RIK	lincRNA	ENSMUSG00000073478.6
4.32685	-0.768472	0.600489	-1.27974	0.200636	NA	GM37074	TEC	ENSMUSG00000103685.1
24.6239	0.228057	0.229657	0.993032	0.320694	NA	GM37168	lincRNA	ENSMUSG00000103174.1
522.377	0.10187	0.100832	1.0103	0.312351	0.726048	NENF	protein_coding	ENSMUSG00000037499.9
159.928	0.0075629	0.105989	0.0713556	0.943115	NA	PACC1	protein_coding	ENSMUSG00000026627.7
1268.21	-0.0485533	0.0495282	-0.980317	0.32693	0.734413	PPP2R5A	protein_coding	ENSMUSG00000026626.11
30.0587	0.0731282	0.190351	0.384175	0.700849	NA	GM32200	lincRNA	ENSMUSG00000103114.1
0.986726	-0.312988	1.14016	-0.274513	0.78369	NA	9430037O13RIK	TEC	ENSMUSG00000102246.1
112.485	0.0496846	0.101425	0.489863	0.624231	NA	DTL	protein_coding	ENSMUSG00000037474.13
548.273	-0.0290309	0.0727441	-0.399083	0.689832	0.906146	INTS7	protein_coding	ENSMUSG00000037461.10
3314.75	-0.132296	0.0545503	-2.42521	0.0152996	0.346895	LPGAT1	protein_coding	ENSMUSG00000026623.16
3.78732	0.219669	0.531692	0.413151	0.679496	NA	GM38037	antisense	ENSMUSG00000102840.1
43.0183	0.145424	0.173671	0.837352	0.402395	NA	NEK2	protein_coding	ENSMUSG00000026622.15
101.064	0.0401661	0.112962	0.355571	0.722162	NA	1700034H15RIK	antisense	ENSMUSG00000055833.14
571.391	0.0207932	0.0538761	0.385944	0.699538	0.907958	SLC30A1	protein_coding	ENSMUSG00000037434.7
14.8457	1.20134	0.468157	2.56611	0.0102845	NA	RD3	protein_coding	ENSMUSG00000049353.17
1.88559	0.00824848	0.916076	0.00900414	0.992816	NA	GM26670	antisense	ENSMUSG00000097416.3
78.8761	0.163076	0.13836	1.17864	0.238543	NA	TRAF5	protein_coding	ENSMUSG00000026637.13
34.9903	0.169598	0.184224	0.920608	0.357255	NA	GSTP-PS	processed_pseudogene	ENSMUSG00000103653.1
50.7483	0.431393	0.16635	2.59329	0.00950623	NA	GM26879	antisense	ENSMUSG00000097089.2
338.707	0.16758	0.0936265	1.78988	0.0734738	0.500809	RCOR3	protein_coding	ENSMUSG00000037395.15
130.681	0.104446	0.0921808	1.13305	0.257191	NA	GM10516	antisense	ENSMUSG00000097316.2
736.14	-0.187885	0.0766523	-2.45113	0.0142409	0.345235	KCNH1	protein_coding	ENSMUSG00000058248.12
441.947	-0.202307	0.0667678	-3.03001	0.00244543	0.24961	HHAT	protein_coding	ENSMUSG00000037375.16
2.47398	-0.69947	0.735116	-0.951509	0.341346	NA	A730013G03RIK	TEC	ENSMUSG00000047384.3
3.35531	-1.13948	0.661486	-1.72261	0.0849595	NA	1700065J18RIK	lincRNA	ENSMUSG00000100872.2
472.843	-0.0987542	0.0594635	-1.66075	0.0967629	0.537275	SERTAD4	protein_coding	ENSMUSG00000016262.14
44.0425	-0.141378	0.182235	-0.775798	0.437868	NA	GM15867	antisense	ENSMUSG00000089812.2
3.29873	0.47106	0.632377	0.744904	0.45633	NA	GM2367	processed_pseudogene	ENSMUSG00000102162.1
340.852	-0.0167612	0.0832828	-0.201256	0.840498	0.953127	SYT14	protein_coding	ENSMUSG00000016200.14
257.32	-0.0737164	0.0695257	-1.06028	0.289019	NA	UTP25	protein_coding	ENSMUSG00000016181.9
17.7575	0.178741	0.272887	0.654998	0.512469	NA	IRF6	protein_coding	ENSMUSG00000026638.15
80.5174	-0.147671	0.12624	-1.16976	0.242097	NA	A130010J15RIK	protein_coding	ENSMUSG00000079144.7
48.2997	0.0199231	0.160306	0.124282	0.901092	NA	TRAF3IP3	protein_coding	ENSMUSG00000037318.10
37.0066	-0.138577	0.168069	-0.824525	0.409641	NA	4930570N18RIK	antisense	ENSMUSG00000089683.2
156.711	0.037189	0.0905869	0.410534	0.681415	NA	LAMB3	protein_coding	ENSMUSG00000026639.18
80.3568	-0.155474	0.116498	-1.33456	0.18202	NA	HSD11B1	protein_coding	ENSMUSG00000016194.14
20.2099	0.223569	0.246625	0.906512	0.364665	NA	G0S2	protein_coding	ENSMUSG00000009633.3
2.23255	0.544951	0.702287	0.775967	0.437769	NA	GM37691	TEC	ENSMUSG00000104348.1
465.746	-0.0397137	0.0659734	-0.601965	0.547197	0.8507	CAMK1G	protein_coding	ENSMUSG00000016179.11
2368.08	-0.0749305	0.0684326	-1.09495	0.273537	0.698921	PLXNA2	protein_coding	ENSMUSG00000026640.12
363.115	-0.162538	0.0626063	-2.59618	0.00942655	0.335252	CD34	protein_coding	ENSMUSG00000016494.9
266.272	-0.0753339	0.0734072	-1.02625	0.304776	NA	GM16897	antisense	ENSMUSG00000097325.2
132.939	0.239829	0.233538	1.02694	0.304449	NA	A330023F24RIK	processed_transcript	ENSMUSG00000096929.7
143.789	0.250155	0.159904	1.5644	0.117723	NA	CD46	protein_coding	ENSMUSG00000016493.13
2.25429	0.924237	0.699584	1.32112	0.18646	NA	MIR29B-2	miRNA	ENSMUSG00000065412.3
4.92468	0.237448	0.481848	0.492786	0.622164	NA	MIR29C	miRNA	ENSMUSG00000065548.1
3.55124	0.120838	0.564652	0.214004	0.830544	NA	GM37366	TEC	ENSMUSG00000104010.1
2.64053	0.220742	0.722861	0.305373	0.760082	NA	GM37132	TEC	ENSMUSG00000103443.1
302.985	-0.0815715	0.0722354	-1.12925	0.258794	NA	CR1L	protein_coding	ENSMUSG00000016481.15
14.649	0.259369	0.279554	0.927794	0.353514	NA	CR2	protein_coding	ENSMUSG00000026616.16
1103.51	-0.0617287	0.0402902	-1.5321	0.125497	0.574863	FAM171A1	protein_coding	ENSMUSG00000050530.14
1296.03	-0.034652	0.0484762	-0.714825	0.474717	0.81534	NMT2	protein_coding	ENSMUSG00000026643.16
56.4115	0.0173933	0.153553	0.113273	0.909814	NA	RPP38	protein_coding	ENSMUSG00000049950.6
5.0801	0.641006	0.508309	1.26106	0.207289	NA	ACBD7	protein_coding	ENSMUSG00000026644.7
2.051	-0.562772	0.959006	-0.586828	0.557319	NA	OLAH	protein_coding	ENSMUSG00000026645.11
22.075	0.0102767	0.227098	0.0452525	0.963906	NA	MEIG1	protein_coding	ENSMUSG00000026650.15
189.237	0.0537915	0.101684	0.529009	0.596799	NA	DCLRE1C	protein_coding	ENSMUSG00000026648.18
92.5011	0.145514	0.122244	1.19036	0.233904	NA	SUV39H2	protein_coding	ENSMUSG00000026646.16
2.61492	-0.110715	0.655682	-0.168854	0.865911	NA	GM13184	antisense	ENSMUSG00000085043.1
393.856	-0.00174828	0.0627958	-0.0278408	0.977789	0.992858	HSPA14	protein_coding	ENSMUSG00000109865.1
86.2187	-0.0621093	0.119273	-0.520734	0.602552	NA	GM45902	protein_coding	ENSMUSG00000051396.15
17.48	-0.22026	0.284018	-0.775515	0.438035	NA	CDNF	protein_coding	ENSMUSG00000039496.8
377.441	-0.0830192	0.0735254	-1.12912	0.258846	0.690755	FAM107B	protein_coding	ENSMUSG00000026655.15
1917.6	0.0157104	0.0831609	0.188916	0.850159	0.955298	FRMD4A	protein_coding	ENSMUSG00000026657.17
2.74764	-0.0148687	0.798276	-0.018626	0.985139	NA	1700080N15RIK	antisense	ENSMUSG00000084859.7
2.42839	0.587789	0.730284	0.804877	0.42089	NA	GM13189	lincRNA	ENSMUSG00000086921.1
0.847099	0.652367	1.25884	0.518229	0.604299	NA	GM37814	sense_intronic	ENSMUSG00000102816.1
1.53968	0.868187	0.926964	0.936592	0.348968	NA	GM37107	sense_intronic	ENSMUSG00000102136.1
8.12805	0.499298	0.464208	1.07559	0.28211	NA	GM13187	processed_transcript	ENSMUSG00000087355.7
1.32041	2.50513	1.04061	2.40735	0.0160686	NA	GM36988	sense_intronic	ENSMUSG00000102494.1
1.1876	0.805869	0.968153	0.832378	0.405196	NA	GM13175	antisense	ENSMUSG00000086874.1
38.697	-0.105789	0.187894	-0.563027	0.573416	NA	GM13179	antisense	ENSMUSG00000086018.7
672.891	-0.0777106	0.0465435	-1.66963	0.094992	0.5361	PRPF18	protein_coding	ENSMUSG00000039449.14
67.4004	-0.170069	0.153354	-1.109	0.26743	NA	BEND7	protein_coding	ENSMUSG00000048186.14
782.258	0.0399766	0.0572871	0.697829	0.485284	0.819728	SEPHS1	protein_coding	ENSMUSG00000026662.13
621.2	-0.0264372	0.0740187	-0.35717	0.720965	0.915232	PHYH	protein_coding	ENSMUSG00000026664.7
2.68373	0.611716	0.648904	0.94269	0.34584	NA	GM13194	processed_pseudogene	ENSMUSG00000086670.1
5.42373	-0.297676	0.558194	-0.533285	0.593836	NA	GM13192	processed_pseudogene	ENSMUSG00000069188.5
10.9507	-0.831897	0.365052	-2.27884	0.0226765	NA	UCMA	protein_coding	ENSMUSG00000026668.10
20.7361	0.0327588	0.242871	0.134881	0.892706	NA	MCM10	protein_coding	ENSMUSG00000026669.14
266.147	0.111537	0.077567	1.43795	0.150449	NA	OPTN	protein_coding	ENSMUSG00000026672.11
24.1546	0.287624	0.205663	1.39852	0.161957	NA	4930551O13RIK	antisense	ENSMUSG00000086430.1
207.062	-0.206027	0.089715	-2.29647	0.0216492	NA	CCDC3	protein_coding	ENSMUSG00000026676.7
2981.51	0.229279	0.207875	1.10296	0.270042	0.697568	CAMK1D	protein_coding	ENSMUSG00000039145.16
660.221	-0.00653094	0.0533447	-0.122429	0.902559	0.972684	CDC123	protein_coding	ENSMUSG00000039128.13
432.844	0.0053343	0.0587046	0.0908668	0.927598	0.979038	NUDT5	protein_coding	ENSMUSG00000025817.12
28.2322	0.0268777	0.194261	0.138359	0.889957	NA	GM13199	protein_coding	ENSMUSG00000056718.2
974.664	0.0704169	0.0598026	1.17749	0.239001	0.671362	SEC61A2	protein_coding	ENSMUSG00000025816.15
25.7418	0.382097	0.224085	1.70515	0.0881672	NA	GM13267	antisense	ENSMUSG00000085818.7
94.3129	0.021544	0.141516	0.152237	0.879	NA	DHTKD1	protein_coding	ENSMUSG00000025815.13
439.091	-0.168214	0.0691174	-2.43374	0.0149437	0.346895	UPF2	protein_coding	ENSMUSG00000043241.14
48.5959	0.0548366	0.159488	0.343829	0.730975	NA	PROSER2	protein_coding	ENSMUSG00000045319.13
7.00699	0.438645	0.414343	1.05865	0.289759	NA	ECHDC3	protein_coding	ENSMUSG00000039063.5
12.9585	0.127351	0.293596	0.433761	0.664462	NA	A230108P19RIK	antisense	ENSMUSG00000087125.1
1.31167	-0.687111	0.996766	-0.689341	0.490609	NA	GM13383	lincRNA	ENSMUSG00000087485.1
16.7907	-0.157103	0.29165	-0.538669	0.590115	NA	AL845275.1	protein_coding	ENSMUSG00000118578.1
787.9	-0.0979508	0.0537031	-1.82393	0.0681622	0.496826	USP6NL	protein_coding	ENSMUSG00000039046.15
8.55654	0.0516021	0.372104	0.138677	0.889706	NA	GM13391	lincRNA	ENSMUSG00000086109.2
1.1131	0.0959584	1.02925	0.0932315	0.92572	NA	GM38386	TEC	ENSMUSG00000102599.1
7770.03	-0.0259658	0.0647948	-0.400739	0.688612	0.906146	CELF2	protein_coding	ENSMUSG00000002107.18
35.9634	-0.142624	0.189277	-0.753522	0.451136	NA	GM13389	antisense	ENSMUSG00000087079.1
1.64068	-0.252768	1.02185	-0.247364	0.804627	NA	GM37340	TEC	ENSMUSG00000103412.1
2.58983	0.341749	0.688192	0.496589	0.619479	NA	GM13211	lincRNA	ENSMUSG00000085070.1
17.3809	-0.106196	0.340189	-0.312169	0.754912	NA	GM13217	unprocessed_pseudogene	ENSMUSG00000082953.3
0.978495	-0.621144	1.08674	-0.571566	0.567616	NA	GM13219	lincRNA	ENSMUSG00000079604.9
36.0901	0.218062	0.254779	0.855888	0.39206	NA	GATA3	protein_coding	ENSMUSG00000015619.10
3.811	0.34764	0.542702	0.640573	0.5218	NA	GM13256	antisense	ENSMUSG00000086618.1
1.24475	0.737854	0.946766	0.779341	0.435779	NA	9230102O04RIK	protein_coding	ENSMUSG00000079602.2
1.77965	-1.23858	0.841059	-1.47264	0.140847	NA	GM13262	antisense	ENSMUSG00000075534.5
237.383	-0.0862077	0.07805	-1.10452	0.269368	NA	TAF3	protein_coding	ENSMUSG00000025782.12
9.92572	-0.118613	0.34161	-0.347219	0.728427	NA	C630004M23RIK	TEC	ENSMUSG00000103570.1
2725.63	0.0453886	0.0513829	0.883341	0.377052	0.76189	ATP5C1	protein_coding	ENSMUSG00000025781.14
128.81	-0.0172277	0.111962	-0.153872	0.877711	NA	KIN	protein_coding	ENSMUSG00000037262.7
68.3886	0.261293	0.19719	1.32508	0.185145	NA	ITIH2	protein_coding	ENSMUSG00000037254.18
587.065	-0.0299176	0.0887473	-0.337109	0.736034	0.919106	ITIH5	protein_coding	ENSMUSG00000025780.7
1.3567	-0.465221	0.850254	-0.547156	0.584272	NA	GM13261	processed_transcript	ENSMUSG00000086748.1
100.887	-0.00246902	0.116072	-0.0212715	0.983029	NA	SFMBT2	protein_coding	ENSMUSG00000061186.15
1.56331	1.06157	0.981081	1.08205	0.279232	NA	GM13294	processed_pseudogene	ENSMUSG00000083900.2
278.198	-0.0898897	0.0725249	-1.23943	0.215185	NA	PRKCQ	protein_coding	ENSMUSG00000026778.13
31.9821	-0.281074	0.198926	-1.41296	0.157667	NA	8030442B05RIK	lincRNA	ENSMUSG00000102674.1
4.81027	-0.000685523	0.470778	-0.00145615	0.998838	NA	GM13293	lincRNA	ENSMUSG00000086006.2
0.826664	1.81079	1.32297	1.36873	0.171084	NA	GM13291	lincRNA	ENSMUSG00000086491.1
12.7312	0.512033	0.375192	1.36472	0.172341	NA	GM13292	processed_pseudogene	ENSMUSG00000082424.4
1.45175	1.76225	1.13234	1.55629	0.11964	NA	GM13296	processed_pseudogene	ENSMUSG00000082314.2
398.532	-0.0438736	0.0675304	-0.649687	0.515895	0.833373	PFKFB3	protein_coding	ENSMUSG00000026773.19
609.036	0.0115982	0.0552954	0.209749	0.833863	0.95083	RBM17	protein_coding	ENSMUSG00000037197.11
2.18703	0.155929	0.688178	0.226583	0.820748	NA	IL2RA	protein_coding	ENSMUSG00000026770.5
42.7939	-0.146673	0.203462	-0.720885	0.47098	NA	IL15RA	protein_coding	ENSMUSG00000023206.16
1025.84	-0.0200872	0.0389131	-0.516207	0.60571	0.878786	FBH1	protein_coding	ENSMUSG00000058594.15
302.863	0.0938963	0.0893082	1.05137	0.293087	NA	ANKRD16	protein_coding	ENSMUSG00000047909.11
100.217	-0.0308879	0.124839	-0.247422	0.804582	NA	ITGA8	protein_coding	ENSMUSG00000026768.10
13.9503	-0.318274	0.282598	-1.12624	0.260063	NA	E030013I19RIK	antisense	ENSMUSG00000086843.3
678.158	0.0587062	0.0541126	1.08489	0.27797	0.703282	MINDY3	protein_coding	ENSMUSG00000026767.12
645.593	-0.108622	0.064222	-1.69135	0.0907706	0.529296	PTER	protein_coding	ENSMUSG00000026730.12
644.44	-0.100904	0.0719194	-1.40301	0.160613	0.610139	C1QL3	protein_coding	ENSMUSG00000049630.6
60.2313	-0.135005	0.14795	-0.912501	0.361505	NA	GM37824	TEC	ENSMUSG00000104459.1
307.264	-0.187814	0.109683	-1.71234	0.0868349	NA	GM37811	TEC	ENSMUSG00000102900.1
2.33052	-0.291845	0.85086	-0.343	0.731598	NA	GM37356	TEC	ENSMUSG00000103599.1
365.143	0.0804864	0.0749305	1.07415	0.282757	0.703826	RSU1	protein_coding	ENSMUSG00000026727.10
1.00971	-1.2264	1.13774	-1.07792	0.281068	NA	GM37780	TEC	ENSMUSG00000102691.1
0.876369	-0.160323	1.19291	-0.134397	0.893089	NA	GM37160	TEC	ENSMUSG00000103232.1
8.76502	0.545226	0.339349	1.60668	0.108124	NA	GM13270	processed_transcript	ENSMUSG00000086358.2
12.6075	0.448991	0.307408	1.46057	0.144133	NA	CUBN	protein_coding	ENSMUSG00000026726.10
88.33	-0.0275607	0.125161	-0.220202	0.825713	NA	TRDMT1	protein_coding	ENSMUSG00000026723.10
704.956	0.0307187	0.0890933	0.344792	0.73025	0.916864	VIM	protein_coding	ENSMUSG00000026728.9
57.6546	0.265513	0.173077	1.53408	0.125011	NA	ST8SIA6	protein_coding	ENSMUSG00000003418.11
323	0.121514	0.0624918	1.94448	0.051837	NA	HACD1	protein_coding	ENSMUSG00000063275.15
5.224	-0.286298	0.442069	-0.647632	0.517223	NA	D930036K23RIK	TEC	ENSMUSG00000102553.1
4.17571	0.180839	0.588054	0.307521	0.758447	NA	STAMOS	processed_transcript	ENSMUSG00000086657.2
1118.79	-0.0323836	0.049866	-0.649413	0.516071	0.833373	STAM	protein_coding	ENSMUSG00000026718.17
50.946	-0.438093	0.155502	-2.81729	0.00484308	NA	GM37499	TEC	ENSMUSG00000103901.1
4.4479	0.0346716	0.50607	0.0685114	0.945379	NA	TMEM236	protein_coding	ENSMUSG00000061531.8
127.348	-0.0941753	0.117219	-0.803411	0.421737	NA	MRC1	protein_coding	ENSMUSG00000026712.3
657.87	-0.108431	0.0604864	-1.79266	0.0730278	0.500481	SLC39A12	protein_coding	ENSMUSG00000036949.16
2.33085	1.25738	0.92774	1.35532	0.175317	NA	GM13266	processed_transcript	ENSMUSG00000084901.6
625.161	-0.084618	0.0626732	-1.35015	0.176969	0.619508	CACNB2	protein_coding	ENSMUSG00000057914.15
5.08325	-0.353146	0.505302	-0.698882	0.484626	NA	GM10849	pseudogene	ENSMUSG00000075525.3
25.8963	-0.325063	0.206196	-1.57648	0.114916	NA	GM10848	antisense	ENSMUSG00000104106.1
1.44397	1.17935	0.852236	1.38383	0.166412	NA	GM38273	TEC	ENSMUSG00000103050.1
2.0136	0.00999961	0.954592	0.0104753	0.991642	NA	GM13269	antisense	ENSMUSG00000087086.7
2.43692	0.354546	0.664722	0.533376	0.593774	NA	GM37891	TEC	ENSMUSG00000104271.1
111.105	0.0330169	0.106041	0.311359	0.755528	NA	NSUN6	protein_coding	ENSMUSG00000026707.15
558.329	-0.115638	0.0730106	-1.58385	0.113228	0.557017	ARL5B	protein_coding	ENSMUSG00000017418.14
10.8979	-0.337902	0.372486	-0.907155	0.364325	NA	MALRD1	protein_coding	ENSMUSG00000075520.5
721.237	-0.0469562	0.074229	-0.632586	0.527004	0.83928	PLXDC2	protein_coding	ENSMUSG00000026748.13
2.35909	-0.0608173	0.692407	-0.0878345	0.930008	NA	GM13325	processed_pseudogene	ENSMUSG00000081525.1
2.36267	-0.598978	0.717769	-0.8345	0.403999	NA	GM13322	lincRNA	ENSMUSG00000085193.1
1117.55	-0.0884245	0.0539832	-1.638	0.101422	0.542339	NEBL	protein_coding	ENSMUSG00000053702.16
76.5746	0.118725	0.13284	0.893742	0.37146	NA	A930004D18RIK	protein_coding	ENSMUSG00000054057.2
1.7345	-0.462349	0.906047	-0.510292	0.609847	NA	GM13330	antisense	ENSMUSG00000085319.1
167.966	0.0537861	0.0916014	0.587175	0.557086	NA	SKIDA1	protein_coding	ENSMUSG00000054074.9
1.0939	-0.186463	0.977555	-0.190744	0.848726	NA	1810059C17RIK	processed_transcript	ENSMUSG00000086340.1
498.974	0.0146459	0.0661921	0.221264	0.824887	0.949725	MLLT10	protein_coding	ENSMUSG00000026743.16
466.26	-0.0502731	0.0645331	-0.779028	0.435963	0.792474	DNAJC1	protein_coding	ENSMUSG00000026740.12
568.043	0.110688	0.0702897	1.57475	0.115315	0.559684	COMMD3	protein_coding	ENSMUSG00000051154.11
546.747	-0.0354301	0.0636737	-0.556433	0.577915	0.864635	BMI1	protein_coding	ENSMUSG00000026739.13
18.5663	-0.167752	0.249126	-0.673362	0.500717	NA	SPAG6	protein_coding	ENSMUSG00000037708.16
2.92105	-0.295691	0.63344	-0.466801	0.640642	NA	GM20539	lincRNA	ENSMUSG00000092353.1
12.7082	-0.156224	0.318641	-0.490281	0.623935	NA	CARLR	protein_coding	ENSMUSG00000097638.1
883.919	-0.109796	0.0504327	-2.17708	0.0294746	0.414722	PIP4K2A	protein_coding	ENSMUSG00000026737.12
7.79243	-0.48966	0.388044	-1.26187	0.206996	NA	4930426L09RIK	bidirectional_promoter_lncRNA	ENSMUSG00000026736.2
20.6726	-0.141172	0.237975	-0.593223	0.553032	NA	ARMC3	protein_coding	ENSMUSG00000037683.14
47.1253	0.100573	0.163779	0.614077	0.539165	NA	4930447M23RIK	lincRNA	ENSMUSG00000087674.7
152.028	0.12393	0.0974279	1.27202	0.203366	NA	MSRB2	protein_coding	ENSMUSG00000023094.14
9.22224	-0.405053	0.358278	-1.13056	0.258242	NA	GM33940	lincRNA	ENSMUSG00000109733.1
7.66842	0.00387003	0.373949	0.0103491	0.991743	NA	GM13344	antisense	ENSMUSG00000087103.1
4.22457	-0.521823	0.52113	-1.00133	0.316667	NA	1810010K12RIK	processed_transcript	ENSMUSG00000056329.3
1.16383	-1.48001	1.19914	-1.23422	0.21712	NA	4921504E06RIK	protein_coding	ENSMUSG00000026734.9
331.853	0.0332287	0.0937883	0.354295	0.723118	0.915232	OTUD1	protein_coding	ENSMUSG00000043415.5
1406.4	-0.135114	0.0533145	-2.53428	0.0112679	0.345235	ETL4	protein_coding	ENSMUSG00000036617.17
6.27211	-0.103147	0.437713	-0.235651	0.813704	NA	GM17171	antisense	ENSMUSG00000091457.1
0.865466	1.65076	1.19259	1.38418	0.166304	NA	GM13335	antisense	ENSMUSG00000085477.7
34.121	-0.254934	0.194581	-1.31017	0.190139	NA	GM13362	antisense	ENSMUSG00000086418.1
2538.2	0.0475367	0.0796452	0.596856	0.550603	0.851166	ARHGAP21	protein_coding	ENSMUSG00000036591.16
154.026	0.183669	0.0926992	1.98135	0.0475525	NA	GM13375	antisense	ENSMUSG00000075514.4
6.52897	0.564552	0.45604	1.23795	0.215736	NA	GM13377	unprocessed_pseudogene	ENSMUSG00000086821.3
53.4396	0.0688927	0.15015	0.458826	0.646359	NA	ENKUR	protein_coding	ENSMUSG00000026679.3
319.521	-0.00850364	0.0702194	-0.121101	0.903611	NA	THNSL1	protein_coding	ENSMUSG00000048550.17
196.42	-0.294739	0.12183	-2.41927	0.0155518	NA	GM13327	antisense	ENSMUSG00000085680.1
2106.83	-0.171073	0.061289	-2.79125	0.00525051	0.302382	GPR158	protein_coding	ENSMUSG00000045967.11
201.048	0.134865	0.294673	0.457676	0.647185	NA	MYO3A	protein_coding	ENSMUSG00000025716.14
1.16936	0.549286	0.96821	0.567321	0.570496	NA	GM13341	unprocessed_pseudogene	ENSMUSG00000083863.1
145.45	0.108095	0.328245	0.329312	0.74192	NA	GM13340	unprocessed_pseudogene	ENSMUSG00000083563.1
6.46956	0.278012	0.445456	0.624106	0.532558	NA	GM13339	unprocessed_pseudogene	ENSMUSG00000082884.1
3652.29	-0.0311779	0.0494099	-0.631006	0.528037	0.839422	GAD2	protein_coding	ENSMUSG00000026787.3
134.147	-0.0442482	0.11412	-0.387734	0.698213	NA	APBB1IP	protein_coding	ENSMUSG00000026786.14
8.071	-0.342639	0.3666	-0.93464	0.349974	NA	A130006I12RIK	pseudogene	ENSMUSG00000069136.4
190.364	0.222075	0.0978744	2.26898	0.0232696	NA	PDSS1	protein_coding	ENSMUSG00000026784.14
1711.81	-0.00738751	0.0444294	-0.166275	0.86794	0.961157	ABI1	protein_coding	ENSMUSG00000058835.14
1210.79	-0.0465021	0.0447189	-1.03988	0.298397	0.718031	ACBD5	protein_coding	ENSMUSG00000026781.17
43.3097	-0.0030662	0.175525	-0.0174687	0.986063	NA	MASTL	protein_coding	ENSMUSG00000026779.6
1269.37	-0.0251466	0.0384836	-0.653437	0.513475	0.832027	YME1L1	protein_coding	ENSMUSG00000026775.9
6.08434	0.173081	0.673655	0.256928	0.797234	NA	GM13423	processed_pseudogene	ENSMUSG00000081648.1
10.0766	-0.0992557	0.353974	-0.280404	0.779167	NA	POTEGL	protein_coding	ENSMUSG00000026774.11
2.27453	0.162138	0.827652	0.195902	0.844687	NA	GM13422	processed_pseudogene	ENSMUSG00000084098.1
50.329	0.111729	0.169706	0.658366	0.510303	NA	NXPH2	protein_coding	ENSMUSG00000069132.3
4.73981	-0.33677	0.463258	-0.72696	0.46725	NA	GM38309	TEC	ENSMUSG00000102704.1
290.98	-0.0310435	0.0734616	-0.422582	0.6726	NA	SPOPL	protein_coding	ENSMUSG00000026771.14
18.0589	-0.0960532	0.246246	-0.39007	0.696485	NA	GM13331	processed_pseudogene	ENSMUSG00000081519.1
1.69098	0.255072	0.845033	0.301849	0.762768	NA	GM13392	processed_pseudogene	ENSMUSG00000083373.1
289.468	0.0879589	0.0726551	1.21064	0.226034	NA	HNMT	protein_coding	ENSMUSG00000026986.14
4.48965	0.385834	0.515281	0.748783	0.453988	NA	GM13410	processed_pseudogene	ENSMUSG00000083116.1
3.78245	-0.39511	0.519656	-0.76033	0.447057	NA	IL1F5	protein_coding	ENSMUSG00000026983.10
23.56	0.028948	0.214706	0.134826	0.892749	NA	PSD4	protein_coding	ENSMUSG00000026979.16
1.03159	1.04948	1.1734	0.894392	0.371112	NA	PAX8	protein_coding	ENSMUSG00000026976.15
6.51283	0.195238	0.455508	0.428615	0.668203	NA	GM38383	TEC	ENSMUSG00000102591.1
12.6052	0.031113	0.318316	0.0977425	0.922137	NA	GM13416	processed_pseudogene	ENSMUSG00000084241.1
1.48656	-0.00839992	1.0039	-0.00836726	0.993324	NA	GM25455	misc_RNA	ENSMUSG00000088571.1
2549.27	-0.00952677	0.0823307	-0.115713	0.90788	0.973731	CACNA1B	protein_coding	ENSMUSG00000004113.18
722.933	-0.030264	0.0557718	-0.542639	0.587378	0.869632	EHMT1	protein_coding	ENSMUSG00000036893.17
138.021	0.181798	0.123257	1.47495	0.140227	NA	ARRDC1	protein_coding	ENSMUSG00000026972.15
484.714	0.0367024	0.0710657	0.516457	0.605536	0.878786	ZMYND19	protein_coding	ENSMUSG00000026974.11
229.209	-0.0059218	0.0858535	-0.0689756	0.945009	NA	DPH7	protein_coding	ENSMUSG00000026975.10
483.587	0.107082	0.0752275	1.42344	0.154608	0.604882	MRPL41	protein_coding	ENSMUSG00000036850.4
137.154	-0.016507	0.102942	-0.160352	0.872604	NA	PNPLA7	protein_coding	ENSMUSG00000036833.16
9.34953	-0.0650197	0.330339	-0.196827	0.843963	NA	GM13370	processed_pseudogene	ENSMUSG00000084383.1
8006.72	0.0122121	0.0357898	0.341217	0.73294	0.918234	NSMF	protein_coding	ENSMUSG00000006476.19
18.2788	-0.115883	0.238041	-0.48682	0.626386	NA	AL732309.1	unitary_pseudogene	ENSMUSG00000118563.1
3.42233	-0.457167	0.549754	-0.831585	0.405643	NA	GM13387	lincRNA	ENSMUSG00000087028.7
294.327	0.0828992	0.0645441	1.28438	0.199009	NA	NRARP	protein_coding	ENSMUSG00000078202.3
294.288	0.0836915	0.0645467	1.2966	0.194767	NA	GM38287	antisense	ENSMUSG00000103217.1
40.7557	-0.189294	0.174349	-1.08571	0.277605	NA	TOR4A	protein_coding	ENSMUSG00000059555.6
615.381	0.0109831	0.0500787	0.219316	0.826404	0.949725	NELFB	protein_coding	ENSMUSG00000013465.19
1.09908	-0.873983	1.05879	-0.825454	0.409114	NA	STPG3	protein_coding	ENSMUSG00000036770.11
171.294	0.0916474	0.119106	0.769458	0.441622	NA	FAM166A	protein_coding	ENSMUSG00000026969.3
3934.98	0.0482332	0.0463637	1.04032	0.29819	0.717985	TUBB4B	protein_coding	ENSMUSG00000036752.4
195.279	0.0281231	0.121025	0.232374	0.816248	NA	CYSRT1	protein_coding	ENSMUSG00000036731.7
1532.42	0.0932394	0.0633209	1.47249	0.140888	0.59166	RNF208	protein_coding	ENSMUSG00000044628.5
39.3561	-0.131362	0.16194	-0.81118	0.417262	NA	NDOR1	protein_coding	ENSMUSG00000115018.2
203.69	0.0603383	0.0801706	0.752623	0.451677	NA	NDOR1	protein_coding	ENSMUSG00000006471.18
152.487	0.00552012	0.0888903	0.0621003	0.950483	NA	NDOR1	protein_coding	ENSMUSG00000115074.1
70.2744	0.205196	0.131252	1.56337	0.117964	NA	TMEM203	protein_coding	ENSMUSG00000078201.5
234.284	0.0858566	0.110804	0.774848	0.438429	NA	TPRN	protein_coding	ENSMUSG00000048707.9
399.231	0.0190995	0.100302	0.190421	0.84898	0.955131	SSNA1	protein_coding	ENSMUSG00000026966.6
1078.17	-0.00553526	0.0521224	-0.106197	0.915426	0.976115	ANAPC2	protein_coding	ENSMUSG00000026965.12
39.6418	0.0411406	0.185289	0.222035	0.824287	NA	TMEM210	protein_coding	ENSMUSG00000026963.4
53.929	-0.163989	0.171085	-0.958529	0.337796	NA	LRRC26	protein_coding	ENSMUSG00000026961.6
4989.38	-0.0455148	0.0490941	-0.927094	0.353878	0.750791	GRIN1	protein_coding	ENSMUSG00000026959.13
2783.17	0.0158211	0.0423647	0.373449	0.708814	0.910686	GRIN1OS	antisense	ENSMUSG00000085830.1
1207.01	-0.0357702	0.0391214	-0.914337	0.36054	0.754723	MAN1B1	protein_coding	ENSMUSG00000036646.13
132.6	0.137118	0.116842	1.17354	0.240579	NA	DPP7	protein_coding	ENSMUSG00000026958.13
118.016	0.0348809	0.116183	0.300223	0.764007	NA	UAP1L1	protein_coding	ENSMUSG00000026956.15
79.2929	0.169727	0.129705	1.30856	0.190683	NA	SAPCD2	protein_coding	ENSMUSG00000026955.13
143.682	-0.0362593	0.0944393	-0.383943	0.701021	NA	ENTPD2	protein_coding	ENSMUSG00000015085.8
2573.67	0.0888227	0.0476908	1.86247	0.0625371	0.481192	NPDC1	protein_coding	ENSMUSG00000015094.16
2.21128	-0.881958	0.738817	-1.19374	0.232578	NA	FUT7	protein_coding	ENSMUSG00000036587.13
3109.43	-0.129422	0.0574929	-2.2511	0.0243795	0.398304	ABCA2	protein_coding	ENSMUSG00000026944.18
378.049	0.0639982	0.0986074	0.649021	0.516325	0.833373	PAXX	protein_coding	ENSMUSG00000047617.11
6.49772	-0.468004	0.405893	-1.15302	0.248901	NA	CLIC3	protein_coding	ENSMUSG00000015093.15
4105.58	0.123811	0.133552	0.927062	0.353894	0.750791	PTGDS	protein_coding	ENSMUSG00000015090.13
70.9211	-0.0523649	0.12582	-0.41619	0.677271	NA	C8G	protein_coding	ENSMUSG00000015083.11
1237.86	0.00834275	0.0446112	0.18701	0.851653	0.956089	FBXW5	protein_coding	ENSMUSG00000015095.12
138.39	-0.0363325	0.0972205	-0.373712	0.708618	NA	TRAF2	protein_coding	ENSMUSG00000026942.13
1086.2	0.145465	0.0907116	1.6036	0.108803	0.54816	EDF1	protein_coding	ENSMUSG00000015092.9
400.342	0.223668	0.116198	1.9249	0.0542421	0.471424	MAMDC4	protein_coding	ENSMUSG00000026941.16
422.486	0.224432	0.114647	1.9576	0.0502769	0.469834	PHPT1	protein_coding	ENSMUSG00000036504.6
2339.57	0.00492874	0.054715	0.0900803	0.928223	0.979038	AJM1	protein_coding	ENSMUSG00000029419.8
1505.89	-0.0361439	0.0438135	-0.824948	0.409401	0.777962	RABL6	protein_coding	ENSMUSG00000015087.14
223.931	-0.0812998	0.0784478	-1.03636	0.300036	NA	FCNAOS	antisense	ENSMUSG00000052403.11
9.99924	-0.180646	0.327553	-0.551501	0.58129	NA	CCDC183	protein_coding	ENSMUSG00000026940.3
102.584	0.0638913	0.113324	0.563793	0.572895	NA	TMEM141	protein_coding	ENSMUSG00000026939.12
4.98722	0.512769	0.47013	1.0907	0.275407	NA	FCNA	protein_coding	ENSMUSG00000026938.10
318.853	0.029169	0.079108	0.368723	0.712334	NA	A230005M16RIK	antisense	ENSMUSG00000087612.1
308.987	0.0289818	0.0813666	0.356188	0.7217	NA	BMYC	protein_coding	ENSMUSG00000049086.8
1276.16	0.092441	0.060491	1.52818	0.126468	0.575852	KCNT1	protein_coding	ENSMUSG00000058740.14
2023.07	-0.0994502	0.0568326	-1.74988	0.0801391	0.512053	CAMSAP1	protein_coding	ENSMUSG00000026933.17
1.52768	1.31176	0.977555	1.34188	0.179635	NA	GM13542	processed_pseudogene	ENSMUSG00000082357.1
881.091	0.0777779	0.0494321	1.57343	0.11562	0.559965	UBAC1	protein_coding	ENSMUSG00000036352.16
1666.83	-0.0909167	0.0623417	-1.45836	0.144741	0.593142	NACC2	protein_coding	ENSMUSG00000026932.14
232.694	-0.24672	0.131948	-1.86982	0.0615088	NA	GM13554	antisense	ENSMUSG00000087515.1
580.159	-0.138188	0.0548956	-2.51729	0.011826	0.345235	TMEM250-PS	protein_coding	ENSMUSG00000087679.2
113.065	-0.103779	0.103186	-1.00575	0.314537	NA	1810012K08RIK	lincRNA	ENSMUSG00000087595.1
1.07281	-1.30446	1.15103	-1.1333	0.257089	NA	LHX3	protein_coding	ENSMUSG00000026934.15
9.1858	0.439061	0.338633	1.29657	0.194779	NA	GM27196	antisense	ENSMUSG00000098977.1
377.485	-0.0109308	0.0616939	-0.177177	0.859369	0.959686	QSOX2	protein_coding	ENSMUSG00000036327.18
128.989	0.149118	0.164753	0.905102	0.365411	NA	CCDC187	protein_coding	ENSMUSG00000048038.8
1378.33	0.00469017	0.0558562	0.0839686	0.933081	0.980371	GPSM1	protein_coding	ENSMUSG00000026930.15
644.736	0.123784	0.088927	1.39197	0.16393	0.611917	DNLZ	protein_coding	ENSMUSG00000075467.4
35.1538	0.120192	0.191315	0.628239	0.529848	NA	CARD9	protein_coding	ENSMUSG00000026928.14
177.876	0.12256	0.0909973	1.34685	0.178027	NA	GM13562	processed_transcript	ENSMUSG00000086779.1
274.383	0.0575135	0.083368	0.689875	0.490273	NA	SNAPC4	protein_coding	ENSMUSG00000036281.13
591.552	0.0613178	0.0509751	1.2029	0.229016	0.660583	GM13563	antisense	ENSMUSG00000085767.1
592.654	0.0604393	0.0508654	1.18822	0.234747	0.667567	ENTR1	protein_coding	ENSMUSG00000026927.17
1351.8	-0.0141984	0.0346677	-0.409557	0.682131	0.904429	PMPCA	protein_coding	ENSMUSG00000026926.14
502.51	0.00221027	0.0608376	0.0363307	0.971019	0.99213	INPP5E	protein_coding	ENSMUSG00000026925.16
956.542	-0.119419	0.0719504	-1.65974	0.0969677	0.537905	SEC16A	protein_coding	ENSMUSG00000026924.17
96.3962	0.0176606	0.120832	0.146158	0.883797	NA	0610009E02RIK	processed_transcript	ENSMUSG00000086714.1
12.581	-0.216676	0.311374	-0.69587	0.48651	NA	GM13568	processed_transcript	ENSMUSG00000085543.1
534.447	-0.168175	0.0771067	-2.18106	0.0291788	0.414722	NOTCH1	protein_coding	ENSMUSG00000026923.15
176.672	0.110598	0.0965543	1.14545	0.252022	NA	EGFL7	protein_coding	ENSMUSG00000026921.20
456.817	0.118746	0.0653229	1.81783	0.0690897	0.497552	GM20532	protein_coding	ENSMUSG00000092356.2
7.60884	-0.0882655	0.366753	-0.240667	0.809813	NA	AGPAT2	protein_coding	ENSMUSG00000026922.13
642.45	0.125796	0.0674478	1.86508	0.0621696	0.481192	DIPK1B	protein_coding	ENSMUSG00000036186.5
2.02294	-0.655191	0.753735	-0.86926	0.384705	NA	SNORA43	snoRNA	ENSMUSG00000097052.2
1.98557	-0.559894	0.767729	-0.729286	0.465827	NA	SNORA43	snoRNA	ENSMUSG00000064858.2
3.8709	0.735077	0.587446	1.25131	0.210822	NA	SNORA17	snoRNA	ENSMUSG00000077192.3
339.908	-0.0887396	0.0633495	-1.40079	0.161276	0.61181	SURF6	protein_coding	ENSMUSG00000036160.13
407.718	0.034584	0.0683656	0.505868	0.612949	0.882626	MED22	protein_coding	ENSMUSG00000015776.12
2207.58	0.0224388	0.0572594	0.391881	0.695146	0.906679	RPL7A	protein_coding	ENSMUSG00000062647.16
3.87652	-0.173647	0.495652	-0.350341	0.726083	NA	GM23969	snoRNA	ENSMUSG00000065258.1
1.57278	-0.213997	0.744803	-0.287321	0.773867	NA	GM22879	snoRNA	ENSMUSG00000064829.3
2.05862	-0.252828	0.725618	-0.348431	0.727517	NA	GM24134	snoRNA	ENSMUSG00000065295.1
471.538	0.00528312	0.0710717	0.074335	0.940744	0.983575	SURF1	protein_coding	ENSMUSG00000015790.16
239.746	0.00275852	0.0848711	0.0325025	0.974071	NA	SURF2	protein_coding	ENSMUSG00000014873.15
1146.25	-0.0247576	0.0407406	-0.607688	0.543395	0.850084	SURF4	protein_coding	ENSMUSG00000014867.9
5.13306	0.330557	0.553797	0.596892	0.550579	NA	STKLD1	protein_coding	ENSMUSG00000049897.14
560.557	0.0424171	0.0635139	0.667839	0.504236	0.828941	REXO4	protein_coding	ENSMUSG00000052406.14
20.1408	-0.32803	0.369954	-0.886677	0.375253	NA	ADAMTS13	protein_coding	ENSMUSG00000014852.16
667.258	0.0907074	0.0530877	1.70863	0.0875191	0.526298	CACFD1	protein_coding	ENSMUSG00000015488.14
512.771	0.0940532	0.0695596	1.35212	0.176335	0.619158	SLC2A6	protein_coding	ENSMUSG00000036067.12
1.70614	0.386326	0.752916	0.513107	0.607877	NA	GM13398	protein_coding	ENSMUSG00000087364.1
6.50349	-0.0915134	0.416821	-0.219551	0.826221	NA	MYMK	protein_coding	ENSMUSG00000009214.9
176.497	-0.162874	0.1059	-1.538	0.124049	NA	ADAMTSL2	protein_coding	ENSMUSG00000036040.14
2651.79	0.00122219	0.0466954	0.0261737	0.979119	0.993149	FAM163B	protein_coding	ENSMUSG00000009216.7
11.2539	0.0533335	0.320536	0.166388	0.867851	NA	DBHOS	antisense	ENSMUSG00000085008.1
22.8483	-0.4421	0.47978	-0.921464	NA	NA	DBH	protein_coding	ENSMUSG00000000889.8
184.572	0.0718317	0.0814819	0.881567	0.378011	NA	SARDH	protein_coding	ENSMUSG00000009614.16
79.5939	-0.0820087	0.118846	-0.690043	0.490167	NA	SARDHOS	antisense	ENSMUSG00000091192.1
448.548	0.0244523	0.069721	0.350716	0.725801	0.916057	VAV2	protein_coding	ENSMUSG00000009621.18
351.59	0.0262255	0.0734445	0.357079	0.721033	0.915232	BRD3OS	protein_coding	ENSMUSG00000109946.1
1419.31	-0.0697832	0.0577843	-1.20765	0.227182	0.660583	BRD3	protein_coding	ENSMUSG00000026918.16
39.8057	-0.0339239	0.174339	-0.194586	0.845717	NA	MIR7578	miRNA	ENSMUSG00000098812.1
581.474	0.0819224	0.0630397	1.29954	0.193759	0.634665	WDR5	protein_coding	ENSMUSG00000026917.15
9.85823	0.562187	0.336353	1.67142	0.0946389	NA	GM13421	processed_transcript	ENSMUSG00000085929.1
349.995	-0.0549234	0.0718884	-0.764009	0.444862	0.798038	RXRA	protein_coding	ENSMUSG00000015846.15
12.8167	0.232387	0.290497	0.799964	0.423732	NA	2810430I11RIK	processed_transcript	ENSMUSG00000085766.1
346.324	0.231057	0.123	1.87851	0.0603111	0.478028	COL5A1	protein_coding	ENSMUSG00000026837.16
14.5692	0.390007	0.27476	1.41945	0.155768	NA	GM13372	processed_transcript	ENSMUSG00000086560.1
11.1518	0.311431	0.342125	0.910283	0.362674	NA	F730016J06RIK	lincRNA	ENSMUSG00000086425.7
10288.3	-0.000902364	0.0439052	-0.0205526	0.983603	0.994781	OLFM1	protein_coding	ENSMUSG00000026833.18
3.74716	-1.02438	0.596404	-1.71759	0.0858705	NA	GM13373	lincRNA	ENSMUSG00000087196.1
502.867	-0.0236315	0.0735184	-0.321437	0.747879	0.924899	PPP1R26	protein_coding	ENSMUSG00000035829.13
44.054	0.181866	0.168159	1.08151	0.27947	NA	1700007K13RIK	protein_coding	ENSMUSG00000026831.16
373.141	-0.0734398	0.0653058	-1.12455	0.260779	0.692392	MRPS2	protein_coding	ENSMUSG00000035772.11
10.222	0.584424	0.572173	1.02141	0.30706	NA	RPSA-PS9	processed_pseudogene	ENSMUSG00000082895.1
20.8678	-0.779067	0.238668	-3.26423	0.00109763	NA	GBGT1	protein_coding	ENSMUSG00000026829.9
17.0078	0.366688	0.269702	1.3596	0.173955	NA	GM10134	lincRNA	ENSMUSG00000063611.5
2156.17	0.00303247	0.037152	0.0816232	0.934946	0.981373	RALGDS	protein_coding	ENSMUSG00000026821.16
98.5063	0.0445178	0.112297	0.396429	0.691789	NA	GM13381	antisense	ENSMUSG00000087667.8
146.882	0.13567	0.095036	1.42757	0.153416	NA	GTF3C5	protein_coding	ENSMUSG00000026816.14
994.396	-0.128684	0.0712987	-1.80486	0.0710968	0.499495	TSC1	protein_coding	ENSMUSG00000026812.16
2.60887	0.360943	0.69214	0.521488	0.602027	NA	SPACA9	protein_coding	ENSMUSG00000026809.15
27.4673	-0.0925572	0.219141	-0.422363	0.67276	NA	AK8	protein_coding	ENSMUSG00000026807.8
957.213	-0.0735341	0.0590563	-1.24515	0.213076	0.650761	GTF3C4	protein_coding	ENSMUSG00000035666.14
105.534	0.0796844	0.106337	0.749357	0.453642	NA	DDX31	protein_coding	ENSMUSG00000026806.15
35.1399	1.40896	0.47493	2.96668	0.00301036	NA	BARHL1	protein_coding	ENSMUSG00000026805.14
51.0466	0.246678	0.20786	1.18675	0.235326	NA	CFAP77	protein_coding	ENSMUSG00000079502.8
32.2514	0.366915	0.206179	1.77959	0.0751424	NA	GM13394	processed_pseudogene	ENSMUSG00000083773.4
143.364	-0.0313652	0.0990762	-0.316577	0.751565	NA	TTF1	protein_coding	ENSMUSG00000026803.17
1207.75	-0.172112	0.0749357	-2.2968	0.0216304	0.383841	SETX	protein_coding	ENSMUSG00000043535.13
893.6	0.052622	0.0596702	0.881881	0.377841	0.76189	NTNG2	protein_coding	ENSMUSG00000035513.19
265.158	-0.0398378	0.0761029	-0.523473	0.600645	NA	6530402F18RIK	processed_transcript	ENSMUSG00000079499.9
269.167	0.0237637	0.0785694	0.302455	0.762305	NA	MED27	protein_coding	ENSMUSG00000026799.15
40.2226	-0.16932	0.162089	-1.04461	0.296202	NA	GM13402	antisense	ENSMUSG00000086994.1
2848.94	-0.117947	0.0582345	-2.02538	0.0428285	0.456201	RAPGEF1	protein_coding	ENSMUSG00000039844.20
176.197	0.0543219	0.0837183	0.648866	0.516425	NA	GM9823	pseudogene	ENSMUSG00000048316.3
7.96654	-0.343802	0.424568	-0.80977	0.418072	NA	GM13420	protein_coding	ENSMUSG00000079497.4
9.81596	-0.026114	0.36051	-0.0724361	0.942255	NA	GM13547	protein_coding	ENSMUSG00000075425.10
552.228	0.00233927	0.0518252	0.0451377	0.963998	0.991224	TRUB2	protein_coding	ENSMUSG00000039826.13
302.857	-0.0863584	0.0690624	-1.25044	0.211139	NA	COQ4	protein_coding	ENSMUSG00000026798.10
1938.33	0.011226	0.0482373	0.232723	0.815976	0.947064	SLC27A4	protein_coding	ENSMUSG00000059316.2
660.335	0.0580715	0.0862115	0.673594	0.50057	0.827473	URM1	protein_coding	ENSMUSG00000069020.9
10.3203	0.600015	0.383394	1.56501	0.117581	NA	MIR219A-2	miRNA	ENSMUSG00000065485.1
5.48383	0.82209	0.461218	1.78243	0.0746786	NA	MIR219B	miRNA	ENSMUSG00000105010.1
13.9622	0.0338581	0.277605	0.121965	0.902927	NA	2600006K01RIK	antisense	ENSMUSG00000039798.2
114.565	0.206818	0.144357	1.43269	0.151947	NA	CERCAM	protein_coding	ENSMUSG00000039787.13
942.995	0.0292398	0.0672988	0.434477	0.663942	0.899735	ODF2	protein_coding	ENSMUSG00000026790.19
26.8785	0.0253841	0.212399	0.119511	0.904871	NA	GM23865	snRNA	ENSMUSG00000088348.1
670.059	0.0317806	0.0481305	0.6603	0.509062	0.8296	GLE1	protein_coding	ENSMUSG00000019715.14
15086.6	-0.0563741	0.0664287	-0.84864	0.396081	0.770934	SPTAN1	protein_coding	ENSMUSG00000057738.14
435.721	0.110944	0.0736438	1.50649	0.131942	0.584342	WDR34	protein_coding	ENSMUSG00000039715.8
2485.96	0.00831334	0.0548848	0.151469	0.879606	0.965048	SET	protein_coding	ENSMUSG00000054766.13
23.6406	0.0513266	0.219761	0.233557	0.815329	NA	PKN3	protein_coding	ENSMUSG00000026785.14
115.42	0.237028	0.116489	2.03477	0.0418741	NA	ZDHHC12	protein_coding	ENSMUSG00000015335.16
2264.48	-0.0460764	0.0468736	-0.982992	0.325611	0.733717	ZER1	protein_coding	ENSMUSG00000039686.14
995.37	-0.0577507	0.0515973	-1.11926	0.26303	0.693153	TBC1D13	protein_coding	ENSMUSG00000039678.12
5.54741	0.304206	0.4863	0.625552	0.531609	NA	SLC39A1-PS	processed_pseudogene	ENSMUSG00000085401.2
225.156	0.0477068	0.0931183	0.512325	0.608424	NA	ENDOG	protein_coding	ENSMUSG00000015337.5
411.887	0.0355373	0.0674235	0.527075	0.598141	0.874627	SPOUT1	protein_coding	ENSMUSG00000039660.16
172.177	-0.0744331	0.0962773	-0.773112	0.439456	NA	KYAT1	protein_coding	ENSMUSG00000039648.14
13.9185	-0.22627	0.295503	-0.76571	0.443849	NA	1700084E18RIK	antisense	ENSMUSG00000100747.4
357.684	-0.0784427	0.0631623	-1.24192	0.214265	0.650971	LRRC8A	protein_coding	ENSMUSG00000007476.18
460.494	-0.0270721	0.0566108	-0.478214	0.632498	0.888079	GM28035	protein_coding	ENSMUSG00000099041.1
114.284	0.0946255	0.119161	0.794097	0.427139	NA	PHYHD1	protein_coding	ENSMUSG00000079484.12
238.527	-0.0157689	0.0719048	-0.219302	0.826415	NA	GM28038	protein_coding	ENSMUSG00000098794.1
143.064	0.0417205	0.0931727	0.447777	0.654314	NA	DOLK	protein_coding	ENSMUSG00000075419.4
317.528	-0.0522052	0.0723754	-0.721312	0.470718	NA	NUP188	protein_coding	ENSMUSG00000052533.14
47.4832	-0.306296	0.169228	-1.80996	0.070302	NA	GM14471	processed_transcript	ENSMUSG00000084892.1
[truncated: 23,680 more rows]
