# Supplementary material for: Molecular and long-term behavioral consequences of neonatal opioid exposure and withdrawal in mice
Source: Front Behav Neurosci. 2023 Jun 21;17:1202099. doi: 10.3389/fnbeh.2023.1202099 (PMC10324024; doi:10.3389/fnbeh.2023.1202099)
Supplement: Supplementary file 7 [file Table_6.XLSX]

## Sheet: Sheet1
baseMean	log2FoldChange	lfcSE	stat	pvalue	padj	gene_name	biotype	id
212.789	-1.04092	0.143111	-7.27355	3.50152e-13	6.52544e-09	GM5518	processed_pseudogene	ENSMUSG00000068466.6
202.373	-0.645489	0.09883	-6.5313	6.51999e-11	6.07532e-07	ITPR3	protein_coding	ENSMUSG00000042644.9
2696.14	0.278829	0.0432897	6.441	1.1869e-10	6.48663e-07	OPCML	protein_coding	ENSMUSG00000062257.13
1380.18	-0.480162	0.075229	-6.38266	1.74035e-10	6.48663e-07	DDIT4	protein_coding	ENSMUSG00000020108.4
579.882	-0.763429	0.119582	-6.38417	1.72335e-10	6.48663e-07	NDUFA2	protein_coding	ENSMUSG00000014294.4
210.754	-0.773364	0.121912	-6.34362	2.24429e-10	6.60737e-07	GM27646	miRNA	ENSMUSG00000098364.1
1537.81	0.291316	0.0460353	6.32811	2.48184e-10	6.60737e-07	JAZF1	protein_coding	ENSMUSG00000063568.11
2954.26	-0.3707	0.0588948	-6.29427	3.08855e-10	7.19478e-07	ATP5G3	protein_coding	ENSMUSG00000018770.9
386.919	-0.677542	0.10885	-6.22453	4.82998e-10	7.76083e-07	TOMM7	protein_coding	ENSMUSG00000028998.6
109.266	-0.850351	0.135931	-6.25573	3.95649e-10	7.76083e-07	MIR762	miRNA	ENSMUSG00000076454.1
5947.09	-0.326399	0.0526612	-6.19809	5.7152e-10	7.76083e-07	FBXL19	protein_coding	ENSMUSG00000030811.14
3490.46	-0.371562	0.0599122	-6.20178	5.58278e-10	7.76083e-07	RPS23	protein_coding	ENSMUSG00000049517.8
50.5664	-1.1133	0.179649	-6.19705	5.7532e-10	7.76083e-07	MIR5130	miRNA	ENSMUSG00000092901.1
1296.25	-0.35111	0.0566768	-6.19495	5.8302e-10	7.76083e-07	RPS28	protein_coding	ENSMUSG00000067288.13
422.508	0.436767	0.0708878	6.16138	7.21158e-10	8.95966e-07	GM38039	antisense	ENSMUSG00000103719.1
458.893	-0.584115	0.0958368	-6.09489	1.09516e-09	1.21713e-06	GM13889	protein_coding	ENSMUSG00000087006.3
412.558	-0.984639	0.161952	-6.07982	1.20316e-09	1.21713e-06	GM17092	antisense	ENSMUSG00000091623.2
337.342	-0.752835	0.123926	-6.07487	1.2409e-09	1.21713e-06	TMEM160	protein_coding	ENSMUSG00000019158.9
3597.66	-0.371843	0.0611457	-6.08126	1.19243e-09	1.21713e-06	RPS18	protein_coding	ENSMUSG00000008668.15
1332.08	-0.561816	0.093209	-6.02749	1.66524e-09	1.55167e-06	GM1673	protein_coding	ENSMUSG00000070858.12
2639.09	0.214579	0.0357563	6.00114	1.95936e-09	1.73879e-06	MACROD2	protein_coding	ENSMUSG00000068205.14
675.337	-0.333427	0.055668	-5.98956	2.10403e-09	1.78231e-06	MOGS	protein_coding	ENSMUSG00000030036.8
824.272	-0.359612	0.0602269	-5.97094	2.35884e-09	1.83638e-06	GM20532	protein_coding	ENSMUSG00000092356.2
2047.02	0.262787	0.0440141	5.97052	2.36495e-09	1.83638e-06	HS6ST2	protein_coding	ENSMUSG00000062184.11
850.943	-0.534971	0.0898307	-5.95532	2.59557e-09	1.93484e-06	CCDC85B	protein_coding	ENSMUSG00000095098.2
766.749	-0.570149	0.0960314	-5.93711	2.90098e-09	2.07933e-06	BBC3	protein_coding	ENSMUSG00000002083.13
2212.12	-0.310375	0.0523813	-5.9253	3.11719e-09	2.15156e-06	DDR1	protein_coding	ENSMUSG00000003534.17
3182.52	-0.426481	0.0728615	-5.85331	4.81896e-09	3.04613e-06	RPS16	protein_coding	ENSMUSG00000037563.15
525.15	-0.558532	0.0953435	-5.8581	4.68181e-09	3.04613e-06	PFDN6	protein_coding	ENSMUSG00000024309.15
853.846	-0.378534	0.0647022	-5.85041	4.90363e-09	3.04613e-06	ESRRA	protein_coding	ENSMUSG00000024955.15
231.152	-0.755857	0.129325	-5.84463	5.07681e-09	3.05198e-06	GM28536	antisense	ENSMUSG00000100927.1
6536.49	-0.302796	0.0519619	-5.82726	5.63445e-09	3.28137e-06	RPS3	protein_coding	ENSMUSG00000030744.13
102.715	-0.714901	0.123039	-5.81037	6.23359e-09	3.52028e-06	GM8203	processed_pseudogene	ENSMUSG00000101878.1
1075.38	-0.48007	0.0828735	-5.7928	6.92219e-09	3.76659e-06	HES6	protein_coding	ENSMUSG00000067071.8
84.8712	-0.930383	0.160711	-5.78916	7.07398e-09	3.76659e-06	GM9887	antisense	ENSMUSG00000052673.2
493.313	-0.669684	0.116126	-5.76688	8.07525e-09	3.87233e-06	ROMO1	protein_coding	ENSMUSG00000067847.13
1394.3	-0.286081	0.0496127	-5.76629	8.10371e-09	3.87233e-06	YPEL3	protein_coding	ENSMUSG00000042675.15
587.159	-0.648493	0.112263	-5.77657	7.62379e-09	3.87233e-06	NDUFS6	protein_coding	ENSMUSG00000021606.8
5666.37	-0.368078	0.0638242	-5.76706	8.06677e-09	3.87233e-06	RPL8	protein_coding	ENSMUSG00000003970.9
656.696	-0.458802	0.0797638	-5.752	8.81931e-09	4.02553e-06	ASIC4	protein_coding	ENSMUSG00000033007.15
1082.8	-0.321523	0.0559117	-5.75054	8.89594e-09	4.02553e-06	KEAP1	protein_coding	ENSMUSG00000003308.15
162.081	-0.588996	0.102555	-5.74324	9.28834e-09	4.02553e-06	GM47293	miRNA	ENSMUSG00000106561.1
1425.52	0.402164	0.0699938	5.74571	9.1536e-09	4.02553e-06	SAMD12	protein_coding	ENSMUSG00000058656.13
1177.35	-0.404116	0.0704465	-5.73649	9.66561e-09	4.09382e-06	VPS37D	protein_coding	ENSMUSG00000043614.13
1320.94	-0.432174	0.0758669	-5.69648	1.22304e-08	5.06502e-06	NME2	protein_coding	ENSMUSG00000020857.11
1973.12	-0.346153	0.0609174	-5.68233	1.32873e-08	5.15879e-06	H2AZ1	protein_coding	ENSMUSG00000037894.13
279.052	-0.533107	0.0937028	-5.68934	1.2753e-08	5.15879e-06	GM17077	antisense	ENSMUSG00000090357.1
1130.02	-0.408837	0.071941	-5.68294	1.32396e-08	5.15879e-06	PSMB5	protein_coding	ENSMUSG00000022193.7
222.932	-0.471145	0.0830952	-5.66994	1.42847e-08	5.43284e-06	RPS16-PS2	processed_pseudogene	ENSMUSG00000060419.8
530.925	-0.485556	0.08572	-5.66444	1.47509e-08	5.49796e-06	1110065P20RIK	protein_coding	ENSMUSG00000078570.10
1762.4	-0.445163	0.0789103	-5.64138	1.68696e-08	5.81791e-06	SNRPB	protein_coding	ENSMUSG00000027404.15
86.1366	-0.632487	0.112025	-5.64592	1.64296e-08	5.81791e-06	EVA1B	protein_coding	ENSMUSG00000050212.4
861.502	-0.298131	0.0528327	-5.64292	1.67193e-08	5.81791e-06	GM9794	processed_pseudogene	ENSMUSG00000107176.1
6896.99	-0.37843	0.0671173	-5.63833	1.71703e-08	5.81791e-06	CADM4	protein_coding	ENSMUSG00000054793.8
786.495	0.300412	0.0531666	5.65039	1.60081e-08	5.81791e-06	2210408I21RIK	protein_coding	ENSMUSG00000071252.6
2184.68	-0.2405	0.0427571	-5.62479	1.85737e-08	6.18107e-06	TECPR1	protein_coding	ENSMUSG00000066621.12
6883.2	-0.331614	0.0592895	-5.59313	2.23014e-08	6.92683e-06	PODXL2	protein_coding	ENSMUSG00000033152.13
617.957	-0.434067	0.0775366	-5.59823	2.16557e-08	6.92683e-06	D730044K07RIK	TEC	ENSMUSG00000115685.1
1947.65	-0.380409	0.068001	-5.59417	2.21683e-08	6.92683e-06	LEMD2	protein_coding	ENSMUSG00000044857.8
1983.7	-0.353609	0.0631527	-5.59927	2.1525e-08	6.92683e-06	RPL36	protein_coding	ENSMUSG00000057863.6
1727.08	-0.319997	0.0572648	-5.58803	2.29665e-08	7.01645e-06	ORMDL3	protein_coding	ENSMUSG00000038150.7
513.113	-0.521939	0.0935894	-5.5769	2.44844e-08	7.12955e-06	2410006H16RIK	processed_transcript	ENSMUSG00000086841.1
2334.67	-0.277581	0.0497367	-5.58101	2.39126e-08	7.12955e-06	TBKBP1	protein_coding	ENSMUSG00000038517.15
10349.2	-0.404866	0.0725959	-5.57698	2.44727e-08	7.12955e-06	HNRNPA0	protein_coding	ENSMUSG00000007836.6
2537.1	0.180284	0.0324235	5.56029	2.69321e-08	7.72165e-06	LRFN5	protein_coding	ENSMUSG00000035653.16
106.031	-0.729386	0.131527	-5.54553	2.93063e-08	8.15152e-06	FAM166A	protein_coding	ENSMUSG00000026969.3
162.731	-0.571446	0.103014	-5.54726	2.90186e-08	8.15152e-06	GM45444	TEC	ENSMUSG00000110197.1
2872.31	-0.242303	0.0437471	-5.53872	3.04692e-08	8.35035e-06	SIN3B	protein_coding	ENSMUSG00000031622.16
470.185	-0.590871	0.106861	-5.52935	3.21418e-08	8.68108e-06	NDUFA1	protein_coding	ENSMUSG00000016427.7
3225.14	-0.344515	0.0624019	-5.52091	3.3724e-08	8.9783e-06	RPL13	protein_coding	ENSMUSG00000000740.12
557.844	-0.491487	0.0892101	-5.50932	3.6022e-08	9.45503e-06	GM11508	antisense	ENSMUSG00000086193.1
1158.17	-0.390236	0.0710107	-5.49545	3.89718e-08	9.94903e-06	DIPK1B	protein_coding	ENSMUSG00000036186.5
98.0593	-0.730472	0.132909	-5.49603	3.88429e-08	9.94903e-06	H3F3A-PS1	processed_pseudogene	ENSMUSG00000082284.1
3535.06	-0.402214	0.0733583	-5.48287	4.18483e-08	1.0539e-05	RPS19	protein_coding	ENSMUSG00000040952.16
3004.67	-0.332423	0.0607087	-5.47571	4.35763e-08	1.08278e-05	GM45713	protein_coding	ENSMUSG00000089989.10
1811.18	0.382252	0.0698878	5.46952	4.51266e-08	1.10655e-05	GABRB1	protein_coding	ENSMUSG00000029212.11
1273.58	-0.386273	0.0708505	-5.45194	4.98228e-08	1.20584e-05	MIR5121	miRNA	ENSMUSG00000105913.1
1942.63	-0.327306	0.0601543	-5.44111	5.29495e-08	1.24157e-05	CDC42EP4	protein_coding	ENSMUSG00000041598.7
5641.81	0.21998	0.0404375	5.44	5.32816e-08	1.24157e-05	ZFR	protein_coding	ENSMUSG00000022201.16
956.439	-0.402903	0.0740638	-5.43994	5.32978e-08	1.24157e-05	FBXL6	protein_coding	ENSMUSG00000022559.8
3074.1	-0.328846	0.0608464	-5.40452	6.49829e-08	1.3607e-05	RPL13A	protein_coding	ENSMUSG00000074129.14
155.864	-0.574927	0.106271	-5.41001	6.30219e-08	1.3607e-05	PET100	protein_coding	ENSMUSG00000087687.3
1261.19	-0.353181	0.0652496	-5.41278	6.20548e-08	1.3607e-05	PIN1	protein_coding	ENSMUSG00000032171.7
1343.51	-0.271169	0.050073	-5.41547	6.11282e-08	1.3607e-05	PWWP3A	protein_coding	ENSMUSG00000020156.16
313.963	-0.518089	0.0958591	-5.40469	6.49207e-08	1.3607e-05	2310011J03RIK	protein_coding	ENSMUSG00000020133.8
194.248	-0.49237	0.0909142	-5.41577	6.10259e-08	1.3607e-05	PLEKHH3	protein_coding	ENSMUSG00000035172.15
679.764	-0.317291	0.0586888	-5.40634	6.43269e-08	1.3607e-05	CHMP6	protein_coding	ENSMUSG00000025371.12
411.627	-0.499961	0.092382	-5.41189	6.23614e-08	1.3607e-05	MIR686	miRNA	ENSMUSG00000076128.1
4381.3	-0.316844	0.0585705	-5.40961	6.31605e-08	1.3607e-05	LDB1	protein_coding	ENSMUSG00000025223.15
2919.94	-0.40061	0.0742054	-5.39866	6.71417e-08	1.39028e-05	FAU	protein_coding	ENSMUSG00000038274.13
1320.46	-0.289679	0.0537348	-5.39091	7.01032e-08	1.39926e-05	FAM214B	protein_coding	ENSMUSG00000036002.12
235.85	-0.512651	0.0950597	-5.39293	6.93161e-08	1.39926e-05	GM10244	antisense	ENSMUSG00000068601.2
397.454	-0.424827	0.0788221	-5.38969	7.05789e-08	1.39926e-05	DOHH	protein_coding	ENSMUSG00000078440.10
321.286	-0.413889	0.0767731	-5.39106	7.00419e-08	1.39926e-05	BORCS6	protein_coding	ENSMUSG00000045176.3
5334.32	-0.241617	0.0448508	-5.38713	7.15909e-08	1.40237e-05	IP6K1	protein_coding	ENSMUSG00000032594.11
3307.53	-0.396913	0.0737003	-5.38551	7.22405e-08	1.40237e-05	OAZ1	protein_coding	ENSMUSG00000035242.15
760.91	-0.37084	0.0690261	-5.37246	7.76683e-08	1.4835e-05	CDKN2D	protein_coding	ENSMUSG00000096472.2
1881.95	-0.233102	0.0433947	-5.37167	7.80118e-08	1.4835e-05	ZFP651	protein_coding	ENSMUSG00000013419.7
3363.48	0.232484	0.0432949	5.36979	7.88298e-08	1.48391e-05	GRIN3A	protein_coding	ENSMUSG00000039579.15
62.5628	-0.863082	0.160855	-5.36561	8.0678e-08	1.50352e-05	MIR6991	miRNA	ENSMUSG00000098293.1
5685.85	-0.320651	0.0598147	-5.36075	8.28782e-08	1.52923e-05	RPLP1	protein_coding	ENSMUSG00000007892.8
289.257	-0.536337	0.100552	-5.33393	9.61118e-08	1.75279e-05	PACSIN3	protein_coding	ENSMUSG00000027257.13
1639.44	-0.357558	0.0670527	-5.33249	9.68754e-08	1.75279e-05	FJX1	protein_coding	ENSMUSG00000075012.4
1892.08	-0.271314	0.0509837	-5.32158	1.02868e-07	1.84332e-05	TESK1	protein_coding	ENSMUSG00000028458.12
547.36	-0.320267	0.0602175	-5.3185	1.04626e-07	1.85696e-05	CNBD2	protein_coding	ENSMUSG00000038085.13
999.035	-0.428369	0.0805746	-5.31643	1.05823e-07	1.86048e-05	RNF5	protein_coding	ENSMUSG00000015478.13
6242.54	-0.30926	0.058269	-5.30746	1.11166e-07	1.93615e-05	PCBP4	protein_coding	ENSMUSG00000023495.13
763.335	-0.381902	0.0720101	-5.30345	1.13635e-07	1.96084e-05	PHETA1	protein_coding	ENSMUSG00000044134.9
1604.37	-0.244526	0.0461444	-5.29915	1.16345e-07	1.98918e-05	INSYN1	protein_coding	ENSMUSG00000066607.5
738.759	-0.475768	0.0899833	-5.2873	1.24138e-07	2.10312e-05	TMEM240	protein_coding	ENSMUSG00000084845.9
1047.22	-0.247207	0.0467951	-5.28275	1.27258e-07	2.12718e-05	RNASEH2A	protein_coding	ENSMUSG00000052926.16
1754.54	0.240129	0.0454625	5.28191	1.27841e-07	2.12718e-05	CUL2	protein_coding	ENSMUSG00000024231.15
2082.51	0.306788	0.0581299	5.27763	1.30868e-07	2.15828e-05	NLGN1	protein_coding	ENSMUSG00000063887.13
9031.23	0.26636	0.0505328	5.27104	1.35656e-07	2.21763e-05	NRXN1	protein_coding	ENSMUSG00000024109.18
3578.41	-0.241846	0.0459841	-5.25934	1.44574e-07	2.32266e-05	DPYSL4	protein_coding	ENSMUSG00000025478.15
601.774	-0.362508	0.068921	-5.25976	1.44244e-07	2.32266e-05	BAD	protein_coding	ENSMUSG00000024959.14
1653.18	-0.340166	0.0647064	-5.25708	1.46362e-07	2.33128e-05	RPL37	protein_coding	ENSMUSG00000041841.8
297.028	-0.511817	0.0975255	-5.24803	1.53735e-07	2.36474e-05	C130074G19RIK	protein_coding	ENSMUSG00000039349.5
243.804	-0.436371	0.0831937	-5.24524	1.56076e-07	2.36474e-05	GM9905	TEC	ENSMUSG00000053358.2
4423.85	-0.352965	0.0672752	-5.24659	1.54941e-07	2.36474e-05	CIRBP	protein_coding	ENSMUSG00000045193.13
631.009	-0.412311	0.0785511	-5.24895	1.52971e-07	2.36474e-05	GM26596	TEC	ENSMUSG00000097185.1
1184.56	-0.306838	0.0584413	-5.25037	1.51797e-07	2.36474e-05	SH3BP5L	protein_coding	ENSMUSG00000013646.17
1724.56	-0.258639	0.0493021	-5.246	1.55436e-07	2.36474e-05	ZFP219	protein_coding	ENSMUSG00000049295.17
174.676	-0.457114	0.0872671	-5.23811	1.62233e-07	2.43821e-05	GM4673	antisense	ENSMUSG00000097750.2
2688.87	-0.410343	0.0784415	-5.2312	1.68415e-07	2.49359e-05	IGFBP2	protein_coding	ENSMUSG00000039323.18
21218.5	-0.305325	0.0583683	-5.231	1.68595e-07	2.49359e-05	MARCKSL1	protein_coding	ENSMUSG00000047945.6
2448.83	0.233986	0.0448395	5.2183	1.80577e-07	2.64694e-05	EXOC6B	protein_coding	ENSMUSG00000033769.16
837.096	-0.501121	0.0960546	-5.21704	1.81803e-07	2.64694e-05	LSM4	protein_coding	ENSMUSG00000031848.15
2550.09	0.268761	0.051609	5.20763	1.91269e-07	2.76317e-05	GABRA3	protein_coding	ENSMUSG00000031343.13
711.472	-0.360781	0.0694189	-5.19716	2.02354e-07	2.90082e-05	ILVBL	protein_coding	ENSMUSG00000032763.11
2058.99	0.234077	0.0450624	5.19451	2.05263e-07	2.92006e-05	LRRC4C	protein_coding	ENSMUSG00000050587.14
247.314	-0.465522	0.0898927	-5.17864	2.23505e-07	3.15548e-05	DOC2G	protein_coding	ENSMUSG00000024871.11
358.922	-0.353711	0.0683576	-5.17443	2.28609e-07	3.17937e-05	PAGR1A	protein_coding	ENSMUSG00000030680.6
681.292	-0.737201	0.142436	-5.17566	2.27101e-07	3.17937e-05	UQCR11	protein_coding	ENSMUSG00000020163.12
1171.96	0.390379	0.0754706	5.1726	2.30863e-07	3.17974e-05	CNTNAP5A	protein_coding	ENSMUSG00000070695.4
3506.43	-0.376117	0.0727267	-5.17164	2.32048e-07	3.17974e-05	RPL18	protein_coding	ENSMUSG00000059070.16
1675.03	0.256046	0.0495324	5.16927	2.35011e-07	3.18123e-05	GM38304	antisense	ENSMUSG00000103393.1
1375.08	-0.37854	0.0732353	-5.16882	2.35571e-07	3.18123e-05	NDUFC2	protein_coding	ENSMUSG00000030647.8
1526.4	0.278976	0.0540218	5.16413	2.41557e-07	3.2386e-05	NUFIP2	protein_coding	ENSMUSG00000037857.16
6977.61	-0.274327	0.053169	-5.15952	2.47579e-07	3.27788e-05	PEBP1	protein_coding	ENSMUSG00000032959.12
7654.86	-0.24116	0.0467436	-5.1592	2.48004e-07	3.27788e-05	SLC25A4	protein_coding	ENSMUSG00000031633.4
2355.44	-0.282316	0.0547674	-5.15481	2.53883e-07	3.33195e-05	CUEDC1	protein_coding	ENSMUSG00000018378.13
7401.56	-0.22378	0.0434272	-5.153	2.56356e-07	3.34088e-05	SAMD14	protein_coding	ENSMUSG00000047181.12
2378.68	-0.348856	0.0678074	-5.14481	2.67796e-07	3.46573e-05	RPLP2	protein_coding	ENSMUSG00000025508.13
1170.32	-0.478302	0.0930144	-5.14223	2.71494e-07	3.48935e-05	ATP5E	protein_coding	ENSMUSG00000016252.7
111.611	0.532303	0.103592	5.13844	2.77024e-07	3.53605e-05	GM28905	lincRNA	ENSMUSG00000101621.2
168.917	-0.513244	0.0999183	-5.13664	2.79696e-07	3.54586e-05	WDR89	protein_coding	ENSMUSG00000045690.8
1319.41	-0.394307	0.076875	-5.1292	2.9098e-07	3.66399e-05	SNRPD2	protein_coding	ENSMUSG00000040824.3
467.852	-0.507926	0.099201	-5.12017	3.05257e-07	3.81797e-05	TCEAL5	protein_coding	ENSMUSG00000054034.10
105.611	-0.619346	0.121242	-5.10835	3.24991e-07	4.03769e-05	GM25745	miRNA	ENSMUSG00000092686.1
5527.61	-0.293346	0.0574561	-5.10557	3.29802e-07	4.07032e-05	RPL41	protein_coding	ENSMUSG00000093674.7
187.962	-0.520414	0.102065	-5.09887	3.4169e-07	4.16006e-05	SMIM27	protein_coding	ENSMUSG00000028407.4
1887.23	-0.383484	0.0752265	-5.09772	3.4377e-07	4.16006e-05	RABAC1	protein_coding	ENSMUSG00000003380.11
2085.08	-0.236477	0.0463677	-5.10002	3.39609e-07	4.16006e-05	MSL1	protein_coding	ENSMUSG00000052915.14
806.47	-0.399611	0.0784322	-5.09499	3.48767e-07	4.19331e-05	VASP	protein_coding	ENSMUSG00000030403.9
1302.12	-0.43837	0.0861126	-5.09066	3.56811e-07	4.23536e-05	COX5B	protein_coding	ENSMUSG00000061518.11
4007.64	-0.345484	0.0678634	-5.09088	3.56414e-07	4.23536e-05	RPL11	protein_coding	ENSMUSG00000059291.15
1013.01	-0.234906	0.0461619	-5.08874	3.60444e-07	4.25142e-05	TEX264	protein_coding	ENSMUSG00000040813.16
1420.44	-0.30767	0.0604866	-5.08659	3.6456e-07	4.27292e-05	PLCB3	protein_coding	ENSMUSG00000024960.9
1288.92	-0.367986	0.0723918	-5.08325	3.71026e-07	4.32153e-05	ZFP428	protein_coding	ENSMUSG00000064264.14
35.6296	-1.01464	0.199869	-5.07651	3.84427e-07	4.43426e-05	MIR3960	miRNA	ENSMUSG00000105841.1
1384.51	-0.29674	0.0584594	-5.076	3.85464e-07	4.43426e-05	HMGA1	protein_coding	ENSMUSG00000046711.16
1610.89	-0.265539	0.0523344	-5.07389	3.89766e-07	4.45625e-05	RPS29	protein_coding	ENSMUSG00000034892.8
227.408	-0.517756	0.102109	-5.07062	3.96528e-07	4.50591e-05	ALKBH7	protein_coding	ENSMUSG00000002661.14
678.912	-0.338726	0.0668388	-5.0678	4.0244e-07	4.51799e-05	RHBDD3	protein_coding	ENSMUSG00000034175.13
837.079	0.312482	0.0616579	5.068	4.02017e-07	4.51799e-05	RAB9B	protein_coding	ENSMUSG00000043463.6
940.913	-0.382715	0.0755759	-5.06399	4.10567e-07	4.56889e-05	BOK	protein_coding	ENSMUSG00000026278.14
120.923	-0.567826	0.112144	-5.06339	4.11877e-07	4.56889e-05	EEF2-PS2	processed_pseudogene	ENSMUSG00000082575.1
1327.9	-0.375504	0.0742321	-5.05851	4.22538e-07	4.65941e-05	MEA1	protein_coding	ENSMUSG00000002768.8
983.585	0.303489	0.0600094	5.05736	4.25096e-07	4.66005e-05	ZIM3	antisense	ENSMUSG00000108043.2
3498.79	-0.344946	0.0682452	-5.05452	4.31478e-07	4.70235e-05	NR1D1	protein_coding	ENSMUSG00000020889.11
1078.67	-0.39224	0.077642	-5.0519	4.37426e-07	4.73946e-05	NDUFA8	protein_coding	ENSMUSG00000026895.7
1372.65	-0.287695	0.057018	-5.0457	4.51872e-07	4.86768e-05	LMNB2	protein_coding	ENSMUSG00000062075.13
3716.21	-0.316678	0.0628942	-5.03509	4.77636e-07	5.11564e-05	RPS15	protein_coding	ENSMUSG00000063457.14
1245.79	0.328958	0.0653632	5.03277	4.83448e-07	5.14831e-05	2610002M06RIK	protein_coding	ENSMUSG00000031242.7
2009.08	-0.255195	0.0507351	-5.02996	4.90572e-07	5.19338e-05	STK11	protein_coding	ENSMUSG00000003068.17
2556.12	-0.291592	0.0580078	-5.02676	4.98827e-07	5.19338e-05	MARCHF9	protein_coding	ENSMUSG00000040502.5
586.652	-0.475179	0.0944983	-5.02844	4.94498e-07	5.19338e-05	GM24157	miRNA	ENSMUSG00000093006.2
1731.05	0.346016	0.0688331	5.02689	4.98496e-07	5.19338e-05	NRG3	protein_coding	ENSMUSG00000041014.17
3225.3	-0.316676	0.0630618	-5.02167	5.12229e-07	5.27398e-05	ANO8	protein_coding	ENSMUSG00000034863.9
3236.33	-0.228846	0.0455679	-5.02208	5.11157e-07	5.27398e-05	RASL10B	protein_coding	ENSMUSG00000020684.14
1804.95	-0.341919	0.0681605	-5.01638	5.26549e-07	5.39163e-05	USF1	protein_coding	ENSMUSG00000026641.13
3209.01	-0.324992	0.0648076	-5.01473	5.31082e-07	5.40833e-05	GPR162	protein_coding	ENSMUSG00000038390.11
254.569	-0.384294	0.0767225	-5.00889	5.47452e-07	5.54474e-05	ADGRD1	protein_coding	ENSMUSG00000044017.16
2252.03	-0.32765	0.0655488	-4.99856	5.77588e-07	5.74895e-05	GM15612	antisense	ENSMUSG00000085828.1
855.979	-0.403061	0.0806481	-4.99778	5.79955e-07	5.74895e-05	INAFM1	protein_coding	ENSMUSG00000091811.2
2061.37	-0.218798	0.0437655	-4.99933	5.75287e-07	5.74895e-05	ARHGEF40	protein_coding	ENSMUSG00000004562.16
1725.24	-0.371428	0.074274	-5.00079	5.70968e-07	5.74895e-05	PPP1R14B	protein_coding	ENSMUSG00000056612.7
572.607	-0.350042	0.0701283	-4.99145	5.9927e-07	5.88077e-05	NDUFB3	protein_coding	ENSMUSG00000026032.8
1631.28	-0.247163	0.0495256	-4.99061	6.01879e-07	5.88077e-05	DDX23	protein_coding	ENSMUSG00000003360.15
925.502	0.228629	0.0458142	4.99034	6.02719e-07	5.88077e-05	DYM	protein_coding	ENSMUSG00000035765.10
446.294	-0.411405	0.0826033	-4.98049	6.34236e-07	6.14718e-05	RPL22L1	protein_coding	ENSMUSG00000039221.10
4433.36	-0.246482	0.0495067	-4.97876	6.39919e-07	6.14718e-05	MAP3K10	protein_coding	ENSMUSG00000040390.13
128.282	-0.759192	0.152462	-4.97956	6.37276e-07	6.14718e-05	GM27786	misc_RNA	ENSMUSG00000098816.1
4944.4	-0.32969	0.0662481	-4.9766	6.47125e-07	6.18452e-05	RPS9	protein_coding	ENSMUSG00000006333.14
193.106	-0.472453	0.0949669	-4.97492	6.52737e-07	6.20633e-05	MT-TL2	Mt_tRNA	ENSMUSG00000064366.1
2244.22	-0.326859	0.0657299	-4.97276	6.60075e-07	6.24424e-05	ABHD8	protein_coding	ENSMUSG00000007950.9
1999.95	0.282631	0.0568657	4.97015	6.68998e-07	6.26505e-05	FBXO7	protein_coding	ENSMUSG00000001786.14
251.355	-0.489103	0.09839	-4.97106	6.65887e-07	6.26505e-05	NEAT1	lincRNA	ENSMUSG00000092274.3
2429.96	-0.274169	0.0551859	-4.9681	6.76127e-07	6.30015e-05	RPL27	protein_coding	ENSMUSG00000063316.13
3245.55	-0.231616	0.0466569	-4.96423	6.89744e-07	6.39506e-05	OAZ2	protein_coding	ENSMUSG00000040652.16
2926.95	-0.262847	0.0529724	-4.96197	6.97833e-07	6.43803e-05	PINK1	protein_coding	ENSMUSG00000028756.12
86.5933	-0.676712	0.13665	-4.95216	7.33925e-07	6.73764e-05	SRP54A	protein_coding	ENSMUSG00000073079.6
2778.9	-0.260966	0.0527202	-4.95002	7.42065e-07	6.77898e-05	RAB1B	protein_coding	ENSMUSG00000024870.6
764.247	0.377397	0.0762627	4.94865	7.473e-07	6.7935e-05	ZFP948	protein_coding	ENSMUSG00000067931.6
1353.54	-0.414642	0.0838609	-4.9444	7.63801e-07	6.90981e-05	TMED9	protein_coding	ENSMUSG00000058569.8
243.435	-0.428604	0.0869635	-4.92855	8.28421e-07	7.45819e-05	CCDC8	protein_coding	ENSMUSG00000041117.8
1377.96	-0.346119	0.0702721	-4.92542	8.41802e-07	7.54222e-05	SART1	protein_coding	ENSMUSG00000039148.5
6326.84	-0.249918	0.0507535	-4.92416	8.47253e-07	7.55474e-05	EIF4H	protein_coding	ENSMUSG00000040731.13
1861.73	-0.335898	0.0682552	-4.92121	8.60096e-07	7.63274e-05	ABHD17A	protein_coding	ENSMUSG00000003346.14
553.21	-0.404074	0.0821266	-4.92013	8.64862e-07	7.63866e-05	THAP3	protein_coding	ENSMUSG00000039759.10
170.52	-0.474443	0.0964539	-4.91886	8.70495e-07	7.65214e-05	WDR86	protein_coding	ENSMUSG00000055235.11
545.302	-0.389809	0.0792774	-4.91702	8.78729e-07	7.68826e-05	IMP3	protein_coding	ENSMUSG00000032288.9
1322.52	0.217523	0.0443026	4.90993	9.1107e-07	7.93397e-05	NOCT	protein_coding	ENSMUSG00000023087.15
2752.99	-0.284254	0.0579285	-4.90698	9.24904e-07	8.01698e-05	HINT1	protein_coding	ENSMUSG00000020267.6
4676.8	0.268616	0.0547854	4.90306	9.43551e-07	8.10324e-05	CACNA2D1	protein_coding	ENSMUSG00000040118.15
2846.59	0.197427	0.0402621	4.90355	9.41202e-07	8.10324e-05	UBE4A	protein_coding	ENSMUSG00000059890.16
135.39	-0.769583	0.157118	-4.89812	9.676e-07	8.27165e-05	GM10817	antisense	ENSMUSG00000117710.1
2909.86	0.183256	0.0374314	4.89579	9.79128e-07	8.33198e-05	SFXN1	protein_coding	ENSMUSG00000021474.9
156.83	-0.422257	0.0863006	-4.89286	9.93801e-07	8.4184e-05	ZFP775	protein_coding	ENSMUSG00000007216.6
546.032	-0.288731	0.0590692	-4.88802	1.01857e-06	8.58915e-05	PSPH	protein_coding	ENSMUSG00000029446.14
1724.63	-0.257005	0.0526562	-4.88081	1.05649e-06	8.86881e-05	TNKS1BP1	protein_coding	ENSMUSG00000033955.13
2586.23	-0.319425	0.0655084	-4.87609	1.08209e-06	9.043e-05	GM20390	protein_coding	ENSMUSG00000091228.1
1723.5	-0.337443	0.069286	-4.87028	1.11439e-06	9.27129e-05	RXRB	protein_coding	ENSMUSG00000039656.17
208.994	-0.657847	0.135136	-4.86805	1.12707e-06	9.33515e-05	GM27032	lincRNA	ENSMUSG00000098051.1
2888.8	-0.340263	0.0699344	-4.86547	1.14187e-06	9.41589e-05	COX6A1	protein_coding	ENSMUSG00000041697.8
869.172	-0.387301	0.0797164	-4.85848	1.18289e-06	9.6298e-05	CCDC9	protein_coding	ENSMUSG00000041375.18
96.5604	-0.61473	0.126523	-4.85864	1.18193e-06	9.6298e-05	GM49521	antisense	ENSMUSG00000115923.1
1191.65	-0.460947	0.0948761	-4.85841	1.18331e-06	9.6298e-05	CLDN5	protein_coding	ENSMUSG00000041378.2
7283.6	0.254906	0.0524837	4.85686	1.1926e-06	9.66315e-05	LSAMP	protein_coding	ENSMUSG00000061080.11
821.538	-0.250924	0.0516734	-4.85597	1.19801e-06	9.66499e-05	H2-D1	protein_coding	ENSMUSG00000073411.12
2770.62	-0.306073	0.0631023	-4.85043	1.23195e-06	9.87474e-05	SVOP	protein_coding	ENSMUSG00000042078.14
956.836	-0.223055	0.0459908	-4.85	1.23461e-06	9.87474e-05	CAMKK1	protein_coding	ENSMUSG00000020785.17
315.309	-0.432396	0.0891861	-4.84825	1.24555e-06	9.8997e-05	C1QC	protein_coding	ENSMUSG00000036896.5
7904.35	-0.241361	0.0497877	-4.8478	1.24835e-06	9.8997e-05	CFL1	protein_coding	ENSMUSG00000056201.8
2813.87	-0.330429	0.0682227	-4.84339	1.27641e-06	0.000100793	VSTM2L	protein_coding	ENSMUSG00000037843.6
5543.62	-0.19698	0.0407228	-4.83709	1.31751e-06	0.0001036	ATXN7L3	protein_coding	ENSMUSG00000059995.12
1278.51	0.306361	0.0634372	4.82936	1.36973e-06	0.000107254	COBL	protein_coding	ENSMUSG00000020173.17
102.414	-0.563654	0.116735	-4.82851	1.3756e-06	0.000107262	ZBTB7B	protein_coding	ENSMUSG00000028042.15
38.2712	-0.9178	0.190121	-4.82744	1.38297e-06	0.000107387	GM45667	TEC	ENSMUSG00000109735.1
8186.81	-0.263176	0.0545845	-4.82143	1.42529e-06	0.000110215	PPP1R9B	protein_coding	ENSMUSG00000038976.12
230.454	-0.414935	0.0861262	-4.81775	1.45186e-06	0.000111805	D930007J09RIK	antisense	ENSMUSG00000042874.2
111.387	-0.525788	0.109287	-4.81109	1.50108e-06	0.00011512	GM25951	miRNA	ENSMUSG00000093071.1
380.183	-0.39489	0.0820987	-4.80993	1.5098e-06	0.000115314	GM14493	antisense	ENSMUSG00000085587.1
1826.74	-0.23136	0.0481157	-4.80842	1.52128e-06	0.000115717	SAMM50	protein_coding	ENSMUSG00000022437.7
96.8541	-0.568688	0.118449	-4.80114	1.57764e-06	0.000119516	9330160F10RIK	antisense	ENSMUSG00000072809.2
1941.85	-0.264379	0.0550856	-4.79941	1.59132e-06	0.00011958	PSMB7	protein_coding	ENSMUSG00000026750.6
869.098	0.216505	0.0451097	4.79952	1.59049e-06	0.00011958	HMGCLL1	protein_coding	ENSMUSG00000007908.14
438.417	-0.441216	0.0919826	-4.79674	1.61272e-06	0.000120702	PPP1R35	protein_coding	ENSMUSG00000029725.10
2650.28	-0.281449	0.0587351	-4.79184	1.65258e-06	0.00012319	GM49804	protein_coding	ENSMUSG00000117338.1
3821.42	0.285612	0.0596325	4.78953	1.67168e-06	0.000124117	SPOCK1	protein_coding	ENSMUSG00000056222.15
745.67	0.258998	0.0540963	4.78771	1.68693e-06	0.000124753	FAM45A	protein_coding	ENSMUSG00000024993.15
1100.94	-0.397055	0.0829972	-4.78396	1.71877e-06	0.000126605	COL9A3	protein_coding	ENSMUSG00000027570.15
1298.74	-0.33148	0.0693028	-4.78307	1.72637e-06	0.000126664	LRFN4	protein_coding	ENSMUSG00000045045.7
1780.09	0.206882	0.0432628	4.78198	1.73581e-06	0.000126857	MARCHF1	protein_coding	ENSMUSG00000036469.16
3337.41	-0.242356	0.0507671	-4.77388	1.80707e-06	0.000130616	RPL31	protein_coding	ENSMUSG00000073702.11
3990.71	-0.240077	0.0502841	-4.77442	1.80229e-06	0.000130616	AATK	protein_coding	ENSMUSG00000025375.15
733.421	-0.300362	0.0629297	-4.77297	1.81528e-06	0.000130616	APEX1	protein_coding	ENSMUSG00000035960.14
1119.43	-0.24845	0.0520503	-4.77327	1.81262e-06	0.000130616	WASHC1	protein_coding	ENSMUSG00000024101.15
498.389	-0.395009	0.0827936	-4.771	1.83309e-06	0.00013139	OGFOD2	protein_coding	ENSMUSG00000023707.13
237.764	-0.484252	0.101526	-4.76973	1.8447e-06	0.00013159	GM15419	antisense	ENSMUSG00000084783.1
946.487	-0.435959	0.091416	-4.76896	1.8518e-06	0.00013159	GLRX5	protein_coding	ENSMUSG00000021102.4
9582.22	-0.220816	0.0463083	-4.76839	1.85706e-06	0.00013159	SNX32	protein_coding	ENSMUSG00000056185.5
179.286	-0.592996	0.124537	-4.7616	1.92068e-06	0.000135583	G630030J09RIK	antisense	ENSMUSG00000097149.1
790.852	-0.263617	0.0553808	-4.76007	1.93526e-06	0.000135585	PEX26	protein_coding	ENSMUSG00000067825.11
508.833	-0.340258	0.071473	-4.76065	1.92967e-06	0.000135585	ATG101	protein_coding	ENSMUSG00000037204.7
104.919	-0.631339	0.13267	-4.75872	1.94827e-06	0.000135985	D330050I16RIK	antisense	ENSMUSG00000117959.1
43.8187	-1.1035	0.231998	-4.75648	1.96995e-06	0.000136985	GM16418	processed_pseudogene	ENSMUSG00000084093.1
500.154	-0.344662	0.0725128	-4.75312	2.00302e-06	0.000138767	GM48551	protein_coding	ENSMUSG00000113262.1
1011.35	-0.306247	0.0644606	-4.75091	2.025e-06	0.00013977	BAX	protein_coding	ENSMUSG00000003873.11
795.287	-0.292022	0.0614991	-4.74839	2.0504e-06	0.000141001	HTRA2	protein_coding	ENSMUSG00000068329.12
1807.79	-0.281448	0.0593109	-4.74529	2.08207e-06	0.000142653	ATP6V0B	protein_coding	ENSMUSG00000033379.13
102.883	-0.58254	0.122785	-4.74439	2.09132e-06	0.000142761	GM6421	processed_pseudogene	ENSMUSG00000114540.1
1058.72	-0.332878	0.0701987	-4.74194	2.1168e-06	0.00014345	ARPC1B	protein_coding	ENSMUSG00000029622.16
895.077	-0.220839	0.0465697	-4.74211	2.11504e-06	0.00014345	GM49486	protein_coding	ENSMUSG00000116121.1
145.666	-0.437782	0.0923769	-4.73908	2.14687e-06	0.000144961	GM9934	antisense	ENSMUSG00000054061.8
8502.6	0.144323	0.0304736	4.73601	2.17971e-06	0.000146537	CTNNA2	protein_coding	ENSMUSG00000063063.12
380.571	-0.572634	0.120925	-4.73543	2.18594e-06	0.000146537	GM17750	lincRNA	ENSMUSG00000098087.1
3920.01	0.160891	0.0340205	4.72925	2.25354e-06	0.000148399	NAPB	protein_coding	ENSMUSG00000027438.14
578.767	-0.281962	0.059589	-4.73177	2.22566e-06	0.000148399	ZFP513	protein_coding	ENSMUSG00000043059.16
159.859	-0.521664	0.110301	-4.72948	2.25096e-06	0.000148399	GM42884	antisense	ENSMUSG00000107090.1
577.41	-0.777948	0.164475	-4.72989	2.24642e-06	0.000148399	CT010467.2	pseudogene	ENSMUSG00000118642.1
216.905	0.433085	0.0915545	4.73035	2.24133e-06	0.000148399	GPR165	protein_coding	ENSMUSG00000031210.10
104.066	-0.576117	0.121878	-4.72699	2.27875e-06	0.000149531	GM43653	antisense	ENSMUSG00000105447.1
3153.42	-0.215641	0.0456262	-4.72624	2.28716e-06	0.000149556	B4GALT2	protein_coding	ENSMUSG00000028541.14
1851.83	0.23232	0.0491845	4.72344	2.31883e-06	0.000150571	UNC5D	protein_coding	ENSMUSG00000063626.6
1299.31	-0.359344	0.0760759	-4.7235	2.31825e-06	0.000150571	UQCRQ	protein_coding	ENSMUSG00000044894.14
1865.22	-0.166601	0.0352796	-4.7223	2.33197e-06	0.000150898	EI24	protein_coding	ENSMUSG00000062762.17
433.629	-0.405844	0.0860537	-4.71617	2.40322e-06	0.00015497	RHEBL1	protein_coding	ENSMUSG00000023755.10
936.666	-0.250289	0.0531002	-4.71352	2.43469e-06	0.000156458	TMEM121B	protein_coding	ENSMUSG00000094626.1
1528.41	-0.212046	0.0450019	-4.71193	2.4538e-06	0.000156606	SLC9A5	protein_coding	ENSMUSG00000014786.8
285.878	-0.584616	0.124054	-4.71258	2.44602e-06	0.000156606	4931413K12RIK	processed_transcript	ENSMUSG00000085088.1
2183.83	-0.305185	0.0647977	-4.70982	2.47934e-06	0.000157696	TSEN34	protein_coding	ENSMUSG00000035585.16
608.813	-0.35474	0.0753451	-4.7082	2.49911e-06	0.000158413	ERF	protein_coding	ENSMUSG00000040857.15
3868.13	0.30424	0.0646857	4.70335	2.55923e-06	0.000161674	PCDH9	protein_coding	ENSMUSG00000055421.8
699.241	0.236982	0.0504113	4.70097	2.58923e-06	0.000163016	KLHL32	protein_coding	ENSMUSG00000040387.16
4168.61	-0.243241	0.0517953	-4.6962	2.65046e-06	0.00016631	SAFB	protein_coding	ENSMUSG00000071054.12
454.253	-0.400536	0.08534	-4.69342	2.68674e-06	0.00016802	GM44632	antisense	ENSMUSG00000109351.1
1710.9	-0.266332	0.0568071	-4.68836	2.75409e-06	0.000171084	OBSL1	protein_coding	ENSMUSG00000026211.17
110.031	-0.649607	0.138543	-4.68884	2.74756e-06	0.000171084	FGF20	protein_coding	ENSMUSG00000031603.14
655.636	-0.293483	0.0626424	-4.68506	2.79877e-06	0.000173152	DEDD2	protein_coding	ENSMUSG00000054499.9
1438.1	-0.250348	0.0534413	-4.68454	2.80596e-06	0.000173152	GM20427	processed_transcript	ENSMUSG00000092595.2
1967.22	-0.311376	0.0665045	-4.68202	2.84058e-06	0.000173564	AAMP	protein_coding	ENSMUSG00000006299.13
6778.76	-0.223879	0.0478037	-4.6833	2.82295e-06	0.000173564	ATP13A2	protein_coding	ENSMUSG00000036622.15
658.407	-0.344314	0.0735342	-4.68236	2.83589e-06	0.000173564	NR2F6	protein_coding	ENSMUSG00000002393.14
407.852	-0.394105	0.0842429	-4.67819	2.89411e-06	0.000176257	FAM173A	protein_coding	ENSMUSG00000057411.9
5379.27	0.238957	0.0511312	4.6734	2.9625e-06	0.000179834	RBFOX1	protein_coding	ENSMUSG00000008658.16
691.05	-0.400325	0.0857951	-4.66606	3.07024e-06	0.000185769	UBALD2	protein_coding	ENSMUSG00000050628.6
41.8291	-0.746926	0.160141	-4.66417	3.09866e-06	0.000186883	GRIP1OS3	antisense	ENSMUSG00000085454.1
694.368	0.319673	0.0685949	4.66031	3.15733e-06	0.000189196	TRPS1	protein_coding	ENSMUSG00000038679.16
744.986	-0.282477	0.0606097	-4.6606	3.15295e-06	0.000189196	C2	protein_coding	ENSMUSG00000024371.14
2361.96	-0.26035	0.0558913	-4.65815	3.19067e-06	0.000189972	CENPB	protein_coding	ENSMUSG00000068267.5
2337.39	-0.24942	0.0535404	-4.65854	3.18463e-06	0.000189972	CCDC85C	protein_coding	ENSMUSG00000084883.2
2128.01	0.229311	0.0492558	4.6555	3.23189e-06	0.000191694	GM48091	antisense	ENSMUSG00000110741.1
210.961	-0.622859	0.133824	-4.65432	3.25044e-06	0.000191694	GM49544	antisense	ENSMUSG00000116262.1
3247.22	-0.300126	0.0644824	-4.65439	3.24947e-06	0.000191694	BEX2	protein_coding	ENSMUSG00000042750.7
104.537	-0.614149	0.132045	-4.65107	3.30225e-06	0.000194135	HMGA1B	protein_coding	ENSMUSG00000078249.5
1350.91	-0.411205	0.0884774	-4.64757	3.35867e-06	0.000196831	ELN	protein_coding	ENSMUSG00000029675.12
2211.16	0.277578	0.0597456	4.646	3.3844e-06	0.000197717	GRIK1	protein_coding	ENSMUSG00000022935.16
1362.86	0.26902	0.0579285	4.644	3.41734e-06	0.000199018	IL4	protein_coding	ENSMUSG00000000869.12
1691.43	0.246338	0.0531172	4.63763	3.52426e-06	0.000204605	GM17168	antisense	ENSMUSG00000091390.1
3566.17	-0.224043	0.0483191	-4.63674	3.53955e-06	0.000204708	DTX1	protein_coding	ENSMUSG00000029603.15
17290.3	-0.229004	0.049408	-4.63497	3.56997e-06	0.000204708	SBK1	protein_coding	ENSMUSG00000042978.11
4220.23	0.252291	0.0544254	4.63555	3.55992e-06	0.000204708	XPO1	protein_coding	ENSMUSG00000020290.14
2552.26	-0.234145	0.0505163	-4.63504	3.56871e-06	0.000204708	PCX	protein_coding	ENSMUSG00000024892.17
5083.21	-0.31062	0.0670411	-4.63328	3.59926e-06	0.000205754	NYAP1	protein_coding	ENSMUSG00000045348.16
403.197	-0.371442	0.0802002	-4.63144	3.63133e-06	0.000206279	HYPK	protein_coding	ENSMUSG00000027245.11
2609.07	-0.230862	0.0498394	-4.63211	3.61958e-06	0.000206279	UBE2M	protein_coding	ENSMUSG00000005575.16
270.906	-0.372455	0.080429	-4.63085	3.64165e-06	0.000206279	FCSK	protein_coding	ENSMUSG00000033703.9
796.096	-0.651304	0.140826	-4.62489	3.748e-06	0.00021166	TIMM13	protein_coding	ENSMUSG00000020219.7
448.038	0.292839	0.0633634	4.62158	3.80827e-06	0.000214414	GM43766	TEC	ENSMUSG00000105868.1
1612.35	0.239339	0.0518419	4.61672	3.89854e-06	0.000218835	CCDC39	protein_coding	ENSMUSG00000027676.11
948.118	-0.222069	0.04811	-4.61586	3.9147e-06	0.000219082	NDUFV3	protein_coding	ENSMUSG00000024038.17
1327.94	-0.347074	0.075239	-4.61295	3.96991e-06	0.000221507	CORO1A	protein_coding	ENSMUSG00000030707.15
939.998	-0.37079	0.0804283	-4.6102	4.02291e-06	0.000223794	SHF	protein_coding	ENSMUSG00000033256.14
123.744	-0.669678	0.145312	-4.60855	4.05484e-06	0.000224899	GM13577	processed_pseudogene	ENSMUSG00000082127.2
141.931	-0.429287	0.0931629	-4.60792	4.06722e-06	0.000224916	GM38804	antisense	ENSMUSG00000107640.1
4397.97	-0.245019	0.0532207	-4.60383	4.14788e-06	0.000228698	GM26716	antisense	ENSMUSG00000097224.1
587.76	0.339786	0.0738332	4.60207	4.1831e-06	0.00022996	TAFA1	protein_coding	ENSMUSG00000059187.12
1172.03	-0.239381	0.0520444	-4.59954	4.23419e-06	0.000232084	SLC39A7	protein_coding	ENSMUSG00000024327.16
1261.95	-0.274424	0.0596731	-4.59879	4.24948e-06	0.000232239	SMOX	protein_coding	ENSMUSG00000027333.18
452.578	-0.312278	0.0679484	-4.5958	4.31087e-06	0.000234904	TMEM101	protein_coding	ENSMUSG00000020921.6
855.454	0.334758	0.0728868	4.59285	4.37241e-06	0.000237564	GABRG3	protein_coding	ENSMUSG00000055026.13
316.84	0.359935	0.0784794	4.58637	4.51027e-06	0.000244341	KCNJ2	protein_coding	ENSMUSG00000041695.2
2189.1	-0.343667	0.0749645	-4.5844	4.5529e-06	0.000245936	SSBP4	protein_coding	ENSMUSG00000070003.7
5009.29	0.277057	0.0605253	4.57755	4.70454e-06	0.000253393	SYN1	protein_coding	ENSMUSG00000037217.15
1096.2	-0.206991	0.0453025	-4.5691	4.89827e-06	0.000263067	MIER2	protein_coding	ENSMUSG00000042570.14
610.529	0.208577	0.0456681	4.56724	4.94176e-06	0.000263128	GM20536	processed_transcript	ENSMUSG00000092386.1
1328.18	-0.189338	0.0414474	-4.56816	4.92016e-06	0.000263128	ZFP444	protein_coding	ENSMUSG00000044876.15
1947.67	-0.305604	0.0669108	-4.56732	4.93989e-06	0.000263128	PSMB6	protein_coding	ENSMUSG00000018286.6
657.722	-0.302722	0.066291	-4.56657	4.95773e-06	0.000263226	FBLN2	protein_coding	ENSMUSG00000064080.12
1311.29	-0.336926	0.073803	-4.56521	4.98994e-06	0.000264183	CEP131	protein_coding	ENSMUSG00000039781.14
2195.3	-0.320864	0.0703029	-4.56402	5.0184e-06	0.000264937	COX8A	protein_coding	ENSMUSG00000035885.5
3717.54	-0.18287	0.0400777	-4.56288	5.04564e-06	0.000265623	PTPA	protein_coding	ENSMUSG00000039515.11
2796.6	0.22624	0.0496017	4.56114	5.08764e-06	0.000266959	BEND6	protein_coding	ENSMUSG00000042182.16
1717.78	-0.285005	0.0624975	-4.56026	5.10897e-06	0.000266959	LYPLA2	protein_coding	ENSMUSG00000028670.14
4387.55	-0.174407	0.0382467	-4.56006	5.11399e-06	0.000266959	BRSK1	protein_coding	ENSMUSG00000035390.16
494.447	-0.447306	0.0981956	-4.55525	5.23223e-06	0.000272368	FKBP2	protein_coding	ENSMUSG00000056629.16
851.921	-0.303345	0.0666438	-4.55173	5.32057e-06	0.000276195	SSR4	protein_coding	ENSMUSG00000002014.12
731.115	-0.242893	0.0533772	-4.5505	5.35195e-06	0.000277053	ABTB1	protein_coding	ENSMUSG00000030083.11
5499.79	-0.208766	0.0459044	-4.54785	5.41972e-06	0.000279784	GPSM1	protein_coding	ENSMUSG00000026930.15
640.202	-0.389784	0.085735	-4.54638	5.4576e-06	0.000280961	SCAND1	protein_coding	ENSMUSG00000046229.10
2679.86	0.229243	0.0504315	4.54564	5.47695e-06	0.00028118	SCOC	protein_coding	ENSMUSG00000063253.11
1743.47	0.210742	0.0463936	4.54248	5.55969e-06	0.000283864	B3GALT1	protein_coding	ENSMUSG00000034780.6
331.12	-0.35179	0.0774394	-4.54277	5.55187e-06	0.000283864	HMG20B	protein_coding	ENSMUSG00000020232.17
375.219	-0.377372	0.0831232	-4.53991	5.62791e-06	0.000286562	MIEN1	protein_coding	ENSMUSG00000002580.7
222.202	-0.44808	0.0987858	-4.53588	5.73645e-06	0.000288973	GM12406	antisense	ENSMUSG00000084761.1
175.537	-0.664893	0.146576	-4.53616	5.72885e-06	0.000288973	GM44364	miRNA	ENSMUSG00000105415.1
180.371	-0.391928	0.0863987	-4.53628	5.7256e-06	0.000288973	CLEC14A	protein_coding	ENSMUSG00000045930.3
208.195	-0.414027	0.0912789	-4.53585	5.73728e-06	0.000288973	GM29331	antisense	ENSMUSG00000100220.1
2186.46	-0.359342	0.0792496	-4.5343	5.77936e-06	0.000290308	PAFAH1B3	protein_coding	ENSMUSG00000005447.12
211.373	-0.561157	0.123808	-4.53249	5.82926e-06	0.000292027	CRB3	protein_coding	ENSMUSG00000044279.15
42.7147	-0.749615	0.16547	-4.53021	5.89248e-06	0.000294403	GM17191	processed_transcript	ENSMUSG00000091587.1
151.145	-0.644226	0.142333	-4.5262	6.0054e-06	0.000299242	NAA38	protein_coding	ENSMUSG00000059278.9
2054.27	-0.225086	0.0497445	-4.52484	6.04423e-06	0.000300374	SLC39A3	protein_coding	ENSMUSG00000046822.14
585.435	-0.337263	0.0745575	-4.52352	6.08189e-06	0.000301442	ZFP787	protein_coding	ENSMUSG00000046792.8
1043.16	-0.29328	0.0648571	-4.52194	6.12743e-06	0.000302893	MAGEH1	protein_coding	ENSMUSG00000047238.4
483.206	-0.318166	0.0703879	-4.52017	6.17897e-06	0.000303182	GM45808	protein_coding	ENSMUSG00000109926.1
2469.1	-0.196983	0.0435795	-4.52009	6.18129e-06	0.000303182	FZR1	protein_coding	ENSMUSG00000020235.16
123.105	-0.559468	0.123774	-4.52006	6.18208e-06	0.000303182	GM10232	processed_pseudogene	ENSMUSG00000068141.5
997.368	-0.293289	0.0649061	-4.51867	6.22291e-06	0.000304383	PAXX	protein_coding	ENSMUSG00000047617.11
1117.02	0.28898	0.063986	4.5163	6.29307e-06	0.00030701	LHFPL3	protein_coding	ENSMUSG00000106379.1
255.813	-0.478228	0.105918	-4.51509	6.32892e-06	0.000307952	GM20033	processed_transcript	ENSMUSG00000097640.7
1860.74	-0.208526	0.046231	-4.51052	6.46695e-06	0.000313849	PHB2	protein_coding	ENSMUSG00000004264.17
6067.56	0.186986	0.0414782	4.50807	6.54202e-06	0.000316668	NEGR1	protein_coding	ENSMUSG00000040037.13
1408.41	0.20759	0.0460808	4.50491	6.6401e-06	0.000320583	FAR2	protein_coding	ENSMUSG00000030303.15
424.853	0.313534	0.0696281	4.50299	6.70055e-06	0.000322665	PARM1	protein_coding	ENSMUSG00000034981.9
2158.75	-0.274955	0.0611304	-4.49785	6.8643e-06	0.000329699	NDUFV1	protein_coding	ENSMUSG00000037916.14
466.895	-0.385863	0.0858895	-4.49256	7.03726e-06	0.000337137	MRPL2	protein_coding	ENSMUSG00000002767.13
2940.45	-0.249212	0.0554917	-4.49098	7.08959e-06	0.000338773	DVL1	protein_coding	ENSMUSG00000029071.16
16877.3	-0.221339	0.049321	-4.48773	7.1986e-06	0.000341357	TUBB2A	protein_coding	ENSMUSG00000058672.7
2002.89	-0.224966	0.0501185	-4.48868	7.16651e-06	0.000341357	GRK6	protein_coding	ENSMUSG00000074886.11
1702.11	0.234584	0.05227	4.48792	7.19217e-06	0.000341357	AP3M1	protein_coding	ENSMUSG00000021824.13
2833.38	-0.266414	0.0593771	-4.48681	7.22971e-06	0.000341962	MAP1LC3A	protein_coding	ENSMUSG00000027602.9
652.804	-0.281211	0.0627013	-4.48493	7.29363e-06	0.000344111	PARTICL	TEC	ENSMUSG00000108591.1
3353.7	-0.182124	0.040618	-4.48382	7.33171e-06	0.000345035	SRC	protein_coding	ENSMUSG00000027646.15
356.841	-0.281134	0.0627527	-4.48004	7.46306e-06	0.000350331	CDC42BPG	protein_coding	ENSMUSG00000024769.7
110.566	-0.473059	0.105679	-4.47638	7.59177e-06	0.000355478	GM7367	processed_pseudogene	ENSMUSG00000047370.5
8980.29	-0.238356	0.0532603	-4.47531	7.63011e-06	0.000356378	SLC22A17	protein_coding	ENSMUSG00000022199.12
5302.74	-0.26579	0.0594039	-4.47428	7.66681e-06	0.000356726	HNRNPAB	protein_coding	ENSMUSG00000020358.17
371.137	-0.320051	0.0715352	-4.47403	7.67586e-06	0.000356726	MRPS34	protein_coding	ENSMUSG00000038880.13
5029.73	-0.197758	0.0442138	-4.47277	7.72132e-06	0.000357946	SQSTM1	protein_coding	ENSMUSG00000015837.15
268.291	-0.397676	0.088963	-4.47012	7.81746e-06	0.000361504	GM12352	antisense	ENSMUSG00000084835.1
3622.58	-0.26842	0.0600741	-4.46814	7.89036e-06	0.000363972	CST3	protein_coding	ENSMUSG00000027447.6
6698.7	0.220997	0.0495162	4.46312	8.07753e-06	0.000368051	SNAP25	protein_coding	ENSMUSG00000027273.13
304.582	-0.378411	0.0847631	-4.46434	8.03164e-06	0.000368051	GM33051	antisense	ENSMUSG00000104444.1
120.374	-0.674498	0.151076	-4.46463	8.0206e-06	0.000368051	MIR675	miRNA	ENSMUSG00000076275.1
605.659	-0.314846	0.0705429	-4.46319	8.07488e-06	0.000368051	GAS2L1	protein_coding	ENSMUSG00000034201.13
2426.45	-0.280719	0.0628838	-4.46409	8.04084e-06	0.000368051	PABPN1	protein_coding	ENSMUSG00000022194.15
5432.86	-0.197057	0.0441637	-4.46197	8.12099e-06	0.000369129	AGAP3	protein_coding	ENSMUSG00000023353.14
8314.32	-0.269644	0.0604866	-4.45792	8.27595e-06	0.000374346	SNRNP70	protein_coding	ENSMUSG00000063511.11
51.4146	-0.740495	0.166097	-4.45821	8.26468e-06	0.000374346	C130040N14RIK	antisense	ENSMUSG00000116884.1
2819.05	-0.261083	0.0585823	-4.45668	8.32372e-06	0.000375595	TMEM259	protein_coding	ENSMUSG00000013858.14
207.807	-0.404675	0.09084	-4.45481	8.39663e-06	0.00037797	HINT2	protein_coding	ENSMUSG00000028470.10
2187.66	-0.183757	0.0412614	-4.45349	8.44837e-06	0.000379383	ARFGAP1	protein_coding	ENSMUSG00000027575.19
2158.8	-0.201413	0.0452373	-4.45235	8.49354e-06	0.000380494	PEX5	protein_coding	ENSMUSG00000005069.12
276.575	-0.404561	0.0908846	-4.45137	8.53245e-06	0.000380689	MOCS3	protein_coding	ENSMUSG00000074576.4
765.144	-0.322739	0.0725058	-4.45121	8.53873e-06	0.000380689	MEGF6	protein_coding	ENSMUSG00000057751.14
5109.56	0.193281	0.0434309	4.45031	8.57459e-06	0.000381375	DPP6	protein_coding	ENSMUSG00000061576.15
1746.03	-0.197687	0.0444501	-4.4474	8.69166e-06	0.000385661	AKT2	protein_coding	ENSMUSG00000004056.15
3431.04	-0.223285	0.0502639	-4.44226	8.9017e-06	0.000394043	RPL32	protein_coding	ENSMUSG00000057841.5
32703.1	-0.227242	0.0511831	-4.43977	9.00531e-06	0.000397685	TUBB2B	protein_coding	ENSMUSG00000045136.6
57.1742	-0.69899	0.157753	-4.43091	9.38359e-06	0.00041341	GM22877	miRNA	ENSMUSG00000093192.1
3660.38	-0.203104	0.0458495	-4.4298	9.43193e-06	0.000413584	RPS20	protein_coding	ENSMUSG00000028234.6
1352.15	-0.289316	0.0653075	-4.43006	9.42063e-06	0.000413584	P3H3	protein_coding	ENSMUSG00000023191.9
2792.81	-0.262441	0.0592604	-4.42861	9.48432e-06	0.000413934	RCC2	protein_coding	ENSMUSG00000040945.13
861.918	-0.303549	0.0685377	-4.42894	9.46975e-06	0.000413934	UBE2G2	protein_coding	ENSMUSG00000009293.17
51.4229	-0.857183	0.193634	-4.42681	9.56372e-06	0.000416424	GM27300	misc_RNA	ENSMUSG00000098617.1
2176.67	-0.167228	0.0377851	-4.42577	9.61004e-06	0.000417465	RNF41	protein_coding	ENSMUSG00000025373.14
623.995	-0.269078	0.0608062	-4.42517	9.63678e-06	0.000417654	EFS	protein_coding	ENSMUSG00000022203.7
468.134	-0.42589	0.0962775	-4.42356	9.70855e-06	0.000418816	GM44732	antisense	ENSMUSG00000108934.1
167.469	-0.498389	0.112654	-4.42406	9.68627e-06	0.000418816	GM3571	processed_pseudogene	ENSMUSG00000090610.3
1384.76	-0.230456	0.0521146	-4.4221	9.77483e-06	0.000420701	ALDH2	protein_coding	ENSMUSG00000029455.14
2823.25	-0.272616	0.0616735	-4.42032	9.85564e-06	0.000422486	C1QTNF4	protein_coding	ENSMUSG00000040794.5
843.067	-0.373475	0.0844931	-4.42019	9.86164e-06	0.000422486	LZTS2	protein_coding	ENSMUSG00000035342.14
2265.63	0.196479	0.0445028	4.41498	1.0102e-05	0.000426098	RASAL2	protein_coding	ENSMUSG00000070565.11
3240.18	-0.285596	0.0646603	-4.41687	1.00141e-05	0.000426098	SEMA6C	protein_coding	ENSMUSG00000038777.19
1306.68	-0.25289	0.0572874	-4.4144	1.01289e-05	0.000426098	DDX54	protein_coding	ENSMUSG00000029599.13
257.147	-0.443155	0.100357	-4.41579	1.00643e-05	0.000426098	GM43579	antisense	ENSMUSG00000107191.1
1087.76	0.293692	0.066513	4.41556	1.00749e-05	0.000426098	ZFP398	protein_coding	ENSMUSG00000062519.13
5682.34	-0.233916	0.0529878	-4.41453	1.01228e-05	0.000426098	MLF2	protein_coding	ENSMUSG00000030120.14
957.937	-0.361833	0.0819275	-4.4165	1.00311e-05	0.000426098	FAM241B	protein_coding	ENSMUSG00000020083.13
72.0843	-0.616704	0.13968	-4.41511	1.00956e-05	0.000426098	1700105P06RIK	antisense	ENSMUSG00000099923.2
189.332	0.399374	0.0905283	4.4116	1.02611e-05	0.000429719	GM16083	antisense	ENSMUSG00000085526.1
1826.77	0.206681	0.0468452	4.412	1.02418e-05	0.000429719	FUT8	protein_coding	ENSMUSG00000021065.16
31.263	-0.967876	0.219502	-4.40943	1.03645e-05	0.000431146	GM44354	miRNA	ENSMUSG00000104796.1
292.57	-0.359549	0.0815397	-4.4095	1.0361e-05	0.000431146	INO80B	protein_coding	ENSMUSG00000030034.12
1705.88	-0.312262	0.0708015	-4.41038	1.03188e-05	0.000431146	TMEM179	protein_coding	ENSMUSG00000054013.6
804.889	-0.246961	0.0560372	-4.40709	1.04771e-05	0.000434856	VPS18	protein_coding	ENSMUSG00000034216.12
673.189	-0.398535	0.0904509	-4.40609	1.05252e-05	0.000435882	SLC2A1	protein_coding	ENSMUSG00000028645.11
283.345	-0.373989	0.0849496	-4.40248	1.07022e-05	0.000442232	KLC3	protein_coding	ENSMUSG00000040714.14
838.515	-0.296186	0.0673194	-4.39972	1.08392e-05	0.000446903	MRPS26	protein_coding	ENSMUSG00000037740.8
734.002	-0.36319	0.082582	-4.39794	1.09285e-05	0.00044959	D8ERTD738E	protein_coding	ENSMUSG00000019362.8
366.553	0.402603	0.0915602	4.39715	1.09684e-05	0.000450235	GM26782	antisense	ENSMUSG00000097431.2
1036.12	0.266573	0.0606491	4.39533	1.10606e-05	0.000453025	CDK12	protein_coding	ENSMUSG00000003119.14
3086.1	-0.194689	0.044332	-4.39162	1.12511e-05	0.000458432	DAZAP1	protein_coding	ENSMUSG00000069565.12
116.124	-0.562694	0.128148	-4.39095	1.12854e-05	0.000458432	AC124742.1	protein_coding	ENSMUSG00000118552.1
2961.58	-0.228368	0.0520014	-4.39157	1.12536e-05	0.000458432	GM20521	protein_coding	ENSMUSG00000092232.1
194.514	-0.388422	0.0884618	-4.39085	1.12911e-05	0.000458432	MCRIP2	protein_coding	ENSMUSG00000025732.6
1092.57	-0.193792	0.044153	-4.3891	1.13819e-05	0.000460116	ZFP771	protein_coding	ENSMUSG00000054716.4
453.276	-0.329753	0.0751277	-4.38924	1.13749e-05	0.000460116	FAM89B	protein_coding	ENSMUSG00000024939.6
46.7614	-0.676141	0.154076	-4.38837	1.14202e-05	0.000460666	E030037K01RIK	antisense	ENSMUSG00000097706.1
1796.47	-0.296375	0.0675699	-4.38619	1.15351e-05	0.000464294	RPL21	protein_coding	ENSMUSG00000041453.12
588.664	-0.298958	0.068169	-4.38554	1.15697e-05	0.000464682	CTU1	protein_coding	ENSMUSG00000038888.8
383.512	-0.492713	0.112405	-4.38339	1.16846e-05	0.000468287	SNHG20	lincRNA	ENSMUSG00000086859.4
1589.8	0.279178	0.0637567	4.3788	1.19333e-05	0.000476675	USP29	protein_coding	ENSMUSG00000051527.11
435.739	0.331873	0.0757945	4.37859	1.1945e-05	0.000476675	TAF9B	protein_coding	ENSMUSG00000047242.14
5056.69	0.238727	0.0545774	4.3741	1.21932e-05	0.000485538	PAK3	protein_coding	ENSMUSG00000031284.16
827.048	-0.248915	0.0569437	-4.37125	1.23538e-05	0.00048984	SLC66A2	protein_coding	ENSMUSG00000034006.17
488.267	0.339824	0.0777395	4.37132	1.23499e-05	0.00048984	ZFP518A	protein_coding	ENSMUSG00000049164.7
1939.44	-0.205857	0.0471083	-4.36987	1.24321e-05	0.000490856	NAT8L	protein_coding	ENSMUSG00000048142.9
894.29	-0.277489	0.0634969	-4.37012	1.24181e-05	0.000490856	MID1IP1	protein_coding	ENSMUSG00000008035.12
308.572	-0.335464	0.076806	-4.36768	1.25572e-05	0.000494747	GM14205	antisense	ENSMUSG00000087563.1
73.7979	-0.649993	0.148856	-4.36659	1.26202e-05	0.000495663	GM48583	processed_pseudogene	ENSMUSG00000114277.1
78.3049	-0.553497	0.126764	-4.36636	1.26336e-05	0.000495663	GM9843	processed_pseudogene	ENSMUSG00000050299.8
1803.26	-0.341926	0.078359	-4.36358	1.2795e-05	0.000500941	SLC15A3	protein_coding	ENSMUSG00000024737.2
5883.88	-0.273213	0.0626306	-4.36229	1.28708e-05	0.000502853	TMEM132A	protein_coding	ENSMUSG00000024736.15
2872.64	-0.246854	0.0566237	-4.35956	1.30327e-05	0.000506181	RPL28	protein_coding	ENSMUSG00000030432.12
5719.06	-0.176825	0.0405654	-4.35902	1.30647e-05	0.000506181	APBB1	protein_coding	ENSMUSG00000037032.16
3232.63	0.17943	0.0411623	4.35908	1.30613e-05	0.000506181	USP15	protein_coding	ENSMUSG00000020124.10
1002.44	-0.295946	0.0678715	-4.36039	1.29834e-05	0.000506181	PIM3	protein_coding	ENSMUSG00000035828.11
682.567	-0.313036	0.071844	-4.35716	1.31758e-05	0.000509429	CDC34	protein_coding	ENSMUSG00000020307.15
2069.64	0.262115	0.0602018	4.35394	1.33713e-05	0.000515917	DOK6	protein_coding	ENSMUSG00000073514.4
627.875	0.307216	0.0705993	4.35154	1.35183e-05	0.000516672	GM13629	antisense	ENSMUSG00000087301.7
1778.81	0.163891	0.0376644	4.35136	1.35295e-05	0.000516672	PCSK2	protein_coding	ENSMUSG00000027419.9
404.163	-0.372665	0.0856231	-4.35238	1.34667e-05	0.000516672	POLR2L	protein_coding	ENSMUSG00000038489.8
2777.11	0.307636	0.0706975	4.35143	1.35251e-05	0.000516672	KCNQ3	protein_coding	ENSMUSG00000056258.9
540.327	-0.267568	0.0614842	-4.35182	1.35014e-05	0.000516672	PHF1	protein_coding	ENSMUSG00000024193.8
142.584	-0.41867	0.0962368	-4.35041	1.35882e-05	0.000517852	AB041806	antisense	ENSMUSG00000046109.6
394.257	-0.367722	0.0845714	-4.34807	1.37344e-05	0.000522355	GM16754	antisense	ENSMUSG00000097439.6
734.453	-0.340448	0.0783305	-4.3463	1.38453e-05	0.000525503	MRPS24	protein_coding	ENSMUSG00000020477.10
2866.28	0.193485	0.044523	4.34573	1.3881e-05	0.000525787	SLC25A36	protein_coding	ENSMUSG00000032449.13
470.27	0.327658	0.0754413	4.34322	1.40412e-05	0.000530773	CDH12	protein_coding	ENSMUSG00000040452.9
1930.25	0.246181	0.056718	4.34043	1.42202e-05	0.000533756	COPS2	protein_coding	ENSMUSG00000027206.13
2782.93	0.26086	0.0600865	4.34141	1.41572e-05	0.000533756	PCDH7	protein_coding	ENSMUSG00000029108.14
971.867	-0.243612	0.0561291	-4.34021	1.42346e-05	0.000533756	SLC12A9	protein_coding	ENSMUSG00000037344.14
394.652	-0.340154	0.0783684	-4.34045	1.42189e-05	0.000533756	YIF1B	protein_coding	ENSMUSG00000030588.12
2027.19	-0.277211	0.0638822	-4.33942	1.42862e-05	0.000534615	MBD3	protein_coding	ENSMUSG00000035478.14
4580.98	0.247577	0.0570708	4.33808	1.43736e-05	0.000535761	RALGAPA1	protein_coding	ENSMUSG00000021027.17
939.783	0.229919	0.0530003	4.33806	1.43744e-05	0.000535761	GM1976	processed_transcript	ENSMUSG00000066057.7
112.452	-0.473871	0.109356	-4.33329	1.46897e-05	0.000546423	GM9824	processed_pseudogene	ENSMUSG00000095478.2
1076.39	0.249512	0.0575983	4.33193	1.47808e-05	0.000548713	CNTN6	protein_coding	ENSMUSG00000030092.14
312.912	-0.438522	0.101248	-4.33116	1.48323e-05	0.000549531	TBCC	protein_coding	ENSMUSG00000036430.8
1718.55	0.422853	0.0976901	4.32851	1.5012e-05	0.000555086	ZDBF2	protein_coding	ENSMUSG00000027520.16
964.306	-0.246648	0.0569969	-4.32739	1.50887e-05	0.000556819	BRI3	protein_coding	ENSMUSG00000047843.16
2312.06	-0.287476	0.0664384	-4.32695	1.51189e-05	0.00055683	AP1S1	protein_coding	ENSMUSG00000004849.14
2863.62	-0.23283	0.0538965	-4.31995	1.56065e-05	0.000573653	KLHDC3	protein_coding	ENSMUSG00000063576.12
355.836	-0.29253	0.0677287	-4.31913	1.56642e-05	0.000574643	FOXO4	protein_coding	ENSMUSG00000042903.8
801.089	-0.401923	0.0930788	-4.3181	1.5738e-05	0.000576214	TPGS1	protein_coding	ENSMUSG00000020308.7
134.762	-0.508613	0.117861	-4.31535	1.59347e-05	0.000582273	GM12356	processed_transcript	ENSMUSG00000085955.1
1004.54	-0.322972	0.0748671	-4.31394	1.60368e-05	0.000584855	EIF6	protein_coding	ENSMUSG00000027613.15
344.638	0.273618	0.0634347	4.31338	1.60778e-05	0.000585207	SPAG6L	protein_coding	ENSMUSG00000022783.11
1365.36	-0.278993	0.0646962	-4.31236	1.6152e-05	0.000586763	KCTD15	protein_coding	ENSMUSG00000030499.9
3639.69	0.226412	0.0525158	4.31131	1.62289e-05	0.000587267	RABGAP1L	protein_coding	ENSMUSG00000026721.16
1901.23	-0.264255	0.0612907	-4.3115	1.62152e-05	0.000587267	DACT3	protein_coding	ENSMUSG00000078794.4
2207.21	-0.198801	0.0461205	-4.31046	1.62917e-05	0.000588397	CC2D1A	protein_coding	ENSMUSG00000036686.16
3135.27	-0.16325	0.0378849	-4.3091	1.63919e-05	0.000589779	USP19	protein_coding	ENSMUSG00000006676.16
5032.74	0.150532	0.0349336	4.30908	1.63933e-05	0.000589779	HSPA4	protein_coding	ENSMUSG00000020361.13
144.039	-0.425849	0.0988624	-4.30749	1.6512e-05	0.000592905	SOCS3	protein_coding	ENSMUSG00000053113.3
326.211	-0.347247	0.0806376	-4.30627	1.66032e-05	0.00059389	HYI	polymorphic_pseudogene	ENSMUSG00000006395.16
593.865	0.385557	0.0895275	4.30658	1.65796e-05	0.00059389	HCN1	protein_coding	ENSMUSG00000021730.8
609.299	-0.29049	0.0674759	-4.3051	1.66912e-05	0.000595895	GM42517	protein_coding	ENSMUSG00000105867.2
591.28	0.269043	0.0625037	4.30444	1.67411e-05	0.000596535	ABITRAM	protein_coding	ENSMUSG00000038827.11
1606.57	0.169673	0.0394341	4.30269	1.68734e-05	0.000600099	RGS7	protein_coding	ENSMUSG00000026527.13
3815.49	0.161712	0.0375886	4.30215	1.69151e-05	0.000600439	GDAP1	protein_coding	ENSMUSG00000025777.8
6023	-0.210314	0.0489023	-4.30069	1.70264e-05	0.00060324	SYP	protein_coding	ENSMUSG00000031144.15
2018.85	-0.230779	0.0536999	-4.29756	1.72687e-05	0.000609291	UBA52	protein_coding	ENSMUSG00000090137.8
20481.7	-0.190862	0.0444152	-4.29722	1.72953e-05	0.000609291	BASP1	protein_coding	ENSMUSG00000045763.8
79.9786	-0.616359	0.14341	-4.29789	1.72433e-05	0.000609291	MDFI	protein_coding	ENSMUSG00000032717.14
2510.35	0.270995	0.0630904	4.29535	1.74421e-05	0.000613304	ZFP292	protein_coding	ENSMUSG00000039967.14
2756.56	-0.231891	0.0540215	-4.29257	1.76618e-05	0.000619861	RPS17	protein_coding	ENSMUSG00000061787.15
1330.6	0.184984	0.043108	4.29118	1.77729e-05	0.000622588	ADCY2	protein_coding	ENSMUSG00000021536.7
95.7509	-0.530361	0.123662	-4.28879	1.79653e-05	0.000628145	GM29054	processed_transcript	ENSMUSG00000101144.2
4334.83	0.319107	0.0744265	4.28755	1.80658e-05	0.000630477	9330182L06RIK	protein_coding	ENSMUSG00000056004.16
4199.04	0.244424	0.0570188	4.28672	1.81327e-05	0.000631629	CADM2	protein_coding	ENSMUSG00000064115.13
1651.66	-0.294563	0.0687696	-4.28334	1.84111e-05	0.000638937	ZFP316	protein_coding	ENSMUSG00000046658.16
3997.58	0.283349	0.0661454	4.28373	1.83783e-05	0.000638937	CLSTN2	protein_coding	ENSMUSG00000032452.12
123.392	-0.461924	0.107876	-4.28197	1.85245e-05	0.000639299	9530046B11RIK	antisense	ENSMUSG00000086047.1
1609.35	-0.219875	0.0513476	-4.28209	1.85146e-05	0.000639299	COX7C	protein_coding	ENSMUSG00000017778.14
189.583	-0.386298	0.0902006	-4.28266	1.84672e-05	0.000639299	GM15743	antisense	ENSMUSG00000086645.2
1517.97	-0.189405	0.0442498	-4.28036	1.86587e-05	0.000642742	SLC6A9	protein_coding	ENSMUSG00000028542.17
16484.9	-0.217106	0.0507284	-4.27978	1.87079e-05	0.000643249	THRA	protein_coding	ENSMUSG00000058756.13
174.27	-0.492854	0.11517	-4.27935	1.87437e-05	0.00064329	GRASP	protein_coding	ENSMUSG00000000531.5
2525.51	-0.245528	0.057391	-4.27817	1.88437e-05	0.000645537	RPS13	protein_coding	ENSMUSG00000090862.3
2499.43	-0.296472	0.0693289	-4.27632	1.90011e-05	0.000649731	SEMA6B	protein_coding	ENSMUSG00000001227.12
99.1881	-0.562742	0.131722	-4.2722	1.93555e-05	0.000660529	TUBB2A-PS2	processed_pseudogene	ENSMUSG00000113275.1
4409.1	0.188291	0.0440774	4.27183	1.93877e-05	0.000660529	CASK	protein_coding	ENSMUSG00000031012.17
1137.13	-0.336841	0.0788693	-4.27087	1.94709e-05	0.000662151	EDF1	protein_coding	ENSMUSG00000015092.9
3510.7	-0.20721	0.0485663	-4.26655	1.98523e-05	0.000673895	DLGAP3	protein_coding	ENSMUSG00000042388.14
1151.64	0.238927	0.0560097	4.26582	1.99169e-05	0.000674858	ZFP932	protein_coding	ENSMUSG00000066613.14
1198.11	-0.257681	0.0604187	-4.26493	1.99968e-05	0.000676333	GET4	protein_coding	ENSMUSG00000025858.12
786.614	-0.326307	0.0765185	-4.26442	2.00425e-05	0.000676652	TMEM223	protein_coding	ENSMUSG00000117924.1
902.872	-0.229623	0.053861	-4.26326	2.01466e-05	0.000678937	ZFP622	protein_coding	ENSMUSG00000052253.6
4213.35	0.192296	0.0451133	4.2625	2.02152e-05	0.00068002	DDAH1	protein_coding	ENSMUSG00000028194.15
192.111	-0.499686	0.117278	-4.2607	2.03788e-05	0.000684287	EMILIN1	protein_coding	ENSMUSG00000029163.9
6566.75	-0.288112	0.0676279	-4.26026	2.0419e-05	0.000684403	LY6H	protein_coding	ENSMUSG00000022577.17
1011.32	-0.254209	0.0597162	-4.25696	2.07229e-05	0.000693343	E4F1	protein_coding	ENSMUSG00000024137.9
1560.13	-0.244259	0.0573931	-4.25591	2.08204e-05	0.000694112	SPNS1	protein_coding	ENSMUSG00000030741.15
108.587	-0.603611	0.141817	-4.25626	2.07877e-05	0.000694112	4933408J17RIK	lincRNA	ENSMUSG00000097407.1
5781.88	-0.207887	0.0488517	-4.25548	2.08602e-05	0.000694198	EPO	protein_coding	ENSMUSG00000029711.13
2044.05	-0.245915	0.0577953	-4.25493	2.09115e-05	0.000694666	ELFN2	protein_coding	ENSMUSG00000043460.7
702.642	0.252103	0.059261	4.25412	2.09876e-05	0.000695953	ZFP655	protein_coding	ENSMUSG00000007812.16
109.425	-0.528615	0.124278	-4.2535	2.10453e-05	0.000696627	GM34237	lincRNA	ENSMUSG00000113330.1
2442.24	-0.244885	0.0575863	-4.25249	2.11409e-05	0.000698551	FXR2	protein_coding	ENSMUSG00000018765.5
2379.2	-0.252916	0.0595185	-4.24937	2.14369e-05	0.000707075	RPL37A	protein_coding	ENSMUSG00000046330.10
730.203	0.199317	0.0469236	4.2477	2.15973e-05	0.000711107	GM15489	antisense	ENSMUSG00000086942.1
3027.56	0.216649	0.0510244	4.246	2.17622e-05	0.000715274	RIMS1	protein_coding	ENSMUSG00000041670.17
229.476	0.419843	0.0988898	4.24556	2.18049e-05	0.000715414	5330434G04RIK	lincRNA	ENSMUSG00000087620.7
322.6	-0.435122	0.102508	-4.24475	2.18837e-05	0.000716282	GM43580	processed_pseudogene	ENSMUSG00000107062.1
496.939	-0.293347	0.0691123	-4.2445	2.19082e-05	0.000716282	HYAL2	protein_coding	ENSMUSG00000010047.12
1680.21	-0.182282	0.0429625	-4.24281	2.20734e-05	0.000720419	PGD	protein_coding	ENSMUSG00000028961.15
1585.18	-0.204919	0.0483114	-4.24163	2.21907e-05	0.000722982	A230103J11RIK	processed_transcript	ENSMUSG00000087026.7
2280.7	-0.267744	0.0632325	-4.23428	2.29288e-05	0.000745726	CSNK1G2	protein_coding	ENSMUSG00000003345.16
2234.19	0.240561	0.0568449	4.23188	2.31744e-05	0.000751803	DNM3	protein_coding	ENSMUSG00000040265.16
4888.06	-0.225262	0.0532337	-4.23156	2.32072e-05	0.000751803	RPL22	protein_coding	ENSMUSG00000028936.15
2191.46	-0.170153	0.0402242	-4.23011	2.33577e-05	0.000751803	SH2B1	protein_coding	ENSMUSG00000030733.10
5782.65	0.167313	0.0395507	4.23033	2.33348e-05	0.000751803	NTM	protein_coding	ENSMUSG00000059974.10
53.6212	-0.714829	0.168965	-4.23063	2.3304e-05	0.000751803	GRIN3B	protein_coding	ENSMUSG00000035745.9
816.707	0.342875	0.0810395	4.23096	2.32697e-05	0.000751803	FAM135B	protein_coding	ENSMUSG00000036800.8
3121.39	-0.176846	0.0418193	-4.22881	2.34929e-05	0.00075485	ACTR1B	protein_coding	ENSMUSG00000037351.9
4441.98	0.220034	0.0520578	4.22672	2.37122e-05	0.000760586	NTRK3	protein_coding	ENSMUSG00000059146.12
162.519	-0.489508	0.115834	-4.22593	2.37956e-05	0.00076195	MIR7654	miRNA	ENSMUSG00000098917.1
834.961	-0.263059	0.0622561	-4.22543	2.38486e-05	0.000762336	SHB	protein_coding	ENSMUSG00000044813.15
120.96	-0.525787	0.124453	-4.22479	2.39164e-05	0.000763195	GM50037	antisense	ENSMUSG00000117603.1
751.087	-0.225052	0.053277	-4.22419	2.39805e-05	0.000763934	PICK1	protein_coding	ENSMUSG00000068206.13
403.566	-0.260442	0.0617352	-4.2187	2.45714e-05	0.000779925	GM42688	protein_coding	ENSMUSG00000079511.8
366.411	-0.360745	0.0855033	-4.21908	2.45302e-05	0.000779925	GM49405	protein_coding	ENSMUSG00000024869.10
971.74	-0.333935	0.0791623	-4.21836	2.46081e-05	0.000779925	NDUFB8	protein_coding	ENSMUSG00000025204.10
6847.62	-0.405589	0.0961988	-4.21615	2.48504e-05	0.000785044	APOE	protein_coding	ENSMUSG00000002985.16
2117.1	-0.262004	0.0621434	-4.21612	2.48538e-05	0.000785044	EGLN2	protein_coding	ENSMUSG00000058709.11
542.782	-0.295892	0.0702214	-4.2137	2.51222e-05	0.000789367	PHPT1	protein_coding	ENSMUSG00000036504.6
10160.3	-0.178738	0.0424119	-4.21433	2.50521e-05	0.000789367	ATP9A	protein_coding	ENSMUSG00000027546.15
1478.34	-0.287975	0.0683481	-4.21336	2.51601e-05	0.000789367	RPL38	protein_coding	ENSMUSG00000057322.12
2451.2	0.222427	0.052786	4.21376	2.51156e-05	0.000789367	ROCK2	protein_coding	ENSMUSG00000020580.10
2758.29	-0.235563	0.0559537	-4.20997	2.55408e-05	0.000799964	RPL23	protein_coding	ENSMUSG00000071415.6
1575.52	-0.252083	0.0598889	-4.20919	2.56291e-05	0.000801257	TXN1	protein_coding	ENSMUSG00000028367.5
554.829	-0.261811	0.0622066	-4.20873	2.56806e-05	0.000801257	ALDH4A1	protein_coding	ENSMUSG00000028737.15
2979.69	-0.243056	0.057754	-4.20847	2.57111e-05	0.000801257	ATP5D	protein_coding	ENSMUSG00000003072.15
719.983	0.267856	0.0636949	4.20529	2.60745e-05	0.000811226	ARHGAP42	protein_coding	ENSMUSG00000050730.17
1036.21	0.239374	0.0569499	4.20323	2.6313e-05	0.000814566	TRAM1	protein_coding	ENSMUSG00000025935.10
3996.23	-0.223378	0.0531428	-4.20335	2.62993e-05	0.000814566	GNB2	protein_coding	ENSMUSG00000029713.15
5919.35	-0.176072	0.0418875	-4.20346	2.62866e-05	0.000814566	GM10644	bidirectional_promoter_lncRNA	ENSMUSG00000074219.3
2634.78	-0.179959	0.0428339	-4.20131	2.65373e-05	0.00081883	SLC27A1	protein_coding	ENSMUSG00000031808.7
4208.83	0.216005	0.0514138	4.2013	2.65386e-05	0.00081883	TUG1	protein_coding	ENSMUSG00000056579.18
2903.23	-0.254471	0.0605913	-4.19979	2.67157e-05	0.000822932	GM10252	TEC	ENSMUSG00000110350.1
2058.92	0.365723	0.0871414	4.19689	2.70607e-05	0.000830618	RGS5	protein_coding	ENSMUSG00000026678.10
850.872	-0.283662	0.0675901	-4.1968	2.70715e-05	0.000830618	DNLZ	protein_coding	ENSMUSG00000075467.4
568.079	-0.265271	0.0632113	-4.19657	2.70989e-05	0.000830618	GPN3	protein_coding	ENSMUSG00000029464.10
798.51	-0.226756	0.0540472	-4.19552	2.72247e-05	0.000833104	TBL3	protein_coding	ENSMUSG00000040688.16
778.141	-0.25358	0.0604627	-4.19398	2.74097e-05	0.00083739	SIRT6	protein_coding	ENSMUSG00000034748.16
1024.7	-0.215071	0.0513009	-4.19234	2.76089e-05	0.000840717	UNC119B	protein_coding	ENSMUSG00000046562.5
275.018	-0.338716	0.0807883	-4.19263	2.75736e-05	0.000840717	KIFC1	protein_coding	ENSMUSG00000079553.11
142.018	0.381737	0.0910716	4.19161	2.7698e-05	0.000842057	DNAH7C	protein_coding	ENSMUSG00000101337.6
1514.82	0.272399	0.0650507	4.18749	2.8206e-05	0.000854711	DMD	protein_coding	ENSMUSG00000045103.19
1891.46	0.227983	0.05444	4.18778	2.81692e-05	0.000854711	GLRA2	protein_coding	ENSMUSG00000018589.8
1216.95	0.30026	0.0717659	4.18388	2.86577e-05	0.000866988	NYAP2	protein_coding	ENSMUSG00000054976.14
41.0355	0.725521	0.173463	4.18258	2.88215e-05	0.000870532	RPL7A-PS3	processed_pseudogene	ENSMUSG00000068579.5
650.577	-0.323159	0.0773045	-4.18034	2.91069e-05	0.000877729	YJEFN3	protein_coding	ENSMUSG00000048967.16
50.0605	-0.832222	0.199212	-4.17756	2.94647e-05	0.000887083	NUTF2-PS1	protein_coding	ENSMUSG00000071497.4
3105.6	-0.288607	0.0691176	-4.17559	2.97215e-05	0.000893121	ITM2C	protein_coding	ENSMUSG00000026223.15
1626.18	-0.190836	0.0457062	-4.17529	2.97611e-05	0.000893121	HNRNPF	protein_coding	ENSMUSG00000042079.13
510.539	-0.328351	0.0786531	-4.17468	2.98406e-05	0.000894067	FRAT1	protein_coding	ENSMUSG00000067199.4
1020.99	-0.21512	0.0515624	-4.17203	3.01893e-05	0.000898735	DVL2	protein_coding	ENSMUSG00000020888.16
2267.61	-0.176292	0.0422554	-4.17206	3.01856e-05	0.000898735	EEF1D	protein_coding	ENSMUSG00000055762.16
193.488	-0.428737	0.102739	-4.17308	3.00503e-05	0.000898735	KCNJ4	protein_coding	ENSMUSG00000044216.7
1836.63	-0.31168	0.0746956	-4.17266	3.01063e-05	0.000898735	DRAP1	protein_coding	ENSMUSG00000024914.16
579.938	-0.335173	0.0803728	-4.17022	3.04304e-05	0.000904467	NDUFB6	protein_coding	ENSMUSG00000071014.10
355.615	-0.378617	0.0908107	-4.1693	3.05542e-05	0.000906702	PRXL2B	protein_coding	ENSMUSG00000029059.9
6475.7	-0.15762	0.0378242	-4.16716	3.08418e-05	0.000913779	RPL15	protein_coding	ENSMUSG00000012405.16
77.991	0.61542	0.147728	4.1659	3.10125e-05	0.000917378	CDR1	protein_coding	ENSMUSG00000090546.2
838.837	0.18552	0.0445558	4.16378	3.13027e-05	0.000924497	2610301B20RIK	protein_coding	ENSMUSG00000059482.15
653.456	-0.32703	0.0785712	-4.16221	3.15177e-05	0.000929374	ADGRA2	protein_coding	ENSMUSG00000031486.15
1940.95	-0.237733	0.0571347	-4.16093	3.16958e-05	0.000932776	STOML1	protein_coding	ENSMUSG00000032333.6
1296.43	-0.195229	0.0469226	-4.16066	3.17332e-05	0.000932776	GM49759	TEC	ENSMUSG00000111394.1
462.504	-0.32631	0.0784369	-4.16017	3.18017e-05	0.000933176	1810037I17RIK	protein_coding	ENSMUSG00000054091.9
58.9476	0.570796	0.137216	4.15984	3.1847e-05	0.000933176	ZFP781	protein_coding	ENSMUSG00000096718.2
2069.35	-0.170788	0.0410809	-4.15736	3.21949e-05	0.000941891	TBC1D13	protein_coding	ENSMUSG00000039678.12
1249.92	-0.262605	0.0631903	-4.15578	3.24177e-05	0.000946922	PTK7	protein_coding	ENSMUSG00000023972.10
1310.8	-0.253548	0.0610302	-4.15448	3.26035e-05	0.000950858	RPS10	protein_coding	ENSMUSG00000052146.16
847.256	0.215754	0.0519482	4.15325	3.27787e-05	0.00095321	GM16054	antisense	ENSMUSG00000087431.1
1082.4	-0.258482	0.0622368	-4.1532	3.27864e-05	0.00095321	CDK5RAP3	protein_coding	ENSMUSG00000018669.14
1109.38	-0.253301	0.0610101	-4.15179	3.29882e-05	0.000956094	PPP4C	protein_coding	ENSMUSG00000030697.7
96.5674	-0.500023	0.120433	-4.15189	3.29739e-05	0.000956094	GM11769	processed_transcript	ENSMUSG00000085636.1
805.302	0.19824	0.0477624	4.15055	3.31677e-05	0.000959803	1810030O07RIK	protein_coding	ENSMUSG00000044148.6
85.4901	-0.557325	0.134326	-4.14904	3.33875e-05	0.000963172	VAMP8	protein_coding	ENSMUSG00000050732.9
618.717	-0.355151	0.0855912	-4.14938	3.33376e-05	0.000963172	TMEM121	protein_coding	ENSMUSG00000049036.7
278.649	0.398876	0.0961822	4.14708	3.36737e-05	0.00096843	GM10250	processed_pseudogene	ENSMUSG00000068706.3
12465.8	-0.164715	0.0397176	-4.14716	3.36631e-05	0.00096843	ATP5A1	protein_coding	ENSMUSG00000025428.15
787.694	0.305728	0.0737308	4.14654	3.37533e-05	0.000969223	CNTN4	protein_coding	ENSMUSG00000064293.14
486.076	-0.313174	0.0755403	-4.1458	3.38636e-05	0.000970897	SLC2A8	protein_coding	ENSMUSG00000026791.14
37.7167	-0.717204	0.173033	-4.1449	3.39958e-05	0.000973187	H2-T23	protein_coding	ENSMUSG00000067212.8
1252.55	-0.286027	0.0690473	-4.14248	3.43575e-05	0.000982035	TMEM191C	protein_coding	ENSMUSG00000055692.21
1865.3	0.256457	0.0619276	4.14125	3.45419e-05	0.000985794	EXOC4	protein_coding	ENSMUSG00000029763.17
3340.33	-0.259326	0.0626625	-4.13846	3.49647e-05	0.000996332	FKBP4	protein_coding	ENSMUSG00000030357.10
433.012	-0.27904	0.0674374	-4.13777	3.50697e-05	0.000997799	AZIN2	protein_coding	ENSMUSG00000028789.16
439.723	0.296854	0.0717673	4.13633	3.52898e-05	0.00100253	KCNT2	protein_coding	ENSMUSG00000052726.16
416.533	-0.367916	0.0890248	-4.13273	3.58476e-05	0.00101683	GM45133	TEC	ENSMUSG00000109274.1
597.206	0.261416	0.0632837	4.13087	3.61399e-05	0.00102201	ZFP944	protein_coding	ENSMUSG00000033972.9
369.483	0.307415	0.0744171	4.13097	3.61232e-05	0.00102201	XK	protein_coding	ENSMUSG00000015342.6
807.681	-0.295849	0.0716311	-4.13017	3.62494e-05	0.00102355	TLNRD1	protein_coding	ENSMUSG00000070462.4
2385.51	-0.268038	0.0649843	-4.12467	3.71272e-05	0.00104675	PSMB4	protein_coding	ENSMUSG00000005779.12
798.396	-0.247126	0.059948	-4.12234	3.75044e-05	0.00105579	NECTIN2	protein_coding	ENSMUSG00000062300.14
199.087	0.432974	0.105084	4.12027	3.78422e-05	0.00106369	D3ERTD751E	protein_coding	ENSMUSG00000025766.14
379.469	0.309498	0.0751297	4.11952	3.7967e-05	0.00106559	ADCYAP1	protein_coding	ENSMUSG00000024256.7
1103.95	-0.239244	0.058163	-4.11333	3.89996e-05	0.00109293	ZFP574	protein_coding	ENSMUSG00000045252.11
1083.64	-0.294265	0.0715861	-4.11064	3.94556e-05	0.00110405	RAB34	protein_coding	ENSMUSG00000002059.18
149.661	-0.537588	0.1308	-4.10999	3.95674e-05	0.0011051	GRRP1	protein_coding	ENSMUSG00000050105.5
1849.57	-0.309627	0.0753399	-4.10973	3.96117e-05	0.0011051	DDAH2	protein_coding	ENSMUSG00000007039.12
1894.56	-0.175404	0.0427319	-4.10476	4.04744e-05	0.0011263	TRMT1	protein_coding	ENSMUSG00000001909.16
299.232	-0.294128	0.0716573	-4.10465	4.04928e-05	0.0011263	RHBDL3	protein_coding	ENSMUSG00000017692.8
1144.6	0.231367	0.0563831	4.10349	4.06971e-05	0.00112706	SOX6	protein_coding	ENSMUSG00000051910.13
131.842	-0.410838	0.100106	-4.10401	4.06047e-05	0.00112706	EXOSC6	protein_coding	ENSMUSG00000109941.1
307.009	-0.370025	0.090174	-4.10346	4.07013e-05	0.00112706	ZNHIT2	protein_coding	ENSMUSG00000075227.6
419.752	-0.295325	0.0719941	-4.10207	4.09477e-05	0.0011322	MZT2	protein_coding	ENSMUSG00000022671.13
6622.04	-0.16291	0.0397238	-4.10107	4.11251e-05	0.00113452	ARF1	protein_coding	ENSMUSG00000048076.14
641.148	-0.233182	0.0568611	-4.10091	4.11536e-05	0.00113452	RAD9A	protein_coding	ENSMUSG00000024824.7
4347.34	-0.253938	0.0619382	-4.09986	4.13399e-05	0.00113798	FKBP8	protein_coding	ENSMUSG00000019428.16
223.311	-0.411492	0.100396	-4.0987	4.15483e-05	0.00114203	GM17251	bidirectional_promoter_lncRNA	ENSMUSG00000090952.2
636.38	-0.24336	0.0594068	-4.0965	4.1944e-05	0.00114579	HMGCL	protein_coding	ENSMUSG00000028672.13
3085.64	-0.20243	0.0494124	-4.09674	4.19014e-05	0.00114579	MARK4	protein_coding	ENSMUSG00000030397.11
4839.61	-0.195033	0.0476127	-4.09623	4.19926e-05	0.00114579	SCAF1	protein_coding	ENSMUSG00000038406.17
582.713	-0.313564	0.0765328	-4.09712	4.18323e-05	0.00114579	KLF16	protein_coding	ENSMUSG00000035397.8
1273.74	-0.192551	0.0469983	-4.09697	4.18588e-05	0.00114579	PATZ1	protein_coding	ENSMUSG00000020453.17
133.887	-0.402365	0.0982401	-4.09573	4.20833e-05	0.00114659	C230013L11RIK	bidirectional_promoter_lncRNA	ENSMUSG00000117171.1
15303.4	0.14812	0.0361753	4.09452	4.23049e-05	0.00115094	RTN3	protein_coding	ENSMUSG00000024758.15
152.031	-0.493595	0.12065	-4.09113	4.29273e-05	0.00116447	COL7A1	protein_coding	ENSMUSG00000025650.13
752.813	-0.316028	0.0772444	-4.09128	4.29005e-05	0.00116447	FBLL1	protein_coding	ENSMUSG00000051062.6
2088.34	-0.215505	0.0526952	-4.08964	4.3204e-05	0.00117028	GNL1	protein_coding	ENSMUSG00000024429.9
1381.14	0.270372	0.0661333	4.08829	4.34559e-05	0.00117495	NTNG1	protein_coding	ENSMUSG00000059857.15
90.6029	-0.518879	0.126926	-4.08804	4.35028e-05	0.00117495	GM10638	antisense	ENSMUSG00000074178.3
1807.04	0.258221	0.0631766	4.08728	4.36452e-05	0.00117709	AP1S2	protein_coding	ENSMUSG00000031367.15
200.528	-0.358942	0.0878888	-4.08405	4.42569e-05	0.00119187	H2-K1	protein_coding	ENSMUSG00000061232.16
487.087	-0.331801	0.0813405	-4.07916	4.51985e-05	0.00121547	2810410L24RIK	processed_transcript	ENSMUSG00000075389.3
403.391	-0.268679	0.0658938	-4.07746	4.55297e-05	0.00122207	FAM110A	protein_coding	ENSMUSG00000027459.16
558.456	-0.259995	0.0637774	-4.0766	4.56995e-05	0.00122207	TRP53RKA	protein_coding	ENSMUSG00000039725.6
1615.25	0.277584	0.0680928	4.07656	4.57064e-05	0.00122207	RASGRF2	protein_coding	ENSMUSG00000021708.17
675.238	-0.24376	0.0597949	-4.07661	4.56979e-05	0.00122207	KLC4	protein_coding	ENSMUSG00000003546.10
1311.19	-0.253165	0.0621447	-4.07379	4.62533e-05	0.00123492	EIF3G	protein_coding	ENSMUSG00000070319.6
2655.56	0.214067	0.0525568	4.07307	4.63983e-05	0.00123702	KIF26B	protein_coding	ENSMUSG00000026494.12
2267.19	-0.250247	0.0614626	-4.07154	4.6704e-05	0.00124339	PFN1	protein_coding	ENSMUSG00000018293.4
23.2336	-1.09834	0.269911	-4.06926	4.71633e-05	0.00125383	4930413G21RIK	TEC	ENSMUSG00000108452.1
7508.9	-0.195708	0.0481268	-4.0665	4.77245e-05	0.00126155	ADGRB2	protein_coding	ENSMUSG00000028782.14
2330.88	-0.24054	0.0591463	-4.06687	4.76498e-05	0.00126155	MIB2	protein_coding	ENSMUSG00000029060.17
1056.81	-0.202352	0.0497571	-4.06679	4.76642e-05	0.00126155	TRAPPC5	protein_coding	ENSMUSG00000040236.4
558.17	-0.31335	0.0770531	-4.06667	4.7689e-05	0.00126155	1110038B12RIK	processed_transcript	ENSMUSG00000092203.7
1785.91	0.183741	0.0451989	4.06515	4.80009e-05	0.00126706	TPGS2	protein_coding	ENSMUSG00000024269.11
426.128	-0.283252	0.069687	-4.06464	4.81076e-05	0.00126808	BET1L	protein_coding	ENSMUSG00000025484.9
182.221	-0.435314	0.107116	-4.06396	4.82481e-05	0.00126999	EPB41L4AOS	lincRNA	ENSMUSG00000087590.2
1981.75	-0.18081	0.0445189	-4.06142	4.87754e-05	0.00128206	CREBZF	protein_coding	ENSMUSG00000051451.6
637.102	0.336936	0.0830595	4.05656	4.98005e-05	0.00130599	ZFP942	protein_coding	ENSMUSG00000071267.11
6924.07	-0.217723	0.0536734	-4.05644	4.98262e-05	0.00130599	EHMT2	protein_coding	ENSMUSG00000013787.15
13867.1	-0.244119	0.0601889	-4.05589	4.99446e-05	0.00130726	AGAP2	protein_coding	ENSMUSG00000025422.10
7629.91	0.174304	0.042993	4.05425	5.02953e-05	0.00131459	NTRK2	protein_coding	ENSMUSG00000055254.15
105.147	-0.45489	0.112212	-4.05383	5.0386e-05	0.00131512	RNLS	polymorphic_pseudogene	ENSMUSG00000071573.14
1347.79	-0.189333	0.0467127	-4.05313	5.05371e-05	0.00131721	CLCN2	protein_coding	ENSMUSG00000022843.17
1936.09	-0.28969	0.0714839	-4.05252	5.06687e-05	0.0013188	MAF1	protein_coding	ENSMUSG00000022553.16
1523.2	-0.244388	0.0603127	-4.05202	5.07779e-05	0.0013198	CAMK2N2	protein_coding	ENSMUSG00000051146.2
343.556	0.336873	0.0831673	4.05055	5.10983e-05	0.00132628	INPP4B	protein_coding	ENSMUSG00000037940.17
913.985	-0.227239	0.0561106	-4.04985	5.12503e-05	0.00132837	AEN	protein_coding	ENSMUSG00000030609.18
6778.49	-0.244701	0.0604375	-4.04883	5.14739e-05	0.00133232	MAZ	protein_coding	ENSMUSG00000030678.7
65.9652	0.517105	0.127741	4.04808	5.16402e-05	0.00133477	GM15584	antisense	ENSMUSG00000085822.2
4380.92	0.226479	0.0559875	4.04517	5.22851e-05	0.00134956	R3HDM1	protein_coding	ENSMUSG00000056211.13
2494.54	0.204863	0.05067	4.04308	5.27546e-05	0.00135605	UBE2J1	protein_coding	ENSMUSG00000028277.13
204.619	-0.410856	0.101611	-4.0434	5.26813e-05	0.00135605	4930404N11RIK	protein_coding	ENSMUSG00000020234.10
1398.07	-0.214688	0.0530982	-4.04323	5.27206e-05	0.00135605	FKBP5	protein_coding	ENSMUSG00000024222.17
1651.28	0.255269	0.0631491	4.04232	5.29258e-05	0.00135857	FGF12	protein_coding	ENSMUSG00000022523.10
2211.29	0.188272	0.046579	4.04199	5.30001e-05	0.00135861	NAA15	protein_coding	ENSMUSG00000063273.11
4378.43	-0.170613	0.0422182	-4.04123	5.31726e-05	0.00135945	MGAT5B	protein_coding	ENSMUSG00000043857.16
364.043	0.26492	0.0655548	4.0412	5.31788e-05	0.00135945	PVT1	lincRNA	ENSMUSG00000097039.8
943.077	-0.336076	0.0831701	-4.04082	5.32642e-05	0.00135977	KLHDC8B	protein_coding	ENSMUSG00000032609.12
151.505	-0.467953	0.115866	-4.03873	5.37423e-05	0.00137002	DMRTA2	protein_coding	ENSMUSG00000047143.3
5820.1	-0.17819	0.0441236	-4.03842	5.38128e-05	0.00137002	PDZD4	protein_coding	ENSMUSG00000002006.12
968.009	-0.337508	0.0836487	-4.03482	5.46435e-05	0.00138738	PMVK	protein_coding	ENSMUSG00000027952.16
677.471	0.32379	0.0802431	4.03512	5.45741e-05	0.00138738	RORB	protein_coding	ENSMUSG00000036192.15
1885.49	-0.21475	0.0532492	-4.03292	5.5088e-05	0.00139676	PARK7	protein_coding	ENSMUSG00000028964.14
1776.57	-0.211884	0.052561	-4.0312	5.54917e-05	0.00140318	CDK9	protein_coding	ENSMUSG00000009555.16
404.006	0.278863	0.069171	4.0315	5.54209e-05	0.00140318	STK3	protein_coding	ENSMUSG00000022329.15
486.981	-0.227971	0.0565977	-4.02791	5.62737e-05	0.00142103	GFER	protein_coding	ENSMUSG00000040888.10
981.915	0.226067	0.0561599	4.02543	5.68724e-05	0.0014342	ANKRD45	protein_coding	ENSMUSG00000044835.15
440.361	-0.312898	0.0777386	-4.025	5.69756e-05	0.00143486	SAC3D1	protein_coding	ENSMUSG00000024790.8
152.994	-0.55265	0.137328	-4.0243	5.71443e-05	0.00143717	GM28402	antisense	ENSMUSG00000101651.1
6787.84	0.201028	0.0499777	4.02235	5.76206e-05	0.00144459	GABRB3	protein_coding	ENSMUSG00000033676.13
3083.66	0.165662	0.0411908	4.02182	5.77494e-05	0.00144459	PRKAR2A	protein_coding	ENSMUSG00000032601.13
865.814	0.195457	0.0485958	4.0221	5.76804e-05	0.00144459	IFT88	protein_coding	ENSMUSG00000040040.16
973.477	-0.331466	0.0824095	-4.02218	5.76612e-05	0.00144459	EFNB1	protein_coding	ENSMUSG00000031217.8
2238.53	-0.214278	0.0533181	-4.01887	5.84774e-05	0.00146084	MEX3D	protein_coding	ENSMUSG00000048696.11
5610.83	-0.185927	0.0462715	-4.01817	5.86507e-05	0.0014632	CASKIN1	protein_coding	ENSMUSG00000033597.9
11649.7	-0.261357	0.0650672	-4.01673	5.90114e-05	0.00147024	LMTK3	protein_coding	ENSMUSG00000062044.16
855.917	-0.2587	0.0644198	-4.01585	5.92329e-05	0.00147378	MTHFR	protein_coding	ENSMUSG00000029009.17
4531.62	-0.203921	0.0508119	-4.01326	5.98847e-05	0.00148564	MKRN1	protein_coding	ENSMUSG00000029922.15
2666.45	-0.206557	0.0514799	-4.01239	6.01081e-05	0.00148564	KXD1	protein_coding	ENSMUSG00000055553.16
6436.22	0.191209	0.0476457	4.01315	5.99144e-05	0.00148564	RAB3C	protein_coding	ENSMUSG00000021700.10
464.95	0.327642	0.0816456	4.01298	5.9957e-05	0.00148564	GRIN2A	protein_coding	ENSMUSG00000059003.12
2272.3	-0.21615	0.0538674	-4.01263	6.00466e-05	0.00148564	TMEM151B	protein_coding	ENSMUSG00000096847.2
209.604	-0.335795	0.0837546	-4.00928	6.09054e-05	0.00150336	ISOC2A	protein_coding	ENSMUSG00000086784.2
611.695	0.213258	0.053225	4.00673	6.15648e-05	0.00151669	CNTLN	protein_coding	ENSMUSG00000038070.15
153.728	-0.399938	0.0998362	-4.00594	6.17711e-05	0.00151669	TRAPPC6A	protein_coding	ENSMUSG00000002043.17
61883.5	-0.121507	0.0303301	-4.00615	6.17155e-05	0.00151669	GALNT2L	protein_coding	ENSMUSG00000092329.1
129.696	-0.405808	0.101286	-4.00654	6.16137e-05	0.00151669	GM30619	unprocessed_pseudogene	ENSMUSG00000111542.1
733.647	0.197459	0.0492968	4.00551	6.18836e-05	0.00151745	SLC41A2	protein_coding	ENSMUSG00000034591.5
317.215	-0.346717	0.0865892	-4.00416	6.22393e-05	0.00152417	GM27882	misc_RNA	ENSMUSG00000099235.1
69.5064	-0.612504	0.153128	-3.99996	6.33538e-05	0.00154942	MTAG2	antisense	ENSMUSG00000091510.4
496.859	0.266113	0.0665396	3.99932	6.35246e-05	0.00155156	TIPARP	protein_coding	ENSMUSG00000034640.9
972.383	-0.327763	0.0819854	-3.99782	6.39288e-05	0.0015578	CCDC124	protein_coding	ENSMUSG00000007721.6
128.304	-0.452698	0.113242	-3.99762	6.39833e-05	0.0015578	KRT10	protein_coding	ENSMUSG00000019761.10
781.913	-0.297579	0.0744423	-3.99744	6.40307e-05	0.0015578	GM50367	protein_coding	ENSMUSG00000118135.1
66.1508	-0.527274	0.131938	-3.99637	6.43204e-05	0.00156281	9230104M06RIK	antisense	ENSMUSG00000097100.1
861.694	-0.346248	0.086661	-3.99544	6.45755e-05	0.00156697	IER5	protein_coding	ENSMUSG00000056708.5
466.072	0.280188	0.0701363	3.99491	6.47196e-05	0.00156842	BMPR1B	protein_coding	ENSMUSG00000052430.15
715.853	-0.28655	0.071739	-3.99434	6.48746e-05	0.00157013	DNAL4	protein_coding	ENSMUSG00000022420.16
567.364	0.244214	0.0611709	3.99231	6.54317e-05	0.00158156	PBDC1	protein_coding	ENSMUSG00000031226.13
146.529	-0.466492	0.116881	-3.99117	6.57485e-05	0.00158716	K230015D01RIK	antisense	ENSMUSG00000110630.1
41.8986	0.750696	0.188128	3.99035	6.59748e-05	0.00159057	4930555F03RIK	lincRNA	ENSMUSG00000031559.15
55.7604	0.534493	0.133992	3.989	6.63529e-05	0.00159555	LRRD1	protein_coding	ENSMUSG00000040367.2
1359.39	-0.358859	0.0899601	-3.98909	6.63273e-05	0.00159555	GM11175	antisense	ENSMUSG00000080058.2
1076.61	-0.195497	0.0490335	-3.98701	6.69116e-05	0.00160691	PBX2	protein_coding	ENSMUSG00000034673.14
1051.54	0.21112	0.0529851	3.98451	6.76205e-05	0.00162185	CNOT4	protein_coding	ENSMUSG00000038784.13
462.399	-0.406317	0.102074	-3.98059	6.8743e-05	0.00164665	ZFAS1	processed_transcript	ENSMUSG00000074578.14
32.5743	-0.769156	0.193273	-3.97964	6.90206e-05	0.0016498	MIR207	miRNA	ENSMUSG00000065452.1
320.82	-0.275648	0.0692664	-3.97953	6.90513e-05	0.0016498	BLOC1S3	protein_coding	ENSMUSG00000057667.7
1007.1	-0.214506	0.0539137	-3.97869	6.92954e-05	0.00165139	SPTSSA	protein_coding	ENSMUSG00000044408.7
521.266	-0.214344	0.0538721	-3.97875	6.92781e-05	0.00165139	BCL2L2	protein_coding	ENSMUSG00000089682.10
270.686	-0.310628	0.0781012	-3.97725	6.9717e-05	0.00165932	H2-KE6	protein_coding	ENSMUSG00000073422.11
6993.45	-0.114523	0.0288028	-3.9761	7.00546e-05	0.00166523	SV2A	protein_coding	ENSMUSG00000038486.9
2993.35	0.161054	0.0405159	3.97509	7.03518e-05	0.00166876	STAU2	protein_coding	ENSMUSG00000025920.19
5430.56	-0.186517	0.0469227	-3.97499	7.03824e-05	0.00166876	GPC1	protein_coding	ENSMUSG00000034220.7
2517.17	-0.228771	0.057581	-3.97303	7.09629e-05	0.00168039	ARVCF	protein_coding	ENSMUSG00000000325.16
23.4066	1.14579	0.28849	3.97166	7.13721e-05	0.00168793	GM38340	TEC	ENSMUSG00000102516.1
1502.44	-0.221874	0.055917	-3.96792	7.25029e-05	0.0017125	FAM129B	protein_coding	ENSMUSG00000026796.16
1827.36	0.196377	0.0494988	3.96732	7.26866e-05	0.0017125	OXR1	protein_coding	ENSMUSG00000022307.16
1022.8	-0.203432	0.0512764	-3.96736	7.26736e-05	0.0017125	TAZ	protein_coding	ENSMUSG00000009995.17
941.18	0.256527	0.0646771	3.96628	7.30031e-05	0.00171382	ASCC3	protein_coding	ENSMUSG00000038774.9
3842.72	0.251402	0.0633775	3.96674	7.2862e-05	0.00171382	AKAP6	protein_coding	ENSMUSG00000061603.8
2624.39	0.17866	0.0450452	3.96623	7.30186e-05	0.00171382	PCNP	protein_coding	ENSMUSG00000071533.11
516.377	-0.261145	0.0658705	-3.96453	7.35415e-05	0.00172392	NDUFAF3	protein_coding	ENSMUSG00000070283.4
1815.75	0.186287	0.0470113	3.96261	7.41341e-05	0.00173391	STK32B	protein_coding	ENSMUSG00000029123.8
1400.42	-0.216135	0.0545461	-3.96242	7.41924e-05	0.00173391	CHMP1A	protein_coding	ENSMUSG00000000743.9
2022.85	-0.194626	0.0491201	-3.96225	7.42465e-05	0.00173391	HDGFL2	protein_coding	ENSMUSG00000002833.11
2796.91	0.141911	0.0358307	3.96061	7.47582e-05	0.00173588	SRP72	protein_coding	ENSMUSG00000036323.14
6414.28	-0.243461	0.0614716	-3.96054	7.47797e-05	0.00173588	FTL1	protein_coding	ENSMUSG00000050708.16
941.015	0.25464	0.0642951	3.96049	7.47967e-05	0.00173588	STXBP6	protein_coding	ENSMUSG00000046314.16
78.3652	0.457853	0.115571	3.96168	7.44243e-05	0.00173588	GM7818	processed_pseudogene	ENSMUSG00000117234.1
583.704	0.242345	0.0611798	3.96119	7.45777e-05	0.00173588	ZFP955A	protein_coding	ENSMUSG00000094441.2
3163	-0.211238	0.0533521	-3.95932	7.51646e-05	0.00174225	SPEF1	protein_coding	ENSMUSG00000027329.9
32.8989	-0.818803	0.206866	-3.95814	7.55363e-05	0.00174869	4930442H23RIK	TEC	ENSMUSG00000053603.4
796	0.294181	0.0743597	3.95619	7.61546e-05	0.00175646	KCNB2	protein_coding	ENSMUSG00000092083.4
1349.4	-0.18454	0.0466432	-3.95642	7.60808e-05	0.00175646	SZRD1	protein_coding	ENSMUSG00000040842.17
707.349	-0.29175	0.0737408	-3.95642	7.60804e-05	0.00175646	MRPL28	protein_coding	ENSMUSG00000024181.9
3960.03	0.163261	0.0412707	3.95586	7.6261e-05	0.00175674	ENPP5	protein_coding	ENSMUSG00000023960.13
954.815	0.344433	0.08709	3.95491	7.65638e-05	0.00176153	LINGO2	protein_coding	ENSMUSG00000045083.14
3378.4	-0.205622	0.0520042	-3.95394	7.68743e-05	0.0017665	PCBP1	protein_coding	ENSMUSG00000051695.6
211.608	-0.435136	0.110067	-3.95337	7.70596e-05	0.00176858	GM45631	antisense	ENSMUSG00000110243.1
95.7276	-0.738814	0.186939	-3.95216	7.74495e-05	0.00177534	MATN4	protein_coding	ENSMUSG00000016995.17
140.794	-0.454818	0.115124	-3.95068	7.79286e-05	0.00178305	GM30015	processed_transcript	ENSMUSG00000111334.1
2557.28	-0.276151	0.0699022	-3.95053	7.79772e-05	0.00178305	GM26377	miRNA	ENSMUSG00000076138.1
2939.48	0.204356	0.0517634	3.94789	7.88422e-05	0.00180062	U2SURP	protein_coding	ENSMUSG00000032407.14
5066.61	0.185762	0.0470696	3.94653	7.92926e-05	0.00180869	PICALM	protein_coding	ENSMUSG00000039361.11
3508.38	0.195538	0.0495568	3.94574	7.9553e-05	0.00181241	SLC35F1	protein_coding	ENSMUSG00000038602.7
848.427	-0.272671	0.0691305	-3.9443	8.00346e-05	0.00181891	NAXE	protein_coding	ENSMUSG00000028070.7
2653.92	0.176284	0.0446962	3.94406	8.01143e-05	0.00181891	UBE2D1	protein_coding	ENSMUSG00000019927.6
7539.09	-0.255543	0.0647927	-3.94401	8.0131e-05	0.00181891	FAM171A2	protein_coding	ENSMUSG00000034685.4
1514.65	0.176993	0.0448911	3.94272	8.05613e-05	0.00182202	FXR1	protein_coding	ENSMUSG00000027680.15
14995.9	-0.146849	0.0372431	-3.94297	8.0479e-05	0.00182202	NSG1	protein_coding	ENSMUSG00000029126.7
363.761	0.488787	0.123961	3.94306	8.0448e-05	0.00182202	ONECUT2	protein_coding	ENSMUSG00000045991.19
235.506	-0.373393	0.0947597	-3.94042	8.13385e-05	0.00182986	GM22953	miRNA	ENSMUSG00000080374.1
2361.14	0.212523	0.0539229	3.94125	8.10589e-05	0.00182986	CDK14	protein_coding	ENSMUSG00000028926.15
3162.8	-0.18277	0.0463832	-3.94042	8.13374e-05	0.00182986	OS9	protein_coding	ENSMUSG00000040462.13
815.611	0.207881	0.0527568	3.94035	8.13618e-05	0.00182986	HDAC9	protein_coding	ENSMUSG00000004698.11
951.432	0.218919	0.0555598	3.94024	8.13993e-05	0.00182986	ZFPM2	protein_coding	ENSMUSG00000022306.9
133.175	-0.443022	0.112591	-3.93478	8.32714e-05	0.00186969	GM29481	antisense	ENSMUSG00000100781.1
3891.56	0.223306	0.056771	3.93345	8.37366e-05	0.00187788	ALCAM	protein_coding	ENSMUSG00000022636.13
879.747	0.258345	0.0657461	3.92944	8.51444e-05	0.00190678	ZFP267	protein_coding	ENSMUSG00000033883.11
1684	-0.200054	0.0509147	-3.9292	8.52301e-05	0.00190678	ZFP598	protein_coding	ENSMUSG00000041130.10
1954.78	-0.215311	0.0548155	-3.92793	8.56813e-05	0.00191458	GM17606	protein_coding	ENSMUSG00000091306.2
501.48	-0.225488	0.0574211	-3.92692	8.60388e-05	0.00192026	KANK3	protein_coding	ENSMUSG00000042099.16
2379.22	-0.203653	0.0518969	-3.92418	8.70268e-05	0.00193999	GRAMD4	protein_coding	ENSMUSG00000035900.18
1474.92	-0.233714	0.059609	-3.92078	8.82637e-05	0.00196521	KCTD2	protein_coding	ENSMUSG00000016940.18
2932.09	-0.214662	0.0547812	-3.91853	8.90913e-05	0.00198127	SH3GLB2	protein_coding	ENSMUSG00000026860.16
6149.6	-0.185117	0.0472725	-3.91596	9.00453e-05	0.00199972	NCDN	protein_coding	ENSMUSG00000028833.13
5160.43	0.28733	0.0733786	3.91572	9.01354e-05	0.00199972	GRM5	protein_coding	ENSMUSG00000049583.15
910.263	-0.298369	0.076247	-3.91319	9.10858e-05	0.00201184	NTMT1	protein_coding	ENSMUSG00000026857.9
1995.65	0.248971	0.0636179	3.91353	9.09572e-05	0.00201184	BACH2	protein_coding	ENSMUSG00000040270.16
887.117	-0.217909	0.0556796	-3.91363	9.09208e-05	0.00201184	PHF23	protein_coding	ENSMUSG00000018572.10
1513.18	-0.213399	0.0545344	-3.91311	9.11136e-05	0.00201184	CORO1B	protein_coding	ENSMUSG00000024835.15
6919.37	-0.197715	0.0505395	-3.9121	9.1497e-05	0.00201792	FUS	protein_coding	ENSMUSG00000030795.18
414.106	-0.24812	0.0634324	-3.91157	9.16976e-05	0.00201995	GM28364	antisense	ENSMUSG00000101503.1
1319.94	0.224496	0.0573992	3.91114	9.1863e-05	0.0020212	ST8SIA3	protein_coding	ENSMUSG00000056812.14
2944.94	0.177299	0.0453577	3.90891	9.27154e-05	0.00203576	ATF2	protein_coding	ENSMUSG00000027104.18
30.4629	-0.751907	0.192361	-3.90883	9.2743e-05	0.00203576	GM37500	TEC	ENSMUSG00000103900.1
472.003	-0.22671	0.0580129	-3.90792	9.30935e-05	0.00204008	MIEF2	protein_coding	ENSMUSG00000018599.5
2979.1	-0.242229	0.0619868	-3.90775	9.31588e-05	0.00204008	MLLT6	protein_coding	ENSMUSG00000038437.11
2822.15	0.20478	0.0524204	3.90649	9.36478e-05	0.00204012	DPP10	protein_coding	ENSMUSG00000036815.17
620.646	0.341968	0.0875267	3.90701	9.34456e-05	0.00204012	OLFM3	protein_coding	ENSMUSG00000027965.15
4525.13	-0.191777	0.0490909	-3.90658	9.36133e-05	0.00204012	U2AF2	protein_coding	ENSMUSG00000030435.16
1877.63	-0.221094	0.0565876	-3.9071	9.34088e-05	0.00204012	COX4I1	protein_coding	ENSMUSG00000031818.12
1057.38	0.249926	0.0639798	3.90633	9.37079e-05	0.00204012	CRIPT	protein_coding	ENSMUSG00000024146.9
757.016	-0.234454	0.060049	-3.90438	9.44674e-05	0.0020527	LHFP	protein_coding	ENSMUSG00000048332.13
946.932	-0.251878	0.0645142	-3.90422	9.45295e-05	0.0020527	EFNA3	protein_coding	ENSMUSG00000028039.11
1672	0.181661	0.0465321	3.904	9.46163e-05	0.0020527	GABRG2	protein_coding	ENSMUSG00000020436.17
1688.53	-0.214988	0.055077	-3.90341	9.48475e-05	0.00205532	POR	protein_coding	ENSMUSG00000005514.14
3840.72	-0.162637	0.0416979	-3.90037	9.60451e-05	0.00207886	MMP24	protein_coding	ENSMUSG00000027612.7
3272.59	-0.220547	0.0565694	-3.8987	9.67104e-05	0.00208599	DMWD	protein_coding	ENSMUSG00000030410.16
1521.77	0.20969	0.0537821	3.89888	9.6637e-05	0.00208599	A230004M16RIK	processed_transcript	ENSMUSG00000087306.7
1063.39	0.22354	0.0573313	3.89909	9.65567e-05	0.00208599	CHM	protein_coding	ENSMUSG00000025531.14
495.94	-0.34425	0.0883146	-3.898	9.69907e-05	0.00208962	TMEM258	protein_coding	ENSMUSG00000036372.14
82.6679	-0.457869	0.1175	-3.89677	9.74849e-05	0.00209784	B230322F03RIK	antisense	ENSMUSG00000097509.1
2624.88	-0.173612	0.044577	-3.89465	9.83398e-05	0.0021138	PSMC1	protein_coding	ENSMUSG00000021178.9
1339.5	0.144133	0.0370188	3.89352	9.87999e-05	0.00212124	D1ERTD622E	protein_coding	ENSMUSG00000044768.16
3165.53	-0.205674	0.0528372	-3.8926	9.91757e-05	0.00212686	BEGAIN	protein_coding	ENSMUSG00000040867.13
3895.1	0.292808	0.0752704	3.89008	0.000100213	0.00214128	PCLO	protein_coding	ENSMUSG00000061601.15
1289.64	-0.264312	0.0679396	-3.89041	0.000100077	0.00214128	CDK2AP1	protein_coding	ENSMUSG00000029394.11
1277.22	-0.175662	0.0451592	-3.88985	0.000100308	0.00214128	MED16	protein_coding	ENSMUSG00000013833.15
481.769	-0.280096	0.0720043	-3.89	0.000100246	0.00214128	TMEM11	protein_coding	ENSMUSG00000043284.12
1073.72	-0.228471	0.0587549	-3.88854	0.000100849	0.00215024	SERF2	protein_coding	ENSMUSG00000074884.12
482.186	0.252601	0.0649647	3.88828	0.000100958	0.00215024	GM48239	antisense	ENSMUSG00000114230.1
2590.15	0.159883	0.0411239	3.88784	0.000101141	0.00215167	GM47350	antisense	ENSMUSG00000111471.1
2933.31	-0.196954	0.050665	-3.88737	0.000101337	0.00215338	TNK2	protein_coding	ENSMUSG00000022791.19
2585.08	-0.200534	0.051607	-3.88578	0.000102002	0.00216504	CUEDC2	protein_coding	ENSMUSG00000036748.16
1107.63	0.251944	0.0648755	3.8835	0.000102961	0.00218044	PTP4A1	protein_coding	ENSMUSG00000026064.16
899.855	0.167268	0.0430712	3.88352	0.000102954	0.00218044	GTF3C6	protein_coding	ENSMUSG00000019837.8
267.262	-0.310781	0.0800613	-3.88179	0.00010369	0.00219337	SLC25A29	protein_coding	ENSMUSG00000021265.3
1357.24	0.221214	0.0569964	3.8812	0.000103942	0.00219621	ST8SIA3OS	antisense	ENSMUSG00000086128.8
1173.19	-0.230334	0.0593568	-3.8805	0.000104242	0.00220007	ENHO	protein_coding	ENSMUSG00000028445.7
1151.42	-0.296621	0.0764591	-3.87947	0.000104685	0.00220691	SF3A2	protein_coding	ENSMUSG00000020211.15
699.313	-0.297502	0.0767096	-3.87829	0.000105194	0.00221514	ID3	protein_coding	ENSMUSG00000007872.3
140.395	-0.412935	0.106489	-3.87772	0.000105439	0.00221751	RPP25L	protein_coding	ENSMUSG00000036114.3
1571.4	-0.198829	0.0512779	-3.87748	0.000105545	0.00221751	SPPL2B	protein_coding	ENSMUSG00000035206.10
1582	-0.211765	0.0546242	-3.87676	0.000105859	0.0022216	PYGO2	protein_coding	ENSMUSG00000047824.13
10778.7	-0.206055	0.0531717	-3.87528	0.000106501	0.00223257	WDR6	protein_coding	ENSMUSG00000066357.6
219.505	-0.296204	0.0764593	-3.87401	0.000107059	0.00224174	GM47163	bidirectional_promoter_lncRNA	ENSMUSG00000111977.1
226.421	-0.345609	0.0892263	-3.8734	0.000107328	0.00224486	MPV17L2	protein_coding	ENSMUSG00000035559.9
2548.93	0.151858	0.0392361	3.87037	0.000108671	0.00226785	SMAP1	protein_coding	ENSMUSG00000026155.13
559.732	0.348374	0.0900072	3.87051	0.000108607	0.00226785	MGAT4C	protein_coding	ENSMUSG00000019888.16
2024.42	-0.147946	0.0382594	-3.86692	0.000110219	0.00229759	DNAJC11	protein_coding	ENSMUSG00000039768.16
699.747	0.231915	0.0600145	3.86431	0.000111402	0.00231706	CHN1OS3	antisense	ENSMUSG00000086544.1
335.777	-0.292575	0.0757118	-3.86432	0.000111399	0.00231706	1110038F14RIK	protein_coding	ENSMUSG00000063236.6
2406.6	-0.261472	0.06767	-3.86392	0.00011158	0.00231817	DPF1	protein_coding	ENSMUSG00000030584.14
1049.82	-0.210221	0.0544299	-3.86223	0.000112356	0.00233169	UBXN6	protein_coding	ENSMUSG00000019578.11
206.119	-0.279647	0.0724334	-3.86075	0.000113041	0.00234332	GM41555	sense_overlapping	ENSMUSG00000118147.1
1662.66	0.162048	0.0419778	3.86034	0.000113231	0.00234464	ARL15	protein_coding	ENSMUSG00000042348.10
3019.59	0.13322	0.0345272	3.85842	0.000114123	0.00236049	EIF4E	protein_coding	ENSMUSG00000028156.12
621.453	-0.242227	0.0628027	-3.85695	0.000114812	0.00237211	MAMDC4	protein_coding	ENSMUSG00000026941.16
129.178	-0.390674	0.101339	-3.85511	0.000115676	0.0023873	IL34	protein_coding	ENSMUSG00000031750.15
664.077	-0.242031	0.0628005	-3.85396	0.000116223	0.00239594	RHBDF1	protein_coding	ENSMUSG00000020282.18
2801.87	0.144622	0.0375303	3.85348	0.000116451	0.00239779	VPS41	protein_coding	ENSMUSG00000041236.8
620.574	-0.245044	0.0635946	-3.85323	0.00011657	0.00239779	ZBTB12	protein_coding	ENSMUSG00000049823.9
7866.09	-0.206147	0.0535048	-3.85288	0.000116737	0.00239858	RPS2	protein_coding	ENSMUSG00000044533.15
1957.36	0.205965	0.0534889	3.85062	0.000117821	0.00241819	RALYL	protein_coding	ENSMUSG00000039717.16
163.118	-0.359815	0.0935083	-3.84795	0.000119112	0.002442	GM47819	antisense	ENSMUSG00000113488.1
14980.8	-0.188441	0.0489825	-3.84711	0.000119521	0.00244768	NRXN2	protein_coding	ENSMUSG00000033768.17
1035.85	0.194825	0.0506562	3.84602	0.000120051	0.00245583	LSM12	protein_coding	ENSMUSG00000020922.11
701.274	-0.259401	0.0674688	-3.84476	0.00012067	0.0024658	GM16538	antisense	ENSMUSG00000089766.1
1558.77	0.25376	0.0660282	3.8432	0.00012144	0.00247881	ZFHX4	protein_coding	ENSMUSG00000025255.18
887.176	0.307135	0.0799283	3.84264	0.000121719	0.00248178	CNTN5	protein_coding	ENSMUSG00000039488.15
401.499	0.275047	0.0715873	3.84211	0.000121979	0.00248437	ZFP748	protein_coding	ENSMUSG00000095432.9
1459.03	-0.231508	0.0602876	-3.84006	0.000123007	0.00250257	MNT	protein_coding	ENSMUSG00000000282.12
760.456	0.214097	0.0557917	3.83743	0.000124329	0.00252671	LPP	protein_coding	ENSMUSG00000033306.15
7007.34	0.183386	0.0477922	3.83715	0.000124471	0.00252685	GLS	protein_coding	ENSMUSG00000026103.14
7182.11	0.144288	0.0376092	3.8365	0.000124801	0.00252929	TRIM44	protein_coding	ENSMUSG00000027189.16
4300.7	-0.212571	0.0554094	-3.83638	0.000124863	0.00252929	RPL18A	protein_coding	ENSMUSG00000045128.9
222.584	-0.398879	0.103989	-3.83577	0.000125174	0.00253283	UQCC3	protein_coding	ENSMUSG00000071654.6
526.974	-0.319882	0.0834103	-3.83505	0.000125541	0.0025375	NAT14	protein_coding	ENSMUSG00000035285.6
2174.43	-0.170715	0.044521	-3.83448	0.00012583	0.0025406	GM49333	protein_coding	ENSMUSG00000115293.2
514.289	0.283488	0.0739705	3.83245	0.000126872	0.00255885	MAML2	protein_coding	ENSMUSG00000031925.17
1776.43	-0.205077	0.0535294	-3.8311	0.000127571	0.00257018	KCTD13	protein_coding	ENSMUSG00000030685.5
9729.28	-0.218867	0.057162	-3.8289	0.00012872	0.00259052	STMN3	protein_coding	ENSMUSG00000027581.12
1016.63	-0.206103	0.0538454	-3.82769	0.000129353	0.00260046	FURIN	protein_coding	ENSMUSG00000030530.15
1054.88	0.301709	0.0788458	3.82657	0.000129941	0.00260946	LRP1B	protein_coding	ENSMUSG00000049252.17
546.518	-0.343574	0.0897991	-3.82603	0.000130225	0.00261235	COL18A1	protein_coding	ENSMUSG00000001435.15
1167.75	-0.233543	0.0610462	-3.82567	0.000130416	0.00261337	WDR34	protein_coding	ENSMUSG00000039715.8
474.54	-0.285824	0.0747881	-3.82178	0.000132492	0.00265212	ADCK5	protein_coding	ENSMUSG00000022550.18
521.51	0.247736	0.0648439	3.8205	0.000133181	0.00265852	BBS9	protein_coding	ENSMUSG00000035919.16
928.325	-0.305489	0.0799598	-3.82053	0.000133166	0.00265852	SELENOM	protein_coding	ENSMUSG00000075702.9
1100.28	0.314603	0.0823484	3.82039	0.00013324	0.00265852	FGF14	protein_coding	ENSMUSG00000025551.13
5330.13	-0.201299	0.0526953	-3.82005	0.000133423	0.00265933	RPS5	protein_coding	ENSMUSG00000012848.15
203.391	-0.303683	0.079516	-3.81915	0.000133914	0.00266058	MRPL53	protein_coding	ENSMUSG00000030037.9
1478.17	-0.191008	0.0500065	-3.81966	0.000133636	0.00266058	CIAPIN1	protein_coding	ENSMUSG00000031781.14
5077.92	0.167356	0.0438186	3.81928	0.000133841	0.00266058	DNM1L	protein_coding	ENSMUSG00000022789.15
553.725	-0.263406	0.0689755	-3.81884	0.000134082	0.00266107	PYCR2	protein_coding	ENSMUSG00000026520.8
1652.23	-0.240442	0.0629811	-3.81768	0.000134711	0.00267072	WDR38	protein_coding	ENSMUSG00000035295.10
1770.03	-0.254367	0.0666633	-3.8157	0.000135798	0.00268941	ADCY6	protein_coding	ENSMUSG00000022994.9
295.933	-0.308037	0.0807358	-3.81537	0.000135982	0.00269018	TRIP6	protein_coding	ENSMUSG00000023348.11
1111.37	0.248164	0.0650586	3.81447	0.000136474	0.0026942	PTP4A1	protein_coding	ENSMUSG00000117310.2
1559.5	0.20942	0.0548983	3.81469	0.000136355	0.0026942	MICU3	protein_coding	ENSMUSG00000039478.15
1646.53	-0.239854	0.0629014	-3.81318	0.000137191	0.0027055	RPL35	protein_coding	ENSMUSG00000062997.6
664.378	-0.307882	0.0807478	-3.81288	0.000137355	0.00270586	CACTIN	protein_coding	ENSMUSG00000034889.8
555.507	-0.289873	0.076038	-3.81221	0.00013773	0.00271039	LMO1	protein_coding	ENSMUSG00000036111.8
2042.22	-0.191109	0.0501889	-3.80779	0.000140217	0.00275642	TCF3	protein_coding	ENSMUSG00000020167.14
970.7	0.285278	0.0749432	3.80659	0.000140898	0.00276688	UBE2V2	protein_coding	ENSMUSG00000022674.15
347.434	-0.346901	0.0911523	-3.80572	0.00014139	0.00277363	TUSC1	protein_coding	ENSMUSG00000054000.5
970.324	0.204712	0.0537957	3.80536	0.000141598	0.00277478	SMYD3	protein_coding	ENSMUSG00000055067.15
3399.16	-0.239878	0.063045	-3.80487	0.000141878	0.00277735	IRF2BPL	protein_coding	ENSMUSG00000034168.7
214.385	-0.296382	0.077916	-3.80386	0.000142458	0.00278465	PIMREG	protein_coding	ENSMUSG00000020808.3
1380.58	-0.273294	0.0718496	-3.8037	0.000142551	0.00278465	BANF1	protein_coding	ENSMUSG00000024844.15
699.449	-0.258704	0.0680183	-3.80344	0.000142699	0.00278465	GM50387	protein_coding	ENSMUSG00000118125.1
3983.46	-0.199698	0.0525399	-3.80088	0.000144183	0.00281065	ATP6V0C	protein_coding	ENSMUSG00000024121.13
467.644	-0.221365	0.05828	-3.79831	0.000145688	0.00283703	SYS1	protein_coding	ENSMUSG00000045503.16
2160.16	0.196871	0.0518416	3.79755	0.000146135	0.00284277	CDC27	protein_coding	ENSMUSG00000020687.13
352.969	0.251516	0.0662409	3.79699	0.000146461	0.00284614	DIAPH2	protein_coding	ENSMUSG00000034480.18
2363.8	-0.212881	0.0560748	-3.79637	0.00014683	0.00284949	GPR27	protein_coding	ENSMUSG00000072875.2
417.294	-0.257507	0.067833	-3.79619	0.000146939	0.00284949	RPS6KA4	protein_coding	ENSMUSG00000024952.13
612.961	0.329142	0.0867518	3.79406	0.000148203	0.002871	GALNT13	protein_coding	ENSMUSG00000060988.12
532.53	-0.271335	0.071569	-3.79123	0.000149904	0.00290095	TCEAL6	protein_coding	ENSMUSG00000031409.1
96.5018	0.45303	0.119513	3.79063	0.000150268	0.00290497	RTL9	protein_coding	ENSMUSG00000085584.3
2032.36	-0.198613	0.0524026	-3.79014	0.000150565	0.0029077	LONP1	protein_coding	ENSMUSG00000041168.10
512.216	-0.264722	0.0698639	-3.78911	0.000151188	0.00291671	IL17D	protein_coding	ENSMUSG00000050222.11
514.15	-0.338842	0.0894781	-3.78687	0.000152558	0.0029401	ATF5	protein_coding	ENSMUSG00000038539.15
629.724	-0.330642	0.0873206	-3.78654	0.000152762	0.00294099	REX1BD	protein_coding	ENSMUSG00000058833.11
1428.04	-0.231481	0.0611464	-3.78569	0.000153283	0.00294797	COPS6	protein_coding	ENSMUSG00000019494.14
93.1251	-0.484284	0.127939	-3.78528	0.000153533	0.00294973	GM23450	miRNA	ENSMUSG00000094210.1
2377.61	0.177475	0.0468928	3.78469	0.000153901	0.00295152	CERS6	protein_coding	ENSMUSG00000027035.10
96.3312	-0.64485	0.170387	-3.78462	0.000153943	0.00295152	HIC1	protein_coding	ENSMUSG00000043099.4
5264.22	-0.153663	0.0406086	-3.78399	0.000154331	0.00295593	PJA1	protein_coding	ENSMUSG00000034403.16
272.658	0.272706	0.0720864	3.78304	0.000154922	0.0029642	SPTY2D1	protein_coding	ENSMUSG00000049516.9
4328.86	-0.207427	0.0548502	-3.7817	0.000155763	0.00297417	RAI1	protein_coding	ENSMUSG00000062115.15
2622.88	-0.23916	0.0632397	-3.7818	0.000155697	0.00297417	DUS3L	protein_coding	ENSMUSG00000007603.9
487.218	-0.243326	0.0643637	-3.78048	0.000156528	0.002975	2010300C02RIK	protein_coding	ENSMUSG00000026090.16
4114.2	-0.180926	0.0478596	-3.78036	0.000156604	0.002975	DAB2IP	protein_coding	ENSMUSG00000026883.17
784.865	-0.252047	0.0666633	-3.7809	0.000156264	0.002975	POMGNT2	protein_coding	ENSMUSG00000066235.7
1690.67	-0.194627	0.0514784	-3.78075	0.000156355	0.002975	MFSD11	protein_coding	ENSMUSG00000020818.16
128.036	-0.425795	0.112626	-3.78061	0.000156445	0.002975	GM6055	processed_pseudogene	ENSMUSG00000062081.6
459.452	-0.230477	0.0609854	-3.77922	0.000157322	0.0029856	CHRD	protein_coding	ENSMUSG00000006958.14
8793.22	0.116312	0.0307818	3.77861	0.000157705	0.00298719	RUFY3	protein_coding	ENSMUSG00000029291.11
1733.24	0.149432	0.0395471	3.77858	0.000157727	0.00298719	SH3KBP1	protein_coding	ENSMUSG00000040990.17
4251.69	0.232551	0.0615615	3.77755	0.000158381	0.00299654	GRIA4	protein_coding	ENSMUSG00000025892.16
1016.03	0.254673	0.0674379	3.7764	0.000159108	0.00300725	GM50044	antisense	ENSMUSG00000117413.1
217.769	-0.301145	0.0797968	-3.77389	0.000160719	0.00303461	FAM181B	protein_coding	ENSMUSG00000051515.9
232.623	-0.51009	0.13519	-3.77314	0.000161208	0.00303849	FMC1	protein_coding	ENSMUSG00000019689.4
3764.03	0.233828	0.0619727	3.77307	0.000161251	0.00303849	UBE3A	protein_coding	ENSMUSG00000025326.12
504.556	0.245439	0.0650654	3.77219	0.000161819	0.00304305	CHMP4C	protein_coding	ENSMUSG00000027536.6
1313.24	0.161574	0.0428326	3.77223	0.000161798	0.00304305	MORC3	protein_coding	ENSMUSG00000039456.10
269.613	-0.476018	0.126205	-3.77178	0.000162086	0.00304499	GM27627	misc_RNA	ENSMUSG00000098599.1
183.978	-0.389616	0.103318	-3.77104	0.00016257	0.00305101	GM43361	TEC	ENSMUSG00000106375.1
595.24	-0.242631	0.0643668	-3.76951	0.000163567	0.00306664	ZFP768	protein_coding	ENSMUSG00000047371.7
217.592	-0.419034	0.111172	-3.76924	0.000163746	0.00306691	GM44662	lincRNA	ENSMUSG00000108546.1
1076.15	0.319378	0.0847488	3.76852	0.000164216	0.00307262	ZIM1	protein_coding	ENSMUSG00000002266.17
599.194	-0.290115	0.0769922	-3.7681	0.000164493	0.00307472	SF3B5	protein_coding	ENSMUSG00000078348.4
3106.17	0.178466	0.0473686	3.76761	0.000164819	0.00307772	NMT2	protein_coding	ENSMUSG00000026643.16
54.5825	-0.528606	0.140364	-3.76596	0.000165911	0.00309502	GM9988	pseudogene	ENSMUSG00000055968.1
3297.11	-0.230489	0.0612481	-3.7632	0.000167752	0.00312623	HDAC5	protein_coding	ENSMUSG00000008855.17
591.487	0.198938	0.0529334	3.75827	0.000171093	0.00317601	HFM1	protein_coding	ENSMUSG00000043410.16
464.089	-0.237216	0.0631108	-3.75872	0.000170782	0.00317601	TPST2	protein_coding	ENSMUSG00000029344.15
3627.22	-0.165109	0.04393	-3.75845	0.00017097	0.00317601	MGAT4B	protein_coding	ENSMUSG00000036620.14
297.236	0.345276	0.0918713	3.75825	0.000171105	0.00317601	TMEM196	protein_coding	ENSMUSG00000048004.15
1857.42	-0.242819	0.0646953	-3.75327	0.000174546	0.00323666	TRAF4	protein_coding	ENSMUSG00000017386.10
217.693	-0.255314	0.0680552	-3.75157	0.000175728	0.00325533	IPP	protein_coding	ENSMUSG00000028696.12
2383.62	-0.233183	0.0621752	-3.75042	0.000176539	0.00326388	SCRT1	protein_coding	ENSMUSG00000048385.9
2157.94	0.267612	0.0713519	3.75059	0.00017642	0.00326388	RFX3	protein_coding	ENSMUSG00000040929.17
2114.35	0.19624	0.0523457	3.74893	0.000177591	0.00327682	GMPS	protein_coding	ENSMUSG00000027823.9
708.383	-0.317708	0.0847435	-3.74905	0.000177504	0.00327682	SNRPG	protein_coding	ENSMUSG00000057278.8
2302.39	0.169349	0.0451836	3.74803	0.000178228	0.00328532	TAF1	protein_coding	ENSMUSG00000031314.18
1228.02	-0.188253	0.0502433	-3.74683	0.000179084	0.00329784	EPHA8	protein_coding	ENSMUSG00000028661.8
386.011	-0.254971	0.0680798	-3.74518	0.000180261	0.00331297	DHODH	protein_coding	ENSMUSG00000031730.18
1606.7	0.218887	0.0584427	3.74533	0.000180158	0.00331297	IDE	protein_coding	ENSMUSG00000056999.15
65.9606	-0.507457	0.135518	-3.74458	0.000180696	0.00331769	SPSB2	protein_coding	ENSMUSG00000038451.13
2582.53	-0.206188	0.0550887	-3.74284	0.000181951	0.00333308	MAP2K2	protein_coding	ENSMUSG00000035027.18
518.51	-0.342148	0.091418	-3.74268	0.000182071	0.00333308	GM16059	antisense	ENSMUSG00000085802.1
1252.07	-0.190284	0.050841	-3.74274	0.000182026	0.00333308	TELO2	protein_coding	ENSMUSG00000024170.15
116.471	-0.560657	0.149857	-3.74128	0.000183084	0.00334833	MIR3078	miRNA	ENSMUSG00000092972.1
323.185	-0.319636	0.0854618	-3.7401	0.000183946	0.00336079	ALDH16A1	protein_coding	ENSMUSG00000007833.15
529.944	-0.221405	0.0592107	-3.73927	0.000184556	0.00336864	TMEM134	protein_coding	ENSMUSG00000024845.17
55.0708	-0.547015	0.146336	-3.73809	0.000185427	0.00337963	GM17661	pseudogene	ENSMUSG00000091037.1
55.845	-0.572548	0.153171	-3.73796	0.00018552	0.00337963	4933440N22RIK	TEC	ENSMUSG00000042087.5
266.554	-0.328454	0.0878821	-3.73744	0.000185903	0.00338329	SMIM12	protein_coding	ENSMUSG00000042380.8
1738.8	0.172275	0.0461044	3.73662	0.000186511	0.0033897	CAPZA1	protein_coding	ENSMUSG00000070372.11
831.062	-0.196868	0.0526884	-3.73646	0.000186627	0.0033897	TSPAN4	protein_coding	ENSMUSG00000025511.15
789.75	-0.441021	0.118039	-3.73623	0.000186801	0.0033897	TUBA1C	protein_coding	ENSMUSG00000043091.9
4596.36	-0.155118	0.0415298	-3.73509	0.000187648	0.00340176	TAOK2	protein_coding	ENSMUSG00000059981.12
280.542	-0.293306	0.0785391	-3.73452	0.000188071	0.00340612	NAGLU	protein_coding	ENSMUSG00000001751.9
1543.82	-0.213789	0.0572555	-3.73394	0.000188504	0.00340932	PHKG1	protein_coding	ENSMUSG00000025537.12
1185.62	0.14927	0.0399782	3.7338	0.000188614	0.00340932	GSTZ1	protein_coding	ENSMUSG00000021033.11
1472.35	0.236417	0.0633338	3.73288	0.000189305	0.0034185	GGPS1	protein_coding	ENSMUSG00000021302.10
4397.24	0.144257	0.0386485	3.73253	0.00018957	0.00341932	SRRM1	protein_coding	ENSMUSG00000028809.16
2276.46	-0.169098	0.0453083	-3.73216	0.000189844	0.00341932	MXD4	protein_coding	ENSMUSG00000037235.13
7084.79	-0.126883	0.033998	-3.73209	0.000189901	0.00341932	SCAMP5	protein_coding	ENSMUSG00000040722.7
753.355	-0.273896	0.0734318	-3.72993	0.000191532	0.00343541	MFAP2	protein_coding	ENSMUSG00000060572.17
1396.43	-0.199477	0.0534792	-3.73	0.000191478	0.00343541	JPH3	protein_coding	ENSMUSG00000025318.13
142.125	-0.363155	0.0973498	-3.73041	0.000191165	0.00343541	TGFB3	protein_coding	ENSMUSG00000021253.7
6928.44	0.183082	0.0490834	3.73002	0.000191463	0.00343541	SYT4	protein_coding	ENSMUSG00000024261.6
1121.36	0.306269	0.0821381	3.7287	0.000192469	0.0034489	BX322656.1	processed_transcript	ENSMUSG00000118604.1
1169.39	0.145067	0.0389203	3.72728	0.000193561	0.00346198	RABIF	protein_coding	ENSMUSG00000042229.9
437.236	-0.272581	0.0731318	-3.72726	0.000193571	0.00346198	GM50092	protein_coding	ENSMUSG00000117477.1
2090.24	-0.228723	0.0613912	-3.72567	0.0001948	0.00348062	MEX3B	protein_coding	ENSMUSG00000057706.7
917.587	-0.243085	0.0652552	-3.72514	0.000195208	0.00348458	VPS37B	protein_coding	ENSMUSG00000066278.6
944.563	0.285138	0.0765507	3.72483	0.000195447	0.0034855	NCKAP5	protein_coding	ENSMUSG00000049690.15
1438.52	0.352124	0.0945432	3.72448	0.000195717	0.00348698	NECAB1	protein_coding	ENSMUSG00000040536.15
454.912	-0.309882	0.0832351	-3.72298	0.000196888	0.00350449	NDUFA13	protein_coding	ENSMUSG00000036199.9
2473.16	0.220531	0.0592711	3.72072	0.000198654	0.00353256	RAPH1	protein_coding	ENSMUSG00000026014.15
3399.87	-0.256773	0.0690322	-3.71962	0.000199524	0.00354464	MYL6	protein_coding	ENSMUSG00000090841.2
771.171	-0.340924	0.0916723	-3.71894	0.000200057	0.00354942	COL9A2	protein_coding	ENSMUSG00000028626.5
614.358	-0.273511	0.0735481	-3.7188	0.000200174	0.00354942	CHCHD4	protein_coding	ENSMUSG00000034203.8
1012.45	-0.190724	0.0513237	-3.7161	0.000202322	0.0035841	GM21969	protein_coding	ENSMUSG00000094439.1
1193.65	-0.200511	0.0539671	-3.71543	0.000202859	0.00359019	FLCN	protein_coding	ENSMUSG00000032633.12
546.934	0.240404	0.0647147	3.71483	0.00020334	0.00359189	RESF1	protein_coding	ENSMUSG00000032712.16
739.713	-0.196964	0.0530193	-3.71495	0.000203247	0.00359189	YIPF3	protein_coding	ENSMUSG00000071074.9
519.822	-0.199522	0.0537194	-3.71415	0.000203889	0.00359818	D630044L22RIK	antisense	ENSMUSG00000097405.1
130.847	-0.38578	0.103896	-3.71313	0.000204711	0.00360926	D930030I03RIK	antisense	ENSMUSG00000097576.2
1915.45	-0.216141	0.0582775	-3.70883	0.000208218	0.00366763	STUB1	protein_coding	ENSMUSG00000039615.9
439.001	-0.294148	0.0793332	-3.70775	0.000209108	0.00367982	DCTPP1	protein_coding	ENSMUSG00000042462.4
371.879	0.21315	0.0575145	3.70602	0.000210541	0.00370156	ZC3H12B	protein_coding	ENSMUSG00000035045.17
379.959	-0.246567	0.0665374	-3.7057	0.000210812	0.00370281	CTU2	protein_coding	ENSMUSG00000049482.16
3720.16	0.157487	0.0425238	3.7035	0.000212644	0.00373149	ZDHHC2	protein_coding	ENSMUSG00000039470.15
1234.72	-0.245255	0.0662422	-3.7024	0.000213568	0.00374065	MED22	protein_coding	ENSMUSG00000015776.12
139.843	-0.582813	0.157405	-3.70263	0.000213377	0.00374065	GM15387	processed_pseudogene	ENSMUSG00000082585.3
119.844	-0.382855	0.103416	-3.7021	0.000213824	0.00374162	ZFP593	protein_coding	ENSMUSG00000028840.10
2395.1	-0.187222	0.0505893	-3.70083	0.000214892	0.00375678	SPRYD3	protein_coding	ENSMUSG00000036966.15
411.506	-0.256278	0.0692784	-3.69925	0.000216235	0.00377672	TMEM198	protein_coding	ENSMUSG00000051703.14
583.833	-0.232313	0.062819	-3.69813	0.000217194	0.00378992	VARS2	protein_coding	ENSMUSG00000038838.15
7178.03	0.191642	0.0518424	3.69663	0.00021848	0.00380879	PRKCB	protein_coding	ENSMUSG00000052889.11
191.809	-0.333434	0.0902068	-3.69633	0.000218736	0.00380969	SDHAF4	protein_coding	ENSMUSG00000026154.4
4354.15	0.225417	0.0610038	3.69513	0.000219777	0.00382424	GRIK2	protein_coding	ENSMUSG00000056073.16
4196.38	0.155742	0.0421977	3.69077	0.000223578	0.00388675	UBE2N	protein_coding	ENSMUSG00000074781.5
1543.07	-0.166099	0.0450068	-3.69053	0.000223787	0.00388676	USP20	protein_coding	ENSMUSG00000026854.16
2975.14	-0.246381	0.0667768	-3.68961	0.000224594	0.00389715	BEX3	protein_coding	ENSMUSG00000046432.12
3040.13	0.196588	0.0533265	3.68649	0.000227367	0.00393939	LRRC8B	protein_coding	ENSMUSG00000070639.5
174.28	0.383854	0.104127	3.6864	0.000227451	0.00393939	GM16185	antisense	ENSMUSG00000084911.1
201.556	-0.411115	0.111561	-3.6851	0.000228616	0.00395222	COL27A1	protein_coding	ENSMUSG00000045672.15
1986.58	0.166763	0.0452514	3.68525	0.00022848	0.00395222	PPP2R2A	protein_coding	ENSMUSG00000022052.9
235.662	0.27549	0.0747643	3.68478	0.000228904	0.00395352	ZFP800	protein_coding	ENSMUSG00000039841.14
4190.52	-0.17884	0.0485407	-3.68432	0.000229315	0.00395695	NUDT3	protein_coding	ENSMUSG00000024213.14
1835.1	-0.22955	0.0623142	-3.68376	0.000229822	0.00396203	GTPBP2	protein_coding	ENSMUSG00000023952.13
176.894	0.330528	0.0897613	3.6823	0.000231139	0.00398106	GM27624	misc_RNA	ENSMUSG00000099081.1
502.296	0.277079	0.0752703	3.68112	0.000232212	0.00399389	MFAP1A	protein_coding	ENSMUSG00000068479.5
6405.5	-0.165745	0.0450271	-3.68101	0.000232313	0.00399389	AKR1A1	protein_coding	ENSMUSG00000028692.14
2154.52	0.204121	0.0554615	3.68042	0.000232853	0.00399949	ESYT2	protein_coding	ENSMUSG00000021171.8
1054.26	-0.274954	0.0747239	-3.6796	0.0002336	0.00400863	SMDT1	protein_coding	ENSMUSG00000022452.16
6203.16	-0.192697	0.0523773	-3.67902	0.000234134	0.0040141	TLE5	protein_coding	ENSMUSG00000054452.10
130.336	-0.447742	0.121719	-3.6785	0.000234614	0.00401863	NDUFAF8	protein_coding	ENSMUSG00000078572.3
2617.42	0.17301	0.0470568	3.67663	0.000236338	0.00404445	ARL8B	protein_coding	ENSMUSG00000030105.8
662.026	0.247139	0.0672311	3.67596	0.000236956	0.0040502	ST6GALNAC3	protein_coding	ENSMUSG00000052544.9
2249.83	0.178642	0.0485997	3.6758	0.00023711	0.0040502	KLHL13	protein_coding	ENSMUSG00000036782.13
831.669	0.237037	0.0644925	3.67542	0.000237458	0.00405245	SLC2A13	protein_coding	ENSMUSG00000036298.10
1503.48	0.270137	0.0735121	3.67473	0.000238098	0.00405965	KCNH7	protein_coding	ENSMUSG00000059742.10
4400.43	-0.339078	0.0922812	-3.67441	0.000238404	0.00406114	PCSK1N	protein_coding	ENSMUSG00000039278.10
203.746	0.321661	0.0875762	3.67293	0.000239784	0.00408093	GM27517	misc_RNA	ENSMUSG00000098265.1
1176.64	-0.205885	0.0560989	-3.67004	0.000242513	0.00411984	UFC1	protein_coding	ENSMUSG00000062963.10
1263.86	-0.171925	0.0468433	-3.67021	0.000242348	0.00411984	SH3GL1	protein_coding	ENSMUSG00000003200.10
1765.06	0.12952	0.0352992	3.66922	0.00024329	0.00412929	MAPK1IP1L	protein_coding	ENSMUSG00000021840.17
188.034	-0.324215	0.0883687	-3.66889	0.000243602	0.00413082	PRRG2	protein_coding	ENSMUSG00000007837.11
1218.47	0.290773	0.0792782	3.66775	0.000244695	0.00414558	CDH6	protein_coding	ENSMUSG00000039385.5
441.56	-0.293877	0.0801315	-3.66744	0.000244993	0.00414685	PEX16	protein_coding	ENSMUSG00000027222.14
838.726	-0.223954	0.0610814	-3.66647	0.000245918	0.00415874	POLR2E	protein_coding	ENSMUSG00000004667.18
12016.5	-0.172216	0.0469797	-3.66576	0.000246606	0.00415904	TTYH3	protein_coding	ENSMUSG00000036565.7
934.926	0.272696	0.0743852	3.666	0.00024637	0.00415904	GALNTL6	protein_coding	ENSMUSG00000096914.3
8424.04	-0.224355	0.0612001	-3.66593	0.000246441	0.00415904	DYNLL2	protein_coding	ENSMUSG00000020483.14
1245.43	0.192778	0.0525986	3.66507	0.000247271	0.0041665	FEM1C	protein_coding	ENSMUSG00000033319.5
1309.93	-0.223325	0.0609371	-3.66484	0.000247496	0.00416652	AKT1S1	protein_coding	ENSMUSG00000011096.17
3527.87	0.204951	0.0559409	3.6637	0.000248599	0.0041813	SCG3	protein_coding	ENSMUSG00000032181.7
196.723	-0.341934	0.0933552	-3.66272	0.00024955	0.00418597	EFNA4	protein_coding	ENSMUSG00000028040.7
520.695	-0.307697	0.0839983	-3.66313	0.000249148	0.00418597	ATOX1	protein_coding	ENSMUSG00000018585.9
6866.11	-0.200673	0.054785	-3.66291	0.000249368	0.00418597	BAG6	protein_coding	ENSMUSG00000024392.17
1002.28	-0.270107	0.0737694	-3.6615	0.000250738	0.00420212	ZBTB17	protein_coding	ENSMUSG00000006215.12
86.5057	-0.536033	0.146457	-3.66	0.000252219	0.0042182	GM15867	antisense	ENSMUSG00000089812.2
1291.02	0.20701	0.0565626	3.65984	0.000252377	0.0042182	FKTN	protein_coding	ENSMUSG00000028414.17
299.69	-0.279766	0.0764387	-3.66001	0.00025221	0.0042182	WDR55	protein_coding	ENSMUSG00000042660.8
2535.77	0.222604	0.0608339	3.6592	0.000253	0.00422483	GNG4	protein_coding	ENSMUSG00000021303.14
3464.15	-0.156226	0.0427037	-3.65837	0.000253822	0.00422749	DGKZ	protein_coding	ENSMUSG00000040479.12
6091.09	-0.195526	0.0534464	-3.65835	0.00025384	0.00422749	LRRC4B	protein_coding	ENSMUSG00000047085.14
9073.61	-0.18888	0.051629	-3.6584	0.00025379	0.00422749	FXYD6	protein_coding	ENSMUSG00000066705.7
2516.68	0.20438	0.0558701	3.65812	0.000254068	0.0042275	CDH8	protein_coding	ENSMUSG00000036510.17
469.218	0.253464	0.0693252	3.65616	0.000256017	0.00423444	SNTG1	protein_coding	ENSMUSG00000025909.16
824.01	-0.29462	0.0805573	-3.65727	0.000254913	0.00423444	COPS9	protein_coding	ENSMUSG00000073616.10
8552.43	-0.151185	0.0413513	-3.65611	0.000256075	0.00423444	H3F3A	protein_coding	ENSMUSG00000060743.12
1446.4	-0.243889	0.0666919	-3.65694	0.00025524	0.00423444	IRF2BP1	protein_coding	ENSMUSG00000044030.4
1779.98	-0.122006	0.0333685	-3.65632	0.000255858	0.00423444	GALNT2	protein_coding	ENSMUSG00000089704.9
128.783	-0.416218	0.113822	-3.65675	0.000255431	0.00423444	1700001G11RIK	processed_transcript	ENSMUSG00000085984.7
2952.24	-0.159686	0.043669	-3.65674	0.000255446	0.00423444	KHSRP	protein_coding	ENSMUSG00000007670.10
2518.75	0.150291	0.041134	3.65369	0.000258496	0.00427068	SEC62	protein_coding	ENSMUSG00000027706.8
609.071	-0.297888	0.0816382	-3.64888	0.000263387	0.00433242	LAMTOR2	protein_coding	ENSMUSG00000028062.15
343.217	0.241884	0.0662838	3.64922	0.000263038	0.00433242	PALMD	protein_coding	ENSMUSG00000033377.14
557.353	0.246578	0.0675846	3.64844	0.000263839	0.00433242	CYP4X1	protein_coding	ENSMUSG00000047155.13
4087.16	-0.179424	0.0491808	-3.64826	0.000264021	0.00433242	MRFAP1	protein_coding	ENSMUSG00000055302.5
89.1077	0.449823	0.123296	3.64833	0.000263953	0.00433242	GM9118	processed_pseudogene	ENSMUSG00000112825.1
175.468	-0.316961	0.0868725	-3.64858	0.000263692	0.00433242	CHURC1	protein_coding	ENSMUSG00000090258.7
831.652	0.261512	0.0716613	3.64928	0.000262981	0.00433242	MAL2	protein_coding	ENSMUSG00000024479.3
2845.34	0.178411	0.0489039	3.64819	0.000264093	0.00433242	SMC1A	protein_coding	ENSMUSG00000041133.11
3454.38	-0.129251	0.0354454	-3.64647	0.000265866	0.00435768	CYHR1	protein_coding	ENSMUSG00000053929.17
3214.03	-0.181825	0.0499005	-3.64374	0.000268701	0.00440028	RAB5C	protein_coding	ENSMUSG00000019173.11
6145.82	0.170304	0.0467552	3.64245	0.000270054	0.00441824	MAP9	protein_coding	ENSMUSG00000033900.13
1030.5	-0.188343	0.0517108	-3.64224	0.000270272	0.00441824	ZFP467	protein_coding	ENSMUSG00000068551.12
534.16	0.674852	0.185352	3.64093	0.000271658	0.00443699	DGKK	protein_coding	ENSMUSG00000062393.13
4453.33	-0.144422	0.0396715	-3.64044	0.000272174	0.00444153	CSNK1D	protein_coding	ENSMUSG00000025162.18
529.097	-0.261639	0.0718967	-3.6391	0.000273593	0.00446079	4933439C10RIK	processed_transcript	ENSMUSG00000072893.12
175.667	-0.314858	0.0865689	-3.63708	0.00027575	0.00449202	D130020L05RIK	antisense	ENSMUSG00000097121.2
278.286	-0.263705	0.0725108	-3.63676	0.000276084	0.00449354	TMEM198B	protein_coding	ENSMUSG00000047090.13
1082.31	0.30768	0.0846088	3.6365	0.000276366	0.0044942	CDR1OS	lincRNA	ENSMUSG00000071753.13
2412.08	-0.197673	0.0543722	-3.63556	0.000277379	0.00450675	RPL34	protein_coding	ENSMUSG00000062006.12
744.129	0.218336	0.0600687	3.63478	0.00027822	0.00451465	TOX	protein_coding	ENSMUSG00000041272.11
665.818	-0.299232	0.0823273	-3.63466	0.00027835	0.00451465	COL16A1	protein_coding	ENSMUSG00000040690.15
268.041	-0.329465	0.090663	-3.63395	0.000279111	0.00452305	BC001981	antisense	ENSMUSG00000097022.2
84.5645	-0.419204	0.115375	-3.63339	0.000279718	0.00452895	GM19531	antisense	ENSMUSG00000111348.1
2806.07	-0.444272	0.122309	-3.63237	0.000280831	0.00454302	A230083G16RIK	antisense	ENSMUSG00000055818.2
7380.15	-0.210685	0.0580154	-3.63154	0.000281733	0.00455367	MTCH1	protein_coding	ENSMUSG00000024012.18
27.3209	-0.765492	0.210844	-3.63061	0.000282749	0.00456217	GM7816	processed_pseudogene	ENSMUSG00000083261.4
183.122	-0.410352	0.11302	-3.6308	0.00028254	0.00456217	GADD45G	protein_coding	ENSMUSG00000021453.2
1300.45	0.16701	0.0460036	3.63036	0.000283021	0.00456262	SRSF12	protein_coding	ENSMUSG00000054679.8
8798.38	-0.238023	0.0656073	-3.628	0.000285625	0.00460061	TSPOAP1	protein_coding	ENSMUSG00000034156.16
1166.91	-0.219977	0.0606375	-3.62774	0.000285913	0.00460128	WDR90	protein_coding	ENSMUSG00000073434.12
417.517	0.24483	0.0674955	3.62736	0.000286336	0.00460411	LTV1	protein_coding	ENSMUSG00000019814.5
972.441	-0.269872	0.0744086	-3.6269	0.000286847	0.00460438	NDUFS7	protein_coding	ENSMUSG00000020153.14
158.487	-0.320892	0.0884708	-3.62709	0.000286628	0.00460438	GM48226	bidirectional_promoter_lncRNA	ENSMUSG00000112302.1
572.95	-0.200166	0.0551993	-3.62624	0.00028758	0.00461216	CAPN10	protein_coding	ENSMUSG00000026270.11
736.68	-0.25333	0.0698737	-3.62554	0.000288356	0.00462063	TMEM161A	protein_coding	ENSMUSG00000002342.17
2948.89	0.258482	0.0713114	3.62469	0.000289306	0.00463188	SETBP1	protein_coding	ENSMUSG00000024548.11
853.488	-0.207795	0.0573395	-3.62393	0.000290157	0.00463892	PIAS4	protein_coding	ENSMUSG00000004934.14
463.448	-0.212297	0.0585833	-3.62386	0.000290244	0.00463892	OPLAH	protein_coding	ENSMUSG00000022562.15
1329.94	-0.193843	0.0535047	-3.62291	0.000291302	0.0046505	ANAPC7	protein_coding	ENSMUSG00000029466.11
1433.54	-0.217759	0.0601085	-3.62277	0.000291467	0.0046505	CHCHD2	protein_coding	ENSMUSG00000070493.3
549.114	-0.260198	0.0718427	-3.62177	0.000292594	0.00466449	FANCE	protein_coding	ENSMUSG00000007570.16
124.128	-0.382165	0.105542	-3.62099	0.000293481	0.00467207	GM26586	antisense	ENSMUSG00000097472.1
2293.41	-0.255732	0.0706265	-3.62091	0.000293571	0.00467207	JAG2	protein_coding	ENSMUSG00000002799.6
159.378	-0.553931	0.153031	-3.61973	0.000294916	0.00468946	HBB-BT	protein_coding	ENSMUSG00000073940.3
7698.27	0.161061	0.0445125	3.61834	0.0002965	0.00471063	MTPN	protein_coding	ENSMUSG00000029840.8
30.8524	-0.685463	0.189479	-3.61762	0.00029733	0.00471979	MIR2861	miRNA	ENSMUSG00000093280.1
47.1108	-0.586328	0.162095	-3.61718	0.000297829	0.00472369	1700023B13RIK	TEC	ENSMUSG00000117050.1
752.444	0.262396	0.0725548	3.61652	0.000298594	0.00473179	C1GALT1	protein_coding	ENSMUSG00000042460.5
4138.97	0.17471	0.0483246	3.61535	0.000299946	0.00474919	KIF2A	protein_coding	ENSMUSG00000021693.20
649.789	-0.228691	0.0632684	-3.61461	0.000300802	0.00475869	NUDT16L1	protein_coding	ENSMUSG00000022516.10
1180.55	-0.175827	0.0486535	-3.61387	0.000301663	0.00476424	ZSWIM4	protein_coding	ENSMUSG00000035671.6
825.306	-0.230938	0.0639013	-3.61398	0.000301533	0.00476424	MRPL52	protein_coding	ENSMUSG00000010406.12
839.574	-0.219917	0.0608591	-3.61354	0.000302049	0.00476463	TRPM4	protein_coding	ENSMUSG00000038260.10
81.6724	-0.468716	0.129716	-3.61341	0.0003022	0.00476463	SEMA3G	protein_coding	ENSMUSG00000021904.6
1450.94	0.247518	0.0685088	3.61294	0.000302743	0.00476916	TEAD1	protein_coding	ENSMUSG00000055320.18
1515.7	0.275595	0.0763107	3.61149	0.000304446	0.00479194	GRM7	protein_coding	ENSMUSG00000056755.13
1434.56	0.233434	0.0646504	3.61071	0.000305364	0.00480233	ARL5B	protein_coding	ENSMUSG00000017418.14
608.552	-0.274896	0.0761443	-3.61019	0.00030597	0.00480781	POLR1C	protein_coding	ENSMUSG00000067148.15
7563.71	-0.270114	0.0748285	-3.60977	0.000306471	0.00481162	ISLR	protein_coding	ENSMUSG00000037206.15
888.092	-0.215842	0.0598073	-3.60896	0.00030743	0.00482262	DDRGK1	protein_coding	ENSMUSG00000068290.11
696.291	-0.236165	0.0654536	-3.60813	0.000308417	0.00483403	ATG4D	protein_coding	ENSMUSG00000002820.6
1617.39	0.235009	0.0651442	3.60752	0.000309138	0.00484126	GPD2	protein_coding	ENSMUSG00000026827.12
2349.4	-0.156372	0.0433516	-3.60706	0.000309686	0.00484576	FLYWCH1	protein_coding	ENSMUSG00000040097.16
13672.9	0.208778	0.0578925	3.6063	0.000310595	0.00485591	PTPRZ1	protein_coding	ENSMUSG00000068748.7
171.21	-0.311892	0.0865308	-3.60441	0.000312866	0.00488571	TRP53RKB	protein_coding	ENSMUSG00000042854.9
541.64	-0.231305	0.064177	-3.60418	0.000313142	0.00488571	THTPA	protein_coding	ENSMUSG00000045691.14
1143.78	-0.234195	0.064981	-3.60406	0.000313287	0.00488571	NDUFB11	protein_coding	ENSMUSG00000031059.9
2464.2	-0.136165	0.0377849	-3.60369	0.000313731	0.00488854	TRAF7	protein_coding	ENSMUSG00000052752.15
1083.14	0.230625	0.0640201	3.60239	0.000315309	0.00490902	MIR99AHG	processed_transcript	ENSMUSG00000090386.10
140.088	-0.366988	0.101919	-3.60079	0.000317252	0.00493515	E130208F15RIK	protein_coding	ENSMUSG00000074210.3
59.3265	-0.501723	0.139363	-3.6001	0.000318091	0.00493996	GM5846	processed_pseudogene	ENSMUSG00000104309.1
2736.75	0.199589	0.0554396	3.60011	0.00031808	0.00493996	MMD	protein_coding	ENSMUSG00000003948.17
492.953	-0.364383	0.101233	-3.59946	0.000318877	0.00494804	MICOS13	protein_coding	ENSMUSG00000049760.6
1490.78	-0.183283	0.0509641	-3.59632	0.000322751	0.00500398	RBM8A	protein_coding	ENSMUSG00000038374.10
101.322	-0.476137	0.132407	-3.596	0.000323144	0.00500592	2610306M01RIK	bidirectional_promoter_lncRNA	ENSMUSG00000100164.1
430.691	-0.288079	0.0801214	-3.59553	0.000323735	0.0050109	2900089D17RIK	antisense	ENSMUSG00000087484.1
112.722	-0.369345	0.102735	-3.59514	0.000324223	0.00501429	1810049J17RIK	protein_coding	ENSMUSG00000097221.1
190.853	0.368827	0.102623	3.59398	0.000325664	0.00503239	KBTBD8	protein_coding	ENSMUSG00000030031.14
755.018	0.245293	0.0682668	3.59315	0.000326709	0.00504437	EFNA5	protein_coding	ENSMUSG00000048915.12
772.47	0.291998	0.0812788	3.59255	0.000327463	0.00504765	SCN9A	protein_coding	ENSMUSG00000075316.11
324.535	-0.43356	0.120679	-3.59268	0.0003273	0.00504765	ADORA2A	protein_coding	ENSMUSG00000020178.6
666.377	-0.22544	0.0627799	-3.59095	0.00032947	0.00507439	TMEM208	protein_coding	ENSMUSG00000014856.12
1282.96	0.19715	0.054907	3.59061	0.0003299	0.00507681	HPRT	protein_coding	ENSMUSG00000025630.8
1261.65	-0.312122	0.0869426	-3.58998	0.000330703	0.00508497	SREBF1	protein_coding	ENSMUSG00000020538.15
5145.03	0.167349	0.0466598	3.58658	0.000335046	0.0051475	BTG3	protein_coding	ENSMUSG00000022863.15
26.5897	-0.69791	0.19466	-3.58528	0.000336715	0.00516888	GM31105	antisense	ENSMUSG00000109587.1
68.2909	-0.441934	0.123331	-3.58333	0.000339239	0.00520334	HSCB	protein_coding	ENSMUSG00000043510.12
4705.82	-0.173771	0.0485261	-3.58099	0.000342298	0.00524594	RPL7A	protein_coding	ENSMUSG00000062647.16
958.634	0.207965	0.0580829	3.5805	0.000342942	0.00524719	TBCK	protein_coding	ENSMUSG00000028030.12
3179.19	-0.184176	0.0514361	-3.58068	0.000342696	0.00524719	SCRIB	protein_coding	ENSMUSG00000022568.17
1458.24	0.198222	0.0553661	3.58021	0.000343324	0.00524872	PLPPR5	protein_coding	ENSMUSG00000033342.15
737.405	-0.284586	0.0794981	-3.57979	0.000343871	0.00525277	ARL6IP4	protein_coding	ENSMUSG00000029404.15
6609.4	0.130867	0.0365633	3.57919	0.000344659	0.0052605	SCN3B	protein_coding	ENSMUSG00000049281.16
593.207	-0.250036	0.06988	-3.57808	0.000346124	0.00527421	SPHK2	protein_coding	ENSMUSG00000057342.15
117.074	0.417237	0.116606	3.57818	0.000346	0.00527421	GM5165	lincRNA	ENSMUSG00000116802.1
317.66	-0.300505	0.0840146	-3.57682	0.000347801	0.00529544	FBXL15	protein_coding	ENSMUSG00000025226.11
2083.18	0.223526	0.0625206	3.57523	0.000349919	0.00532334	MDGA2	protein_coding	ENSMUSG00000034912.18
37.6862	-0.585657	0.163854	-3.57425	0.000351228	0.00533889	PROSCOS	antisense	ENSMUSG00000091154.2
110.333	-0.527398	0.147594	-3.57331	0.000352499	0.00535385	GRIN2C	protein_coding	ENSMUSG00000020734.13
119.867	-0.389261	0.108956	-3.57263	0.000353409	0.0053633	NME3	protein_coding	ENSMUSG00000073435.10
68.6358	0.721159	0.201873	3.57234	0.0003538	0.00536487	SIM1	protein_coding	ENSMUSG00000019913.4
4986.43	0.225366	0.063171	3.56756	0.000360327	0.00545939	DZIP1	protein_coding	ENSMUSG00000042156.16
1891.77	0.191674	0.053734	3.56708	0.000360982	0.00546487	ZFP157	protein_coding	ENSMUSG00000036898.16
2075.94	0.156332	0.043843	3.56572	0.00036286	0.00548884	SUPT20	protein_coding	ENSMUSG00000027751.13
2361.47	0.182486	0.0511974	3.56436	0.000364738	0.00550257	SPHKAP	protein_coding	ENSMUSG00000026163.17
1912.56	-0.206402	0.0579086	-3.56427	0.000364864	0.00550257	PDAP1	protein_coding	ENSMUSG00000029623.14
944.03	0.142559	0.0399971	3.56424	0.000364916	0.00550257	DCTN5	protein_coding	ENSMUSG00000030868.6
327.187	-0.304894	0.0855475	-3.56403	0.000365205	0.00550257	PIGYL	protein_coding	ENSMUSG00000010607.8
1451.67	-0.177852	0.0499024	-3.564	0.000365243	0.00550257	RELL2	protein_coding	ENSMUSG00000044024.16
100.386	-0.476846	0.133871	-3.56198	0.000368072	0.00553176	B330016D10RIK	pseudogene	ENSMUSG00000048406.5
2005.49	-0.234735	0.0659	-3.56198	0.000368064	0.00553176	ASPHD2	protein_coding	ENSMUSG00000029348.11
606.136	0.24827	0.0696943	3.56228	0.000367653	0.00553176	GM9962	antisense	ENSMUSG00000055048.7
1077.68	-0.224646	0.063139	-3.55796	0.000373746	0.00561251	TCEAL3	protein_coding	ENSMUSG00000044550.11
4780.36	-0.140313	0.0394404	-3.55758	0.000374288	0.00561613	ZNRF1	protein_coding	ENSMUSG00000033545.14
4035.3	-0.181804	0.0511154	-3.55674	0.000375488	0.00562961	UBTF	protein_coding	ENSMUSG00000020923.17
198.018	-0.321055	0.0902891	-3.55585	0.000376752	0.00564401	DLL3	protein_coding	ENSMUSG00000003436.11
435.321	-0.238359	0.0670504	-3.55492	0.000378092	0.00565954	SELENOH	protein_coding	ENSMUSG00000076437.10
30.2702	-0.73498	0.206808	-3.55393	0.000379518	0.00567083	RIPOR3	protein_coding	ENSMUSG00000074577.9
2354.06	-0.195951	0.055136	-3.55395	0.000379485	0.00567083	VARS	protein_coding	ENSMUSG00000007029.16
199.954	-0.305151	0.0858721	-3.55355	0.000380063	0.00567083	PLIN3	protein_coding	ENSMUSG00000024197.10
285.602	-0.40272	0.113326	-3.55364	0.000379946	0.00567083	GM50251	antisense	ENSMUSG00000117839.1
3250.14	-0.145301	0.0409339	-3.54965	0.000385751	0.00570119	TMCC2	protein_coding	ENSMUSG00000042066.16
644.207	-0.232633	0.0655474	-3.54908	0.000386577	0.00570119	ASB6	protein_coding	ENSMUSG00000039483.10
7850.36	0.145913	0.0410846	3.55153	0.000382994	0.00570119	DYNC1I2	protein_coding	ENSMUSG00000027012.15
1555.35	-0.212581	0.0598839	-3.54988	0.000385402	0.00570119	PDRG1	protein_coding	ENSMUSG00000027472.14
171.7	-0.341456	0.0961836	-3.55004	0.000385172	0.00570119	KCNS1	protein_coding	ENSMUSG00000040164.3
1104.57	-0.201306	0.0567059	-3.55	0.000385232	0.00570119	GM12841	antisense	ENSMUSG00000085278.1
812.736	-0.232629	0.0654976	-3.55171	0.000382734	0.00570119	SRSF9	protein_coding	ENSMUSG00000029538.14
3523.63	-0.133772	0.0376751	-3.55066	0.000384264	0.00570119	GSK3A	protein_coding	ENSMUSG00000057177.12
920.932	-0.345692	0.0973371	-3.55149	0.000383051	0.00570119	MT3	protein_coding	ENSMUSG00000031760.9
484.615	-0.392479	0.110559	-3.54996	0.000385296	0.00570119	MVD	protein_coding	ENSMUSG00000006517.5
488.105	0.238764	0.0672676	3.54947	0.000386014	0.00570119	ZFP202	protein_coding	ENSMUSG00000025602.13
5606.82	0.190935	0.0537846	3.55	0.00038523	0.00570119	BCLAF1	protein_coding	ENSMUSG00000037608.16
1625.99	0.203694	0.0573796	3.54994	0.000385326	0.00570119	KCNIP1	protein_coding	ENSMUSG00000053519.17
1554.5	0.223679	0.0630259	3.54901	0.000386688	0.00570119	PKD2L2	protein_coding	ENSMUSG00000014503.15
1150.85	-0.281386	0.0792793	-3.5493	0.00038625	0.00570119	BEX1	protein_coding	ENSMUSG00000050071.8
1031.89	-0.238673	0.0672619	-3.54841	0.000387565	0.00570962	GRCC10	protein_coding	ENSMUSG00000072772.3
3051.23	-0.187828	0.0529501	-3.54726	0.000389266	0.00573014	INTS1	protein_coding	ENSMUSG00000029547.10
9409.97	-0.160127	0.0451437	-3.54705	0.000389578	0.00573021	NLGN2	protein_coding	ENSMUSG00000051790.15
492.759	-0.240968	0.0679566	-3.5459	0.000391271	0.00574258	GM26631	bidirectional_promoter_lncRNA	ENSMUSG00000097445.1
739.087	-0.186279	0.0525315	-3.54604	0.000391071	0.00574258	JMJD6	protein_coding	ENSMUSG00000056962.11
1812.14	-0.255268	0.0719907	-3.54585	0.000391344	0.00574258	PRDX5	protein_coding	ENSMUSG00000024953.17
31710.9	-0.177095	0.0499509	-3.54539	0.000392035	0.0057482	EEF2	protein_coding	ENSMUSG00000034994.10
1202.15	0.208095	0.0587064	3.54468	0.000393096	0.00575922	GABRA5	protein_coding	ENSMUSG00000055078.7
10925.8	-0.193869	0.0546977	-3.54437	0.000393555	0.00576142	NNAT	protein_coding	ENSMUSG00000067786.16
978.542	-0.16911	0.0477177	-3.54398	0.000394135	0.00576539	SNX11	protein_coding	ENSMUSG00000020876.14
49.9271	-0.61977	0.174945	-3.54265	0.000396127	0.00578997	GM43966	TEC	ENSMUSG00000108170.1
4021.33	-0.23075	0.0651529	-3.54167	0.000397603	0.005807	RPS14	protein_coding	ENSMUSG00000024608.11
10060.8	0.212522	0.0600167	3.54105	0.000398543	0.00581617	SNHG14	processed_transcript	ENSMUSG00000100826.6
5210.2	0.151576	0.0428117	3.54053	0.000399323	0.00582299	NPTN	protein_coding	ENSMUSG00000032336.17
785.127	0.266206	0.0752031	3.53983	0.000400386	0.00583261	BRINP3	protein_coding	ENSMUSG00000035131.14
355.862	-0.333914	0.0943455	-3.53927	0.000401235	0.00583261	IER5L	protein_coding	ENSMUSG00000089762.3
1871.88	-0.132496	0.0374355	-3.53932	0.000401159	0.00583261	RIC8A	protein_coding	ENSMUSG00000025485.13
7239.83	-0.192344	0.054343	-3.53945	0.000400957	0.00583261	SNN	protein_coding	ENSMUSG00000037972.7
527.733	-0.257914	0.0728846	-3.53866	0.000402166	0.00584159	WTIP	protein_coding	ENSMUSG00000036459.15
116.821	-0.350569	0.0991639	-3.53525	0.000407397	0.00591296	GM9761	processed_pseudogene	ENSMUSG00000034437.8
14897.8	0.233061	0.0659325	3.53484	0.000408019	0.00591739	ANK2	protein_coding	ENSMUSG00000032826.19
1655.35	0.172718	0.0488691	3.5343	0.000408861	0.00592499	MOB4	protein_coding	ENSMUSG00000025979.13
2053.26	0.18601	0.0526368	3.53385	0.00040956	0.00593051	SCAPER	protein_coding	ENSMUSG00000034007.10
901.761	0.276424	0.0782432	3.53288	0.000411063	0.00594764	CCSER1	protein_coding	ENSMUSG00000039578.17
2338.6	0.219343	0.0620951	3.53236	0.000411861	0.00595212	GABRA2	protein_coding	ENSMUSG00000000560.9
759.074	-0.224113	0.0634474	-3.53227	0.000412011	0.00595212	CARMIL2	protein_coding	ENSMUSG00000050357.9
1625.32	-0.224324	0.0635146	-3.53185	0.000412664	0.00595258	ADRM1	protein_coding	ENSMUSG00000039041.15
1425.75	0.297018	0.0840974	3.53184	0.000412681	0.00595258	1700010K23RIK	antisense	ENSMUSG00000092599.1
183.861	0.296404	0.0839466	3.53086	0.000414205	0.00596532	GM42457	antisense	ENSMUSG00000105339.1
747.209	0.221716	0.06279	3.53107	0.000413885	0.00596532	NDUFAF4	protein_coding	ENSMUSG00000028261.13
443.841	0.263527	0.074649	3.53022	0.000415215	0.00597524	LYSMD3	protein_coding	ENSMUSG00000035840.7
904.925	0.218386	0.0618766	3.52938	0.000416536	0.00598963	BAALC	protein_coding	ENSMUSG00000022296.9
576.647	-0.224321	0.0635651	-3.529	0.000417128	0.00599352	CCND3	protein_coding	ENSMUSG00000034165.16
1674.29	-0.157891	0.0447531	-3.52805	0.000418631	0.00601049	GRIN1OS	antisense	ENSMUSG00000085830.1
215.136	0.341594	0.0968284	3.52782	0.00041899	0.006011	GM29260	lincRNA	ENSMUSG00000100832.1
99.2072	0.451297	0.127938	3.52746	0.000419563	0.00601353	CFAP61	protein_coding	ENSMUSG00000037143.17
2591.26	-0.195692	0.0554821	-3.52712	0.000420111	0.00601353	CYTH2	protein_coding	ENSMUSG00000003269.17
3058	-0.140148	0.0397362	-3.52697	0.000420344	0.00601353	SLC38A10	protein_coding	ENSMUSG00000061306.16
61.9752	-0.535082	0.151714	-3.5269	0.000420456	0.00601353	GM45623	protein_coding	ENSMUSG00000110086.1
37.3722	-0.6996	0.19839	-3.52638	0.000421277	0.00602065	GM43172	TEC	ENSMUSG00000107374.1
5909.69	0.163586	0.0464174	3.52423	0.000424713	0.00606046	ASTN1	protein_coding	ENSMUSG00000026587.15
1627.78	0.171471	0.0486536	3.52433	0.000424551	0.00606046	TMED8	protein_coding	ENSMUSG00000034111.6
61.5698	-0.59491	0.16882	-3.52392	0.00042521	0.00606291	MIR8101	miRNA	ENSMUSG00000098863.1
491.235	-0.323616	0.0918493	-3.52334	0.000426145	0.00607159	ATP5K	protein_coding	ENSMUSG00000050856.16
3944.76	0.170641	0.0484377	3.5229	0.000426857	0.00607708	SHROOM2	protein_coding	ENSMUSG00000045180.13
1622.61	0.196768	0.0558646	3.52224	0.000427913	0.00608747	GCC2	protein_coding	ENSMUSG00000038039.13
1576.85	-0.167717	0.0476518	-3.51964	0.000432137	0.0061382	IDH2	protein_coding	ENSMUSG00000030541.16
1175.96	-0.209692	0.0595774	-3.51966	0.000432106	0.0061382	1500009C09RIK	protein_coding	ENSMUSG00000068099.5
631.784	-0.201784	0.0573434	-3.51887	0.000433388	0.00615128	CCS	protein_coding	ENSMUSG00000034108.6
1040.64	0.181353	0.0515562	3.51758	0.000435495	0.00617177	MINDY3	protein_coding	ENSMUSG00000026767.12
722.217	-0.24069	0.0684225	-3.51771	0.000435293	0.00617177	NDUFA3	protein_coding	ENSMUSG00000035674.13
573.831	0.228301	0.0649087	3.51726	0.000436027	0.00617463	GM43857	TEC	ENSMUSG00000104548.1
210.368	-0.27689	0.0787498	-3.51607	0.000437989	0.00619434	GM20512	antisense	ENSMUSG00000092381.1
475.675	-0.200089	0.0569144	-3.51561	0.000438749	0.00619434	SPIRE2	protein_coding	ENSMUSG00000010154.7
3138.47	0.180217	0.0512596	3.51577	0.000438488	0.00619434	NF1	protein_coding	ENSMUSG00000020716.16
6063.17	0.256308	0.0729023	3.51578	0.000438461	0.00619434	SLC8A1	protein_coding	ENSMUSG00000054640.15
1761.04	0.143116	0.0407152	3.51504	0.000439684	0.00620285	ACBD5	protein_coding	ENSMUSG00000026781.17
251.775	-0.286345	0.0814809	-3.51426	0.000440976	0.00620758	GM15998	antisense	ENSMUSG00000086389.1
849.187	-0.250238	0.0712013	-3.51451	0.000440561	0.00620758	SPINT2	protein_coding	ENSMUSG00000074227.12
1697.43	0.201853	0.0574386	3.51424	0.000441019	0.00620758	TM6SF1	protein_coding	ENSMUSG00000038623.9
66.1653	-0.458238	0.130425	-3.51342	0.000442382	0.00622206	NOTUM	protein_coding	ENSMUSG00000042988.10
722.992	-0.162721	0.0463174	-3.51316	0.000442811	0.0062234	TM9SF1	protein_coding	ENSMUSG00000002320.15
3377.06	0.427629	0.121784	3.51137	0.000445798	0.00626066	PEG10	protein_coding	ENSMUSG00000092035.8
1183.64	0.213938	0.060937	3.5108	0.000446755	0.00626636	GM21811	unprocessed_pseudogene	ENSMUSG00000096401.2
107.232	0.481112	0.13704	3.51073	0.000446877	0.00626636	ABCA17	protein_coding	ENSMUSG00000035435.17
740.244	-0.217371	0.0619298	-3.50996	0.00044817	0.00627977	HOMER3	protein_coding	ENSMUSG00000003573.15
1559.93	0.222192	0.0633401	3.50791	0.000451638	0.00632361	GM26658	antisense	ENSMUSG00000096934.1
385.597	-0.241581	0.0688765	-3.50744	0.000452433	0.00632383	GM48677	antisense	ENSMUSG00000110824.1
396.575	-0.306262	0.0873171	-3.50747	0.000452397	0.00632383	MFSD12	protein_coding	ENSMUSG00000034854.8
977.382	-0.196136	0.0559253	-3.5071	0.000453011	0.00632383	RPL35A	protein_coding	ENSMUSG00000060636.14
1015.69	-0.183984	0.0524582	-3.50724	0.000452776	0.00632383	BYSL	protein_coding	ENSMUSG00000023988.8
135.196	-0.415762	0.118617	-3.50507	0.000456492	0.00636765	2610035F20RIK	processed_transcript	ENSMUSG00000085555.9
10035.8	-0.142953	0.0407918	-3.50446	0.000457541	0.00637751	PKM	protein_coding	ENSMUSG00000032294.17
1925.07	0.258817	0.0738664	3.50386	0.000458571	0.0063871	RYR2	protein_coding	ENSMUSG00000021313.16
46.2828	0.50486	0.144099	3.50357	0.000459061	0.00638915	PATE2	protein_coding	ENSMUSG00000074452.13
1681.52	-0.185372	0.052922	-3.50273	0.00046051	0.00639432	TYRO3	protein_coding	ENSMUSG00000027298.17
392.027	-0.308351	0.0880306	-3.50277	0.000460441	0.00639432	TSSC4	protein_coding	ENSMUSG00000045752.13
42.9665	-0.550268	0.157093	-3.50281	0.000460371	0.00639432	MYADML2OS	antisense	ENSMUSG00000084822.1
1590.64	-0.176692	0.0504464	-3.50256	0.000460805	0.00639432	BMP1	protein_coding	ENSMUSG00000022098.10
359.414	0.245716	0.0701707	3.50169	0.000462324	0.00641062	GM49915	antisense	ENSMUSG00000117128.1
2303.62	0.191755	0.0547772	3.50063	0.000464159	0.00643127	FAM13B	protein_coding	ENSMUSG00000036501.7
4374.3	0.168851	0.0482431	3.50001	0.000465249	0.00643817	DSTN	protein_coding	ENSMUSG00000015932.8
1153.85	-0.253729	0.072495	-3.49995	0.000465347	0.00643817	GIPC1	protein_coding	ENSMUSG00000019433.9
689.623	-0.214894	0.0614088	-3.49941	0.000466295	0.00644649	SIPA1	protein_coding	ENSMUSG00000056917.13
1902.94	-0.169318	0.048414	-3.49729	0.000470011	0.00649065	HCN4	protein_coding	ENSMUSG00000032338.9
73.3507	2.32716	0.665437	3.49719	0.000470185	0.00649065	GM15726	antisense	ENSMUSG00000087263.1
366.078	0.259682	0.0742734	3.4963	0.000471754	0.00650748	NXT2	protein_coding	ENSMUSG00000042271.13
2053.14	-0.158464	0.0453353	-3.49539	0.000473377	0.00652503	IDH3B	protein_coding	ENSMUSG00000027406.13
324.554	-0.233139	0.0667049	-3.49508	0.000473921	0.00652771	FAM43B	protein_coding	ENSMUSG00000078235.3
83.8787	-0.489868	0.140192	-3.49427	0.000475367	0.00654279	FXYD1	protein_coding	ENSMUSG00000036570.14
1163.73	0.143665	0.041118	3.49398	0.000475881	0.00654504	EIF3J1	protein_coding	ENSMUSG00000027236.8
3233.75	0.132728	0.0379981	3.49302	0.000477587	0.00656365	RAB10OS	antisense	ENSMUSG00000079179.9
665.303	-0.229384	0.0657172	-3.49047	0.000482165	0.00662168	PISD	protein_coding	ENSMUSG00000023452.19
845.013	-0.162867	0.0467058	-3.48709	0.000488312	0.00669952	4930524O07RIK	antisense	ENSMUSG00000090207.2
1579.33	-0.175713	0.0503916	-3.48696	0.000488551	0.00669952	ZMAT2	protein_coding	ENSMUSG00000001383.9
1600.53	-0.125272	0.0359309	-3.48648	0.000489413	0.0067064	HSD17B4	protein_coding	ENSMUSG00000024507.6
3461.7	-0.168755	0.0484389	-3.48387	0.000494222	0.00675244	PPP1CC	protein_coding	ENSMUSG00000004455.16
236.997	0.238572	0.0684703	3.48431	0.000493401	0.00675244	GM9892	processed_pseudogene	ENSMUSG00000052825.6
258.86	-0.292422	0.083933	-3.48399	0.000494001	0.00675244	ENGASE	protein_coding	ENSMUSG00000033857.12
1389.19	-0.295692	0.0848743	-3.48388	0.000494193	0.00675244	PRR7	protein_coding	ENSMUSG00000034686.8
663.967	-0.273969	0.0786726	-3.48239	0.000496963	0.00678492	MRPL41	protein_coding	ENSMUSG00000036850.4
1617.85	0.201772	0.0579543	3.48157	0.000498483	0.00680068	CDC73	protein_coding	ENSMUSG00000026361.9
817.56	-0.204194	0.0586583	-3.48107	0.000499408	0.00680832	PALD1	protein_coding	ENSMUSG00000020092.9
157.78	0.341995	0.0982741	3.48001	0.000501402	0.0068305	GM28153	antisense	ENSMUSG00000099895.1
739.832	0.275974	0.0793417	3.4783	0.000504601	0.00686906	CEP85L	protein_coding	ENSMUSG00000038594.9
188.03	0.333279	0.0958554	3.47689	0.000507257	0.00689311	4933424G06RIK	protein_coding	ENSMUSG00000102416.4
1397.73	-0.225631	0.0648933	-3.47695	0.000507159	0.00689311	MEIS3	protein_coding	ENSMUSG00000041420.18
523.092	-0.38889	0.111853	-3.47678	0.000507478	0.00689311	PPP1R1B	protein_coding	ENSMUSG00000061718.12
188.546	-0.336621	0.0968642	-3.47518	0.00051051	0.00691918	1500002C15RIK	antisense	ENSMUSG00000096221.3
277.558	-0.288897	0.0831307	-3.47521	0.000510454	0.00691918	NFATC4	protein_coding	ENSMUSG00000023411.12
2227.29	0.228193	0.0656587	3.47544	0.000510007	0.00691918	DTNA	protein_coding	ENSMUSG00000024302.16
2236.37	-0.185768	0.0534622	-3.47475	0.000511339	0.00692056	FAM20C	protein_coding	ENSMUSG00000025854.15
2256.33	0.170275	0.0490037	3.47474	0.000511355	0.00692056	STAG1	protein_coding	ENSMUSG00000037286.15
824.935	0.161527	0.0464895	3.47449	0.00051183	0.00692197	POLR3B	protein_coding	ENSMUSG00000034453.8
1134.97	-0.205647	0.0592155	-3.47286	0.00051495	0.00694903	APH1A	protein_coding	ENSMUSG00000015750.15
13754.2	-0.16155	0.0465178	-3.47287	0.000514921	0.00694903	AGRN	protein_coding	ENSMUSG00000041936.18
289.462	-0.236249	0.0680252	-3.47296	0.000514758	0.00694903	MYPOP	protein_coding	ENSMUSG00000048481.15
7031.19	-0.272875	0.0785839	-3.47241	0.000515816	0.00695567	ISLR2	protein_coding	ENSMUSG00000051243.14
1889.03	0.20329	0.0585703	3.47086	0.000518786	0.00699067	AHCTF1	protein_coding	ENSMUSG00000026491.13
734.559	-0.281371	0.0810891	-3.4699	0.000520659	0.00701084	POLR2F	protein_coding	ENSMUSG00000033020.7
3969.19	0.215744	0.0621866	3.4693	0.000521821	0.00701634	BMPR2	protein_coding	ENSMUSG00000067336.6
3422.22	0.177551	0.0511751	3.46947	0.000521484	0.00701634	KCNMA1	protein_coding	ENSMUSG00000063142.15
1257.14	0.257818	0.0743507	3.46759	0.000525141	0.0070559	CD2AP	protein_coding	ENSMUSG00000061665.7
708.214	-0.213639	0.0616275	-3.46662	0.000527051	0.00707646	ZFP13	protein_coding	ENSMUSG00000062012.14
420.151	-0.236567	0.0682552	-3.46592	0.000528422	0.00707914	NKAIN4	protein_coding	ENSMUSG00000027574.15
436.211	-0.289673	0.0835731	-3.46611	0.000528053	0.00707914	TFPT	protein_coding	ENSMUSG00000006335.16
140.245	-0.351096	0.101305	-3.46574	0.00052877	0.00707914	GM22721	miRNA	ENSMUSG00000084658.1
548.357	-0.23934	0.0690507	-3.46614	0.000527981	0.00707914	DGCR6	protein_coding	ENSMUSG00000003531.15
7309.17	-0.191163	0.0552001	-3.4631	0.000533992	0.00714392	PALM	protein_coding	ENSMUSG00000035863.14
809.844	-0.328534	0.0948763	-3.46276	0.000534662	0.00714774	NID2	protein_coding	ENSMUSG00000021806.4
2491.47	0.173485	0.0501033	3.46254	0.000535106	0.00714855	SSH2	protein_coding	ENSMUSG00000037926.15
58.1532	-0.554037	0.160102	-3.46053	0.000539116	0.00719696	NDUFA12-PS	processed_pseudogene	ENSMUSG00000080893.1
4220.05	0.137563	0.0397826	3.45787	0.000544468	0.00726321	OCIAD1	protein_coding	ENSMUSG00000029152.13
868.608	0.18928	0.0547424	3.45765	0.000544901	0.00726379	UTRN	protein_coding	ENSMUSG00000019820.11
1816.25	0.146943	0.0425066	3.45694	0.000546339	0.00727776	ZCRB1	protein_coding	ENSMUSG00000022635.9
392.305	-0.275001	0.0795602	-3.45651	0.000547216	0.00728423	GALE	protein_coding	ENSMUSG00000028671.16
3785.41	0.190355	0.0550802	3.45596	0.000548339	0.00729396	FGF13	protein_coding	ENSMUSG00000031137.17
547.867	-0.329159	0.0952496	-3.45575	0.000548759	0.00729434	CRLF2	protein_coding	ENSMUSG00000033467.12
3436.61	-0.168367	0.0487237	-3.45555	0.000549175	0.00729467	ADAP1	protein_coding	ENSMUSG00000056413.16
591.147	0.232668	0.06734	3.45512	0.000550052	0.00730111	PRKDC	protein_coding	ENSMUSG00000022672.8
37.7974	-0.596771	0.172737	-3.4548	0.000550697	0.00730447	GM10240	processed_pseudogene	ENSMUSG00000068397.4
691.487	0.213236	0.0617258	3.45458	0.000551155	0.00730535	TOR1AIP1	protein_coding	ENSMUSG00000026466.16
2385.59	-0.132048	0.0382329	-3.45378	0.000552787	0.00731996	GGT7	protein_coding	ENSMUSG00000027603.15
1543.1	-0.179002	0.0518298	-3.45366	0.000553043	0.00731996	MEN1	protein_coding	ENSMUSG00000024947.17
3776.85	0.171554	0.0496884	3.4526	0.00055521	0.00734343	SRGAP1	protein_coding	ENSMUSG00000020121.15
93.4569	-0.44676	0.129417	-3.45209	0.000556265	0.00734348	GM26558	antisense	ENSMUSG00000097025.2
74.6159	-0.420954	0.121944	-3.45202	0.000556397	0.00734348	GM10676	TEC	ENSMUSG00000074355.2
428.776	-0.294475	0.0852964	-3.45237	0.000555685	0.00734348	TRPM5	protein_coding	ENSMUSG00000009246.14
311.926	0.214387	0.0621117	3.45164	0.000557184	0.00734348	CCDC138	protein_coding	ENSMUSG00000038010.9
2258.45	-0.157279	0.0455655	-3.4517	0.00055707	0.00734348	ANKS1	protein_coding	ENSMUSG00000024219.16
103.76	-0.355682	0.103055	-3.45138	0.000557735	0.00734555	GM11537	antisense	ENSMUSG00000085242.1
1514.91	-0.24008	0.0695878	-3.45003	0.000560518	0.0073728	DOK4	protein_coding	ENSMUSG00000040631.8
1314.88	-0.211571	0.0613249	-3.45	0.000560595	0.0073728	COMMD4	protein_coding	ENSMUSG00000032299.10
201.808	-0.311326	0.0902736	-3.4487	0.000563292	0.00740304	C430014B12RIK	processed_transcript	ENSMUSG00000097564.2
683.914	0.216385	0.0627477	3.4485	0.000563705	0.00740324	TPP1	protein_coding	ENSMUSG00000030894.5
606.516	-0.185545	0.053814	-3.44789	0.000564984	0.00741264	9430060I03RIK	antisense	ENSMUSG00000100632.1
5729.76	0.197859	0.0573873	3.44778	0.000565216	0.00741264	TENM2	protein_coding	ENSMUSG00000049336.16
1124.68	-0.207828	0.0602852	-3.44742	0.000565967	0.00741727	PGP	protein_coding	ENSMUSG00000043445.7
589.543	-0.205529	0.0596387	-3.44624	0.000568446	0.00743929	CCDC115	protein_coding	ENSMUSG00000042111.9
416.146	0.204219	0.0592573	3.4463	0.00056831	0.00743929	MED7	protein_coding	ENSMUSG00000020397.15
314.052	0.250156	0.0725986	3.44575	0.000569481	0.00744761	GM49355	protein_coding	ENSMUSG00000114378.1
105.807	-0.476272	0.13825	-3.445	0.000571054	0.00746294	COX5B-PS	protein_coding	ENSMUSG00000079941.1
618.963	-0.209725	0.0609017	-3.44367	0.000573885	0.00749469	SLC4A2	protein_coding	ENSMUSG00000028962.14
2387.4	0.188286	0.0546866	3.443	0.000575307	0.007508	KNDC1	protein_coding	ENSMUSG00000066129.15
435.109	0.262436	0.0762311	3.44264	0.000576067	0.00751266	MTMR10	protein_coding	ENSMUSG00000030522.14
3479.26	0.148176	0.0430461	3.44226	0.000576865	0.0075178	NDRG3	protein_coding	ENSMUSG00000027634.14
5826.1	-0.205091	0.0595952	-3.4414	0.000578722	0.00753674	PTOV1	protein_coding	ENSMUSG00000038502.17
323.56	-0.252686	0.0734433	-3.44056	0.000580519	0.00755485	METTL26	protein_coding	ENSMUSG00000025731.16
3782.82	0.140617	0.0408793	3.43981	0.000582118	0.00755982	HDLBP	protein_coding	ENSMUSG00000034088.15
323.443	-0.208664	0.0606575	-3.44003	0.000581642	0.00755982	GM12316	antisense	ENSMUSG00000086976.1
91.8802	0.377165	0.109646	3.43985	0.000582039	0.00755982	MT-TQ	Mt_tRNA	ENSMUSG00000064343.1
12654.7	-0.254947	0.074122	-3.43957	0.000582648	0.00756144	MIAT	lincRNA	ENSMUSG00000097767.8
49.7729	-0.496016	0.144235	-3.43895	0.000583977	0.00756579	GM7332	processed_pseudogene	ENSMUSG00000080875.4
2388.56	-0.138354	0.0402327	-3.43885	0.000584201	0.00756579	SCAP	protein_coding	ENSMUSG00000032485.14
141.326	-0.341935	0.0994298	-3.43896	0.000583963	0.00756579	GM12319	lincRNA	ENSMUSG00000087523.1
2121.82	-0.209435	0.0609113	-3.43836	0.000585242	0.007574	SEMA7A	protein_coding	ENSMUSG00000038264.8
486.317	-0.211705	0.0615843	-3.43764	0.000586813	0.00758907	STARD3	protein_coding	ENSMUSG00000018167.10
161.667	-0.449963	0.130963	-3.43579	0.000590835	0.00763364	DPM3	protein_coding	ENSMUSG00000042737.9
840.864	-0.218993	0.0637438	-3.43552	0.000591423	0.00763364	PRODH	protein_coding	ENSMUSG00000003526.12
68.5077	-0.511452	0.148873	-3.43549	0.000591488	0.00763364	H2-M6-PS	unprocessed_pseudogene	ENSMUSG00000083534.1
962.155	0.185778	0.054088	3.43474	0.00059313	0.00764953	AW554918	protein_coding	ENSMUSG00000033632.16
327.484	-0.247482	0.0720672	-3.43405	0.000594632	0.0076583	EXOSC2	protein_coding	ENSMUSG00000039356.15
1488.74	0.172039	0.0500959	3.4342	0.000594316	0.0076583	BBIP1	protein_coding	ENSMUSG00000084957.3
1926.63	0.247089	0.0719674	3.43334	0.000596196	0.00767314	ZKSCAN1	protein_coding	ENSMUSG00000029729.12
884.873	-0.198654	0.057873	-3.43259	0.000597851	0.00768913	ERCC2	protein_coding	ENSMUSG00000030400.17
1112.93	-0.187558	0.0546443	-3.43234	0.000598397	0.00769084	TMEM147	protein_coding	ENSMUSG00000006315.9
2710.65	-0.127862	0.0372593	-3.43169	0.00059984	0.00770408	GOLGA2	protein_coding	ENSMUSG00000002546.17
283.236	-0.291366	0.0849236	-3.43092	0.000601544	0.00772065	CRB2	protein_coding	ENSMUSG00000035403.10
1653.26	-0.255923	0.07461	-3.43015	0.000603251	0.00773699	IGFBP4	protein_coding	ENSMUSG00000017493.12
2864.95	0.137451	0.0400735	3.42997	0.000603648	0.00773699	KPNA3	protein_coding	ENSMUSG00000021929.9
14340	-0.170801	0.0498098	-3.42906	0.000605687	0.0077538	TUBB3	protein_coding	ENSMUSG00000062380.4
1291.19	-0.153271	0.0446988	-3.42897	0.000605883	0.0077538	KIF1C	protein_coding	ENSMUSG00000020821.17
1698.85	0.182067	0.0530991	3.42882	0.000606208	0.0077538	TRAPPC8	protein_coding	ENSMUSG00000033382.15
296.633	-0.28723	0.0837764	-3.42853	0.000606863	0.00775446	GM44641	processed_transcript	ENSMUSG00000108378.1
136.045	-0.420604	0.122681	-3.42843	0.000607091	0.00775446	GM45412	TEC	ENSMUSG00000110256.1
3757.81	0.135631	0.0395755	3.42715	0.000609956	0.00778571	ADGRB3	protein_coding	ENSMUSG00000033569.17
1298.09	0.252503	0.073694	3.42637	0.000611701	0.00780265	PLCB1	protein_coding	ENSMUSG00000051177.16
1999.74	0.214884	0.0627271	3.42569	0.00061323	0.00781145	NFIA	protein_coding	ENSMUSG00000028565.18
1278.29	0.328211	0.0958067	3.42576	0.000613083	0.00781145	CSMD3	protein_coding	ENSMUSG00000022311.15
1942.29	0.223961	0.0653953	3.42472	0.00061543	0.00783413	THOC1	protein_coding	ENSMUSG00000024287.8
589.417	0.228048	0.06661	3.42362	0.00061792	0.00785509	CD46	protein_coding	ENSMUSG00000016493.13
4366.1	0.180814	0.0528117	3.42375	0.000617638	0.00785509	PPP1R9A	protein_coding	ENSMUSG00000032827.15
546.781	-0.225866	0.0659853	-3.42298	0.000619381	0.0078683	WDR46	protein_coding	ENSMUSG00000024312.10
1852.7	-0.225781	0.0659787	-3.42202	0.000621572	0.00788001	RND2	protein_coding	ENSMUSG00000001313.12
7905.71	-0.198868	0.0581139	-3.42203	0.000621544	0.00788001	ADGRB1	protein_coding	ENSMUSG00000034730.17
2379.14	-0.184824	0.0540081	-3.42215	0.000621277	0.00788001	CUL7	protein_coding	ENSMUSG00000038545.13
440.387	-0.222522	0.065039	-3.42137	0.000623073	0.0078883	PLOD1	protein_coding	ENSMUSG00000019055.15
116.104	-0.355617	0.103938	-3.42145	0.000622885	0.0078883	GM14573	antisense	ENSMUSG00000085624.1
542.274	0.310987	0.0909441	3.41954	0.000627263	0.00792266	A230006K03RIK	lincRNA	ENSMUSG00000068151.7
4444.89	-0.100991	0.0295343	-3.41945	0.000627468	0.00792266	AGPAT3	protein_coding	ENSMUSG00000001211.15
3667.75	-0.110127	0.0322044	-3.41963	0.000627062	0.00792266	SDHA	protein_coding	ENSMUSG00000021577.14
514.983	-0.282754	0.08269	-3.41945	0.000627487	0.00792266	MRPL57	protein_coding	ENSMUSG00000021967.4
485.468	0.21105	0.0617377	3.41849	0.000629697	0.00794518	SLC16A4	protein_coding	ENSMUSG00000027896.15
1030.52	-0.226521	0.0662817	-3.41755	0.000631867	0.00796717	TIMM50	protein_coding	ENSMUSG00000003438.17
822.865	0.201989	0.0591197	3.41661	0.000634054	0.00798934	SHISA6	protein_coding	ENSMUSG00000053930.13
3159.49	0.186964	0.0547252	3.41641	0.000634517	0.00798978	THOC2	protein_coding	ENSMUSG00000037475.15
8431.5	-0.172489	0.0505131	-3.41474	0.000638419	0.00802806	PLPPR3	protein_coding	ENSMUSG00000035835.14
633.392	0.235189	0.0688712	3.41491	0.000638041	0.00802806	GM12296	processed_transcript	ENSMUSG00000084967.1
905.072	0.18155	0.0531711	3.41444	0.000639123	0.00803149	RNF217	protein_coding	ENSMUSG00000063760.9
598.652	-0.213285	0.0624863	-3.41331	0.000641788	0.00805954	H2-DMA	protein_coding	ENSMUSG00000037649.10
107.126	-0.401182	0.117552	-3.41282	0.000642951	0.00806871	DNPH1	protein_coding	ENSMUSG00000040658.7
58.0038	-0.48133	0.141047	-3.41255	0.00064357	0.00807105	GM49326	unprocessed_pseudogene	ENSMUSG00000113294.1
960.492	0.193625	0.0567675	3.41083	0.000647643	0.00811666	PATL1	protein_coding	ENSMUSG00000046139.8
89.5852	0.433889	0.127225	3.4104	0.000648678	0.00812417	GM30382	lincRNA	ENSMUSG00000106515.4
849.491	-0.16982	0.0498072	-3.40955	0.0006507	0.00814401	PIGO	protein_coding	ENSMUSG00000028454.16
615.038	-0.186909	0.054834	-3.40864	0.00065287	0.00816182	GM20458	protein_coding	ENSMUSG00000090996.1
255.189	0.253463	0.0743601	3.40859	0.000652998	0.00816182	ZFP995	protein_coding	ENSMUSG00000078546.8
2566.96	-0.144738	0.0424719	-3.40786	0.000654753	0.00817827	RANBP3	protein_coding	ENSMUSG00000002372.9
78.8952	-0.644722	0.189282	-3.40614	0.000658878	0.00822428	GM27357	misc_RNA	ENSMUSG00000099010.1
35.4869	-0.682965	0.200552	-3.40543	0.000660592	0.00824016	COX6C2	processed_pseudogene	ENSMUSG00000066491.4
2821.71	0.129728	0.0381093	3.40411	0.000663793	0.00827455	RUFY2	protein_coding	ENSMUSG00000020070.18
256.569	-0.28978	0.0851368	-3.4037	0.000664803	0.00827606	NUDT18	protein_coding	ENSMUSG00000045211.5
214.469	0.302269	0.0888035	3.4038	0.000664556	0.00827606	L3MBTL4	protein_coding	ENSMUSG00000041565.17
564.993	-0.322936	0.0948886	-3.40331	0.000665746	0.00827831	MDK	protein_coding	ENSMUSG00000027239.14
1680.3	-0.167636	0.0492575	-3.40326	0.000665872	0.00827831	WRAP73	protein_coding	ENSMUSG00000029029.14
2294.82	-0.141385	0.0415651	-3.40153	0.000670109	0.00832373	OPRL1	protein_coding	ENSMUSG00000027584.17
1254.61	-0.208885	0.0614116	-3.4014	0.000670418	0.00832373	NME1	protein_coding	ENSMUSG00000037601.11
289.967	-0.254352	0.0748039	-3.40026	0.000673229	0.00834996	RPL31-PS8	processed_pseudogene	ENSMUSG00000067870.5
2924.74	-0.153181	0.0450508	-3.40018	0.000673427	0.00834996	HMGN1	protein_coding	ENSMUSG00000040681.16
1568.27	0.203557	0.0598807	3.39937	0.000675422	0.00836912	CCNL1	protein_coding	ENSMUSG00000027829.15
241.605	-0.33321	0.0980462	-3.3985	0.000677554	0.00838996	GM3788	processed_pseudogene	ENSMUSG00000094392.1
190.392	-0.395258	0.116327	-3.39781	0.000679271	0.00840238	ASPHD1	protein_coding	ENSMUSG00000046378.11
688.274	0.188822	0.0555729	3.39774	0.000679458	0.00840238	ZFP943	protein_coding	ENSMUSG00000053347.15
266.473	-0.389507	0.11465	-3.39736	0.000680404	0.0084085	GM13524	antisense	ENSMUSG00000085397.1
2566.55	0.158599	0.0466905	3.39681	0.000681764	0.00841972	SMG7	protein_coding	ENSMUSG00000042772.15
1631	-0.149396	0.043986	-3.39645	0.000682655	0.00842514	ZFP251	protein_coding	ENSMUSG00000022526.8
3384.02	0.198996	0.0586156	3.39494	0.000686442	0.00845347	CNTNAP2	protein_coding	ENSMUSG00000039419.17
492.737	0.221364	0.0652066	3.39481	0.000686765	0.00845347	ZFP939	transcribed_unprocessed_pseudogene	ENSMUSG00000030424.15
24.7195	0.817934	0.2409	3.39533	0.000685466	0.00845347	D830044D21RIK	lincRNA	ENSMUSG00000046005.4
343.601	0.231877	0.0682974	3.3951	0.000686033	0.00845347	GM42723	antisense	ENSMUSG00000105709.1
2582.32	-0.252874	0.0745115	-3.39376	0.000689404	0.00848035	MYCL	protein_coding	ENSMUSG00000028654.13
456.005	0.248942	0.0733633	3.39328	0.000690605	0.00848109	ING3	protein_coding	ENSMUSG00000029670.12
704.388	-0.287237	0.0846508	-3.39319	0.00069083	0.00848109	MIR770	miRNA	ENSMUSG00000076451.1
274.718	-0.239624	0.0706129	-3.39349	0.000690073	0.00848109	GM47806	antisense	ENSMUSG00000113104.1
48.8553	-0.5199	0.153266	-3.39214	0.000693486	0.0085081	GM12338	processed_pseudogene	ENSMUSG00000081485.5
589.957	-0.190495	0.0561844	-3.39053	0.000697586	0.00855277	SLC37A4	protein_coding	ENSMUSG00000032114.9
468.445	0.248886	0.0734356	3.38918	0.000701026	0.00858929	RBBP8	protein_coding	ENSMUSG00000041238.16
3386.21	0.130665	0.0385592	3.38868	0.000702303	0.00859928	PACS1	protein_coding	ENSMUSG00000024855.10
464.834	0.176936	0.0522289	3.3877	0.000704815	0.00862438	PDSS2	protein_coding	ENSMUSG00000038240.13
319.172	-0.244607	0.0722218	-3.38688	0.000706914	0.00864439	CSTB	protein_coding	ENSMUSG00000005054.7
849.434	-0.246464	0.0728094	-3.38506	0.000711629	0.00869634	ADPRHL2	protein_coding	ENSMUSG00000042558.16
70.0919	-0.467166	0.13804	-3.38428	0.000713659	0.00871543	FAM186B	protein_coding	ENSMUSG00000078907.2
1426.35	-0.230348	0.0680948	-3.38275	0.000717645	0.00875837	RPS21	protein_coding	ENSMUSG00000039001.12
89.9582	-0.489526	0.144722	-3.38252	0.000718239	0.00875988	GM29361	antisense	ENSMUSG00000099708.1
341.458	-0.205796	0.0608486	-3.38211	0.000719323	0.00876736	GM37885	antisense	ENSMUSG00000102234.1
2561.52	0.18345	0.054252	3.38144	0.000721064	0.00878284	A230057D06RIK	lincRNA	ENSMUSG00000109394.2
236.401	-0.316389	0.0935764	-3.38108	0.000722023	0.00878878	RPSA-PS10	processed_pseudogene	ENSMUSG00000047676.6
138.23	-0.491079	0.145255	-3.38081	0.000722714	0.00879145	AW822252	transcribed_unprocessed_pseudogene	ENSMUSG00000085998.8
553.011	-0.226056	0.0668683	-3.38061	0.000723242	0.00879213	GM15884	antisense	ENSMUSG00000087327.1
715.456	-0.170944	0.0505714	-3.38025	0.000724205	0.00879237	SURF6	protein_coding	ENSMUSG00000036160.13
5955.53	0.166838	0.049355	3.38037	0.000723882	0.00879237	SH3GLB1	protein_coding	ENSMUSG00000037062.13
77.8026	0.39833	0.117866	3.37953	0.000726104	0.00880591	GM12663	processed_pseudogene	ENSMUSG00000101316.1
534.128	-0.217682	0.0644151	-3.37936	0.00072656	0.00880591	SAP30L	protein_coding	ENSMUSG00000020519.5
944.884	-0.24021	0.0710829	-3.37929	0.000726738	0.00880591	LRRC73	protein_coding	ENSMUSG00000071073.5
210.574	-0.281794	0.0834064	-3.37857	0.00072865	0.00882335	KCNMB4OS1	antisense	ENSMUSG00000020164.7
4271.87	-0.164019	0.0485549	-3.37801	0.000730111	0.0088353	B4GALNT4	protein_coding	ENSMUSG00000055629.5
82.0555	-0.477973	0.141527	-3.37726	0.000732126	0.00885393	C1QL4	protein_coding	ENSMUSG00000001076.7
1608.25	-0.172415	0.0510687	-3.37614	0.000735117	0.00888433	DPP3	protein_coding	ENSMUSG00000063904.4
249.983	-0.231352	0.0685526	-3.37482	0.000738648	0.00891544	GM26862	sense_overlapping	ENSMUSG00000097644.1
3080.89	-0.130855	0.0387721	-3.37498	0.000738198	0.00891544	TSNAX	protein_coding	ENSMUSG00000056820.7
22621.1	0.255504	0.0757519	3.3729	0.000743809	0.00897193	MT-ND2	protein_coding	ENSMUSG00000064345.1
835.659	-0.170231	0.0504777	-3.3724	0.000745164	0.00898245	IFFO1	protein_coding	ENSMUSG00000038271.17
658.776	-0.231703	0.068717	-3.37184	0.000746688	0.00899501	RHBDL1	protein_coding	ENSMUSG00000025735.13
3340.15	-0.128407	0.0380861	-3.37148	0.000747641	0.00900067	PFKM	protein_coding	ENSMUSG00000033065.14
2461	-0.174672	0.0518313	-3.37001	0.000751644	0.00904302	PPP1R12C	protein_coding	ENSMUSG00000019254.16
830.322	-0.175648	0.0521276	-3.36957	0.000752861	0.00905182	SLC9A3R2	protein_coding	ENSMUSG00000002504.15
4832.99	-0.191417	0.0568142	-3.36917	0.000753954	0.00905912	MEGF8	protein_coding	ENSMUSG00000045039.9
7768.19	0.120805	0.035858	3.36898	0.000754461	0.00905936	YWHAQ	protein_coding	ENSMUSG00000076432.13
569.552	0.203582	0.0604595	3.36725	0.000759219	0.00910517	ARHGAP18	protein_coding	ENSMUSG00000039031.16
377.901	-0.223054	0.0662423	-3.36724	0.000759252	0.00910517	A330033J07RIK	antisense	ENSMUSG00000097622.2
1230.51	0.226155	0.0671727	3.36676	0.000760562	0.00911501	MOB1B	protein_coding	ENSMUSG00000006262.15
488.945	-0.215079	0.0638892	-3.36644	0.000761447	0.00911975	1700101I11RIK	processed_transcript	ENSMUSG00000097675.2
226.508	-0.25721	0.0764133	-3.36603	0.000762578	0.00912156	FCNAOS	antisense	ENSMUSG00000052403.11
2377.66	-0.1962	0.0582862	-3.36615	0.000762247	0.00912156	COX7A2L	protein_coding	ENSMUSG00000024248.14
3429.24	-0.135428	0.0402468	-3.36493	0.000765644	0.00915237	SRRT	protein_coding	ENSMUSG00000037364.12
6222.88	0.1829	0.0543634	3.3644	0.000767099	0.00916388	LONRF2	protein_coding	ENSMUSG00000048814.11
6634.31	0.106306	0.031605	3.36359	0.000769362	0.00918254	COPA	protein_coding	ENSMUSG00000026553.17
37.6503	-0.578407	0.171967	-3.36347	0.000769684	0.00918254	RPSA-PS2	processed_pseudogene	ENSMUSG00000045055.5
558.758	-0.199046	0.0591847	-3.36313	0.000770632	0.00918254	TBC1D10A	protein_coding	ENSMUSG00000034412.13
344.438	-0.229678	0.0682923	-3.36316	0.000770545	0.00918254	GM49291	lincRNA	ENSMUSG00000114860.1
1535.22	0.178771	0.0531683	3.36237	0.000772772	0.00919977	VPS37A	protein_coding	ENSMUSG00000031600.11
4292.35	0.213035	0.0633607	3.36226	0.000773065	0.00919977	NRXN3	protein_coding	ENSMUSG00000066392.12
2551.02	0.202	0.0600919	3.36151	0.000775178	0.00921903	ARHGEF9	protein_coding	ENSMUSG00000025656.17
49.3007	-0.613792	0.182605	-3.36132	0.00077572	0.0092196	GM47279	miRNA	ENSMUSG00000106362.1
1645.95	-0.156551	0.04659	-3.36018	0.000778926	0.00925179	PIP4P1	protein_coding	ENSMUSG00000035953.14
240.114	-0.316538	0.0942115	-3.35986	0.000779809	0.00925639	BMF	protein_coding	ENSMUSG00000040093.16
6037.31	-0.172633	0.051389	-3.35934	0.000781287	0.00926445	EPN1	protein_coding	ENSMUSG00000035203.16
2081.59	-0.16047	0.0477692	-3.35927	0.000781483	0.00926445	CD2BP2	protein_coding	ENSMUSG00000042502.10
1594.95	-0.16966	0.0505091	-3.35901	0.000782235	0.00926747	GABARAPL2	protein_coding	ENSMUSG00000031950.7
868.124	-0.27884	0.0830383	-3.35797	0.000785173	0.00929047	COL6A1	protein_coding	ENSMUSG00000001119.7
1122	-0.231562	0.068957	-3.35806	0.000784924	0.00929047	SEMA5B	protein_coding	ENSMUSG00000052133.16
79.8129	0.453604	0.135097	3.35761	0.000786188	0.00929657	SPINK13	protein_coding	ENSMUSG00000073551.5
2002.74	0.25344	0.0754892	3.3573	0.000787081	0.00930123	EDIL3	protein_coding	ENSMUSG00000034488.14
1144.84	0.184073	0.0548456	3.3562	0.000790218	0.00933238	DNAJC2	protein_coding	ENSMUSG00000029014.14
3729.41	0.183821	0.0547802	3.3556	0.000791919	0.00934064	TPR	protein_coding	ENSMUSG00000006005.18
512.31	-0.283962	0.0846191	-3.35576	0.000791463	0.00934064	BOLA2	protein_coding	ENSMUSG00000047721.8
443.455	-0.191872	0.0571853	-3.35527	0.000792873	0.00934597	FRMD8	protein_coding	ENSMUSG00000024816.12
281.352	0.338783	0.100989	3.35465	0.000794665	0.00936117	DACH2	protein_coding	ENSMUSG00000025592.17
427.757	-0.2087	0.0622283	-3.35379	0.00079714	0.00937847	TCHP	protein_coding	ENSMUSG00000002486.15
196.567	0.285197	0.0850361	3.35383	0.000797013	0.00937847	XRCC4	protein_coding	ENSMUSG00000021615.13
1154.98	-0.192841	0.0575324	-3.35186	0.000802711	0.00943566	STK32C	protein_coding	ENSMUSG00000015981.12
4631.79	0.142905	0.042636	3.35175	0.000803014	0.00943566	TRIM37	protein_coding	ENSMUSG00000018548.15
2010.74	-0.228274	0.0681121	-3.35145	0.000803897	0.00944009	SAFB2	protein_coding	ENSMUSG00000042625.16
279.088	-0.398061	0.118825	-3.34998	0.000808171	0.0094843	AMN	protein_coding	ENSMUSG00000021278.7
1832.72	-0.191528	0.0571782	-3.34967	0.000809081	0.009489	PACSIN1	protein_coding	ENSMUSG00000040276.15
349.171	0.28787	0.0859653	3.34868	0.000811988	0.00951711	GM20008	processed_pseudogene	ENSMUSG00000117183.1
65.5994	-0.446339	0.133317	-3.34796	0.000814089	0.00952975	GM28731	antisense	ENSMUSG00000101555.1
2434.28	-0.173827	0.0519181	-3.3481	0.000813673	0.00952975	CYC1	protein_coding	ENSMUSG00000022551.8
2707.9	0.203478	0.0608017	3.34659	0.000818117	0.00957089	KCND2	protein_coding	ENSMUSG00000060882.5
40.3319	-0.560331	0.167457	-3.34612	0.000819512	0.00958119	GM20402	antisense	ENSMUSG00000092405.1
441.194	-0.365421	0.109228	-3.3455	0.000821344	0.00959659	H2AJ	protein_coding	ENSMUSG00000060032.6
74.2214	0.49154	0.14694	3.34516	0.000822342	0.00960224	B830012L14RIK	lincRNA	ENSMUSG00000098202.2
8238.49	0.17368	0.0519238	3.3449	0.000823127	0.0096053	XPR1	protein_coding	ENSMUSG00000026469.14
486.798	-0.284071	0.0849311	-3.34473	0.000823635	0.0096053	ZBTB22	protein_coding	ENSMUSG00000051390.10
421.869	0.218532	0.0653468	3.34419	0.000825225	0.00961782	CTNNA3	protein_coding	ENSMUSG00000060843.11
440.615	0.198612	0.0593958	3.34387	0.000826198	0.00962202	DPH6	protein_coding	ENSMUSG00000057147.13
874.283	-0.191096	0.0571508	-3.34372	0.000826618	0.00962202	AI837181	protein_coding	ENSMUSG00000047423.10
590.333	-0.208237	0.0622988	-3.34256	0.000830106	0.00965658	GTPBP3	protein_coding	ENSMUSG00000007610.15
2718.84	0.209498	0.0626806	3.34231	0.000830831	0.00965899	BRAF	protein_coding	ENSMUSG00000002413.15
2874.51	-0.172005	0.0514681	-3.34198	0.000831832	0.0096646	ARHGAP23	protein_coding	ENSMUSG00000049807.16
538.901	0.230979	0.069125	3.34146	0.00083338	0.00967656	NFATC3	protein_coding	ENSMUSG00000031902.10
7967.49	-0.134564	0.0402852	-3.34029	0.000836907	0.00970957	PIP5K1C	protein_coding	ENSMUSG00000034902.17
1174.5	-0.17816	0.0533386	-3.34017	0.000837266	0.00970957	GPR137	protein_coding	ENSMUSG00000024958.13
84.1247	-0.383627	0.114868	-3.33973	0.000838612	0.00971914	GM28529	antisense	ENSMUSG00000101320.1
594.411	0.228647	0.0684781	3.33898	0.000840866	0.00973921	RNF32	protein_coding	ENSMUSG00000029130.12
453.249	0.243717	0.0730183	3.33775	0.00084459	0.00977626	GM45904	antisense	ENSMUSG00000110455.1
2324.62	-0.12084	0.0362136	-3.33686	0.000847302	0.00980145	MAN1B1	protein_coding	ENSMUSG00000036646.13
166.111	-0.302859	0.0907663	-3.33669	0.000847818	0.00980145	HILPDA	protein_coding	ENSMUSG00000043421.8
247.113	-0.322779	0.0967479	-3.33629	0.000849042	0.00980952	GM16272	antisense	ENSMUSG00000086582.1
235.009	0.290393	0.0870569	3.33567	0.000850947	0.00982543	GM5796	protein_coding	ENSMUSG00000096775.1
4949.87	-0.125571	0.0376607	-3.33428	0.000855208	0.00986852	MAPK8IP2	protein_coding	ENSMUSG00000022619.5
428.821	0.197578	0.0592672	3.33369	0.000857022	0.00988333	IQCB1	protein_coding	ENSMUSG00000022837.14
1046.95	-0.149652	0.0449114	-3.33217	0.000861722	0.00993138	USF2	protein_coding	ENSMUSG00000058239.13
1614.97	-0.182266	0.0547172	-3.33106	0.00086517	0.0099588	MAPK7	protein_coding	ENSMUSG00000001034.17
925.322	0.237504	0.0712993	3.33109	0.000865071	0.0099588	NPAS3	protein_coding	ENSMUSG00000021010.9
681.554	-0.174449	0.0523942	-3.32954	0.000869891	0.010007	AFG3L1	protein_coding	ENSMUSG00000031967.15
339.334	0.29317	0.0880567	3.32933	0.000870558	0.0100085	FBXL7	protein_coding	ENSMUSG00000043556.10
2444.92	0.221929	0.0666667	3.32893	0.000871801	0.0100137	ERBB4	protein_coding	ENSMUSG00000062209.15
3336.87	-0.127843	0.0384078	-3.32856	0.000872967	0.0100137	EVI5L	protein_coding	ENSMUSG00000011832.16
473.005	0.309255	0.0929091	3.32858	0.000872911	0.0100137	DGKB	protein_coding	ENSMUSG00000036095.11
1785.27	0.19098	0.0573772	3.3285	0.000873165	0.0100137	HOMER1	protein_coding	ENSMUSG00000007617.18
375.585	-0.216199	0.0649671	-3.32782	0.000875285	0.0100319	MAP2K3	protein_coding	ENSMUSG00000018932.9
321.624	-0.321788	0.0967016	-3.32764	0.000875841	0.0100321	MRPS12	protein_coding	ENSMUSG00000045948.8
1900.25	-0.173421	0.0521181	-3.32746	0.000876421	0.0100325	ARHGEF10L	protein_coding	ENSMUSG00000040964.16
949.342	0.214371	0.064435	3.32693	0.000878086	0.0100393	BMT2	protein_coding	ENSMUSG00000042742.7
107.706	-0.375281	0.112797	-3.32705	0.000877704	0.0100393	NUDT8	protein_coding	ENSMUSG00000110949.1
30.4643	0.631177	0.189777	3.32589	0.000881365	0.0100706	GM49377	transcribed_unprocessed_pseudogene	ENSMUSG00000113506.1
463.905	0.221693	0.0666641	3.32553	0.000882512	0.0100775	CEP126	protein_coding	ENSMUSG00000040729.8
694.437	0.183641	0.0552274	3.32518	0.000883606	0.0100807	ZMPSTE24	protein_coding	ENSMUSG00000043207.10
2919.78	0.119745	0.0360128	3.32506	0.000884009	0.0100807	EXOC3	protein_coding	ENSMUSG00000034152.6
211.683	0.314871	0.0947001	3.32493	0.000884412	0.0100807	LAMA3	protein_coding	ENSMUSG00000024421.16
15285.9	0.133864	0.0402691	3.32424	0.00088659	0.0100993	NCAM1	protein_coding	ENSMUSG00000039542.16
1109.85	0.214355	0.0644878	3.32396	0.000887479	0.0101033	TMEM184C	protein_coding	ENSMUSG00000031617.16
318.359	0.216793	0.0652305	3.32349	0.000888984	0.0101142	ARG2	protein_coding	ENSMUSG00000021125.6
14894.1	-0.12772	0.0384363	-3.32289	0.000890888	0.0101297	SDC3	protein_coding	ENSMUSG00000025743.14
23.9634	-0.740389	0.222893	-3.32173	0.000894613	0.0101659	VMN2R59	protein_coding	ENSMUSG00000092032.2
243.817	-0.383551	0.115495	-3.32092	0.000897213	0.0101864	ARL4D	protein_coding	ENSMUSG00000034936.2
427.444	-0.225109	0.0677871	-3.32083	0.000897511	0.0101864	RRP36	protein_coding	ENSMUSG00000023971.9
729.183	-0.25444	0.0766254	-3.32058	0.000898322	0.0101894	SSNA1	protein_coding	ENSMUSG00000026966.6
539.33	0.216137	0.0651021	3.31996	0.00090029	0.0102047	TFB2M	protein_coding	ENSMUSG00000026492.11
1537.48	-0.169633	0.0510971	-3.31981	0.000900771	0.0102047	PPP1R16A	protein_coding	ENSMUSG00000033819.16
169.557	-0.493217	0.148624	-3.31856	0.000904841	0.0102446	E330011O21RIK	processed_transcript	ENSMUSG00000109841.2
14245.2	0.139003	0.0419015	3.31739	0.000908641	0.0102814	GNG2	protein_coding	ENSMUSG00000043004.13
5813.94	-0.133184	0.0401559	-3.31668	0.000910949	0.0102888	CTBP1	protein_coding	ENSMUSG00000037373.12
2979.89	0.141278	0.0425955	3.31673	0.00091079	0.0102888	EHBP1	protein_coding	ENSMUSG00000042302.14
270.495	0.251949	0.0759633	3.31672	0.000910795	0.0102888	3830406C13RIK	protein_coding	ENSMUSG00000033111.16
3040.7	0.161159	0.0486026	3.31586	0.000913626	0.0103127	KPNA1	protein_coding	ENSMUSG00000022905.12
4360.18	-0.179448	0.0541222	-3.3156	0.000914459	0.0103159	MIDN	protein_coding	ENSMUSG00000035621.13
3317.31	-0.183721	0.0554241	-3.31482	0.000917021	0.0103385	RNF220	protein_coding	ENSMUSG00000028677.19
3908.9	-0.134456	0.0405665	-3.31446	0.000918202	0.0103456	KLHDC2	protein_coding	ENSMUSG00000020978.10
50.9223	-0.688333	0.207687	-3.31428	0.000918799	0.0103459	RBM3-PS	processed_pseudogene	ENSMUSG00000099875.1
5744.9	0.160737	0.0485027	3.31398	0.000919781	0.0103459	TMEM178B	protein_coding	ENSMUSG00000057716.7
278.852	-0.356894	0.107695	-3.31395	0.000919891	0.0103459	TMEM86A	protein_coding	ENSMUSG00000010307.7
1060.49	-0.236231	0.071341	-3.31129	0.000928653	0.0104381	MRPL12	protein_coding	ENSMUSG00000039640.7
7624.04	0.142822	0.0431371	3.31089	0.000929998	0.0104469	CAMTA1	protein_coding	ENSMUSG00000014592.21
972.291	-0.208189	0.0628914	-3.3103	0.000931954	0.0104626	TTLL3	protein_coding	ENSMUSG00000030276.19
946.417	-0.151527	0.0457864	-3.30942	0.00093489	0.0104829	MPC2	protein_coding	ENSMUSG00000026568.6
2193.74	-0.195109	0.058953	-3.30957	0.000934411	0.0104829	CDC37	protein_coding	ENSMUSG00000019471.10
5232.22	-0.166739	0.0503997	-3.30833	0.000938536	0.0105145	MAP7D1	protein_coding	ENSMUSG00000028849.17
102.243	-0.384889	0.116343	-3.30824	0.000938834	0.0105145	SCARF1	protein_coding	ENSMUSG00000038188.17
3861.69	0.202814	0.0613178	3.30758	0.000941057	0.0105267	ADGRL3	protein_coding	ENSMUSG00000037605.16
3855.35	-0.122867	0.0371467	-3.30762	0.00094091	0.0105267	NFE2L1	protein_coding	ENSMUSG00000038615.17
331.756	0.326861	0.0988497	3.30664	0.000944214	0.0105557	ANKRD29	protein_coding	ENSMUSG00000057766.14
68.8939	-0.456348	0.138077	-3.30502	0.000949684	0.0106105	GM10642	antisense	ENSMUSG00000074213.3
5263.58	-0.193141	0.0584483	-3.30447	0.000951545	0.0106163	GLUL	protein_coding	ENSMUSG00000026473.16
4580.42	-0.182485	0.0552255	-3.30437	0.000951909	0.0106163	RHOB	protein_coding	ENSMUSG00000054364.5
3210.23	-0.197887	0.059885	-3.30445	0.000951622	0.0106163	KIFC2	protein_coding	ENSMUSG00000004187.11
7126.45	0.136739	0.0413884	3.30379	0.000953876	0.0106318	KIFAP3	protein_coding	ENSMUSG00000026585.13
238.17	-0.30933	0.0936556	-3.30285	0.000957093	0.0106549	CYSRT1	protein_coding	ENSMUSG00000036731.7
4241.35	0.186905	0.0565883	3.30289	0.000956954	0.0106549	SEPTIN7	protein_coding	ENSMUSG00000001833.17
1519.02	0.158091	0.0478736	3.30226	0.000959076	0.0106707	ELOVL2	protein_coding	ENSMUSG00000021364.16
1575.73	0.162932	0.0493473	3.30174	0.00096086	0.0106841	CFAP36	protein_coding	ENSMUSG00000020462.14
4445.74	0.305902	0.0926538	3.30156	0.000961493	0.0106848	AW551984	protein_coding	ENSMUSG00000038112.15
1137.76	-0.182418	0.0552609	-3.30103	0.000963296	0.0106921	PXN	protein_coding	ENSMUSG00000029528.19
7472.4	0.196792	0.0596134	3.30113	0.000962959	0.0106921	DLG2	protein_coding	ENSMUSG00000052572.19
2204.68	0.179355	0.0543557	3.29966	0.000968005	0.0107379	SPRED1	protein_coding	ENSMUSG00000027351.14
2625.65	-0.148534	0.0450196	-3.29933	0.000969156	0.0107443	SLC27A4	protein_coding	ENSMUSG00000059316.2
14497.2	-0.152996	0.0463759	-3.29904	0.00097016	0.0107491	APLP1	protein_coding	ENSMUSG00000006651.8
91.452	1.55317	0.471229	3.29599	0.000980746	0.0108599	GM18194	transcribed_processed_pseudogene	ENSMUSG00000109724.1
5708.19	-0.176611	0.0535902	-3.29559	0.00098215	0.010869	NPDC1	protein_coding	ENSMUSG00000015094.16
3597.46	-0.174783	0.0530578	-3.2942	0.000987027	0.0109165	CCAR2	protein_coding	ENSMUSG00000033712.6
535.606	0.2678	0.0813096	3.29359	0.000989177	0.0109338	GM7072	protein_coding	ENSMUSG00000117284.1
221.863	-0.362626	0.110115	-3.29315	0.000990727	0.0109444	GM16295	lincRNA	ENSMUSG00000087041.1
1094.8	-0.146392	0.044456	-3.29295	0.000991408	0.0109454	GM17201	antisense	ENSMUSG00000090761.1
1676.99	-0.153731	0.0466909	-3.29253	0.00099289	0.0109553	ATP5J	protein_coding	ENSMUSG00000022890.13
639.194	-0.241896	0.0734752	-3.29221	0.000994018	0.0109612	LFNG	protein_coding	ENSMUSG00000029570.5
976.839	0.264531	0.0803572	3.29194	0.00099499	0.0109655	TMEM47	protein_coding	ENSMUSG00000025666.16
1197.32	-0.235687	0.0716587	-3.28901	0.00100539	0.0110735	ZFP579	protein_coding	ENSMUSG00000051550.10
205.384	0.267997	0.0815525	3.28619	0.00101554	0.0111637	POU6F2	protein_coding	ENSMUSG00000009734.18
92.2332	-0.407713	0.12406	-3.28643	0.00101467	0.0111637	BMP4	protein_coding	ENSMUSG00000021835.15
1856.6	0.174597	0.053135	3.28591	0.00101653	0.0111637	NALCN	protein_coding	ENSMUSG00000000197.8
922.403	-0.211213	0.0642785	-3.2859	0.00101657	0.0111637	LTBP3	protein_coding	ENSMUSG00000024940.11
2459.6	-0.17806	0.0541813	-3.28637	0.00101488	0.0111637	MTA2	protein_coding	ENSMUSG00000071646.9
6127.45	0.176676	0.0537739	3.28554	0.00101788	0.011165	CDC42BPA	protein_coding	ENSMUSG00000026490.18
24.094	-0.859711	0.261655	-3.28567	0.00101741	0.011165	GM3375	processed_pseudogene	ENSMUSG00000107470.1
12804.5	-0.225076	0.0685171	-3.28496	0.00101999	0.0111721	PTMS	protein_coding	ENSMUSG00000030122.12
255.674	0.262441	0.0798942	3.28486	0.00102033	0.0111721	GM20149	antisense	ENSMUSG00000111227.1
5276.64	0.208673	0.0635227	3.28501	0.00101979	0.0111721	TANC2	protein_coding	ENSMUSG00000053580.16
50.0806	-0.555191	0.16907	-3.2838	0.00102416	0.0112074	GM49864	bidirectional_promoter_lncRNA	ENSMUSG00000117255.1
79.7392	0.379151	0.115491	3.28294	0.0010273	0.0112286	MYO3A	protein_coding	ENSMUSG00000025716.14
612.023	-0.231934	0.0706452	-3.28308	0.00102678	0.0112286	TMEM14C	protein_coding	ENSMUSG00000021361.7
317.282	-0.237191	0.0722713	-3.28195	0.00103091	0.0112549	RASSF1	protein_coding	ENSMUSG00000010067.13
55.1799	-0.439352	0.133869	-3.28195	0.00103092	0.0112549	PTGES3L	protein_coding	ENSMUSG00000097487.7
532.206	-0.246811	0.0752153	-3.28139	0.00103296	0.0112707	RING1	protein_coding	ENSMUSG00000024325.8
1805.34	0.179708	0.054776	3.28077	0.00103523	0.0112821	ORC4	protein_coding	ENSMUSG00000026761.12
944.863	0.265133	0.0808131	3.28082	0.00103505	0.0112821	GABRG1	protein_coding	ENSMUSG00000001260.10
4538.27	0.15716	0.0479137	3.28006	0.00103786	0.0112911	EPHA5	protein_coding	ENSMUSG00000029245.16
42557.5	0.233202	0.0710903	3.28037	0.00103672	0.0112911	MAP1B	protein_coding	ENSMUSG00000052727.6
9796.29	-0.179328	0.0546705	-3.28016	0.0010375	0.0112911	PSD	protein_coding	ENSMUSG00000037126.16
7420.82	0.204653	0.0624071	3.27933	0.00104056	0.0113138	PGM2L1	protein_coding	ENSMUSG00000030729.17
11989.1	-0.168354	0.0513408	-3.27915	0.00104121	0.0113143	DBN1	protein_coding	ENSMUSG00000034675.17
5535.95	0.143672	0.0438193	3.27875	0.00104269	0.0113238	HDGFL3	protein_coding	ENSMUSG00000025104.13
838.916	-0.183488	0.0559743	-3.27807	0.00104519	0.0113443	R3HCC1	protein_coding	ENSMUSG00000034194.18
1815.73	0.16376	0.0499592	3.27788	0.0010459	0.0113448	APBB2	protein_coding	ENSMUSG00000029207.16
2696.76	0.152078	0.0463979	3.27768	0.00104663	0.0113448	TAX1BP1	protein_coding	ENSMUSG00000004535.12
1347.58	0.184569	0.0563128	3.27757	0.00104706	0.0113448	PPP4R3A	protein_coding	ENSMUSG00000041846.15
641.279	0.232936	0.0710821	3.277	0.00104917	0.0113513	PLXDC2	protein_coding	ENSMUSG00000026748.13
111.778	-0.335589	0.1024	-3.27722	0.00104834	0.0113513	E130218I03RIK	protein_coding	ENSMUSG00000086322.7
1211.1	-0.223658	0.0682528	-3.27691	0.00104949	0.0113513	SLC25A28	protein_coding	ENSMUSG00000040414.8
216.287	0.398509	0.121623	3.27659	0.00105068	0.0113576	GABRQ	protein_coding	ENSMUSG00000031344.11
2678.53	0.228869	0.0698719	3.27555	0.00105456	0.0113929	FUT9	protein_coding	ENSMUSG00000055373.8
1724.26	-0.137218	0.0418991	-3.27497	0.00105673	0.0114097	ZDHHC8	protein_coding	ENSMUSG00000060166.6
528.336	0.224724	0.0686308	3.2744	0.00105888	0.0114264	VWC2L	protein_coding	ENSMUSG00000045648.15
1406.08	0.209556	0.0640122	3.2737	0.00106151	0.0114481	TAB3	protein_coding	ENSMUSG00000035476.9
5387.54	0.16219	0.0495459	3.27352	0.00106217	0.0114486	AGTPBP1	protein_coding	ENSMUSG00000021557.15
1618.98	0.156195	0.0477191	3.27322	0.0010633	0.0114541	ELOVL5	protein_coding	ENSMUSG00000032349.13
1119.43	-0.228879	0.0699345	-3.27277	0.001065	0.0114658	GUK1	protein_coding	ENSMUSG00000020444.19
31993.6	0.167578	0.0512089	3.27245	0.00106621	0.0114723	MAP2	protein_coding	ENSMUSG00000015222.18
1779.5	0.145184	0.0443709	3.27206	0.00106766	0.0114792	B3GAT2	protein_coding	ENSMUSG00000026156.8
1295.62	0.185343	0.0566488	3.27179	0.00106871	0.0114792	MAOA	protein_coding	ENSMUSG00000025037.6
432.469	0.293339	0.0896567	3.2718	0.00106865	0.0114792	HDX	protein_coding	ENSMUSG00000034551.12
202.323	-0.393454	0.120263	-3.2716	0.00106939	0.0114799	BARHL2	protein_coding	ENSMUSG00000034384.11
676.919	-0.190466	0.058228	-3.27103	0.00107156	0.0114966	MFSD5	protein_coding	ENSMUSG00000045665.5
108.418	-0.398081	0.121748	-3.26971	0.00107657	0.0115437	DANCR	processed_transcript	ENSMUSG00000106943.2
214.016	0.33115	0.101284	3.26954	0.00107724	0.0115442	GLRA3	protein_coding	ENSMUSG00000038257.10
1121.02	0.203331	0.0622167	3.26811	0.00108268	0.0115944	IMMP1L	protein_coding	ENSMUSG00000042670.5
2044.38	-0.162483	0.0497196	-3.26798	0.00108317	0.0115944	CTDSP2	protein_coding	ENSMUSG00000078429.9
404.58	-0.285549	0.0873841	-3.26775	0.00108406	0.0115973	CCDC61	protein_coding	ENSMUSG00000074358.9
1913.43	-0.140281	0.0429323	-3.2675	0.001085	0.0116007	SKIV2L	protein_coding	ENSMUSG00000040356.16
1203.89	-0.189766	0.0580895	-3.26679	0.00108776	0.0116235	LIX1L	protein_coding	ENSMUSG00000049288.4
1312.79	0.17159	0.0525383	3.266	0.0010908	0.0116427	ZFP317	protein_coding	ENSMUSG00000057551.10
358.553	0.214509	0.065677	3.26611	0.00109034	0.0116427	MNS1	protein_coding	ENSMUSG00000032221.14
6819.73	0.152879	0.046822	3.26512	0.00109419	0.0116722	OXCT1	protein_coding	ENSMUSG00000022186.14
8802.94	-0.200093	0.0612964	-3.26435	0.00109715	0.0116971	CKB	protein_coding	ENSMUSG00000001270.9
2247.39	-0.156248	0.0478907	-3.2626	0.00110394	0.0117628	HIP1R	protein_coding	ENSMUSG00000000915.15
2184.25	-0.202134	0.0619746	-3.26156	0.00110801	0.0117898	OGFR	protein_coding	ENSMUSG00000049401.10
119.879	-0.318028	0.0975053	-3.26164	0.00110768	0.0117898	GM7730	processed_pseudogene	ENSMUSG00000110545.1
569.948	-0.187562	0.0575086	-3.26147	0.00110838	0.0117898	MMP11	protein_coding	ENSMUSG00000000901.17
426.607	-0.259563	0.0796049	-3.26064	0.00111162	0.0118176	PNKP	protein_coding	ENSMUSG00000002963.17
277.791	0.343436	0.105341	3.26022	0.00111325	0.0118281	PTER	protein_coding	ENSMUSG00000026730.12
167.808	-0.299486	0.0918772	-3.25964	0.00111555	0.0118458	SDHAF1	protein_coding	ENSMUSG00000074211.4
3069.67	-0.130649	0.0400957	-3.25844	0.00112027	0.0118892	TRIM3	protein_coding	ENSMUSG00000036989.16
1526.65	-0.18102	0.0555675	-3.25765	0.00112338	0.0119093	1700029I15RIK	protein_coding	ENSMUSG00000044916.10
100.748	0.445152	0.136649	3.25764	0.00112344	0.0119093	PTCHD4	protein_coding	ENSMUSG00000042256.5
3021.42	0.177853	0.0546099	3.25678	0.00112684	0.0119384	2610020C07RIK	antisense	ENSMUSG00000097537.2
1203.86	0.192121	0.0590065	3.25592	0.00113025	0.0119678	KANSL1L	protein_coding	ENSMUSG00000026004.15
328.999	-0.331845	0.101934	-3.25549	0.00113198	0.0119793	NPM3	protein_coding	ENSMUSG00000056209.7
982.134	0.195256	0.0599818	3.25526	0.00113289	0.0119821	MIER3	protein_coding	ENSMUSG00000032727.14
2103.89	0.146496	0.0450298	3.2533	0.00114072	0.0120581	CASD1	protein_coding	ENSMUSG00000015189.12
787.151	-0.181369	0.0557542	-3.25301	0.00114191	0.0120638	CSAD	protein_coding	ENSMUSG00000023044.2
9645.69	0.155924	0.0479454	3.25212	0.00114548	0.0120947	AHI1	protein_coding	ENSMUSG00000019986.17
582.988	-0.224045	0.0688994	-3.25176	0.00114691	0.012103	NUBP2	protein_coding	ENSMUSG00000039183.6
1020.34	-0.210256	0.0646625	-3.25159	0.00114761	0.0121035	ATP6V1F	protein_coding	ENSMUSG00000004285.12
106.574	-0.342598	0.105404	-3.25032	0.00115274	0.0121507	FBL-PS2	processed_pseudogene	ENSMUSG00000051639.3
32.2208	0.603518	0.1857	3.24997	0.00115419	0.0121591	ZBBX	protein_coding	ENSMUSG00000034151.13
938.313	-0.189665	0.0583692	-3.2494	0.00115648	0.0121763	EIF2B4	protein_coding	ENSMUSG00000029145.12
4182.03	0.194754	0.0599606	3.24804	0.00116203	0.0122134	KLF7	protein_coding	ENSMUSG00000025959.13
798.25	0.21375	0.0658182	3.24758	0.00116393	0.0122134	SNX16	protein_coding	ENSMUSG00000027534.16
107.724	-0.46194	0.142233	-3.24776	0.00116317	0.0122134	GM5641	transcribed_processed_pseudogene	ENSMUSG00000069014.4
1540.67	-0.172032	0.0529661	-3.24796	0.00116236	0.0122134	SDHD	protein_coding	ENSMUSG00000000171.5
657.506	0.200083	0.0616008	3.24805	0.00116199	0.0122134	SERTAD2	protein_coding	ENSMUSG00000049800.13
60.684	-0.434759	0.133867	-3.24768	0.00116349	0.0122134	GM10366	antisense	ENSMUSG00000115767.1
3421.91	0.187929	0.0578984	3.24584	0.00117105	0.0122812	SELENOT	protein_coding	ENSMUSG00000075700.9
1426.85	-0.152847	0.0471008	-3.2451	0.00117411	0.0123064	DNAJC14	protein_coding	ENSMUSG00000025354.5
712.17	0.196246	0.0604815	3.24473	0.00117561	0.0123152	NAB1	protein_coding	ENSMUSG00000002881.14
1197.8	0.208124	0.0641664	3.2435	0.00118072	0.0123617	XYLT1	protein_coding	ENSMUSG00000030657.11
84.3706	-0.491135	0.151484	-3.24215	0.0011863	0.0124132	GM21769	processed_pseudogene	ENSMUSG00000110458.1
31.0754	0.596721	0.184081	3.24163	0.00118848	0.012415	DDX43	protein_coding	ENSMUSG00000070291.4
197.583	-0.369383	0.113945	-3.24176	0.00118792	0.012415	NAB2	protein_coding	ENSMUSG00000025402.12
225.792	-0.273087	0.084236	-3.24192	0.00118726	0.012415	TIGD3	protein_coding	ENSMUSG00000044390.5
662.595	-0.298386	0.0920735	-3.24074	0.00119221	0.012447	COX14	protein_coding	ENSMUSG00000023020.3
1724.48	-0.249429	0.0769797	-3.24019	0.0011945	0.012464	TMEM158	protein_coding	ENSMUSG00000054871.5
3842.43	-0.133853	0.0413159	-3.23976	0.00119632	0.012476	RPS26	protein_coding	ENSMUSG00000025362.6
100.967	0.317264	0.0979523	3.23896	0.00119965	0.0125038	4933431K23RIK	processed_transcript	ENSMUSG00000086451.8
815.476	-0.172842	0.0533714	-3.23848	0.00120167	0.0125178	MYDGF	protein_coding	ENSMUSG00000019579.13
1185.93	0.157705	0.0487017	3.23819	0.00120289	0.0125235	DIS3L2	protein_coding	ENSMUSG00000053333.15
172.49	0.437425	0.135112	3.2375	0.00120582	0.0125469	GM4258	processed_transcript	ENSMUSG00000098243.3
1120.94	0.231144	0.071427	3.23608	0.00121181	0.0126023	1700027H10RIK	antisense	ENSMUSG00000100799.2
14516.3	-0.10723	0.0331409	-3.23559	0.00121391	0.0126171	KLC1	protein_coding	ENSMUSG00000021288.19
74.8458	-0.49681	0.153554	-3.2354	0.0012147	0.0126183	GM12781	antisense	ENSMUSG00000085923.1
1283.57	0.209054	0.0646438	3.23394	0.00122097	0.0126763	NUP98	protein_coding	ENSMUSG00000063550.8
615.368	-0.190336	0.058873	-3.23299	0.00122503	0.0127114	RCC1	protein_coding	ENSMUSG00000028896.13
1612.84	-0.232045	0.0717837	-3.23256	0.00122688	0.0127235	NOP53	protein_coding	ENSMUSG00000041560.12
441.28	0.192036	0.0594129	3.23222	0.00122833	0.0127315	GM47639	antisense	ENSMUSG00000114113.1
2121.54	0.162595	0.0503147	3.23156	0.00123118	0.0127539	CXXC4	protein_coding	ENSMUSG00000044365.15
133.756	-0.305269	0.09447	-3.23139	0.00123192	0.0127545	MT-TS2	Mt_tRNA	ENSMUSG00000064365.1
869.681	-0.253943	0.0786228	-3.22989	0.00123836	0.012814	SVBP	protein_coding	ENSMUSG00000028643.11
2681.95	0.18392	0.0569537	3.22929	0.00124098	0.012834	ELAVL1	protein_coding	ENSMUSG00000040028.10
285.339	0.302289	0.0936369	3.22831	0.00124526	0.0128569	PAPPA2	protein_coding	ENSMUSG00000073530.11
37.7819	-0.563434	0.17452	-3.22847	0.00124453	0.0128569	GM47314	miRNA	ENSMUSG00000104603.1
4868.57	-0.154522	0.0478638	-3.22836	0.00124502	0.0128569	CCT7	protein_coding	ENSMUSG00000030007.8
1681.52	-0.129408	0.040089	-3.22801	0.00124654	0.012863	BRF1	protein_coding	ENSMUSG00000011158.8
1717.01	0.176197	0.0545888	3.22772	0.00124781	0.0128676	SLC24A5	protein_coding	ENSMUSG00000035183.14
456.871	0.201113	0.0623106	3.22759	0.00124837	0.0128676	CDKAL1	protein_coding	ENSMUSG00000006191.17
1138.37	0.192733	0.0597218	3.22718	0.00125019	0.0128792	CHD1	protein_coding	ENSMUSG00000023852.14
1977.22	-0.159483	0.0494327	-3.22627	0.00125416	0.012913	TBC1D10B	protein_coding	ENSMUSG00000042492.12
1743.69	0.269128	0.0834308	3.22577	0.00125635	0.0129284	RBMS3	protein_coding	ENSMUSG00000039607.17
3584.93	-0.114548	0.0355123	-3.22559	0.00125714	0.0129293	ACVR1B	protein_coding	ENSMUSG00000000532.11
358.08	-0.326338	0.101198	-3.22475	0.00126084	0.0129602	GM12868	antisense	ENSMUSG00000085505.1
1649.56	0.262306	0.0813585	3.22407	0.00126381	0.0129837	PCDH11X	protein_coding	ENSMUSG00000034755.18
2726.5	0.14684	0.0455532	3.22349	0.0012664	0.0130031	USP14	protein_coding	ENSMUSG00000047879.17
58.2157	-0.524892	0.162875	-3.22267	0.00127001	0.0130279	GM12918	processed_pseudogene	ENSMUSG00000066315.9
4814.96	-0.155117	0.0481337	-3.22263	0.00127021	0.0130279	BIN1	protein_coding	ENSMUSG00000024381.16
952.21	0.19337	0.0600133	3.22212	0.00127247	0.0130438	TAF1D	protein_coding	ENSMUSG00000031939.16
1963.77	0.210372	0.0652931	3.22196	0.00127319	0.0130441	POU3F2	protein_coding	ENSMUSG00000095139.2
177.148	0.352223	0.109341	3.22132	0.001276	0.0130442	4933406I18RIK	lincRNA	ENSMUSG00000087475.3
56.7786	-0.516469	0.160313	-3.22162	0.00127466	0.0130442	1700030C12RIK	processed_transcript	ENSMUSG00000086459.2
33.2276	0.55778	0.173145	3.22146	0.00127541	0.0130442	SNORD91A	snoRNA	ENSMUSG00000077493.1
106.209	0.521522	0.161881	3.22163	0.00127464	0.0130442	KCNJ16	protein_coding	ENSMUSG00000051497.15
2041.48	-0.160666	0.0498827	-3.22087	0.001278	0.0130458	FIS1	protein_coding	ENSMUSG00000019054.13
449.93	-0.211309	0.0656015	-3.2211	0.00127698	0.0130458	SLX1B	protein_coding	ENSMUSG00000059772.12
247.78	-0.325131	0.100947	-3.22082	0.00127826	0.0130458	SOX3	protein_coding	ENSMUSG00000045179.9
577.455	-0.190364	0.0591075	-3.22064	0.00127905	0.0130468	QDPR	protein_coding	ENSMUSG00000015806.12
36.4629	-0.542938	0.168599	-3.2203	0.00128058	0.0130552	GM15918	antisense	ENSMUSG00000087652.1
1326.62	-0.202323	0.0628368	-3.21983	0.00128268	0.0130694	MAP1S	protein_coding	ENSMUSG00000019261.3
1798.51	0.217927	0.0676863	3.21966	0.00128343	0.01307	LDB2	protein_coding	ENSMUSG00000039706.11
3364.94	-0.168225	0.0522547	-3.21933	0.00128491	0.0130779	KDM4B	protein_coding	ENSMUSG00000024201.12
274.71	0.251538	0.0781436	3.21892	0.00128673	0.0130842	CCDC171	protein_coding	ENSMUSG00000052407.17
701.333	0.319629	0.0992982	3.21888	0.00128694	0.0130842	AFF2	protein_coding	ENSMUSG00000031189.12
581.331	0.32479	0.100907	3.21869	0.00128776	0.0130855	GPC6	protein_coding	ENSMUSG00000058571.11
815.915	0.163332	0.0507582	3.21785	0.00129153	0.0131166	NUTF2	protein_coding	ENSMUSG00000008450.8
1203.9	0.235079	0.0730829	3.21661	0.00129715	0.0131665	RASA2	protein_coding	ENSMUSG00000032413.12
1071.09	-0.212457	0.0660564	-3.21629	0.00129858	0.0131667	MIGA2	protein_coding	ENSMUSG00000026858.18
385.008	0.174728	0.0543246	3.21636	0.00129826	0.0131667	PYROXD1	protein_coding	ENSMUSG00000041671.13
1893.19	0.186193	0.0578971	3.21594	0.0013002	0.0131759	LMBRD2	protein_coding	ENSMUSG00000039704.7
462.648	0.206681	0.0642793	3.21536	0.00130282	0.0131812	IFT80	protein_coding	ENSMUSG00000027778.15
1777.04	-0.15196	0.0472643	-3.21512	0.00130391	0.0131812	RNF40	protein_coding	ENSMUSG00000030816.8
593.281	-0.296076	0.0920773	-3.21551	0.00130211	0.0131812	RRP9	protein_coding	ENSMUSG00000041506.15
1547.67	-0.286212	0.0890229	-3.21504	0.00130426	0.0131812	MATK	protein_coding	ENSMUSG00000004933.17
1919.38	0.223007	0.069363	3.21507	0.00130413	0.0131812	RLIM	protein_coding	ENSMUSG00000056537.11
1850.66	0.116381	0.0362124	3.21384	0.00130974	0.0132223	LMBRD1	protein_coding	ENSMUSG00000073725.8
1238.54	-0.155496	0.0483825	-3.21388	0.00130953	0.0132223	TATDN2	protein_coding	ENSMUSG00000056952.13
1957.06	-0.223352	0.0695112	-3.21318	0.00131275	0.0132223	SEMA4C	protein_coding	ENSMUSG00000026121.13
4642.21	0.134245	0.0417747	3.21356	0.00131102	0.0132223	PAK1	protein_coding	ENSMUSG00000030774.13
288.931	-0.24845	0.0773223	-3.21318	0.00131275	0.0132223	GM17349	protein_coding	ENSMUSG00000091604.2
906.859	0.250164	0.0778493	3.21343	0.00131158	0.0132223	TBC1D5	protein_coding	ENSMUSG00000023923.10
1746.2	0.185936	0.0578688	3.21306	0.00131329	0.0132223	MAP3K2	protein_coding	ENSMUSG00000024383.9
4390.02	0.121943	0.0379607	3.21236	0.0013165	0.0132403	STX7	protein_coding	ENSMUSG00000019998.6
100.647	-0.392408	0.12215	-3.2125	0.00131585	0.0132403	GM49299	unitary_pseudogene	ENSMUSG00000115600.1
93.6515	-0.462106	0.143889	-3.21155	0.00132019	0.0132648	ALX4	protein_coding	ENSMUSG00000040310.12
271.103	-0.376453	0.11722	-3.21152	0.00132036	0.0132648	GM4419	antisense	ENSMUSG00000097055.2
128.352	-0.330956	0.103085	-3.21051	0.001325	0.0132828	D430040D24RIK	processed_transcript	ENSMUSG00000087589.3
363.306	-0.179046	0.0557611	-3.21095	0.00132298	0.0132828	SLC39A13	protein_coding	ENSMUSG00000002105.15
640.977	0.197011	0.0613635	3.21055	0.00132482	0.0132828	WDR19	protein_coding	ENSMUSG00000037890.13
735.141	0.177333	0.0552339	3.21059	0.00132465	0.0132828	GM16091	processed_transcript	ENSMUSG00000087502.1
890.871	0.173293	0.0539823	3.21019	0.00132646	0.0132832	ERO1L	protein_coding	ENSMUSG00000021831.9
132.601	0.355491	0.110737	3.21024	0.00132626	0.0132832	ASAH2	protein_coding	ENSMUSG00000024887.10
867.776	0.184985	0.0576372	3.20947	0.0013298	0.0132954	TSGA10	protein_coding	ENSMUSG00000060771.15
4571.02	0.173662	0.0541092	3.20946	0.00132983	0.0132954	WNK1	protein_coding	ENSMUSG00000045962.16
6199.52	-0.144217	0.0449319	-3.20967	0.00132887	0.0132954	AKT1	protein_coding	ENSMUSG00000001729.14
2767.58	-0.149149	0.0464902	-3.20818	0.00133579	0.0133478	NDUFS2	protein_coding	ENSMUSG00000013593.12
7532.9	-0.14059	0.043832	-3.20747	0.0013391	0.0133737	SRCIN1	protein_coding	ENSMUSG00000038453.17
82.3837	-0.464424	0.144832	-3.20663	0.00134298	0.0134054	RPL21-PS15	processed_pseudogene	ENSMUSG00000083596.4
764.448	-0.180175	0.0562073	-3.20555	0.00134804	0.0134487	AK2	protein_coding	ENSMUSG00000028792.14
1776.98	0.162708	0.0507714	3.20471	0.00135197	0.0134806	UBE2W	protein_coding	ENSMUSG00000025939.19
859.019	0.198072	0.0618287	3.20357	0.00135737	0.0135272	FAM217B	protein_coding	ENSMUSG00000070476.10
142.986	-0.372466	0.116274	-3.20336	0.00135836	0.0135299	SOX18	protein_coding	ENSMUSG00000046470.5
367.686	-0.385216	0.120267	-3.203	0.00136005	0.0135395	LOR	protein_coding	ENSMUSG00000043165.7
461.942	-0.28718	0.0896725	-3.20255	0.00136219	0.0135517	GAR1	protein_coding	ENSMUSG00000028010.16
351.394	-0.196589	0.0613905	-3.20228	0.00136346	0.0135517	SLC26A6	protein_coding	ENSMUSG00000023259.16
61.0658	0.420341	0.131259	3.20239	0.00136294	0.0135517	GM49700	lincRNA	ENSMUSG00000116883.1
916.126	-0.191738	0.0598896	-3.20153	0.00136701	0.0135742	PDGFA	protein_coding	ENSMUSG00000025856.15
605.052	-0.383435	0.119773	-3.20134	0.00136791	0.0135742	CPNE6	protein_coding	ENSMUSG00000022212.15
987.512	0.192706	0.0601949	3.20137	0.00136777	0.0135742	B930095G15RIK	sense_intronic	ENSMUSG00000085133.2
1182.53	-0.211773	0.0661586	-3.201	0.00136954	0.0135831	ING1	protein_coding	ENSMUSG00000045969.8
126.636	-0.338941	0.105903	-3.20049	0.00137192	0.0135995	0610039K10RIK	antisense	ENSMUSG00000058812.2
1701.82	0.312008	0.0975608	3.19809	0.00138343	0.0137063	TNR	protein_coding	ENSMUSG00000015829.13
204.825	0.279886	0.0875321	3.19753	0.00138612	0.0137083	TACR1	protein_coding	ENSMUSG00000030043.11
49.939	-0.576558	0.180315	-3.1975	0.00138623	0.0137083	EIF4EBP1	protein_coding	ENSMUSG00000031490.6
829.929	0.183196	0.0572948	3.19743	0.00138657	0.0137083	GM39214	lincRNA	ENSMUSG00000109754.1
705.621	-0.241279	0.075451	-3.19782	0.00138471	0.0137083	CNPY2	protein_coding	ENSMUSG00000025381.3
412.298	-0.23253	0.0727306	-3.19715	0.00138793	0.0137144	N4BP3	protein_coding	ENSMUSG00000001053.15
361.337	-0.262682	0.0821962	-3.19579	0.00139447	0.0137717	CBX8	protein_coding	ENSMUSG00000025578.9
1239.38	-0.199824	0.0625366	-3.19531	0.00139683	0.0137878	ABHD16A	protein_coding	ENSMUSG00000007036.15
726.117	-0.216866	0.0678886	-3.19444	0.001401	0.0138216	NR1H2	protein_coding	ENSMUSG00000060601.13
401.288	-0.200477	0.0627869	-3.19297	0.00140818	0.0138851	GM10282	protein_coding	ENSMUSG00000070713.5
1087.43	-0.14824	0.0464357	-3.19237	0.00141111	0.0138993	KCTD10	protein_coding	ENSMUSG00000001098.15
1750.92	0.163836	0.0513197	3.19245	0.00141069	0.0138993	MMGT1	protein_coding	ENSMUSG00000061273.3
4450.19	-0.16272	0.0509824	-3.19169	0.00141442	0.0139246	DTX3	protein_coding	ENSMUSG00000040415.15
910.781	0.207827	0.06512	3.19144	0.00141564	0.0139291	KCNQ5	protein_coding	ENSMUSG00000028033.16
679.835	0.247491	0.0775571	3.19108	0.00141744	0.0139395	GM20754	lincRNA	ENSMUSG00000103428.1
4932.46	0.155206	0.0486427	3.19073	0.00141913	0.0139488	EPM2AIP1	protein_coding	ENSMUSG00000046785.8
62.3726	-0.407684	0.127784	-3.19041	0.00142074	0.0139572	RPL28-PS1	processed_pseudogene	ENSMUSG00000058603.10
3883.43	-0.17933	0.0562188	-3.18986	0.00142342	0.0139762	PIK3R2	protein_coding	ENSMUSG00000031834.15
3563.1	0.225625	0.0707397	3.1895	0.00142517	0.013986	HECW1	protein_coding	ENSMUSG00000021301.9
1474.95	-0.163099	0.0511615	-3.18792	0.001433	0.0140554	NPC2	protein_coding	ENSMUSG00000021242.9
1817.44	-0.14533	0.0455933	-3.18753	0.00143495	0.0140672	SIPA1L2	protein_coding	ENSMUSG00000001995.9
1382.4	0.171354	0.0537627	3.18723	0.00143645	0.0140745	GOLPH3	protein_coding	ENSMUSG00000022200.8
3693.6	0.128647	0.0403818	3.18576	0.00144374	0.0141385	ARCN1	protein_coding	ENSMUSG00000032096.16
317.762	-0.207458	0.065124	-3.18559	0.0014446	0.0141395	TOR2A	protein_coding	ENSMUSG00000009563.16
473.147	0.194004	0.0609119	3.18499	0.00144757	0.0141564	CCDC181	protein_coding	ENSMUSG00000026578.6
164.359	-0.338768	0.106365	-3.18494	0.00144785	0.0141564	GM10645	TEC	ENSMUSG00000074228.3
750.052	-0.202924	0.0637233	-3.18445	0.00145027	0.0141652	PIK3IP1	protein_coding	ENSMUSG00000034614.14
4434.15	0.159526	0.0500942	3.18453	0.00144991	0.0141652	MAPK8	protein_coding	ENSMUSG00000021936.14
2370.65	0.116944	0.0367476	3.18235	0.00146085	0.014261	CDH11	protein_coding	ENSMUSG00000031673.6
956.344	-0.167428	0.0526161	-3.18207	0.00146228	0.0142676	CTSF	protein_coding	ENSMUSG00000083282.3
3536.71	-0.2697	0.0847812	-3.18112	0.00146705	0.0142991	COL4A1	protein_coding	ENSMUSG00000031502.11
897.064	-0.169155	0.0531728	-3.18122	0.00146654	0.0142991	SLC35B2	protein_coding	ENSMUSG00000037089.11
2350.53	0.177702	0.0558643	3.18096	0.00146788	0.0142998	OCRL	protein_coding	ENSMUSG00000001173.15
678.079	-0.182074	0.0572586	-3.17986	0.00147347	0.0143467	FIZ1	protein_coding	ENSMUSG00000061374.14
155.526	-0.283184	0.0890743	-3.17919	0.00147687	0.0143723	SPIN2C	protein_coding	ENSMUSG00000046550.8
425.948	0.289779	0.0911569	3.1789	0.00147836	0.0143792	RAB27B	protein_coding	ENSMUSG00000024511.15
1489.83	-0.187787	0.0590893	-3.17802	0.00148285	0.014408	AK1	protein_coding	ENSMUSG00000026817.14
1025.45	-0.186562	0.058703	-3.17807	0.00148259	0.014408	GM14817	processed_transcript	ENSMUSG00000085669.1
92.7849	0.376387	0.118457	3.17742	0.00148593	0.0144303	RPL19-PS11	processed_pseudogene	ENSMUSG00000081094.4
6416.18	-0.251526	0.0791656	-3.17722	0.00148696	0.0144328	2700081O15RIK	protein_coding	ENSMUSG00000053080.10
3561.33	0.200119	0.062992	3.1769	0.0014886	0.0144412	PCM1	protein_coding	ENSMUSG00000031592.10
681.75	0.171645	0.0540468	3.17586	0.00149394	0.0144854	SOCS6	protein_coding	ENSMUSG00000056153.15
1626.95	-0.128762	0.0405464	-3.17567	0.0014949	0.0144872	NELFB	protein_coding	ENSMUSG00000013465.19
2701.5	0.172556	0.0543428	3.17533	0.00149668	0.014497	PHYHIPL	protein_coding	ENSMUSG00000037747.9
109.323	-0.343866	0.108307	-3.17492	0.00149876	0.0145095	UAP1L1	protein_coding	ENSMUSG00000026956.15
605.681	0.223984	0.0705517	3.17475	0.00149964	0.0145105	FARP2	protein_coding	ENSMUSG00000034066.13
1446.72	0.12177	0.0383597	3.17442	0.00150138	0.0145198	PRKG1	protein_coding	ENSMUSG00000052920.16
1206	-0.197233	0.0621521	-3.1734	0.00150666	0.0145634	MPDU1	protein_coding	ENSMUSG00000018761.14
4947.55	0.153455	0.048371	3.17246	0.00151151	0.0146026	ERC2	protein_coding	ENSMUSG00000040640.11
231.807	0.311978	0.0983458	3.17226	0.00151259	0.0146055	2310002F09RIK	processed_transcript	ENSMUSG00000097178.7
161.478	-0.294891	0.0929771	-3.17166	0.00151573	0.0146282	GM11084	protein_coding	ENSMUSG00000079286.1
1146.54	-0.230866	0.0727991	-3.17127	0.00151774	0.0146325	SAMD1	protein_coding	ENSMUSG00000079003.3
268.3	-0.294894	0.0929878	-3.17132	0.00151749	0.0146325	SCARF2	protein_coding	ENSMUSG00000012017.4
1240.86	0.263368	0.0830619	3.17075	0.00152048	0.0146514	SLIT2	protein_coding	ENSMUSG00000031558.15
6473.67	0.182975	0.057717	3.17022	0.00152324	0.0146627	NRCAM	protein_coding	ENSMUSG00000020598.16
168.049	-0.294587	0.0929192	-3.17036	0.0015225	0.0146627	MFSD3	protein_coding	ENSMUSG00000019080.8
3138.06	0.15815	0.0498893	3.17003	0.00152424	0.0146649	UHMK1	protein_coding	ENSMUSG00000026667.14
40.372	0.550822	0.173778	3.16969	0.00152604	0.0146745	GM49760	processed_pseudogene	ENSMUSG00000116815.1
784.178	-0.207889	0.0655946	-3.1693	0.00152808	0.0146866	SIRT7	protein_coding	ENSMUSG00000025138.14
53.0659	-0.544421	0.17181	-3.16873	0.00153105	0.0147076	ASPG	protein_coding	ENSMUSG00000037686.6
143.786	-0.280249	0.0884758	-3.16752	0.00153745	0.0147497	GM37264	TEC	ENSMUSG00000102605.1
333.384	-0.2706	0.085432	-3.16743	0.00153791	0.0147497	TIMM10	protein_coding	ENSMUSG00000027076.10
364.217	-0.273158	0.0862341	-3.16764	0.00153682	0.0147497	GM20479	protein_coding	ENSMUSG00000092367.1
386.088	-0.198155	0.0625627	-3.1673	0.00153861	0.0147497	DCLK3	protein_coding	ENSMUSG00000032500.10
4983.98	0.171935	0.0543017	3.1663	0.00154393	0.0147931	PREPL	protein_coding	ENSMUSG00000024127.15
35.6585	0.584366	0.184744	3.16312	0.0015609	0.014948	IFI203-PS	unprocessed_pseudogene	ENSMUSG00000090222.2
2601.93	-0.181108	0.0572681	-3.16246	0.00156444	0.0149743	ADAM11	protein_coding	ENSMUSG00000020926.16
104.526	0.36667	0.11597	3.16176	0.00156821	0.0150026	CFAP47	protein_coding	ENSMUSG00000073077.7
491.406	-0.320182	0.101276	-3.16147	0.00156976	0.0150098	GM2415	antisense	ENSMUSG00000086119.2
1381.73	-0.196054	0.0620192	-3.16118	0.00157131	0.0150169	FAM131A	protein_coding	ENSMUSG00000050821.14
5129.9	-0.112475	0.0355894	-3.16035	0.00157578	0.0150442	ATP1A1	protein_coding	ENSMUSG00000033161.10
76.5551	-0.366492	0.115961	-3.16048	0.00157507	0.0150442	GM45758	TEC	ENSMUSG00000110516.1
2649.86	0.139819	0.0442512	3.15967	0.00157946	0.0150716	1700126G02RIK	antisense	ENSMUSG00000107802.1
4497.06	0.11731	0.0371377	3.15878	0.0015843	0.01511	ABLIM3	protein_coding	ENSMUSG00000032735.15
1171.41	-0.148209	0.0469251	-3.15842	0.00158628	0.0151134	NOL9	protein_coding	ENSMUSG00000028948.16
418.907	-0.216264	0.0684695	-3.15854	0.00158563	0.0151134	ARAP1	protein_coding	ENSMUSG00000032812.18
5552.85	0.198123	0.062746	3.15753	0.0015911	0.0151516	CCDC88A	protein_coding	ENSMUSG00000032740.17
3583.34	0.203287	0.0643913	3.15706	0.00159368	0.0151684	FZD3	protein_coding	ENSMUSG00000007989.7
2120.71	0.177651	0.0562995	3.15547	0.00160238	0.0152157	TGFBR1	protein_coding	ENSMUSG00000007613.15
4005.07	0.128164	0.0406115	3.15586	0.00160024	0.0152157	CDH13	protein_coding	ENSMUSG00000031841.19
538.419	-0.191523	0.0606968	-3.15541	0.00160273	0.0152157	CCDC84	protein_coding	ENSMUSG00000043923.8
3563.71	0.126144	0.0399759	3.15549	0.00160227	0.0152157	OGDH	protein_coding	ENSMUSG00000020456.17
8243.49	0.163657	0.0518612	3.15568	0.00160123	0.0152157	IDS	protein_coding	ENSMUSG00000035847.15
1199.03	0.197082	0.0624637	3.15515	0.00160417	0.0152217	RB1	protein_coding	ENSMUSG00000022105.6
2292.35	-0.185419	0.0587797	-3.15448	0.00160787	0.0152289	NSFL1C	protein_coding	ENSMUSG00000027455.16
1753.21	-0.169718	0.0538095	-3.15406	0.00161015	0.0152289	MTX1	protein_coding	ENSMUSG00000064068.15
42.3732	-0.5236	0.16599	-3.15441	0.00160826	0.0152289	ZBTB32	protein_coding	ENSMUSG00000006310.10
627.679	-0.152703	0.0484121	-3.15423	0.00160922	0.0152289	ULK3	protein_coding	ENSMUSG00000032308.9
785.805	0.164669	0.0522102	3.15397	0.00161066	0.0152289	TOM1L1	protein_coding	ENSMUSG00000020541.12
439.814	-0.252464	0.0800357	-3.15439	0.00160833	0.0152289	FDXR	protein_coding	ENSMUSG00000018861.8
991.007	-0.175643	0.0556818	-3.1544	0.00160826	0.0152289	CHAF1A	protein_coding	ENSMUSG00000002835.9
1015.73	-0.174445	0.0553267	-3.15299	0.00161608	0.0152725	ST6GALNAC6	protein_coding	ENSMUSG00000026811.18
1692.86	0.169043	0.0536257	3.15228	0.00162003	0.015302	L3MBTL3	protein_coding	ENSMUSG00000039089.15
377.658	-0.219879	0.0697672	-3.15161	0.00162373	0.0153278	SLC12A4	protein_coding	ENSMUSG00000017765.17
459.955	-0.213079	0.0676122	-3.15149	0.0016244	0.0153278	SEPTIN4	protein_coding	ENSMUSG00000020486.19
289.214	-0.312106	0.0990773	-3.15012	0.00163202	0.0153919	CYB561D2	protein_coding	ENSMUSG00000037190.12
1895.71	-0.189495	0.0601642	-3.14962	0.00163483	0.0154105	FAM131B	protein_coding	ENSMUSG00000029861.17
303.619	-0.213323	0.067736	-3.14933	0.00163647	0.0154182	GM45785	protein_coding	ENSMUSG00000110136.1
981.072	0.314311	0.0998335	3.14835	0.00164195	0.0154621	KCNIP4	protein_coding	ENSMUSG00000029088.16
84.1014	-0.388767	0.123539	-3.14691	0.00165008	0.0155308	APPBP2OS	antisense	ENSMUSG00000085628.4
2180.69	-0.192956	0.0613256	-3.14642	0.00165284	0.0155489	SLC8A2	protein_coding	ENSMUSG00000030376.8
5361.61	0.149514	0.0475228	3.14616	0.0016543	0.0155547	CXADR	protein_coding	ENSMUSG00000022865.14
29.8436	-0.606349	0.192811	-3.14479	0.00166208	0.0156121	GM37415	TEC	ENSMUSG00000103864.1
23.7937	0.75605	0.240413	3.1448	0.00166203	0.0156121	GM21399	processed_pseudogene	ENSMUSG00000094530.2
97.7635	-0.794259	0.252634	-3.14391	0.00166706	0.0156511	GM10060	processed_pseudogene	ENSMUSG00000110669.1
1765.18	-0.192034	0.0611042	-3.14273	0.00167379	0.0156748	CHPF	protein_coding	ENSMUSG00000032997.16
73.0162	-0.367991	0.117077	-3.14315	0.00167138	0.0156748	MIR6340	miRNA	ENSMUSG00000098588.1
256.023	-0.298789	0.0950714	-3.14278	0.0016735	0.0156748	A730035I17RIK	antisense	ENSMUSG00000045238.9
1695.35	-0.126372	0.0402074	-3.14301	0.00167223	0.0156748	WDR18	protein_coding	ENSMUSG00000035754.8
154.004	-0.389274	0.123861	-3.14282	0.00167328	0.0156748	GM10493	processed_pseudogene	ENSMUSG00000073367.5
902.488	0.248172	0.0789735	3.14247	0.00167528	0.0156808	9630028H03RIK	antisense	ENSMUSG00000085631.1
488.414	-0.170393	0.0542285	-3.14214	0.00167719	0.0156908	CALHM2	protein_coding	ENSMUSG00000033033.10
1855.6	-0.280636	0.0893495	-3.14088	0.00168442	0.0157417	GM43720	protein_coding	ENSMUSG00000106247.1
1126.07	-0.186441	0.0593588	-3.14092	0.00168418	0.0157417	RUVBL2	protein_coding	ENSMUSG00000003868.14
544.989	-0.238599	0.0759687	-3.14075	0.00168517	0.0157417	RAB24	protein_coding	ENSMUSG00000034789.8
2459.9	0.172397	0.0549064	3.13984	0.00169039	0.0157826	FMR1	protein_coding	ENSMUSG00000000838.17
792.117	0.298734	0.095152	3.13954	0.00169211	0.0157908	GM49179	antisense	ENSMUSG00000115718.1
35.4712	0.602883	0.192076	3.13878	0.00169653	0.0158162	4930563M21RIK	protein_coding	ENSMUSG00000050702.6
6494.22	-0.190282	0.0606209	-3.13888	0.00169594	0.0158162	CNIH2	protein_coding	ENSMUSG00000024873.7
[truncated: 26,639 more rows]
